# Supplementary material for: Transcriptome, physiological and biochemical analysis of Triarrhena sacchariflora in response to flooding stress
Source: BMC Genet. 2019 Nov 29;20:88. doi: 10.1186/s12863-019-0790-4 (PMC6884903; doi:10.1186/s12863-019-0790-4)
Supplement: Supplementary file 7 — Additional file 7: Table S1. The summary of tag numbers [file 12863_2019_790_MOESM7_ESM.xlsx]

## Sheet: Sheet1
Supplementary Table S1.The summary of tag numbers
Sample	Raw Reads	Clean Reads	Error%	Q20%	Q30%	GC（%）	Total mapped
L0_1	48788240	48316810	0.0264	97.51	92.78	55.59	33181252(68.67%)
L0_2	55047612	54273986	0.0219	97.84	93.58	55.61	37216420(68.57%)
L2_1	65682554	64411398	0.0116	98.54	95.71	53.79	45960750(71.35%)
L2_2	47291570	46829830	0.0265	97.5	92.7	54.34	33546458(71.63%)
L4_1	57503532	56666804	0.022	97.69	93.24	54.53	35188642(62.10%)
L4_2	52495584	51759838	0.0239	97.39	92.51	55.01	35934212(69.42%)
