# Supplementary material for: Transcriptome, physiological and biochemical analysis of Triarrhena sacchariflora in response to flooding stress
Source: BMC Genet. 2019 Nov 29;20:88. doi: 10.1186/s12863-019-0790-4 (PMC6884903; doi:10.1186/s12863-019-0790-4)
Supplement: Supplementary file 8 — Additional file 8: Table S2. The unigenes annotation in different public protein database [file 12863_2019_790_MOESM8_ESM.xls]

Supplemental Table S2. The unigenes annotation in different public protein database
seq_id	transcript	length	NR_Hit-Name	NR_Description	NR_E-Value	NR_Simil	Swissprot_Hit-Name	Swissprot_Description	Swissprot_E-Value	Swissprot_Simil	String_name	String_description	COG	KOG	NOG	GO_molecular_function	GO_biological_process	GO_cellular_component	KO/Gene_ID	KEGG_GENE	KEGG_PATHWAY	CDS	CDS_type	Pfam
TRINITY_DN27861_c1_g4	TRINITY_DN27861_c1_g4_i6	544	gi|242091792|ref|XP_002436386.1|	hypothetical protein SORBIDRAFT_10g001620 [Sorghum bicolor]	0.00E+00	74%	gi|75264300|sp|Q9LWV3.1|DRE1C_ORYSJ	RecName: Full=Dehydration-responsive element-binding protein 1C; Short=Protein DREB1C; AltName: Full=Protein C-repeat-binding factor 1 [Oryza sativa Japonica Group	1.00E-42	66%	_	_	_	_	_	GO:0003700|sequence-specific DNA binding transcription factor activity;	GO:0006355|regulation of transcription, DNA-templated;	GO:0005634|nucleus;GO:0005667|transcription factor complex;	_	_	_	m.218072|TRINITY_DN27861_c1_g4_i6:46-543(-)	5prime_partial	PF00847.17|AP2|AP2 domain|m.218072:5-33
TRINITY_DN27861_c1_g5	TRINITY_DN27861_c1_g5_i2	1890	gi|242074048|ref|XP_002446960.1|	hypothetical protein SORBIDRAFT_06g025900 [Sorghum bicolor]	0.00E+00	89%	gi|75244687|sp|Q8H273.1|DRE1E_ORYSJ	RecName: Full=Dehydration-responsive element-binding protein 1E; Short=Protein DREB1E [Oryza sativa Japonica Group]	0.00E+00	79%	4558.Sb06g025900.1	hypothetical protein	_	_	NOG223405	GO:0043565|sequence-specific DNA binding;GO:0003700|sequence-specific DNA binding transcription factor activity;	GO:0009414|response to water deprivation;GO:0010371|regulation of gibberellin biosynthetic process;GO:0050826|response to freezing;GO:0016049|cell growth;GO:0009408|response to heat;GO:0045893|positive regulation of transcription, DNA-templated;GO:0048510|regulation of timing of transition from vegetative to reproductive phase;GO:0009651|response to salt stress;GO:0009631|cold acclimation;	GO:0005634|nucleus;GO:0005667|transcription factor complex;	_	_	_	m.15215|TRINITY_DN27861_c1_g5_i2:1165-1836(-);m.15217|TRINITY_DN27861_c1_g5_i2:396-770(-)	complete;complete	PF00847.17|AP2|AP2 domain|m.15215:54-104
TRINITY_DN26573_c1_g4	TRINITY_DN26573_c1_g4_i7	1237	gi|414585582|tpg|DAA36153.1|	TPA: xyloglucan endotransglucosylase/hydrolase protein 15 [Zea mays]	0.00E+00	96%	gi|38605149|sp|Q38907.2|XTH25_ARATH	RecName: Full=Probable xyloglucan endotransglucosylase/hydrolase protein 25; Short=At-XTH25; Short=XTH-25; Flags: Precursor [Arabidopsis thaliana]	0.00E+00	76%	4558.Sb06g027670.1	hypothetical protein	COG2273	_	_	GO:0016762|xyloglucan:xyloglucosyl transferase activity;GO:0004553|hydrolase activity, hydrolyzing O-glycosyl compounds;	GO:0006073|cellular glucan metabolic process;	GO:0048046|apoplast;GO:0005618|cell wall;	_	_	_	m.301028|TRINITY_DN26573_c1_g4_i7:589-1014(+);m.301027|TRINITY_DN26573_c1_g4_i7:84-569(+)	complete;complete	PF00722.18|Glyco_hydro_16|Glycosyl hydrolases family 16|m.301027:33-160;PF06955.9|XET_C|Xyloglucan endo-transglycosylase (XET) C-terminus|m.301028:100-138;PF00722.18|Glyco_hydro_16|Glycosyl hydrolases family 16|m.301028:24-74
TRINITY_DN31116_c2_g2	TRINITY_DN31116_c2_g2_i5	2098	gi|242072954|ref|XP_002446413.1|	hypothetical protein SORBIDRAFT_06g015590 [Sorghum bicolor]	0.00E+00	97%	gi|75216237|sp|Q9ZQG9.2|E1314_ARATH	RecName: Full=Glucan endo-1,3-beta-glucosidase 14; AltName: Full=(1-)3)-beta-glucan endohydrolase 14; Short=(1-)3)-beta-glucanase 14; AltName: Full=Beta-1,3-endogl	0.00E+00	82%	39946.BGIOSIBCE015094	Os04g0412300	_	_	NOG220352	GO:0004553|hydrolase activity, hydrolyzing O-glycosyl compounds;	GO:0005975|carbohydrate metabolic process;	GO:0005634|nucleus;GO:0046658|anchored component of plasma membrane;	_	_	_	m.188422|TRINITY_DN31116_c2_g2_i5:742-1083(+);m.188419|TRINITY_DN31116_c2_g2_i5:3-617(+)	complete;5prime_partial	PF00332.15|Glyco_hydro_17|Glycosyl hydrolases family 17|m.188419:2-161
TRINITY_DN31581_c1_g2	TRINITY_DN31581_c1_g2_i3	1824	gi|670386635|ref|XP_008674009.1|	PREDICTED: dihydrolipoyl dehydrogenase 1, mitochondrial-like [Zea mays]	0.00E+00	99%	gi|75264759|sp|Q9M5K3.2|DLDH1_ARATH	RecName: Full=Dihydrolipoyl dehydrogenase 1, mitochondrial; Short=AtmLPD1; Short=mtLPD1; AltName: Full=Dihydrolipoamide dehydrogenase 1; AltName: Full=Glycine clea	0.00E+00	92%	4558.Sb03g013290.1	hypothetical protein	COG1249	KOG1335	_	GO:0004148|dihydrolipoyl dehydrogenase activity;GO:0005524|ATP binding;GO:0050660|flavin adenine dinucleotide binding;GO:0005507|copper ion binding;GO:0008270|zinc ion binding;GO:0050897|cobalt ion binding;	GO:0006096|glycolytic process;GO:0045454|cell redox homeostasis;GO:0006099|tricarboxylic acid cycle;GO:0006544|glycine metabolic process;GO:0006094|gluconeogenesis;GO:0006566|threonine metabolic process;GO:0006563|L-serine metabolic process;GO:0046686|response to cadmium ion;	GO:0048046|apoplast;GO:0005747|mitochondrial respiratory chain complex I;GO:0009507|chloroplast;	K00382	DLD, lpd, pdhD	path:ko00010;path:ko00020;path:ko00260;path:ko00280;path:ko00620;path:ko00630;path:ko00640;path:ko01100;path:ko01110;path:ko01120;path:ko01130;path:ko01200	m.319252|TRINITY_DN31581_c1_g2_i3:262-1824(-)	5prime_partial	PF07992.11|Pyr_redox_2|Pyridine nucleotide-disulphide oxidoreductase|m.319252:58-382;PF02852.19|Pyr_redox_dim|Pyridine nucleotide-disulphide oxidoreductase, dimerisation domain|m.319252:401-509;PF00070.24|Pyr_redox|Pyridine nucleotide-disulphide oxidoreductase|m.319252:229-303;PF12831.4|FAD_oxidored|FAD dependent oxidoreductase|m.319252:58-96;PF13738.3|Pyr_redox_3|Pyridine nucleotide-disulphide o…
TRINITY_DN36980_c2_g1	TRINITY_DN36980_c2_g1_i4	984	gi|242072954|ref|XP_002446413.1|	hypothetical protein SORBIDRAFT_06g015590 [Sorghum bicolor]	0.00E+00	87%	gi|75216237|sp|Q9ZQG9.2|E1314_ARATH	RecName: Full=Glucan endo-1,3-beta-glucosidase 14; AltName: Full=(1-)3)-beta-glucan endohydrolase 14; Short=(1-)3)-beta-glucanase 14; AltName: Full=Beta-1,3-endogl	0.00E+00	73%	4558.Sb06g015590.1	hypothetical protein	_	_	NOG220352	GO:0004553|hydrolase activity, hydrolyzing O-glycosyl compounds;	GO:0005975|carbohydrate metabolic process;	GO:0005634|nucleus;GO:0046658|anchored component of plasma membrane;	_	_	_	m.8026|TRINITY_DN36980_c2_g1_i4:2-982(+);m.8025|TRINITY_DN36980_c2_g1_i4:1-984(+)	internal;internal	PF00332.15|Glyco_hydro_17|Glycosyl hydrolases family 17|m.8026:127-325
TRINITY_DN25407_c0_g1	TRINITY_DN25407_c0_g1_i1	747	_	_	_	_	_	_	_	_	_	_	_	_	_	_	_	_	_	_	_	_	_	_
TRINITY_DN26319_c0_g1	TRINITY_DN26319_c0_g1_i1	1290	gi|242080667|ref|XP_002445102.1|	hypothetical protein SORBIDRAFT_07g004110 [Sorghum bicolor]	0.00E+00	98%	gi|75243376|sp|Q84UP7.1|CSLF6_ORYSJ	RecName: Full=Probable mixed-linked glucan synthase 6; AltName: Full=1,3;1,4-beta-D-glucan synthase 6; AltName: Full=Cellulose synthase-like protein F6; AltName: F	0.00E+00	94%	_	_	_	_	_	GO:0016760|cellulose synthase (UDP-forming) activity;	GO:0006011|UDP-glucose metabolic process;GO:0005982|starch metabolic process;GO:0030244|cellulose biosynthetic process;GO:0005985|sucrose metabolic process;	GO:0016021|integral component of membrane;	_	_	_	m.202461|TRINITY_DN26319_c0_g1_i1:3-842(+);m.202460|TRINITY_DN26319_c0_g1_i1:2-916(+);m.202459|TRINITY_DN26319_c0_g1_i1:3-959(-)	5prime_partial;5prime_partial;3prime_partial	PF03552.11|Cellulose_synt|Cellulose synthase|m.202461:1-248
TRINITY_DN27543_c0_g1	TRINITY_DN27543_c0_g1_i9	978	gi|670428663|ref|XP_008655174.1|	PREDICTED: uncharacterized protein LOC100381818 isoform X1 [Zea mays]	0.00E+00	94%	gi|544604537|sp|A8MS68.1|PLPD1_ARATH	RecName: Full=Dihydrolipoyl dehydrogenase 1, chloroplastic; Short=ptLPD1; AltName: Full=Dihydrolipoamide dehydrogenase 1; AltName: Full=Protein LIPOAMIDE DEHYDROG	0.00E+00	90%	_	_	_	_	_	GO:0015036|disulfide oxidoreductase activity;GO:0004148|dihydrolipoyl dehydrogenase activity;GO:0050660|flavin adenine dinucleotide binding;	GO:0006094|gluconeogenesis;GO:0006096|glycolytic process;GO:0006566|threonine metabolic process;GO:0006563|L-serine metabolic process;GO:0045454|cell redox homeostasis;GO:0006099|tricarboxylic acid cycle;GO:0022900|electron transport chain;GO:0006544|glycine metabolic process;GO:0046685|response to arsenic-containing substance;	GO:0005730|nucleolus;GO:0009941|chloroplast envelope;	K00382	DLD, lpd, pdhD	path:ko00010;path:ko00020;path:ko00260;path:ko00280;path:ko00620;path:ko00630;path:ko00640;path:ko01100;path:ko01110;path:ko01120;path:ko01130;path:ko01200	m.206760|TRINITY_DN27543_c0_g1_i9:184-912(+)	complete	PF07992.11|Pyr_redox_2|Pyridine nucleotide-disulphide oxidoreductase|m.206760:74-187;PF01134.19|GIDA|Glucose inhibited division protein A|m.206760:75-133;PF00890.21|FAD_binding_2|FAD binding domain|m.206760:75-107
TRINITY_DN29685_c0_g1	TRINITY_DN29685_c0_g1_i4	775	gi|242063150|ref|XP_002452864.1|	hypothetical protein SORBIDRAFT_04g033820 [Sorghum bicolor]	0.00E+00	94%	gi|68565087|sp|O64763.1|ATL9_ARATH	RecName: Full=E3 ubiquitin-protein ligase ATL9; AltName: Full=RING-H2 finger protein ATL9; Flags: Precursor [Arabidopsis thaliana]	1.00E-27	59%	4558.Sb04g033820.1	hypothetical protein	_	KOG0800	_	GO:0008270|zinc ion binding;	_	_	K10664	ATL6S	_	m.11780|TRINITY_DN29685_c0_g1_i4:3-773(-)	internal	PF13639.3|zf-RING_2|Ring finger domain|m.11780:86-129;PF17123.2|zf-RING_11|RING-like zinc finger|m.11780:86-115;PF13923.3|zf-C3HC4_2|Zinc finger, C3HC4 type (RING finger)|m.11780:86-128;PF12678.4|zf-rbx1|RING-H2 zinc finger domain|m.11780:99-129;PF00097.22|zf-C3HC4|Zinc finger, C3HC4 type (RING finger)|m.11780:87-128
TRINITY_DN34881_c1_g4	TRINITY_DN34881_c1_g4_i3	806	gi|293333800|ref|NP_001170523.1|	putative MATE efflux family protein [Zea mays]	0.00E+00	95%	_	_	_	_	_	_	_	_	_	GO:0015238|drug transmembrane transporter activity;GO:0015297|antiporter activity;	GO:0006855|drug transmembrane transport;	GO:0016021|integral component of membrane;	K03327	TC.MATE, SLC47A, norM, mdtK, dinF	_	m.327343|TRINITY_DN34881_c1_g4_i3:3-584(-)	3prime_partial	PF01554.15|MatE|MatE|m.327343:101-191
TRINITY_DN38194_c2_g1	TRINITY_DN38194_c2_g1_i1	614	gi|242074042|ref|XP_002446957.1|	hypothetical protein SORBIDRAFT_06g025870 [Sorghum bicolor]	0.00E+00	98%	_	_	_	_	4558.Sb04g031980.1	hypothetical protein	COG0534	_	_	GO:0015238|drug transmembrane transporter activity;GO:0015297|antiporter activity;	GO:0006855|drug transmembrane transport;	GO:0016021|integral component of membrane;	K03327	TC.MATE, SLC47A, norM, mdtK, dinF	_	m.59091|TRINITY_DN38194_c2_g1_i1:2-613(+);m.59092|TRINITY_DN38194_c2_g1_i1:2-613(-)	internal;internal	PF01554.15|MatE|MatE|m.59092:1-114
TRINITY_DN36213_c1_g1	TRINITY_DN36213_c1_g1_i9	2343	gi|242051310|ref|XP_002463399.1|	hypothetical protein SORBIDRAFT_02g043060 [Sorghum bicolor]	0.00E+00	86%	gi|75170629|sp|Q9FHK4.1|Y5519_ARATH	RecName: Full=Uncharacterized protein At5g05190 [Arabidopsis thaliana]	8.00E-07	63%	4558.Sb02g043060.1	hypothetical protein	_	_	NOG250127	_	_	_	_	_	_	m.293856|TRINITY_DN36213_c1_g1_i9:3-2297(+);m.293857|TRINITY_DN36213_c1_g1_i9:3-986(-)	5prime_partial;3prime_partial	PF11331.5|zinc_ribbon_12|Probable zinc-ribbon domain|m.293856:557-599
TRINITY_DN34881_c1_g3	TRINITY_DN34881_c1_g3_i4	941	gi|242074042|ref|XP_002446957.1|	hypothetical protein SORBIDRAFT_06g025870 [Sorghum bicolor]	0.00E+00	98%	gi|75158683|sp|Q8RWF5.1|MATE9_ARATH	RecName: Full=MATE efflux family protein 9; AltName: Full=Protein DETOXIFICATION 1-like 5; AltName: Full=Protein DTX6 [Arabidopsis thaliana]	1.00E-12	50%	_	_	_	_	_	GO:0015238|drug transmembrane transporter activity;GO:0015297|antiporter activity;	GO:0006855|drug transmembrane transport;	GO:0016021|integral component of membrane;	K03327	TC.MATE, SLC47A, norM, mdtK, dinF	_	m.58662|TRINITY_DN34881_c1_g3_i4:206-940(-)	5prime_partial	PF01554.15|MatE|MatE|m.58662:1-162
TRINITY_DN34383_c0_g1	TRINITY_DN34383_c0_g1_i2	246	gi|414869885|tpg|DAA48442.1|	TPA: putative AP2/EREBP transcription factor superfamily protein [Zea mays]	5.00E-24	70%	gi|75266731|sp|Q9SZ06.1|EF109_ARATH	RecName: Full=Ethylene-responsive transcription factor ERF109 [Arabidopsis thaliana]	1.00E-08	75%	_	_	_	_	_	_	_	_	_	_	_	_	_	_
TRINITY_DN29467_c1_g1	TRINITY_DN29467_c1_g1_i5	1171	gi|242049214|ref|XP_002462351.1|	hypothetical protein SORBIDRAFT_02g024230 [Sorghum bicolor]	0.00E+00	91%	_	_	_	_	4558.Sb02g024230.1	hypothetical protein	_	KOG0619	_	GO:0005524|ATP binding;GO:0004672|protein kinase activity;	GO:0006468|protein phosphorylation;	GO:0016021|integral component of membrane;	_	_	_	m.333405|TRINITY_DN29467_c1_g1_i5:2-1171(+)	internal	_
TRINITY_DN27186_c1_g2	TRINITY_DN27186_c1_g2_i9	274	_	_	_	_	_	_	_	_	_	_	_	_	_	_	_	_	_	_	_	_	_	_
TRINITY_DN27543_c0_g4	TRINITY_DN27543_c0_g4_i3	1746	gi|242089615|ref|XP_002440640.1|	hypothetical protein SORBIDRAFT_09g004430 [Sorghum bicolor]	0.00E+00	98%	gi|544604537|sp|A8MS68.1|PLPD1_ARATH	RecName: Full=Dihydrolipoyl dehydrogenase 1, chloroplastic; Short=ptLPD1; AltName: Full=Dihydrolipoamide dehydrogenase 1; AltName: Full=Protein LIPOAMIDE DEHYDROG	0.00E+00	94%	4558.Sb09g004430.1	hypothetical protein	COG1249	KOG1335	_	GO:0004148|dihydrolipoyl dehydrogenase activity;GO:0050660|flavin adenine dinucleotide binding;	GO:0006094|gluconeogenesis;GO:0006096|glycolytic process;GO:0006566|threonine metabolic process;GO:0006563|L-serine metabolic process;GO:0045454|cell redox homeostasis;GO:0006099|tricarboxylic acid cycle;GO:0006544|glycine metabolic process;GO:0046685|response to arsenic-containing substance;	GO:0005730|nucleolus;GO:0009941|chloroplast envelope;	K00382	DLD, lpd, pdhD	path:ko00010;path:ko00020;path:ko00260;path:ko00280;path:ko00620;path:ko00630;path:ko00640;path:ko01100;path:ko01110;path:ko01120;path:ko01130;path:ko01200	m.61328|TRINITY_DN27543_c0_g4_i3:176-1744(+)	3prime_partial	PF07992.11|Pyr_redox_2|Pyridine nucleotide-disulphide oxidoreductase|m.61328:80-415;PF02852.19|Pyr_redox_dim|Pyridine nucleotide-disulphide oxidoreductase, dimerisation domain|m.61328:434-522;PF00070.24|Pyr_redox|Pyridine nucleotide-disulphide oxidoreductase|m.61328:254-325;PF01134.19|GIDA|Glucose inhibited division protein A|m.61328:81-223;PF13434.3|K_oxygenase|L-lysine 6-monooxygenase (NADPH-re…
TRINITY_DN16959_c0_g1	TRINITY_DN16959_c0_g1_i1	1441	gi|514706491|ref|XP_005010331.1|	PREDICTED: dihydrolipoyl dehydrogenase, mitochondrial [Anas platyrhynchos]	0.00E+00	84%	gi|118675|sp|P09623.1|DLDH_PIG	RecName: Full=Dihydrolipoyl dehydrogenase, mitochondrial; AltName: Full=Dihydrolipoamide dehydrogenase; Flags: Precursor	0.00E+00	84%	9031.ENSGALP00000012869	dihydrolipoamide dehydrogenase	COG1249	KOG1335	_	GO:0004148|dihydrolipoyl dehydrogenase activity;GO:0050660|flavin adenine dinucleotide binding;	GO:0006094|gluconeogenesis;GO:0006096|glycolytic process;GO:0006566|threonine metabolic process;GO:0006563|L-serine metabolic process;GO:0045454|cell redox homeostasis;GO:0006099|tricarboxylic acid cycle;GO:0006544|glycine metabolic process;	_	K00382	DLD, lpd, pdhD	path:ko00010;path:ko00020;path:ko00260;path:ko00280;path:ko00620;path:ko00630;path:ko00640;path:ko01100;path:ko01110;path:ko01120;path:ko01130;path:ko01200	m.102512|TRINITY_DN16959_c0_g1_i1:3-1430(+)	5prime_partial	PF07992.11|Pyr_redox_2|Pyridine nucleotide-disulphide oxidoreductase|m.102512:9-336;PF02852.19|Pyr_redox_dim|Pyridine nucleotide-disulphide oxidoreductase, dimerisation domain|m.102512:355-463;PF00070.24|Pyr_redox|Pyridine nucleotide-disulphide oxidoreductase|m.102512:182-260;PF13738.3|Pyr_redox_3|Pyridine nucleotide-disulphide oxidoreductase|m.102512:136-320;PF12831.4|FAD_oxidored|FAD dependent …
TRINITY_DN28649_c2_g1	TRINITY_DN28649_c2_g1_i3	2363	gi|670372372|ref|XP_008667488.1|	PREDICTED: hypothetical protein isoform X1 [Zea mays]	0.00E+00	91%	gi|75249511|sp|Q940V3.1|U91A1_ARATH	RecName: Full=UDP-glycosyltransferase 91A1 [Arabidopsis thaliana]	6.00E-34	61%	_	_	_	_	_	_	_	_	_	_	_	m.236408|TRINITY_DN28649_c2_g1_i3:3-1346(+)	5prime_partial	PF00201.15|UDPGT|UDP-glucoronosyl and UDP-glucosyl transferase|m.236408:235-408
TRINITY_DN32156_c1_g3	TRINITY_DN32156_c1_g3_i4	1817	gi|242063086|ref|XP_002452832.1|	hypothetical protein SORBIDRAFT_04g033320 [Sorghum bicolor]	0.00E+00	98%	gi|75168533|sp|Q9AY27.1|YS1_MAIZE	RecName: Full=Iron-phytosiderophore transporter yellow stripe 1; AltName: Full=ZmYS1 [Zea mays]	0.00E+00	97%	4558.Sb04g033320.1	hypothetical protein	COG1297	_	_	GO:0051980|iron-nicotianamine transmembrane transporter activity;	GO:0015688|iron chelate transport;GO:0055085|transmembrane transport;GO:0010039|response to iron ion;GO:0010043|response to zinc ion;GO:0009624|response to nematode;GO:0006811|ion transport;GO:0048316|seed development;GO:0055072|iron ion homeostasis;	GO:0016021|integral component of membrane;GO:0005886|plasma membrane;	_	_	_	m.133065|TRINITY_DN32156_c1_g3_i4:393-1595(+)	complete	PF03169.12|OPT|OPT oligopeptide transporter protein|m.133065:1-383
TRINITY_DN32642_c1_g2	TRINITY_DN32642_c1_g2_i9	2327	gi|242056325|ref|XP_002457308.1|	hypothetical protein SORBIDRAFT_03g005370 [Sorghum bicolor]	0.00E+00	95%	gi|2493493|sp|P55747.1|CBP21_HORVU	RecName: Full=Serine carboxypeptidase II-1; AltName: Full=CP-MII.1; Contains: RecName: Full=Serine carboxypeptidase II-1 chain A; Contains: RecName: Full=Serine car	0.00E+00	89%	_	_	_	_	_	GO:0004185|serine-type carboxypeptidase activity;	GO:0006508|proteolysis;	_	K16297	SCPL-II	_	m.195250|TRINITY_DN32642_c1_g2_i9:379-705(-)	complete	PF00450.19|Peptidase_S10|Serine carboxypeptidase|m.195250:1-94
TRINITY_DN37604_c0_g2	TRINITY_DN37604_c0_g2_i7	663	gi|242084756|ref|XP_002442803.1|	hypothetical protein SORBIDRAFT_08g003110 [Sorghum bicolor]	0.00E+00	95%	gi|75315929|sp|Q9ZUX1.1|C94C1_ARATH	RecName: Full=Cytochrome P450 94C1 [Arabidopsis thaliana]	0.00E+00	75%	4558.Sb05g003100.1	hypothetical protein	COG2124	_	_	GO:0016705|oxidoreductase activity, acting on paired donors, with incorporation or reduction of molecular oxygen;GO:0020037|heme binding;GO:0005506|iron ion binding;GO:0004497|monooxygenase activity;	GO:0055114|oxidation-reduction process;	_	_	_	_	m.123036|TRINITY_DN37604_c0_g2_i7:1-663(-)	internal	PF00067.19|p450|Cytochrome P450|m.123036:8-221
TRINITY_DN27386_c0_g2	TRINITY_DN27386_c0_g2_i3	2031	gi|212276182|ref|NP_001130453.1|	hypothetical protein [Zea mays]	0.00E+00	83%	_	_	_	_	_	_	_	_	_	_	_	GO:0005774|vacuolar membrane;GO:0005886|plasma membrane;GO:0009507|chloroplast;	_	_	_	m.240474|TRINITY_DN27386_c0_g2_i3:421-2031(+);m.240475|TRINITY_DN27386_c0_g2_i3:1109-2029(+)	3prime_partial;3prime_partial	_
TRINITY_DN30219_c1_g1	TRINITY_DN30219_c1_g1_i5	970	gi|242084756|ref|XP_002442803.1|	hypothetical protein SORBIDRAFT_08g003110 [Sorghum bicolor]	0.00E+00	95%	gi|75315929|sp|Q9ZUX1.1|C94C1_ARATH	RecName: Full=Cytochrome P450 94C1 [Arabidopsis thaliana]	0.00E+00	68%	4558.Sb08g003110.1	hypothetical protein	COG2124	KOG0157	_	GO:0016705|oxidoreductase activity, acting on paired donors, with incorporation or reduction of molecular oxygen;GO:0020037|heme binding;GO:0005506|iron ion binding;GO:0004497|monooxygenase activity;	GO:0055114|oxidation-reduction process;	_	_	_	_	m.289597|TRINITY_DN30219_c1_g1_i5:1-969(-);m.289598|TRINITY_DN30219_c1_g1_i5:1-855(+)	internal;5prime_partial	PF00067.19|p450|Cytochrome P450|m.289598:17-252
TRINITY_DN30479_c0_g1	TRINITY_DN30479_c0_g1_i9	1297	gi|242052989|ref|XP_002455640.1|	hypothetical protein SORBIDRAFT_03g015670 [Sorghum bicolor]	0.00E+00	95%	_	_	_	_	4558.Sb03g015670.1	hypothetical protein	_	_	NOG279435	_	_	_	_	_	_	m.292163|TRINITY_DN30479_c0_g1_i9:113-853(-)	complete	_
TRINITY_DN32894_c2_g2	TRINITY_DN32894_c2_g2_i9	705	_	_	_	_	_	_	_	_	_	_	_	_	_	_	_	_	_	_	_	_	_	_
TRINITY_DN23889_c1_g2	TRINITY_DN23889_c1_g2_i2	752	gi|226505260|ref|NP_001152193.1|	cortical cell-delineating protein precursor [Zea mays]	0.00E+00	88%	gi|75207820|sp|Q9SU35.1|ERLL1_ARATH	RecName: Full=pEARLI1-like lipid transfer protein 1; AltName: Full=Protein AZELAIC ACID INDUCED 1; Flags: Precursor [Arabidopsis thaliana]	2.00E-30	70%	4558.Sb01g050360.1	hypothetical protein	_	_	NOG242002;NOG239689	_	_	GO:0009535|chloroplast thylakoid membrane;	_	_	_	m.67471|TRINITY_DN23889_c1_g2_i2:126-560(+)	complete	PF14547.3|Hydrophob_seed|Hydrophobic seed protein|m.67471:61-144;PF00234.19|Tryp_alpha_amyl|Protease inhibitor/seed storage/LTP family|m.67471:68-139
TRINITY_DN31581_c1_g1	TRINITY_DN31581_c1_g1_i4	1772	gi|242087007|ref|XP_002439336.1|	hypothetical protein SORBIDRAFT_09g004610 [Sorghum bicolor]	0.00E+00	99%	gi|14916975|sp|P31023.2|DLDH_PEA	RecName: Full=Dihydrolipoyl dehydrogenase, mitochondrial; AltName: Full=Dihydrolipoamide dehydrogenase; AltName: Full=Glycine cleavage system L protein; AltName: Full	0.00E+00	91%	4558.Sb09g004610.1	hypothetical protein	COG1249	KOG1335	_	GO:0004148|dihydrolipoyl dehydrogenase activity;GO:0005524|ATP binding;GO:0050660|flavin adenine dinucleotide binding;GO:0005507|copper ion binding;GO:0008270|zinc ion binding;GO:0050897|cobalt ion binding;	GO:0006096|glycolytic process;GO:0045454|cell redox homeostasis;GO:0006099|tricarboxylic acid cycle;GO:0006544|glycine metabolic process;GO:0006094|gluconeogenesis;GO:0006566|threonine metabolic process;GO:0006563|L-serine metabolic process;GO:0046686|response to cadmium ion;	GO:0048046|apoplast;GO:0005747|mitochondrial respiratory chain complex I;GO:0009507|chloroplast;	K00382	DLD, lpd, pdhD	path:ko00010;path:ko00020;path:ko00260;path:ko00280;path:ko00620;path:ko00630;path:ko00640;path:ko01100;path:ko01110;path:ko01120;path:ko01130;path:ko01200	m.46694|TRINITY_DN31581_c1_g1_i4:306-1772(-)	5prime_partial	PF07992.11|Pyr_redox_2|Pyridine nucleotide-disulphide oxidoreductase|m.46694:26-350;PF02852.19|Pyr_redox_dim|Pyridine nucleotide-disulphide oxidoreductase, dimerisation domain|m.46694:369-477;PF00070.24|Pyr_redox|Pyridine nucleotide-disulphide oxidoreductase|m.46694:197-271;PF12831.4|FAD_oxidored|FAD dependent oxidoreductase|m.46694:26-64;PF13738.3|Pyr_redox_3|Pyridine nucleotide-disulphide oxido…
TRINITY_DN34959_c1_g1	TRINITY_DN34959_c1_g1_i8	1544	gi|380691530|emb|CCA60858.1|	phosphoenolpyruvate carboxykinase, partial [Alloteropsis cimicina]	0.00E+00	94%	gi|12230500|sp|Q9XFA2.1|PEPC2_UROPA	RecName: Full=Phosphoenolpyruvate carboxykinase [ATP]	0.00E+00	93%	_	_	_	_	_	GO:0005524|ATP binding;GO:0016301|kinase activity;GO:0004612|phosphoenolpyruvate carboxykinase (ATP) activity;	GO:0006099|tricarboxylic acid cycle;GO:0015976|carbon utilization;GO:0016310|phosphorylation;GO:0006094|gluconeogenesis;	_	K01610	E4.1.1.49, pckA	path:ko00010;path:ko00020;path:ko00620;path:ko00710;path:ko01100;path:ko01110;path:ko01120;path:ko01130;path:ko01200	m.142983|TRINITY_DN34959_c1_g1_i8:470-805(-);m.142980|TRINITY_DN34959_c1_g1_i8:591-1472(-)	complete;complete	PF01293.17|PEPCK_ATP|Phosphoenolpyruvate carboxykinase|m.142980:20-219;PF01293.17|PEPCK_ATP|Phosphoenolpyruvate carboxykinase|m.142983:22-79
TRINITY_DN43999_c0_g1	TRINITY_DN43999_c0_g1_i1	238	gi|585109216|gb|EWM27042.1|	phosphoenolpyruvate carboxykinase [Nannochloropsis gaditana]	5.00E-29	86%	gi|31340278|sp|Q8F9E4.1|PCKA_LEPIN	RecName: Full=Phosphoenolpyruvate carboxykinase [ATP]	7.00E-25	76%	67593.JGI145167	annotation not available	COG1866	_	_	GO:0005524|ATP binding;GO:0016301|kinase activity;GO:0004612|phosphoenolpyruvate carboxykinase (ATP) activity;	GO:0006099|tricarboxylic acid cycle;GO:0015976|carbon utilization;GO:0016310|phosphorylation;GO:0006094|gluconeogenesis;	_	K01610	E4.1.1.49, pckA	path:ko00010;path:ko00020;path:ko00620;path:ko00710;path:ko01100;path:ko01110;path:ko01120;path:ko01130;path:ko01200	_	_	_
TRINITY_DN36332_c1_g1	TRINITY_DN36332_c1_g1_i9	820	gi|670368848|ref|XP_008665630.1|	PREDICTED: dihydrolipoyllysine-residue acetyltransferase component 1 of pyruvate dehydrogenase complex, mitochondrial [Zea mays]	9.00E-39	100%	gi|117940179|sp|Q0WQF7.2|ODP21_ARATH	RecName: Full=Dihydrolipoyllysine-residue acetyltransferase component 1 of pyruvate dehydrogenase complex, mitochondrial; AltName: Full=Dihydrolipoamide S-acetylt	1.00E-21	93%	_	_	_	_	_	GO:0004742|dihydrolipoyllysine-residue acetyltransferase activity;	GO:0006094|gluconeogenesis;GO:0006096|glycolytic process;GO:0042967|acyl-carrier-protein biosynthetic process;	GO:0005759|mitochondrial matrix;GO:0045254|pyruvate dehydrogenase complex;	K00627	DLAT, aceF, pdhC	path:ko00010;path:ko00020;path:ko00620;path:ko01100;path:ko01110;path:ko01120;path:ko01130;path:ko01200	_	_	_
TRINITY_DN29808_c2_g1	TRINITY_DN29808_c2_g1_i6	1078	gi|242062964|ref|XP_002452771.1|	hypothetical protein SORBIDRAFT_04g032250 [Sorghum bicolor]	0.00E+00	85%	gi|1169018|sp|P46524.1|CO410_WHEAT	RecName: Full=Dehydrin COR410; AltName: Full=Cold-induced COR410 protein	5.00E-39	67%	4558.Sb04g032250.1	hypothetical protein	_	_	NOG240908	_	GO:0009415|response to water;GO:0006950|response to stress;	_	_	_	_	_	_	_
TRINITY_DN30716_c1_g1	TRINITY_DN30716_c1_g1_i4	1008	gi|242055601|ref|XP_002456946.1|	hypothetical protein SORBIDRAFT_03g046080 [Sorghum bicolor]	0.00E+00	88%	_	_	_	_	4558.Sb03g046080.1	hypothetical protein	_	_	NOG247245	_	_	_	_	_	_	m.110576|TRINITY_DN30716_c1_g1_i4:180-875(+)	complete	PF14009.3|DUF4228|Domain of unknown function (DUF4228)|m.110576:1-213
TRINITY_DN33332_c1_g4	TRINITY_DN33332_c1_g4_i1	1518	gi|242089723|ref|XP_002440694.1|	hypothetical protein SORBIDRAFT_09g005280 [Sorghum bicolor]	0.00E+00	100%	gi|75254483|sp|Q6AT26.1|CESA1_ORYSJ	RecName: Full=Probable cellulose synthase A catalytic subunit 1 [UDP-forming]	0.00E+00	100%	15368.BRADI2G34240.1	annotation not avaliable	COG1215	_	_	GO:0016760|cellulose synthase (UDP-forming) activity;GO:0008270|zinc ion binding;	GO:0006011|UDP-glucose metabolic process;GO:0005982|starch metabolic process;GO:0005985|sucrose metabolic process;GO:0042538|hyperosmotic salinity response;GO:0009833|primary cell wall biogenesis;GO:0030244|cellulose biosynthetic process;	GO:0005802|trans-Golgi network;GO:0005768|endosome;GO:0016021|integral component of membrane;GO:0005886|plasma membrane;	K10999	CESA	_	m.296764|TRINITY_DN33332_c1_g4_i1:3-1517(-)	internal	PF03552.11|Cellulose_synt|Cellulose synthase|m.296764:1-505;PF13632.3|Glyco_trans_2_3|Glycosyl transferase family group 2|m.296764:411-497
TRINITY_DN32447_c2_g1	TRINITY_DN32447_c2_g1_i9	2880	gi|242088415|ref|XP_002440040.1|	hypothetical protein SORBIDRAFT_09g024950 [Sorghum bicolor]	0.00E+00	97%	gi|48428322|sp|P82859.1|LECA_CASCR	RecName: Full=Agglutinin; AltName: Full=CCA [Castanea crenata]	3.00E-26	57%	4558.Sb09g024950.1	hypothetical protein	_	_	NOG295681	_	_	_	_	_	_	m.315499|TRINITY_DN32447_c2_g1_i9:1475-2305(+)	complete	PF01419.14|Jacalin|Jacalin-like lectin domain|m.315499:98-228
TRINITY_DN34247_c0_g2	TRINITY_DN34247_c0_g2_i9	205	_	_	_	_	_	_	_	_	_	_	_	_	_	_	_	_	_	_	_	_	_	_
TRINITY_DN33313_c1_g1	TRINITY_DN33313_c1_g1_i9	2733	gi|242059077|ref|XP_002458684.1|	hypothetical protein SORBIDRAFT_03g038200 [Sorghum bicolor]	0.00E+00	84%	_	_	_	_	_	_	_	_	_	GO:0043565|sequence-specific DNA binding;GO:0003700|sequence-specific DNA binding transcription factor activity;	GO:0006355|regulation of transcription, DNA-templated;	GO:0005667|transcription factor complex;	_	_	_	m.242800|TRINITY_DN33313_c1_g1_i9:587-1033(-);m.242799|TRINITY_DN33313_c1_g1_i9:773-1234(+);m.242797|TRINITY_DN33313_c1_g1_i9:2231-2731(-)	complete;complete;5prime_partial	PF03106.12|WRKY|WRKY DNA -binding domain|m.242797:137-159
TRINITY_DN29067_c1_g1	TRINITY_DN29067_c1_g1_i9	2935	gi|514783544|ref|XP_004970370.1|	PREDICTED: uncharacterized protein LOC101762594 [Setaria italica]	0.00E+00	100%	gi|74730222|sp|Q8NE86.1|MCU_HUMAN	RecName: Full=Calcium uniporter protein, mitochondrial; AltName: Full=Coiled-coil domain-containing protein 109A [Homo sapiens]	2.00E-17	63%	4558.Sb03g037980.1	hypothetical protein	_	KOG2966	_	_	_	_	_	_	_	m.278038|TRINITY_DN29067_c1_g1_i9:539-994(-)	complete	PF04678.10|MCU|Mitochondrial calcium uniporter|m.278038:8-122
TRINITY_DN30759_c0_g1	TRINITY_DN30759_c0_g1_i3	2448	gi|242059213|ref|XP_002458752.1|	hypothetical protein SORBIDRAFT_03g039620 [Sorghum bicolor]	0.00E+00	97%	gi|238686846|sp|A8L6F4.1|IF2_FRASN	RecName: Full=Translation initiation factor IF-2 [Frankia sp. EAN1pec]	2.00E-05	37%	4558.Sb03g039620.1	hypothetical protein	_	_	NOG291874	_	_	_	_	_	_	m.219214|TRINITY_DN30759_c0_g1_i3:431-1900(-)	complete	PF05003.9|DUF668|Protein of unknown function (DUF668)|m.219214:335-427;PF11961.5|DUF3475|Domain of unknown function (DUF3475)|m.219214:24-79
TRINITY_DN30870_c0_g1	TRINITY_DN30870_c0_g1_i9	2029	gi|242054797|ref|XP_002456544.1|	hypothetical protein SORBIDRAFT_03g038130 [Sorghum bicolor]	0.00E+00	86%	_	_	_	_	4558.Sb03g038130.1	hypothetical protein	_	_	NOG235049	_	_	_	_	_	_	m.220747|TRINITY_DN30870_c0_g1_i9:1065-1850(+)	complete	PF11331.5|zinc_ribbon_12|Probable zinc-ribbon domain|m.220747:149-191
TRINITY_DN30537_c0_g1	TRINITY_DN30537_c0_g1_i8	1734	gi|242056035|ref|XP_002457163.1|	hypothetical protein SORBIDRAFT_03g002510 [Sorghum bicolor]	0.00E+00	86%	gi|52788299|sp|Q9SYM2.2|STHY_ARATH	RecName: Full=Probable salt tolerance-like protein At1g78600 [Arabidopsis thaliana]	6.00E-37	79%	4558.Sb03g002510.1	hypothetical protein	_	_	NOG286070	GO:0008270|zinc ion binding;	_	GO:0005622|intracellular;	_	_	_	m.243991|TRINITY_DN30537_c0_g1_i8:923-1732(-)	5prime_partial	PF00643.21|zf-B_box|B-box zinc finger|m.243991:54-95
TRINITY_DN31580_c1_g1	TRINITY_DN31580_c1_g1_i9	2770	gi|242049966|ref|XP_002462727.1|	hypothetical protein SORBIDRAFT_02g030970 [Sorghum bicolor]	0.00E+00	96%	gi|75335460|sp|Q9LTC0.1|Y5707_ARATH	RecName: Full=Probable receptor-like protein kinase At5g47070 [Arabidopsis thaliana]	0.00E+00	76%	4558.Sb02g030970.1	hypothetical protein	COG0515	KOG1187	_	GO:0004674|protein serine/threonine kinase activity;GO:0005524|ATP binding;	GO:0009069|serine family amino acid metabolic process;GO:0006468|protein phosphorylation;	_	_	_	_	m.315412|TRINITY_DN31580_c1_g1_i9:258-947(-);m.315415|TRINITY_DN31580_c1_g1_i9:2425-2769(+)	complete;3prime_partial	PF00069.22|Pkinase|Protein kinase domain|m.315412:3-194;PF07714.14|Pkinase_Tyr|Protein tyrosine kinase|m.315412:1-196
TRINITY_DN29988_c0_g1	TRINITY_DN29988_c0_g1_i2	694	gi|226531510|ref|NP_001150829.1|	WRKY69 - superfamily of TFs having WRKY and zinc finger domains [Zea mays]	0.00E+00	89%	gi|29839683|sp|Q9SUP6.1|WRK53_ARATH	RecName: Full=Probable WRKY transcription factor 53; AltName: Full=WRKY DNA-binding protein 53 [Arabidopsis thaliana]	7.00E-21	63%	4558.Sb07g019400.1	hypothetical protein	_	_	NOG248334	GO:0043565|sequence-specific DNA binding;GO:0003700|sequence-specific DNA binding transcription factor activity;	GO:0006355|regulation of transcription, DNA-templated;	GO:0005667|transcription factor complex;	_	_	_	m.113935|TRINITY_DN29988_c0_g1_i2:2-694(-)	internal	PF03106.12|WRKY|WRKY DNA -binding domain|m.113935:179-231
TRINITY_DN28664_c1_g2	TRINITY_DN28664_c1_g2_i3	1270	gi|414870468|tpg|DAA49025.1|	TPA: hypothetical protein ZEAMMB73_066761 [Zea mays]	0.00E+00	97%	gi|3914192|sp|O59816.1|ODP2_SCHPO	RecName: Full=Dihydrolipoyllysine-residue acetyltransferase component of pyruvate dehydrogenase complex, mitochondrial; AltName: Full=Dihydrolipoamide acetyltransfer	6.00E-26	59%	4558.Sb07g021070.1	hypothetical protein	COG0508	KOG0557	_	GO:0016746|transferase activity, transferring acyl groups;	GO:0008152|metabolic process;	_	K00627	DLAT, aceF, pdhC	path:ko00010;path:ko00020;path:ko00620;path:ko01100;path:ko01110;path:ko01120;path:ko01130;path:ko01200	m.135004|TRINITY_DN28664_c1_g2_i3:1-1209(+)	5prime_partial	PF00198.20|2-oxoacid_dh|2-oxoacid dehydrogenases acyltransferase (catalytic domain)|m.135004:181-401;PF02817.14|E3_binding|e3 binding domain|m.135004:106-140;PF00364.19|Biotin_lipoyl|Biotin-requiring enzyme|m.135004:2-47
TRINITY_DN36723_c1_g2	TRINITY_DN36723_c1_g2_i3	751	gi|514762770|ref|XP_004965109.1|	PREDICTED: uncharacterized protein LOC101755681 [Setaria italica]	7.00E-35	87%	_	_	_	_	4558.Sb04g028380.1	hypothetical protein	_	_	NOG228326	_	_	_	_	_	_	_	_	_
TRINITY_DN25840_c0_g1	TRINITY_DN25840_c0_g1_i2	1168	gi|242066202|ref|XP_002454390.1|	hypothetical protein SORBIDRAFT_04g029940 [Sorghum bicolor]	0.00E+00	99%	_	_	_	_	4558.Sb04g029940.1	hypothetical protein	_	_	NOG245919	_	_	_	_	_	_	m.220917|TRINITY_DN25840_c0_g1_i2:364-933(-)	complete	_
TRINITY_DN32379_c1_g2	TRINITY_DN32379_c1_g2_i1	1876	gi|242049232|ref|XP_002462360.1|	hypothetical protein SORBIDRAFT_02g024380 [Sorghum bicolor]	0.00E+00	95%	gi|119364626|sp|P08461.3|ODP2_RAT	RecName: Full=Dihydrolipoyllysine-residue acetyltransferase component of pyruvate dehydrogenase complex, mitochondrial; AltName: Full=70 kDa mitochondrial autoantige	2.00E-23	60%	4558.Sb02g024380.1	hypothetical protein	COG0508	KOG0557	_	GO:0004742|dihydrolipoyllysine-residue acetyltransferase activity;	GO:0006094|gluconeogenesis;GO:0006096|glycolytic process;GO:0042967|acyl-carrier-protein biosynthetic process;	GO:0016020|membrane;GO:0009534|chloroplast thylakoid;GO:0009941|chloroplast envelope;GO:0022626|cytosolic ribosome;GO:0009570|chloroplast stroma;	K00627	DLAT, aceF, pdhC	path:ko00010;path:ko00020;path:ko00620;path:ko01100;path:ko01110;path:ko01120;path:ko01130;path:ko01200	m.181767|TRINITY_DN32379_c1_g2_i1:60-1697(+)	complete	PF00198.20|2-oxoacid_dh|2-oxoacid dehydrogenases acyltransferase (catalytic domain)|m.181767:325-544;PF00364.19|Biotin_lipoyl|Biotin-requiring enzyme|m.181767:131-202;PF02817.14|E3_binding|e3 binding domain|m.181767:253-287
TRINITY_DN36880_c0_g3	TRINITY_DN36880_c0_g3_i9	1104	gi|242047428|ref|XP_002461460.1|	hypothetical protein SORBIDRAFT_02g003010 [Sorghum bicolor]	0.00E+00	97%	gi|667467056|sp|A9LIW2.2|CSC1L_BRAJU	RecName: Full=CSC1-like protein ERD4; AltName: Full=Protein EARLY-RESPONSIVE TO DEHYDRATION STRESS 4 [Brassica juncea]	0.00E+00	79%	_	_	_	_	_	_	_	GO:0005774|vacuolar membrane;GO:0009506|plasmodesma;GO:0016023|cytoplasmic membrane-bounded vesicle;GO:0009941|chloroplast envelope;GO:0005886|plasma membrane;	_	_	_	m.34686|TRINITY_DN36880_c0_g3_i9:403-1104(-)	5prime_partial	PF02714.12|RSN1_7TM|Calcium-dependent channel, 7TM region, putative phosphate|m.34686:2-143
TRINITY_DN31038_c1_g1	TRINITY_DN31038_c1_g1_i8	1820	gi|670446206|ref|XP_008663340.1|	PREDICTED: transcription factor bHLH129-like isoform X2 [Zea mays]	0.00E+00	82%	gi|75299737|sp|Q8H102.1|BH128_ARATH	RecName: Full=Transcription factor bHLH128; AltName: Full=Basic helix-loop-helix protein 128; Short=AtbHLH128; Short=bHLH 128; AltName: Full=Transcription factor E	2.00E-30	83%	4558.Sb06g020810.1	hypothetical protein	_	_	NOG218806	_	_	_	_	_	_	m.188683|TRINITY_DN31038_c1_g1_i8:269-1345(+)	complete	PF00010.23|HLH|Helix-loop-helix DNA-binding domain|m.188683:290-335
TRINITY_DN30847_c0_g1	TRINITY_DN30847_c0_g1_i3	2433	gi|670420293|ref|XP_008650971.1|	PREDICTED: uncharacterized protein LOC100216714 isoform X1 [Zea mays]	0.00E+00	96%	gi|48475028|sp|Q9UT45.1|ENG1_SCHPO	RecName: Full=Endo-1,3(4)-beta-glucanase 1; Short=Endo-1,3-beta-glucanase 1; Short=Endo-1,4-beta-glucanase 1; AltName: Full=Laminarinase-1; Flags: Precursor [Schizo	5.00E-09	69%	39947.LOC_Os09g21210.1	beta-glucan-binding protein 4, putative, expressed	COG5498	KOG2254	_	GO:0052861|glucan endo-1,3-beta-glucanase activity, C-3 substituted reducing group;GO:0052862|glucan endo-1,4-beta-glucanase activity, C-3 substituted reducing group;	GO:0016998|cell wall macromolecule catabolic process;	_	K01180	E3.2.1.6	_	m.69493|TRINITY_DN30847_c0_g1_i3:1-2199(-);m.69494|TRINITY_DN30847_c0_g1_i3:1-2172(+);m.69495|TRINITY_DN30847_c0_g1_i3:3-2057(+)	3prime_partial;5prime_partial;5prime_partial	PF03639.10|Glyco_hydro_81|Glycosyl hydrolase family 81|m.69494:70-699
TRINITY_DN30755_c0_g1	TRINITY_DN30755_c0_g1_i9	3071	_	_	_	_	_	_	_	_	_	_	_	_	_	_	_	_	_	_	_	m.269755|TRINITY_DN30755_c0_g1_i9:578-892(-)	complete	_
TRINITY_DN32379_c1_g1	TRINITY_DN32379_c1_g1_i9	1906	gi|414878390|tpg|DAA55521.1|	TPA: hypothetical protein ZEAMMB73_305269 [Zea mays]	0.00E+00	95%	gi|74964045|sp|Q19749.1|ODP2_CAEEL	RecName: Full=Dihydrolipoyllysine-residue acetyltransferase component of pyruvate dehydrogenase complex, mitochondrial; AltName: Full=Dihydrolipoamide acetyltransfe	1.00E-31	54%	4558.Sb08g005050.1	hypothetical protein	COG0508	KOG0557	_	GO:0016746|transferase activity, transferring acyl groups;	GO:0008152|metabolic process;	GO:0009941|chloroplast envelope;GO:0005886|plasma membrane;GO:0022626|cytosolic ribosome;	K00627	DLAT, aceF, pdhC	path:ko00010;path:ko00020;path:ko00620;path:ko01100;path:ko01110;path:ko01120;path:ko01130;path:ko01200	m.262834|TRINITY_DN32379_c1_g1_i9:2-1621(+)	5prime_partial	PF00198.20|2-oxoacid_dh|2-oxoacid dehydrogenases acyltransferase (catalytic domain)|m.262834:320-537;PF00364.19|Biotin_lipoyl|Biotin-requiring enzyme|m.262834:123-194;PF02817.14|E3_binding|e3 binding domain|m.262834:261-296
TRINITY_DN35929_c1_g3	TRINITY_DN35929_c1_g3_i7	3149	_	_	_	_	_	_	_	_	_	_	_	_	_	_	_	_	_	_	_	_	_	_
TRINITY_DN34305_c0_g1	TRINITY_DN34305_c0_g1_i7	269	gi|242060978|ref|XP_002451778.1|	hypothetical protein SORBIDRAFT_04g007700 [Sorghum bicolor]	3.00E-39	93%	_	_	_	_	_	_	_	_	_	GO:0004742|dihydrolipoyllysine-residue acetyltransferase activity;GO:0005507|copper ion binding;	GO:0006094|gluconeogenesis;GO:0006096|glycolytic process;GO:0042967|acyl-carrier-protein biosynthetic process;	GO:0005759|mitochondrial matrix;GO:0045254|pyruvate dehydrogenase complex;GO:0009941|chloroplast envelope;	K00627	DLAT, aceF, pdhC	path:ko00010;path:ko00020;path:ko00620;path:ko01100;path:ko01110;path:ko01120;path:ko01130;path:ko01200	_	_	_
TRINITY_DN27979_c2_g3	TRINITY_DN27979_c2_g3_i5	423	gi|242089447|ref|XP_002440556.1|	hypothetical protein SORBIDRAFT_09g003050 [Sorghum bicolor]	1.00E-22	100%	gi|122169560|sp|Q0DKW8.1|LTI6B_ORYSJ	RecName: Full=Hydrophobic protein LTI6B; AltName: Full=Low temperature-induced protein 6B [Oryza sativa Japonica Group]	6.00E-24	96%	4558.Sb09g003050.1	hypothetical protein	COG0401	KOG1773	NOG228649	_	_	GO:0016021|integral component of membrane;GO:0016023|cytoplasmic membrane-bounded vesicle;	_	_	_	m.315100|TRINITY_DN27979_c2_g3_i5:115-423(-);m.315099|TRINITY_DN27979_c2_g3_i5:1-309(+)	5prime_partial;5prime_partial	PF01679.14|Pmp3|Proteolipid membrane potential modulator|m.315100:54-100
TRINITY_DN34614_c0_g1	TRINITY_DN34614_c0_g1_i9	676	_	_	_	_	_	_	_	_	_	_	_	_	_	_	_	_	_	_	_	_	_	_
TRINITY_DN34012_c0_g1	TRINITY_DN34012_c0_g1_i3	2369	gi|242046114|ref|XP_002460928.1|	hypothetical protein SORBIDRAFT_02g037650 [Sorghum bicolor]	0.00E+00	98%	gi|73620052|sp|Q8GVE1.1|CIGR2_ORYSJ	RecName: Full=Chitin-inducible gibberellin-responsive protein 2 [Oryza sativa Japonica Group]	0.00E+00	89%	4558.Sb02g037650.1	hypothetical protein	_	_	NOG246000	GO:0004871|signal transducer activity;	GO:0007165|signal transduction;GO:0006355|regulation of transcription, DNA-templated;GO:0009640|photomorphogenesis;	GO:0005829|cytosol;	_	_	_	m.295150|TRINITY_DN34012_c0_g1_i3:321-1940(-)	complete	PF03514.11|GRAS|GRAS domain family|m.295150:169-538
TRINITY_DN37874_c1_g1	TRINITY_DN37874_c1_g1_i9	3524	gi|242091732|ref|XP_002436356.1|	hypothetical protein SORBIDRAFT_10g000980 [Sorghum bicolor]	0.00E+00	96%	gi|75174372|sp|Q9LHZ7.1|CSLD2_ORYSJ	RecName: Full=Cellulose synthase-like protein D2; AltName: Full=OsCslD2 [Oryza sativa Japonica Group]	0.00E+00	93%	4558.Sb10g000980.1	hypothetical protein	COG1215	_	_	GO:0016760|cellulose synthase (UDP-forming) activity;	GO:0006011|UDP-glucose metabolic process;GO:0005982|starch metabolic process;GO:0030244|cellulose biosynthetic process;GO:0005985|sucrose metabolic process;	GO:0016021|integral component of membrane;	_	_	_	m.11958|TRINITY_DN37874_c1_g1_i9:516-3524(+)	3prime_partial	PF03552.11|Cellulose_synt|Cellulose synthase|m.11958:413-1003;PF14570.3|zf-RING_4|RING/Ubox like zinc-binding domain|m.11958:155-204;PF13632.3|Glyco_trans_2_3|Glycosyl transferase family group 2|m.11958:875-978
TRINITY_DN16987_c0_g2	TRINITY_DN16987_c0_g2_i1	343	gi|321463356|gb|EFX74372.1|	hypothetical protein DAPPUDRAFT_188759 [Daphnia pulex]	1.00E-43	88%	gi|215274207|sp|P10515.3|ODP2_HUMAN	RecName: Full=Dihydrolipoyllysine-residue acetyltransferase component of pyruvate dehydrogenase complex, mitochondrial; AltName: Full=70 kDa mitochondrial autoanti	4.00E-40	83%	_	_	_	_	_	GO:0004742|dihydrolipoyllysine-residue acetyltransferase activity;	GO:0006094|gluconeogenesis;GO:0006096|glycolytic process;GO:0042967|acyl-carrier-protein biosynthetic process;	GO:0005759|mitochondrial matrix;GO:0045254|pyruvate dehydrogenase complex;	K00627	DLAT, aceF, pdhC	path:ko00010;path:ko00020;path:ko00620;path:ko01100;path:ko01110;path:ko01120;path:ko01130;path:ko01200	m.167558|TRINITY_DN16987_c0_g2_i1:3-341(+)	internal	PF00198.20|2-oxoacid_dh|2-oxoacid dehydrogenases acyltransferase (catalytic domain)|m.167558:1-113
TRINITY_DN16987_c0_g5	TRINITY_DN16987_c0_g5_i1	276	gi|241671173|ref|XP_002400015.1|	dihydrolipoamide succinyltransferase, putative [Ixodes scapularis]	4.00E-20	74%	gi|81692291|sp|Q68WK6.1|ODP2_RICTY	RecName: Full=Dihydrolipoyllysine-residue acetyltransferase component of pyruvate dehydrogenase complex; AltName: Full=Dihydrolipoamide acetyltransferase component	6.00E-12	64%	_	_	_	_	_	GO:0016746|transferase activity, transferring acyl groups;	GO:0008152|metabolic process;	GO:0044444|cytoplasmic part;	K00627	DLAT, aceF, pdhC	path:ko00010;path:ko00020;path:ko00620;path:ko01100;path:ko01110;path:ko01120;path:ko01130;path:ko01200	_	_	_
TRINITY_DN16987_c0_g3	TRINITY_DN16987_c0_g3_i1	217	gi|459179782|ref|XP_002128829.2|	PREDICTED: dihydrolipoyllysine-residue acetyltransferase component of pyruvate dehydrogenase complex, mitochondrial [Ciona intestinalis]	1.00E-18	85%	gi|74964045|sp|Q19749.1|ODP2_CAEEL	RecName: Full=Dihydrolipoyllysine-residue acetyltransferase component of pyruvate dehydrogenase complex, mitochondrial; AltName: Full=Dihydrolipoamide acetyltransfe	6.00E-18	76%	_	_	_	_	_	GO:0004742|dihydrolipoyllysine-residue acetyltransferase activity;	GO:0006094|gluconeogenesis;GO:0006096|glycolytic process;GO:0042967|acyl-carrier-protein biosynthetic process;	GO:0005759|mitochondrial matrix;GO:0045254|pyruvate dehydrogenase complex;	K00627	DLAT, aceF, pdhC	path:ko00010;path:ko00020;path:ko00620;path:ko01100;path:ko01110;path:ko01120;path:ko01130;path:ko01200	_	_	_
TRINITY_DN34982_c1_g2	TRINITY_DN34982_c1_g2_i9	1337	gi|242036977|ref|XP_002465883.1|	hypothetical protein SORBIDRAFT_01g047550 [Sorghum bicolor]	0.00E+00	89%	_	_	_	_	_	_	_	_	_	_	_	_	_	_	_	_	_	_
TRINITY_DN42593_c0_g1	TRINITY_DN42593_c0_g1_i1	219	gi|50291443|ref|XP_448154.1|	hypothetical protein [Candida glabrata CBS 138]	8.00E-32	100%	gi|129060|sp|P12695.1|ODP2_YEAST	RecName: Full=Dihydrolipoyllysine-residue acetyltransferase component of pyruvate dehydrogenase complex, mitochondrial; AltName: Full=Dihydrolipoamide acetyltransfera	1.00E-11	67%	_	_	_	_	_	GO:0004742|dihydrolipoyllysine-residue acetyltransferase activity;	GO:0006094|gluconeogenesis;GO:0006096|glycolytic process;GO:0042967|acyl-carrier-protein biosynthetic process;	GO:0005759|mitochondrial matrix;GO:0045254|pyruvate dehydrogenase complex;	K00627	DLAT, aceF, pdhC	path:ko00010;path:ko00020;path:ko00620;path:ko01100;path:ko01110;path:ko01120;path:ko01130;path:ko01200	_	_	_
TRINITY_DN35780_c1_g1	TRINITY_DN35780_c1_g1_i9	3959	gi|226497954|ref|NP_001141760.1|	uncharacterized protein LOC100273896 [Zea mays]	0.00E+00	93%	_	_	_	_	39947.LOC_Os06g10210.1	expressed protein	_	_	NOG131481	GO:0016872|intramolecular lyase activity;GO:0005504|fatty acid binding;	GO:0008152|metabolic process;	_	_	_	_	m.257019|TRINITY_DN35780_c1_g1_i9:2558-3487(-);m.257020|TRINITY_DN35780_c1_g1_i9:2-478(+)	complete;5prime_partial	_
TRINITY_DN16987_c0_g4	TRINITY_DN16987_c0_g4_i1	484	gi|546679529|gb|ERL89984.1|	hypothetical protein D910_07343 [Dendroctonus ponderosae]	3.00E-45	74%	gi|74964045|sp|Q19749.1|ODP2_CAEEL	RecName: Full=Dihydrolipoyllysine-residue acetyltransferase component of pyruvate dehydrogenase complex, mitochondrial; AltName: Full=Dihydrolipoamide acetyltransfe	2.00E-43	76%	_	_	_	_	_	GO:0016746|transferase activity, transferring acyl groups;	GO:0008152|metabolic process;	GO:0044444|cytoplasmic part;	K00627	DLAT, aceF, pdhC	path:ko00010;path:ko00020;path:ko00620;path:ko01100;path:ko01110;path:ko01120;path:ko01130;path:ko01200	m.300220|TRINITY_DN16987_c0_g4_i1:1-483(+)	internal	PF00364.19|Biotin_lipoyl|Biotin-requiring enzyme|m.300220:30-102
TRINITY_DN35247_c0_g1	TRINITY_DN35247_c0_g1_i9	3397	gi|262411018|gb|ACY66874.1|	P20Sh095F0 [Saccharum hybrid cultivar R570]	0.00E+00	98%	_	_	_	_	4558.Sb03g002020.1	annotation not avaliable	_	_	NOG69170	GO:0005509|calcium ion binding;	GO:0055085|transmembrane transport;	GO:0016021|integral component of membrane;	_	_	_	m.192084|TRINITY_DN35247_c0_g1_i9:2802-3395(-);m.192082|TRINITY_DN35247_c0_g1_i9:279-1652(-)	5prime_partial;complete	PF01699.21|Na_Ca_ex|Sodium/calcium exchanger protein|m.192082:274-386
TRINITY_DN34157_c0_g1	TRINITY_DN34157_c0_g1_i5	1202	gi|242091581|ref|XP_002441623.1|	hypothetical protein SORBIDRAFT_09g030610 [Sorghum bicolor]	0.00E+00	96%	_	_	_	_	4558.Sb09g030610.1	hypothetical protein	_	KOG4585	_	_	_	GO:0005774|vacuolar membrane;GO:0005886|plasma membrane;GO:0009507|chloroplast;	_	_	_	m.133462|TRINITY_DN34157_c0_g1_i5:211-1200(-);m.133463|TRINITY_DN34157_c0_g1_i5:294-1202(+);m.133464|TRINITY_DN34157_c0_g1_i5:306-1202(-)	5prime_partial;3prime_partial;5prime_partial	PF13359.3|DDE_Tnp_4|DDE superfamily endonuclease|m.133464:86-243
TRINITY_DN25666_c0_g1	TRINITY_DN25666_c0_g1_i9	1882	_	_	_	_	_	_	_	_	_	_	_	_	_	_	_	_	_	_	_	m.293639|TRINITY_DN25666_c0_g1_i9:1175-1642(+);m.293640|TRINITY_DN25666_c0_g1_i9:595-1032(+)	complete;complete	PF02892.12|zf-BED|BED zinc finger|m.293639:69-111;PF02365.12|NAM|No apical meristem (NAM) protein|m.293640:20-130
TRINITY_DN36366_c1_g3	TRINITY_DN36366_c1_g3_i9	2634	gi|226510309|ref|NP_001146302.1|	putative calmodulin-binding family protein [Zea mays]	0.00E+00	87%	_	_	_	_	4558.Sb03g025730.1	hypothetical protein	_	_	NOG252814	_	_	_	_	_	_	m.139023|TRINITY_DN36366_c1_g3_i9:583-2271(+)	complete	_
TRINITY_DN29930_c0_g1	TRINITY_DN29930_c0_g1_i5	1501	gi|162464059|ref|NP_001104914.1|	pyruvate dehydrogenase2 [Zea pyruvate dehydrogenase E1 beta subunit isoform 1 [Zea mays]	0.00E+00	98%	gi|75225265|sp|Q6Z1G7.1|ODPB1_ORYSJ	RecName: Full=Pyruvate dehydrogenase E1 component subunit beta-1, mitochondrial; Short=PDHE1-B; Flags: Precursor [Oryza sativa Japonica Group]	0.00E+00	97%	4558.Sb07g025970.1	annotation not avaliable	COG0022	KOG0524	_	GO:0004616|phosphogluconate dehydrogenase (decarboxylating) activity;GO:0050661|NADP binding;GO:0004739|pyruvate dehydrogenase (acetyl-transferring) activity;	GO:0019521|D-gluconate metabolic process;GO:0006094|gluconeogenesis;GO:0006096|glycolytic process;GO:0009097|isoleucine biosynthetic process;GO:0009099|valine biosynthetic process;GO:0009098|leucine biosynthetic process;GO:0006098|pentose-phosphate shunt;GO:0006086|acetyl-CoA biosynthetic process from pyruvate;	GO:0045254|pyruvate dehydrogenase complex;	K00162	PDHB, pdhB	path:ko00010;path:ko00020;path:ko00620;path:ko01100;path:ko01110;path:ko01120;path:ko01130;path:ko01200;path:ko04066;path:ko04922;path:ko05230	m.97065|TRINITY_DN29930_c0_g1_i5:20-1501(-)	5prime_partial	PF02779.21|Transket_pyr|Transketolase, pyrimidine binding domain|m.97065:158-333;PF02780.17|Transketolase_C|Transketolase, C-terminal domain|m.97065:352-474
TRINITY_DN31706_c0_g2	TRINITY_DN31706_c0_g2_i9	1212	gi|514812540|ref|XP_004981064.1|	PREDICTED: pirin-like protein-like isoform X2 [Setaria italica]	0.00E+00	96%	gi|14195017|sp|Q9SEE4.1|PIRL_SOLLC	RecName: Full=Pirin-like protein [Solanum lycopersicum]	0.00E+00	86%	4558.Sb01g001470.1	annotation not avaliable	COG1741	_	_	GO:0005516|calmodulin binding;	GO:0009785|blue light signaling pathway;GO:0009737|response to abscisic acid;	GO:0005886|plasma membrane;	K06911	K06911	_	m.295106|TRINITY_DN31706_c0_g2_i9:3-917(+)	5prime_partial	PF05726.10|Pirin_C|Pirin C-terminal cupin domain|m.295106:188-293;PF02678.13|Pirin|Pirin|m.295106:41-135
TRINITY_DN28127_c0_g1	TRINITY_DN28127_c0_g1_i7	1622	gi|530278498|gb|AGT16475.1|	senescence-associated protein [Saccharum hybrid cultivar R570]	0.00E+00	96%	gi|75248018|sp|Q8S8Q6.1|TET8_ARATH	RecName: Full=Tetraspanin-8 [Arabidopsis thaliana]	0.00E+00	80%	4558.Sb02g025180.1	hypothetical protein	_	_	NOG242724	_	_	GO:0016021|integral component of membrane;	_	_	_	m.270304|TRINITY_DN28127_c0_g1_i7:924-1622(-)	5prime_partial	PF00335.17|Tetraspannin|Tetraspanin family|m.270304:38-184
TRINITY_DN32515_c1_g1	TRINITY_DN32515_c1_g1_i9	1329	gi|242038175|ref|XP_002466482.1|	hypothetical protein SORBIDRAFT_01g008570 [Sorghum bicolor]	0.00E+00	91%	_	_	_	_	4558.Sb01g008570.1	hypothetical protein	_	_	NOG271283	GO:0003677|DNA binding;GO:0046983|protein dimerization activity;	_	_	_	_	_	m.189691|TRINITY_DN32515_c1_g1_i9:1-876(+)	5prime_partial	PF00010.23|HLH|Helix-loop-helix DNA-binding domain|m.189691:98-142
TRINITY_DN33393_c0_g1	TRINITY_DN33393_c0_g1_i8	1919	gi|226493669|ref|NP_001143215.1|	uncharacterized protein LOC100275720 [Zea mays]	0.00E+00	97%	_	_	_	_	_	_	_	_	_	GO:0008375|acetylglucosaminyltransferase activity;	GO:0008152|metabolic process;	GO:0016020|membrane;	_	_	_	m.219441|TRINITY_DN33393_c0_g1_i8:2-1276(+)	5prime_partial	PF02485.18|Branch|Core-2/I-Branching enzyme|m.219441:323-378
TRINITY_DN27983_c0_g5	TRINITY_DN27983_c0_g5_i4	587	gi|242062580|ref|XP_002452579.1|	hypothetical protein SORBIDRAFT_04g028450 [Sorghum bicolor]	0.00E+00	99%	gi|75225383|sp|Q6Z5N4.1|ODPA1_ORYSJ	RecName: Full=Pyruvate dehydrogenase E1 component subunit alpha-1, mitochondrial; Short=PDHE1-A; Flags: Precursor [Oryza sativa Japonica Group]	0.00E+00	98%	_	_	_	_	_	GO:0008270|zinc ion binding;GO:0004616|phosphogluconate dehydrogenase (decarboxylating) activity;GO:0050897|cobalt ion binding;GO:0050661|NADP binding;GO:0004739|pyruvate dehydrogenase (acetyl-transferring) activity;	GO:0006096|glycolytic process;GO:0009099|valine biosynthetic process;GO:0009098|leucine biosynthetic process;GO:0009651|response to salt stress;GO:0019521|D-gluconate metabolic process;GO:0006094|gluconeogenesis;GO:0009097|isoleucine biosynthetic process;GO:0006098|pentose-phosphate shunt;	GO:0005777|peroxisome;GO:0045254|pyruvate dehydrogenase complex;GO:0005829|cytosol;GO:0005634|nucleus;GO:0009570|chloroplast stroma;	K00161	PDHA, pdhA	path:ko00010;path:ko00020;path:ko00620;path:ko01100;path:ko01110;path:ko01120;path:ko01130;path:ko01200;path:ko04066;path:ko04922;path:ko05230	m.280007|TRINITY_DN27983_c0_g5_i4:1-582(+)	5prime_partial	PF00676.17|E1_dh|Dehydrogenase E1 component|m.280007:2-169
TRINITY_DN32790_c0_g2	TRINITY_DN32790_c0_g2_i3	1366	gi|514724632|ref|XP_004955540.1|	PREDICTED: cylicin-2-like [Setaria italica]	0.00E+00	70%	_	_	_	_	4558.Sb02g003710.1	annotation not avaliable	_	_	NOG269064	_	_	_	_	_	_	m.209575|TRINITY_DN32790_c0_g2_i3:3-935(+)	5prime_partial	_
TRINITY_DN25694_c0_g1	TRINITY_DN25694_c0_g1_i3	900	gi|514755122|ref|XP_004963204.1|	PREDICTED: pyruvate dehydrogenase E1 component subunit beta-3, chloroplastic-like isoform X2 [Setaria italica]	0.00E+00	100%	_	_	_	_	4558.Sb08g021770.1	hypothetical protein	COG0022	KOG0524	_	GO:0008270|zinc ion binding;GO:0003824|catalytic activity;	GO:0008152|metabolic process;GO:0048868|pollen tube development;	GO:0009941|chloroplast envelope;GO:0009570|chloroplast stroma;	K00162	PDHB, pdhB	path:ko00010;path:ko00020;path:ko00620;path:ko01100;path:ko01110;path:ko01120;path:ko01130;path:ko01200;path:ko04066;path:ko04922;path:ko05230	m.335378|TRINITY_DN25694_c0_g1_i3:87-899(+)	3prime_partial	PF02779.21|Transket_pyr|Transketolase, pyrimidine binding domain|m.335378:3-173;PF02780.17|Transketolase_C|Transketolase, C-terminal domain|m.335378:189-270
TRINITY_DN27145_c1_g1	TRINITY_DN27145_c1_g1_i9	987	gi|514800624|ref|XP_004975234.1|	PREDICTED: transcription factor bHLH35-like isoform X1 [Setaria italica]	3.00E-39	85%	gi|122232377|sp|Q2HIV9.1|BH035_ARATH	RecName: Full=Transcription factor bHLH35; AltName: Full=Basic helix-loop-helix protein 35; Short=AtbHLH35; Short=bHLH 35; AltName: Full=Transcription factor EN 4	1.00E-15	68%	_	_	_	_	_	GO:0003677|DNA binding;GO:0046983|protein dimerization activity;	_	_	_	_	_	_	_	_
TRINITY_DN32119_c1_g1	TRINITY_DN32119_c1_g1_i8	1909	gi|670372378|ref|XP_008667490.1|	PREDICTED: uncharacterized protein LOC100272834 isoform X1 [Zea mays]	0.00E+00	98%	gi|75233086|sp|Q7XTJ3.2|ODPA3_ORYSJ	RecName: Full=Pyruvate dehydrogenase E1 component subunit alpha-3, chloroplastic; Flags: Precursor [Oryza sativa Japonica Group]	0.00E+00	94%	4558.Sb06g001120.1	hypothetical protein	COG1071	KOG0225	_	GO:0004739|pyruvate dehydrogenase (acetyl-transferring) activity;	GO:0006094|gluconeogenesis;GO:0006096|glycolytic process;GO:0009097|isoleucine biosynthetic process;GO:0055114|oxidation-reduction process;GO:0009098|leucine biosynthetic process;GO:0009099|valine biosynthetic process;	GO:0045254|pyruvate dehydrogenase complex;GO:0009941|chloroplast envelope;GO:0009570|chloroplast stroma;	K00161	PDHA, pdhA	path:ko00010;path:ko00020;path:ko00620;path:ko01100;path:ko01110;path:ko01120;path:ko01130;path:ko01200;path:ko04066;path:ko04922;path:ko05230	m.303643|TRINITY_DN32119_c1_g1_i8:2-1552(+)	5prime_partial	PF00676.17|E1_dh|Dehydrogenase E1 component|m.303643:175-478;PF02775.18|TPP_enzyme_C|Thiamine pyrophosphate enzyme, C-terminal TPP binding domain|m.303643:251-405
TRINITY_DN27983_c0_g2	TRINITY_DN27983_c0_g2_i5	433	gi|242092600|ref|XP_002436790.1|	hypothetical protein SORBIDRAFT_10g008820 [Sorghum bicolor]	0.00E+00	97%	gi|75253319|sp|Q654V6.1|ODPA2_ORYSJ	RecName: Full=Pyruvate dehydrogenase E1 component subunit alpha-2, mitochondrial; Short=PDHE1-A; Flags: Precursor [Oryza sativa Japonica Group]	0.00E+00	95%	_	_	_	_	_	GO:0004739|pyruvate dehydrogenase (acetyl-transferring) activity;	GO:0006094|gluconeogenesis;GO:0006096|glycolytic process;GO:0009097|isoleucine biosynthetic process;GO:0055114|oxidation-reduction process;GO:0009099|valine biosynthetic process;GO:0009098|leucine biosynthetic process;GO:0046686|response to cadmium ion;	GO:0005759|mitochondrial matrix;GO:0005634|nucleus;GO:0045254|pyruvate dehydrogenase complex;GO:0005829|cytosol;	K00161	PDHA, pdhA	path:ko00010;path:ko00020;path:ko00620;path:ko01100;path:ko01110;path:ko01120;path:ko01130;path:ko01200;path:ko04066;path:ko04922;path:ko05230	m.77293|TRINITY_DN27983_c0_g2_i5:2-433(+)	internal	PF00676.17|E1_dh|Dehydrogenase E1 component|m.77293:2-129
TRINITY_DN29513_c1_g1	TRINITY_DN29513_c1_g1_i5	323	gi|413917312|gb|AFW57244.1|	putative HLH DNA-binding domain superfamily protein [Zea mays]	7.00E-35	79%	gi|122232377|sp|Q2HIV9.1|BH035_ARATH	RecName: Full=Transcription factor bHLH35; AltName: Full=Basic helix-loop-helix protein 35; Short=AtbHLH35; Short=bHLH 35; AltName: Full=Transcription factor EN 4	2.00E-07	95%	_	_	_	_	_	GO:0003677|DNA binding;GO:0046983|protein dimerization activity;	_	_	_	_	_	m.229036|TRINITY_DN29513_c1_g1_i5:3-323(+)	internal	_
TRINITY_DN36583_c1_g1	TRINITY_DN36583_c1_g1_i9	2365	gi|414869709|tpg|DAA48266.1|	TPA: hypothetical protein ZEAMMB73_690051 [Zea mays]	4.00E-14	98%	gi|122228073|sp|Q0J0H4.1|ODPB2_ORYSJ	RecName: Full=Pyruvate dehydrogenase E1 component subunit beta-2, mitochondrial; Short=PDHE1-B; Flags: Precursor [Oryza sativa Japonica Group]	2.00E-15	98%	_	_	_	_	_	GO:0004616|phosphogluconate dehydrogenase (decarboxylating) activity;GO:0050661|NADP binding;GO:0004739|pyruvate dehydrogenase (acetyl-transferring) activity;	GO:0019521|D-gluconate metabolic process;GO:0006094|gluconeogenesis;GO:0006096|glycolytic process;GO:0009097|isoleucine biosynthetic process;GO:0009099|valine biosynthetic process;GO:0009098|leucine biosynthetic process;GO:0006098|pentose-phosphate shunt;GO:0006086|acetyl-CoA biosynthetic process from pyruvate;	GO:0005759|mitochondrial matrix;GO:0045254|pyruvate dehydrogenase complex;	K00162	PDHB, pdhB	path:ko00010;path:ko00020;path:ko00620;path:ko01100;path:ko01110;path:ko01120;path:ko01130;path:ko01200;path:ko04066;path:ko04922;path:ko05230	_	_	_
TRINITY_DN25959_c1_g1	TRINITY_DN25959_c1_g1_i6	1042	gi|242050616|ref|XP_002463052.1|	hypothetical protein SORBIDRAFT_02g036810 [Sorghum bicolor]	2.00E-41	96%	_	_	_	_	_	_	_	_	_	_	_	_	_	_	_	m.71778|TRINITY_DN25959_c1_g1_i6:687-1040(-)	5prime_partial	PF03763.10|Remorin_C|Remorin, C-terminal region|m.71778:44-91
TRINITY_DN35796_c0_g1	TRINITY_DN35796_c0_g1_i9	5268	gi|645170840|gb|AIB06354.1|	potassium channel [Saccharum hybrid cultivar]	0.00E+00	99%	gi|152013346|sp|P0C550.1|AKT1_ORYSI	RecName: Full=Potassium channel AKT1; Short=OsAKT1	0.00E+00	95%	4558.Sb03g029520.1	hypothetical protein	COG0666	_	_	GO:0005242|inward rectifier potassium channel activity;GO:0042802|identical protein binding;	GO:0090333|regulation of stomatal closure;GO:0009414|response to water deprivation;GO:0048767|root hair elongation;GO:0010107|potassium ion import;GO:0009651|response to salt stress;	GO:0008076|voltage-gated potassium channel complex;	_	_	_	m.299781|TRINITY_DN35796_c0_g1_i9:3488-3796(-);m.299780|TRINITY_DN35796_c0_g1_i9:332-640(+);m.299777|TRINITY_DN35796_c0_g1_i9:3765-4892(+);m.299779|TRINITY_DN35796_c0_g1_i9:4909-5268(-);m.299778|TRINITY_DN35796_c0_g1_i9:1933-2760(+)	complete;complete;complete;5prime_partial;complete	PF12796.4|Ank_2|Ankyrin repeats (3 copies)|m.299777:23-113;PF12796.4|Ank_2|Ankyrin repeats (3 copies)|m.299777:102-179;PF12796.4|Ank_2|Ankyrin repeats (3 copies)|m.299777:122-202;PF13637.3|Ank_4|Ankyrin repeats (many copies)|m.299777:23-72;PF13637.3|Ank_4|Ankyrin repeats (many copies)|m.299777:53-93;PF13637.3|Ank_4|Ankyrin repeats (many copies)|m.299777:150-185;PF00023.27|Ank|Ankyrin repeat|m.299…
TRINITY_DN28128_c2_g3	TRINITY_DN28128_c2_g3_i8	1765	gi|242076334|ref|XP_002448103.1|	hypothetical protein SORBIDRAFT_06g021170 [Sorghum bicolor]	0.00E+00	95%	_	_	_	_	_	_	_	_	_	GO:0008270|zinc ion binding;	GO:0009416|response to light stimulus;	GO:0005622|intracellular;	_	_	_	m.111690|TRINITY_DN28128_c2_g3_i8:3-443(+)	5prime_partial	_
TRINITY_DN29930_c0_g2	TRINITY_DN29930_c0_g2_i4	1098	gi|242045254|ref|XP_002460498.1|	hypothetical protein SORBIDRAFT_02g029470 [Sorghum bicolor]	0.00E+00	100%	gi|75225265|sp|Q6Z1G7.1|ODPB1_ORYSJ	RecName: Full=Pyruvate dehydrogenase E1 component subunit beta-1, mitochondrial; Short=PDHE1-B; Flags: Precursor [Oryza sativa Japonica Group]	0.00E+00	99%	4558.Sb02g029470.1	hypothetical protein	COG0022	KOG0524	_	GO:0004739|pyruvate dehydrogenase (acetyl-transferring) activity;	GO:0006094|gluconeogenesis;GO:0006096|glycolytic process;GO:0009097|isoleucine biosynthetic process;GO:0042742|defense response to bacterium;GO:0055114|oxidation-reduction process;GO:0009099|valine biosynthetic process;GO:0009098|leucine biosynthetic process;GO:0006086|acetyl-CoA biosynthetic process from pyruvate;	GO:0048046|apoplast;GO:0005774|vacuolar membrane;GO:0045254|pyruvate dehydrogenase complex;GO:0005730|nucleolus;	K00162	PDHB, pdhB	path:ko00010;path:ko00020;path:ko00620;path:ko01100;path:ko01110;path:ko01120;path:ko01130;path:ko01200;path:ko04066;path:ko04922;path:ko05230	m.155829|TRINITY_DN29930_c0_g2_i4:393-1097(-)	complete	PF02780.17|Transketolase_C|Transketolase, C-terminal domain|m.155829:94-216;PF02779.21|Transket_pyr|Transketolase, pyrimidine binding domain|m.155829:1-75
TRINITY_DN27983_c0_g3	TRINITY_DN27983_c0_g3_i2	729	gi|242062580|ref|XP_002452579.1|	hypothetical protein SORBIDRAFT_04g028450 [Sorghum bicolor]	0.00E+00	99%	gi|75225383|sp|Q6Z5N4.1|ODPA1_ORYSJ	RecName: Full=Pyruvate dehydrogenase E1 component subunit alpha-1, mitochondrial; Short=PDHE1-A; Flags: Precursor [Oryza sativa Japonica Group]	0.00E+00	97%	4558.Sb10g008820.1	hypothetical protein	COG1071	_	_	GO:0050897|cobalt ion binding;GO:0008270|zinc ion binding;GO:0004739|pyruvate dehydrogenase (acetyl-transferring) activity;	GO:0006094|gluconeogenesis;GO:0006096|glycolytic process;GO:0009097|isoleucine biosynthetic process;GO:0055114|oxidation-reduction process;GO:0009099|valine biosynthetic process;GO:0009098|leucine biosynthetic process;GO:0009651|response to salt stress;	GO:0005634|nucleus;GO:0045254|pyruvate dehydrogenase complex;GO:0005829|cytosol;	K00161	PDHA, pdhA	path:ko00010;path:ko00020;path:ko00620;path:ko01100;path:ko01110;path:ko01120;path:ko01130;path:ko01200;path:ko04066;path:ko04922;path:ko05230	m.181511|TRINITY_DN27983_c0_g3_i2:2-586(-)	3prime_partial	PF00676.17|E1_dh|Dehydrogenase E1 component|m.181511:66-195
TRINITY_DN29999_c0_g1	TRINITY_DN29999_c0_g1_i6	891	gi|514810552|ref|XP_004980076.1|	PREDICTED: glucan endo-1,3-beta-glucosidase-like [Setaria italica]	0.00E+00	95%	gi|1706551|sp|P52409.1|E13B_WHEAT	RecName: Full=Glucan endo-1,3-beta-glucosidase; AltName: Full=(1-)3)-beta-glucan endohydrolase; Short=(1-)3)-beta-glucanase; AltName: Full=Beta-1,3-endoglucanase; Fl	0.00E+00	84%	_	_	_	_	_	GO:0004553|hydrolase activity, hydrolyzing O-glycosyl compounds;	GO:0005975|carbohydrate metabolic process;	GO:0005618|cell wall;GO:0009506|plasmodesma;GO:0016023|cytoplasmic membrane-bounded vesicle;	_	_	_	m.36491|TRINITY_DN29999_c0_g1_i6:490-891(-)	5prime_partial	PF07983.10|X8|X8 domain|m.36491:48-117
TRINITY_DN33436_c0_g1	TRINITY_DN33436_c0_g1_i9	3028	gi|242041841|ref|XP_002468315.1|	hypothetical protein SORBIDRAFT_01g043620 [Sorghum bicolor]	0.00E+00	99%	gi|110832727|sp|Q2QMX9.1|ACA1_ORYSJ	RecName: Full=Calcium-transporting ATPase 1, plasma membrane-type; AltName: Full=Ca(2+)-ATPase isoform 1; AltName: Full=Plastid envelope ATPase 1 [Oryza sativa Jap	0.00E+00	89%	4558.Sb01g043620.1	hypothetical protein	COG0474	KOG0204	_	GO:0005524|ATP binding;GO:0005388|calcium-transporting ATPase activity;GO:0046872|metal ion binding;GO:0005516|calmodulin binding;	GO:0070588|calcium ion transmembrane transport;GO:0008152|metabolic process;GO:0009555|pollen development;	GO:0016529|sarcoplasmic reticulum;GO:0016021|integral component of membrane;GO:0005886|plasma membrane;	K01537	E3.6.3.8	_	m.39939|TRINITY_DN33436_c0_g1_i9:334-3027(-)	5prime_partial	PF00122.17|E1-E2_ATPase|E1-E2 ATPase|m.39939:313-552;PF12515.5|CaATP_NAI|Ca2+-ATPase N terminal autoinhibitory domain|m.39939:112-157;PF13246.3|Cation_ATPase|Cation transport ATPase (P-type)|m.39939:624-700;PF00702.23|Hydrolase|haloacid dehalogenase-like hydrolase|m.39939:560-877;PF00690.23|Cation_ATPase_N|Cation transporter/ATPase, N-terminus|m.39939:225-293
TRINITY_DN27207_c2_g2	TRINITY_DN27207_c2_g2_i2	666	gi|514815120|ref|XP_004982323.1|	PREDICTED: pyruvate dehydrogenase E1 component subunit beta-4, chloroplastic-like [Setaria italica]	0.00E+00	100%	gi|122248506|sp|Q2QM55.1|ODPB3_ORYSJ	RecName: Full=Pyruvate dehydrogenase E1 component subunit beta-3, chloroplastic; Flags: Precursor [Oryza sativa Japonica Group]	0.00E+00	100%	_	_	_	_	_	GO:0008270|zinc ion binding;GO:0003824|catalytic activity;	GO:0008152|metabolic process;GO:0048868|pollen tube development;	GO:0005739|mitochondrion;GO:0009941|chloroplast envelope;GO:0009570|chloroplast stroma;	K00162	PDHB, pdhB	path:ko00010;path:ko00020;path:ko00620;path:ko01100;path:ko01110;path:ko01120;path:ko01130;path:ko01200;path:ko04066;path:ko04922;path:ko05230	_	_	_
TRINITY_DN36583_c1_g3	TRINITY_DN36583_c1_g3_i1	770	gi|414589936|tpg|DAA40507.1|	TPA: hypothetical protein ZEAMMB73_878401 [Zea mays]	0.00E+00	99%	gi|122228073|sp|Q0J0H4.1|ODPB2_ORYSJ	RecName: Full=Pyruvate dehydrogenase E1 component subunit beta-2, mitochondrial; Short=PDHE1-B; Flags: Precursor [Oryza sativa Japonica Group]	0.00E+00	96%	_	_	_	_	_	GO:0004739|pyruvate dehydrogenase (acetyl-transferring) activity;	GO:0006094|gluconeogenesis;GO:0006096|glycolytic process;GO:0009097|isoleucine biosynthetic process;GO:0042742|defense response to bacterium;GO:0055114|oxidation-reduction process;GO:0009099|valine biosynthetic process;GO:0009098|leucine biosynthetic process;GO:0006086|acetyl-CoA biosynthetic process from pyruvate;	GO:0048046|apoplast;GO:0005774|vacuolar membrane;GO:0045254|pyruvate dehydrogenase complex;GO:0005730|nucleolus;	K00162	PDHB, pdhB	path:ko00010;path:ko00020;path:ko00620;path:ko01100;path:ko01110;path:ko01120;path:ko01130;path:ko01200;path:ko04066;path:ko04922;path:ko05230	m.138421|TRINITY_DN36583_c1_g3_i1:2-769(+)	internal	PF02779.21|Transket_pyr|Transketolase, pyrimidine binding domain|m.138421:108-255
TRINITY_DN34572_c1_g1	TRINITY_DN34572_c1_g1_i9	911	gi|242054211|ref|XP_002456251.1|	hypothetical protein SORBIDRAFT_03g032940 [Sorghum bicolor]	4.00E-34	100%	_	_	_	_	39946.BGIOSIBCE003414	Putative uncharacterized protein	_	KOG0565	_	_	GO:0046856|phosphatidylinositol dephosphorylation;	_	_	_	_	m.133321|TRINITY_DN34572_c1_g1_i9:472-843(-)	complete	_
TRINITY_DN27207_c2_g1	TRINITY_DN27207_c2_g1_i6	1640	gi|242038719|ref|XP_002466754.1|	hypothetical protein SORBIDRAFT_01g013540 [Sorghum bicolor]	0.00E+00	99%	gi|122230613|sp|Q10G39.1|ODPB4_ORYSJ	RecName: Full=Pyruvate dehydrogenase E1 component subunit beta-4, chloroplastic; Flags: Precursor [Oryza sativa Japonica Group]	0.00E+00	92%	4558.Sb01g013540.1	hypothetical protein	COG0022	KOG0524	_	GO:0003824|catalytic activity;	GO:0008152|metabolic process;	_	K00162	PDHB, pdhB	path:ko00010;path:ko00020;path:ko00620;path:ko01100;path:ko01110;path:ko01120;path:ko01130;path:ko01200;path:ko04066;path:ko04922;path:ko05230	m.69030|TRINITY_DN27207_c2_g1_i6:253-1638(-)	5prime_partial	PF02779.21|Transket_pyr|Transketolase, pyrimidine binding domain|m.69030:145-315;PF02780.17|Transketolase_C|Transketolase, C-terminal domain|m.69030:331-452
TRINITY_DN32372_c0_g2	TRINITY_DN32372_c0_g2_i9	2092	_	_	_	_	_	_	_	_	_	_	_	_	_	_	_	_	_	_	_	_	_	_
TRINITY_DN36883_c2_g2	TRINITY_DN36883_c2_g2_i6	2955	gi|242063436|ref|XP_002453007.1|	hypothetical protein SORBIDRAFT_04g036520 [Sorghum bicolor]	0.00E+00	91%	gi|71660752|sp|Q9SV30.1|GATA8_ARATH	RecName: Full=GATA transcription factor 8 [Arabidopsis thaliana]	2.00E-30	65%	4558.Sb04g036520.1	hypothetical protein	_	KOG1601	_	GO:0008270|zinc ion binding;GO:0043565|sequence-specific DNA binding;GO:0003700|sequence-specific DNA binding transcription factor activity;	GO:0006355|regulation of transcription, DNA-templated;	GO:0005667|transcription factor complex;	_	_	_	m.140885|TRINITY_DN36883_c2_g2_i6:479-1534(-);m.140883|TRINITY_DN36883_c2_g2_i6:636-1919(+);m.140884|TRINITY_DN36883_c2_g2_i6:600-1673(-)	complete;complete;complete	PF00320.24|GATA|GATA zinc finger|m.140883:344-377
TRINITY_DN32119_c1_g2	TRINITY_DN32119_c1_g2_i5	1306	gi|242072242|ref|XP_002446057.1|	hypothetical protein SORBIDRAFT_06g001120 [Sorghum bicolor]	4.00E-14	100%	gi|75233086|sp|Q7XTJ3.2|ODPA3_ORYSJ	RecName: Full=Pyruvate dehydrogenase E1 component subunit alpha-3, chloroplastic; Flags: Precursor [Oryza sativa Japonica Group]	7.00E-16	100%	_	_	_	_	_	GO:0004739|pyruvate dehydrogenase (acetyl-transferring) activity;	GO:0006094|gluconeogenesis;GO:0006096|glycolytic process;GO:0009097|isoleucine biosynthetic process;GO:0055114|oxidation-reduction process;GO:0009098|leucine biosynthetic process;GO:0009099|valine biosynthetic process;	GO:0045254|pyruvate dehydrogenase complex;GO:0009941|chloroplast envelope;GO:0009570|chloroplast stroma;	K00161	PDHA, pdhA	path:ko00010;path:ko00020;path:ko00620;path:ko01100;path:ko01110;path:ko01120;path:ko01130;path:ko01200;path:ko04066;path:ko04922;path:ko05230	_	_	_
TRINITY_DN39148_c0_g1	TRINITY_DN39148_c0_g1_i1	728	gi|195445019|ref|XP_002070135.1|	GK11887 [Drosophila willistoni]	1.00E-07	66%	_	_	_	_	_	_	_	_	_	_	GO:0008152|metabolic process;	_	K00162	PDHB, pdhB	path:ko00010;path:ko00020;path:ko00620;path:ko01100;path:ko01110;path:ko01120;path:ko01130;path:ko01200;path:ko04066;path:ko04922;path:ko05230	m.27406|TRINITY_DN39148_c0_g1_i1:2-595(-)	3prime_partial	_
TRINITY_DN30475_c0_g1	TRINITY_DN30475_c0_g1_i3	2004	gi|414869579|tpg|DAA48136.1|	TPA: hypothetical protein ZEAMMB73_341333 [Zea mays]	0.00E+00	87%	gi|38257733|sp|Q94BT2.3|AIR12_ARATH	RecName: Full=Auxin-induced in root cultures protein 12; Flags: Precursor [Arabidopsis thaliana]	2.00E-21	57%	4558.Sb07g026640.1	hypothetical protein	_	KOG4293	_	_	_	GO:0016021|integral component of membrane;	_	_	_	m.137644|TRINITY_DN30475_c0_g1_i3:953-2002(-)	5prime_partial	PF04526.10|DUF568|Protein of unknown function (DUF568)|m.137644:130-233
TRINITY_DN34060_c0_g2	TRINITY_DN34060_c0_g2_i9	2069	gi|578003865|gb|AHI04508.1|	nudix hydrolase [Saccharum hybrid cultivar ROC22]	0.00E+00	98%	_	_	_	_	4558.Sb06g024400.1	hypothetical protein	_	KOG0648	_	GO:0016787|hydrolase activity;	GO:0009611|response to wounding;GO:0008152|metabolic process;	_	_	_	_	m.336167|TRINITY_DN34060_c0_g2_i9:417-1355(+)	complete	PF00293.25|NUDIX|NUDIX domain|m.336167:201-306
TRINITY_DN39265_c0_g1	TRINITY_DN39265_c0_g1_i1	344	gi|387011|gb|AAA60055.1|	pyruvate dehydrogenase E1-alpha precursor, partial [Homo sapiens]	0.00E+00	100%	gi|129063|sp|P08559.3|ODPA_HUMAN	RecName: Full=Pyruvate dehydrogenase E1 component subunit alpha, somatic form, mitochondrial; AltName: Full=PDHE1-A type I; Flags: Precursor [Homo sapiens]	0.00E+00	100%	_	_	_	_	_	GO:0004739|pyruvate dehydrogenase (acetyl-transferring) activity;	GO:0006094|gluconeogenesis;GO:0006096|glycolytic process;GO:0009097|isoleucine biosynthetic process;GO:0010510|regulation of acetyl-CoA biosynthetic process from pyruvate;GO:0009099|valine biosynthetic process;GO:0009098|leucine biosynthetic process;GO:0006099|tricarboxylic acid cycle;	GO:0005759|mitochondrial matrix;GO:0005634|nucleus;GO:0045254|pyruvate dehydrogenase complex;	K00161	PDHA, pdhA	path:ko00010;path:ko00020;path:ko00620;path:ko01100;path:ko01110;path:ko01120;path:ko01130;path:ko01200;path:ko04066;path:ko04922;path:ko05230	m.251400|TRINITY_DN39265_c0_g1_i1:3-344(+)	internal	_
TRINITY_DN31946_c0_g1	TRINITY_DN31946_c0_g1_i9	1598	gi|242032935|ref|XP_002463862.1|	hypothetical protein SORBIDRAFT_01g007760 [Sorghum bicolor]	0.00E+00	99%	gi|75113832|sp|Q60E70.1|COBL3_ORYSJ	RecName: Full=COBRA-like protein 3; AltName: Full=Protein BRITTLE CULM1-like 4; Flags: Precursor [Oryza sativa Japonica Group]	0.00E+00	93%	4558.Sb01g007760.1	SubName: Full=Phytochelatin synthetase-like protein 2;	_	_	NOG238760	_	GO:0009825|multidimensional cell growth;GO:0010215|cellulose microfibril organization;GO:0009651|response to salt stress;	GO:0009505|plant-type cell wall;GO:0005794|Golgi apparatus;GO:0046658|anchored component of plasma membrane;GO:0009930|longitudinal side of cell surface;	_	_	_	m.229501|TRINITY_DN31946_c0_g1_i9:296-1360(+)	complete	PF04833.12|COBRA|COBRA-like protein|m.229501:54-217
TRINITY_DN34257_c3_g2	TRINITY_DN34257_c3_g2_i9	1582	gi|293336834|ref|NP_001169618.1|	hypothetical protein [Zea mays]	0.00E+00	94%	_	_	_	_	4558.Sb02g026560.1	annotation not avaliable	_	_	NOG247082	_	_	_	_	_	_	m.116104|TRINITY_DN34257_c3_g2_i9:320-1315(+)	complete	_
TRINITY_DN37654_c0_g2	TRINITY_DN37654_c0_g2_i9	2559	gi|242066404|ref|XP_002454491.1|	hypothetical protein SORBIDRAFT_04g032060 [Sorghum bicolor]	0.00E+00	95%	gi|75142817|sp|Q7XJU0.1|LHWL2_ARATH	RecName: Full=Transcription factor bHLH157; AltName: Full=Basic helix-loop-helix protein 157; Short=AtbHLH157; Short=bHLH 157; AltName: Full=LONESOME HIGHWAY-like	2.00E-24	81%	4558.Sb04g032060.1	hypothetical protein	_	_	NOG242158	GO:0046983|protein dimerization activity;	_	_	_	_	_	m.111120|TRINITY_DN37654_c0_g2_i9:616-2559(-)	5prime_partial	_
TRINITY_DN15132_c0_g3	TRINITY_DN15132_c0_g3_i1	261	gi|241600523|ref|XP_002405161.1|	branched chain alpha-keto acid dehydrogenase, putative [Ixodes scapularis]	1.00E-31	90%	gi|122065728|sp|P49432.2|ODPB_RAT	RecName: Full=Pyruvate dehydrogenase E1 component subunit beta, mitochondrial; Short=PDHE1-B; Flags: Precursor [Rattus norvegicus]	3.00E-28	84%	_	_	_	_	_	GO:0004739|pyruvate dehydrogenase (acetyl-transferring) activity;	GO:0006094|gluconeogenesis;GO:0006096|glycolytic process;GO:0009097|isoleucine biosynthetic process;GO:0055114|oxidation-reduction process;GO:0009098|leucine biosynthetic process;GO:0009099|valine biosynthetic process;GO:0006086|acetyl-CoA biosynthetic process from pyruvate;	GO:0045254|pyruvate dehydrogenase complex;	K00162	PDHB, pdhB	path:ko00010;path:ko00020;path:ko00620;path:ko01100;path:ko01110;path:ko01120;path:ko01130;path:ko01200;path:ko04066;path:ko04922;path:ko05230	_	_	_
TRINITY_DN22267_c0_g1	TRINITY_DN22267_c0_g1_i2	2277	gi|514767159|ref|XP_004966174.1|	PREDICTED: uncharacterized protein LOC101786588 isoform X1 [Setaria italica]	5.00E-35	66%	_	_	_	_	_	_	_	_	_	_	_	GO:0016020|membrane;	_	_	_	m.175543|TRINITY_DN22267_c0_g1_i2:1234-1902(-)	complete	PF13962.3|PGG|Domain of unknown function|m.175543:78-190
TRINITY_DN26061_c1_g1	TRINITY_DN26061_c1_g1_i8	1388	gi|242054807|ref|XP_002456549.1|	hypothetical protein SORBIDRAFT_03g038210 [Sorghum bicolor]	0.00E+00	89%	gi|29839654|sp|Q9M8M6.1|WRK66_ARATH	RecName: Full=Probable WRKY transcription factor 66; AltName: Full=WRKY DNA-binding protein 66 [Arabidopsis thaliana]	8.00E-16	63%	4558.Sb03g038210.1	hypothetical protein	_	_	NOG289473	GO:0043565|sequence-specific DNA binding;GO:0003700|sequence-specific DNA binding transcription factor activity;	GO:0006355|regulation of transcription, DNA-templated;	GO:0005667|transcription factor complex;	_	_	_	m.183830|TRINITY_DN26061_c1_g1_i8:586-1155(+);m.183828|TRINITY_DN26061_c1_g1_i8:3-1052(+);m.183831|TRINITY_DN26061_c1_g1_i8:196-501(+)	complete;5prime_partial;complete	PF03106.12|WRKY|WRKY DNA -binding domain|m.183830:27-85
TRINITY_DN33748_c1_g2	TRINITY_DN33748_c1_g2_i5	1098	gi|242038671|ref|XP_002466730.1|	hypothetical protein SORBIDRAFT_01g013000 [Sorghum bicolor]	0.00E+00	100%	gi|172047306|sp|A5E4P1.1|PXR1_LODEL	RecName: Full=Protein PXR1; AltName: Full=PinX1-related protein 1 [Lodderomyces elongisporus NRRL YB-4239]	4.00E-07	65%	4558.Sb01g013000.1	hypothetical protein	_	_	NOG231676	GO:0003735|structural constituent of ribosome;	GO:0042254|ribosome biogenesis;GO:0006412|translation;	GO:0005840|ribosome;GO:0009507|chloroplast;	_	_	_	m.193495|TRINITY_DN33748_c1_g2_i5:1-510(-);m.193496|TRINITY_DN33748_c1_g2_i5:91-396(+)	3prime_partial;complete	_
TRINITY_DN37945_c0_g1	TRINITY_DN37945_c0_g1_i9	345	gi|242037079|ref|XP_002465934.1|	hypothetical protein SORBIDRAFT_01g048500 [Sorghum bicolor]	2.00E-19	100%	gi|158513171|sp|A2YD22.2|MLOH1_ORYSI	RecName: Full=MLO protein homolog 1; AltName: Full=OsMLO1	2.00E-17	96%	_	_	_	_	_	GO:0005516|calmodulin binding;	GO:0009817|defense response to fungus, incompatible interaction;	GO:0016021|integral component of membrane;	K08472	MLO	_	m.159476|TRINITY_DN37945_c0_g1_i9:2-343(-)	internal	_
TRINITY_DN39456_c0_g1	TRINITY_DN39456_c0_g1_i1	304	gi|291084742|ref|NP_001166925.1|	pyruvate dehydrogenase E1 component subunit alpha, somatic form, mitochondrial isoform 2 precursor [Homo sapiens]	0.00E+00	100%	gi|62510771|sp|Q5R490.1|ODPA_PONAB	RecName: Full=Pyruvate dehydrogenase E1 component subunit alpha, somatic form, mitochondrial; AltName: Full=PDHE1-A type I; Flags: Precursor [Pongo abelii]	0.00E+00	100%	_	_	_	_	_	GO:0004739|pyruvate dehydrogenase (acetyl-transferring) activity;	GO:0006094|gluconeogenesis;GO:0006096|glycolytic process;GO:0009097|isoleucine biosynthetic process;GO:0010510|regulation of acetyl-CoA biosynthetic process from pyruvate;GO:0009099|valine biosynthetic process;GO:0009098|leucine biosynthetic process;GO:0006099|tricarboxylic acid cycle;	GO:0005759|mitochondrial matrix;GO:0005634|nucleus;GO:0045254|pyruvate dehydrogenase complex;	K00161	PDHA, pdhA	path:ko00010;path:ko00020;path:ko00620;path:ko01100;path:ko01110;path:ko01120;path:ko01130;path:ko01200;path:ko04066;path:ko04922;path:ko05230	m.200098|TRINITY_DN39456_c0_g1_i1:2-304(+)	internal	PF00676.17|E1_dh|Dehydrogenase E1 component|m.200098:1-101
TRINITY_DN32174_c0_g1	TRINITY_DN32174_c0_g1_i6	1302	gi|242089861|ref|XP_002440763.1|	hypothetical protein SORBIDRAFT_09g006180 [Sorghum bicolor]	0.00E+00	88%	_	_	_	_	4558.Sb09g006180.1	hypothetical protein	_	_	NOG240073	_	_	_	_	_	_	m.151969|TRINITY_DN32174_c0_g1_i6:349-1302(-);m.151968|TRINITY_DN32174_c0_g1_i6:329-1300(-)	5prime_partial;5prime_partial	PF03168.10|LEA_2|Late embryogenesis abundant protein|m.151969:155-257
TRINITY_DN30877_c2_g1	TRINITY_DN30877_c2_g1_i2	1676	gi|242032845|ref|XP_002463817.1|	hypothetical protein SORBIDRAFT_01g006730 [Sorghum bicolor]	0.00E+00	98%	_	_	_	_	4558.Sb01g006730.1	hypothetical protein	_	_	NOG234148	_	_	_	_	_	_	m.16527|TRINITY_DN30877_c2_g1_i2:2-1438(+)	5prime_partial	PF06219.9|DUF1005|Protein of unknown function (DUF1005)|m.16527:42-470
TRINITY_DN15132_c0_g1	TRINITY_DN15132_c0_g1_i1	201	gi|646717904|gb|KDR20584.1|	Pyruvate dehydrogenase E1 component subunit beta, mitochondrial [Zootermopsis nevadensis]	1.00E-22	89%	gi|129066|sp|P26269.1|ODPB_ASCSU	RecName: Full=Pyruvate dehydrogenase E1 component subunit beta, mitochondrial; Short=PDHE1-B; Flags: Precursor [Ascaris suum]	2.00E-20	77%	_	_	_	_	_	GO:0004739|pyruvate dehydrogenase (acetyl-transferring) activity;	GO:0006094|gluconeogenesis;GO:0006096|glycolytic process;GO:0009097|isoleucine biosynthetic process;GO:0055114|oxidation-reduction process;GO:0009098|leucine biosynthetic process;GO:0009099|valine biosynthetic process;GO:0006086|acetyl-CoA biosynthetic process from pyruvate;	GO:0045254|pyruvate dehydrogenase complex;	K00162	PDHB, pdhB	path:ko00010;path:ko00020;path:ko00620;path:ko01100;path:ko01110;path:ko01120;path:ko01130;path:ko01200;path:ko04066;path:ko04922;path:ko05230	_	_	_
TRINITY_DN29609_c1_g1	TRINITY_DN29609_c1_g1_i3	1476	gi|242080667|ref|XP_002445102.1|	hypothetical protein SORBIDRAFT_07g004110 [Sorghum bicolor]	0.00E+00	97%	gi|75243376|sp|Q84UP7.1|CSLF6_ORYSJ	RecName: Full=Probable mixed-linked glucan synthase 6; AltName: Full=1,3;1,4-beta-D-glucan synthase 6; AltName: Full=Cellulose synthase-like protein F6; AltName: F	0.00E+00	89%	39946.BGIOSIBCE026575	Os08g0160500 ; May catalyze both beta-1,3 and beta-1,4 glycosidic linkage on beta-D-glucan. [...]	COG1215	_	_	GO:0016760|cellulose synthase (UDP-forming) activity;	GO:0006011|UDP-glucose metabolic process;GO:0005982|starch metabolic process;GO:0030244|cellulose biosynthetic process;GO:0005985|sucrose metabolic process;	GO:0016021|integral component of membrane;	_	_	_	m.137738|TRINITY_DN29609_c1_g1_i3:536-1474(+);m.137737|TRINITY_DN29609_c1_g1_i3:383-1474(-)	3prime_partial;5prime_partial	PF03552.11|Cellulose_synt|Cellulose synthase|m.137738:194-312
TRINITY_DN30993_c0_g1	TRINITY_DN30993_c0_g1_i8	2242	gi|242065890|ref|XP_002454234.1|	hypothetical protein SORBIDRAFT_04g027180 [Sorghum bicolor]	0.00E+00	86%	gi|75266005|sp|Q9SKT1.1|ERF53_ARATH	RecName: Full=Ethylene-responsive transcription factor ERF053 [Arabidopsis thaliana]	3.00E-29	95%	4558.Sb04g027180.1	hypothetical protein	_	_	NOG257759	GO:0003677|DNA binding;GO:0003700|sequence-specific DNA binding transcription factor activity;	GO:0006355|regulation of transcription, DNA-templated;	GO:0005634|nucleus;GO:0005667|transcription factor complex;	_	_	_	m.71015|TRINITY_DN30993_c0_g1_i8:305-1711(+);m.71018|TRINITY_DN30993_c0_g1_i8:19-591(-)	complete;complete	PF00847.17|AP2|AP2 domain|m.71015:229-278
TRINITY_DN33967_c0_g1	TRINITY_DN33967_c0_g1_i3	2712	gi|242046218|ref|XP_002460980.1|	hypothetical protein SORBIDRAFT_02g038700 [Sorghum bicolor]	0.00E+00	92%	gi|75273882|sp|Q9LS40.1|ASPG1_ARATH	RecName: Full=Protein ASPARTIC PROTEASE IN GUARD CELL 1; Short=AtASPG1; Flags: Precursor [Arabidopsis thaliana]	9.00E-36	55%	4558.Sb02g038700.1	hypothetical protein	_	KOG1339	_	GO:0004190|aspartic-type endopeptidase activity;	GO:0006508|proteolysis;	_	_	_	_	m.225905|TRINITY_DN33967_c0_g1_i3:106-621(+);m.225902|TRINITY_DN33967_c0_g1_i3:920-2710(-);m.225903|TRINITY_DN33967_c0_g1_i3:863-2068(+)	complete;5prime_partial;complete	PF14543.3|TAXi_N|Xylanase inhibitor N-terminal|m.225902:234-409;PF14541.3|TAXi_C|Xylanase inhibitor C-terminal|m.225902:437-590;PF00026.20|Asp|Eukaryotic aspartyl protease|m.225902:233-286;PF00026.20|Asp|Eukaryotic aspartyl protease|m.225902:389-590
TRINITY_DN36200_c0_g1	TRINITY_DN36200_c0_g1_i7	2278	gi|242086761|ref|XP_002439213.1|	hypothetical protein SORBIDRAFT_09g002330 [Sorghum bicolor]	0.00E+00	85%	gi|75335634|sp|Q9LY50.1|ACCR3_ARATH	RecName: Full=Putative serine/threonine-protein kinase-like protein CCR3; AltName: Full=Protein CRINKLY 4 RELATED 3; Short=AtCRR3; Flags: Precursor [Arabidopsis th	0.00E+00	70%	4558.Sb09g002330.1	hypothetical protein	COG0515	KOG1187	_	GO:0004674|protein serine/threonine kinase activity;GO:0005524|ATP binding;GO:0042803|protein homodimerization activity;	GO:0009069|serine family amino acid metabolic process;GO:0006468|protein phosphorylation;	_	_	_	_	m.287632|TRINITY_DN36200_c0_g1_i7:2-715(-);m.287630|TRINITY_DN36200_c0_g1_i7:350-1552(+);m.287631|TRINITY_DN36200_c0_g1_i7:1050-2162(-)	3prime_partial;complete;complete	PF00069.22|Pkinase|Protein kinase domain|m.287632:32-190;PF07714.14|Pkinase_Tyr|Protein tyrosine kinase|m.287632:32-189
TRINITY_DN33379_c0_g2	TRINITY_DN33379_c0_g2_i9	1502	gi|242062582|ref|XP_002452580.1|	hypothetical protein SORBIDRAFT_04g028460 [Sorghum bicolor]	0.00E+00	99%	gi|75097066|sp|O04536.1|GATL9_ARATH	RecName: Full=Probable galacturonosyltransferase-like 9; AltName: Full=Like glycosyl transferase 8 [Arabidopsis thaliana]	0.00E+00	73%	4558.Sb04g028460.1	hypothetical protein	_	_	NOG249541;NOG81018	GO:0016757|transferase activity, transferring glycosyl groups;	GO:0006979|response to oxidative stress;GO:0008152|metabolic process;	_	_	_	_	m.247120|TRINITY_DN33379_c0_g2_i9:359-1501(-);m.247121|TRINITY_DN33379_c0_g2_i9:178-1281(-);m.247123|TRINITY_DN33379_c0_g2_i9:1091-1411(+)	5prime_partial;complete;complete	PF01501.17|Glyco_transf_8|Glycosyl transferase family 8|m.247121:61-325
TRINITY_DN28937_c2_g4	TRINITY_DN28937_c2_g4_i2	1089	gi|514732319|ref|XP_004957401.1|	PREDICTED: dehydration-responsive element-binding protein 1B-like [Setaria italica]	0.00E+00	77%	gi|75244270|sp|Q8GUW4.1|DRE1B_ORYSI	RecName: Full=Dehydration-responsive element-binding protein 1B; Short=Protein DREB1B	4.00E-31	72%	4558.Sb02g030300.1	hypothetical protein	_	_	NOG265655	GO:0003677|DNA binding;GO:0003700|sequence-specific DNA binding transcription factor activity;	GO:0006355|regulation of transcription, DNA-templated;	GO:0005634|nucleus;GO:0005667|transcription factor complex;	_	_	_	m.145988|TRINITY_DN28937_c2_g4_i2:1-525(+)	5prime_partial	PF00847.17|AP2|AP2 domain|m.145988:4-44
TRINITY_DN36260_c0_g1	TRINITY_DN36260_c0_g1_i2	1464	gi|242058439|ref|XP_002458365.1|	hypothetical protein SORBIDRAFT_03g032140 [Sorghum bicolor]	0.00E+00	87%	gi|229891215|sp|Q54R82.2|MKKA_DICDI	RecName: Full=Mitogen-activated protein kinase kinase kinase A; AltName: Full=MAPK/ERK kinase 1; Short=MEK kinase 1; Short=MEKK 1; AltName: Full=MAPK/ERK kinase A;	3.00E-36	64%	4558.Sb03g032140.1	hypothetical protein	COG0515	KOG0198	_	GO:0004674|protein serine/threonine kinase activity;GO:0005524|ATP binding;	GO:0009069|serine family amino acid metabolic process;GO:0006468|protein phosphorylation;	_	_	_	_	m.218596|TRINITY_DN36260_c0_g1_i2:463-1464(-);m.218598|TRINITY_DN36260_c0_g1_i2:1045-1464(+);m.218595|TRINITY_DN36260_c0_g1_i2:3-1367(-)	5prime_partial;3prime_partial;3prime_partial	PF00069.22|Pkinase|Protein kinase domain|m.218595:11-259;PF07714.14|Pkinase_Tyr|Protein tyrosine kinase|m.218595:11-255
TRINITY_DN28356_c0_g1	TRINITY_DN28356_c0_g1_i2	932	gi|242078331|ref|XP_002443934.1|	hypothetical protein SORBIDRAFT_07g004635 [Sorghum bicolor]	6.00E-19	53%	_	_	_	_	_	_	_	_	_	_	_	_	_	_	_	_	_	_
TRINITY_DN6805_c0_g1	TRINITY_DN6805_c0_g1_i1	1083	gi|607364957|gb|EZA59159.1|	putative pyruvate dehydrogenase E1 component subunit alpha, mitochondrial [Cerapachys biroi]	0.00E+00	82%	gi|1709447|sp|P52899.1|ODPA_CAEEL	RecName: Full=Probable pyruvate dehydrogenase E1 component subunit alpha, mitochondrial; Short=PDHE1-A; Flags: Precursor [Caenorhabditis elegans]	0.00E+00	81%	7460.XP_623502	similar to lethal (1) G0334 CG7010-PD, isoform D	COG1071	KOG0225	_	GO:0004739|pyruvate dehydrogenase (acetyl-transferring) activity;	GO:0006094|gluconeogenesis;GO:0006096|glycolytic process;GO:0009097|isoleucine biosynthetic process;GO:0055114|oxidation-reduction process;GO:0009098|leucine biosynthetic process;GO:0009099|valine biosynthetic process;	GO:0043231|intracellular membrane-bounded organelle;GO:0045254|pyruvate dehydrogenase complex;	K00161	PDHA, pdhA	path:ko00010;path:ko00020;path:ko00620;path:ko01100;path:ko01110;path:ko01120;path:ko01130;path:ko01200;path:ko04066;path:ko04922;path:ko05230	m.289752|TRINITY_DN6805_c0_g1_i1:2-979(+)	complete	PF00676.17|E1_dh|Dehydrogenase E1 component|m.289752:1-285
TRINITY_DN595_c0_g1	TRINITY_DN595_c0_g1_i1	283	gi|50293763|ref|XP_449293.1|	hypothetical protein [Candida glabrata CBS 138]	0.00E+00	100%	gi|730222|sp|P16387.2|ODPA_YEAST	RecName: Full=Pyruvate dehydrogenase E1 component subunit alpha, mitochondrial; AltName: Full=Pyruvate dehydrogenase complex component E1 alpha; Short=PDHE1-A; Flags:	2.00E-42	94%	_	_	_	_	_	GO:0004739|pyruvate dehydrogenase (acetyl-transferring) activity;	GO:0006094|gluconeogenesis;GO:0006096|glycolytic process;GO:0009097|isoleucine biosynthetic process;GO:0055114|oxidation-reduction process;GO:0009098|leucine biosynthetic process;GO:0009099|valine biosynthetic process;	GO:0043231|intracellular membrane-bounded organelle;GO:0045254|pyruvate dehydrogenase complex;	K00161	PDHA, pdhA	path:ko00010;path:ko00020;path:ko00620;path:ko01100;path:ko01110;path:ko01120;path:ko01130;path:ko01200;path:ko04066;path:ko04922;path:ko05230	_	_	_
TRINITY_DN27198_c2_g1	TRINITY_DN27198_c2_g1_i9	219	gi|242095250|ref|XP_002438115.1|	hypothetical protein SORBIDRAFT_10g008260 [Sorghum bicolor]	5.00E-28	87%	gi|74896770|sp|Q54CL3.1|PEX13_DICDI	RecName: Full=Probable peroxisomal membrane protein PEX13; AltName: Full=Peroxin-13 [Dictyostelium discoideum]	4.00E-06	57%	_	_	_	_	_	_	_	_	_	_	_	_	_	_
TRINITY_DN20896_c0_g1	TRINITY_DN20896_c0_g1_i2	2498	gi|91086561|ref|XP_975997.1|	PREDICTED: phosphoenolpyruvate carboxykinase [GTP]	0.00E+00	85%	gi|290457671|sp|Q16822.3|PCKGM_HUMAN	RecName: Full=Phosphoenolpyruvate carboxykinase [GTP]	0.00E+00	82%	7070.XP_975997	PREDICTED: similar to phosphoenolpyruvate carboxykinase isoform 2 [Tribolium castaneum].	COG1274	KOG3749	_	GO:0004613|phosphoenolpyruvate carboxykinase (GTP) activity;GO:0005525|GTP binding;	GO:0006099|tricarboxylic acid cycle;GO:0006094|gluconeogenesis;	_	K01596	E4.1.1.32, pckA, PEPCK	path:ko00010;path:ko00020;path:ko00620;path:ko01100;path:ko01110;path:ko01120;path:ko01130;path:ko03320;path:ko04068;path:ko04151;path:ko04152;path:ko04910;path:ko04920;path:ko04922;path:ko04931;path:ko04964	m.136151|TRINITY_DN20896_c0_g1_i2:1-801(+);m.136150|TRINITY_DN20896_c0_g1_i2:927-2006(+)	5prime_partial;complete	PF00821.15|PEPCK|Phosphoenolpyruvate carboxykinase|m.136150:1-356;PF00821.15|PEPCK|Phosphoenolpyruvate carboxykinase|m.136151:56-262
TRINITY_DN34894_c0_g1	TRINITY_DN34894_c0_g1_i9	1983	gi|414867086|tpg|DAA45643.1|	TPA: hypothetical protein ZEAMMB73_901887 [Zea mays]	0.00E+00	92%	_	_	_	_	15368.BRADI1G60850.1	annotation not avaliable	_	_	NOG241685	_	_	_	_	_	_	m.313376|TRINITY_DN34894_c0_g1_i9:1095-1982(-)	5prime_partial	_
TRINITY_DN35304_c0_g1	TRINITY_DN35304_c0_g1_i6	770	gi|242086595|ref|XP_002439130.1|	hypothetical protein SORBIDRAFT_09g001100 [Sorghum bicolor]	0.00E+00	68%	gi|172046705|sp|Q84ZL0.2|FH5_ORYSJ	RecName: Full=Formin-like protein 5; AltName: Full=OsFH5 [Oryza sativa Japonica Group]	8.00E-18	45%	_	_	_	_	_	_	_	_	_	_	_	m.257279|TRINITY_DN35304_c0_g1_i6:3-452(-)	3prime_partial	PF14369.3|zinc_ribbon_9|zinc-ribbon|m.257279:15-50
TRINITY_DN31803_c0_g1	TRINITY_DN31803_c0_g1_i4	1813	gi|242088555|ref|XP_002440110.1|	hypothetical protein SORBIDRAFT_09g026150 [Sorghum bicolor]	0.00E+00	98%	gi|75164938|sp|Q94AA4.1|PFKA3_ARATH	RecName: Full=ATP-dependent 6-phosphofructokinase 3; Short=ATP-PFK 3; Short=Phosphofructokinase 3; AltName: Full=Phosphohexokinase 3 [Arabidopsis thaliana]	0.00E+00	86%	4558.Sb09g026150.1	hypothetical protein	COG0205	KOG2440	_	GO:0003872|6-phosphofructokinase activity;GO:0005524|ATP binding;	GO:0006094|gluconeogenesis;GO:0006000|fructose metabolic process;GO:0006096|glycolytic process;GO:0046835|carbohydrate phosphorylation;GO:0006098|pentose-phosphate shunt;GO:0006013|mannose metabolic process;GO:0006002|fructose 6-phosphate metabolic process;GO:0006012|galactose metabolic process;GO:0010053|root epidermal cell differentiation;	GO:0005945|6-phosphofructokinase complex;GO:0005886|plasma membrane;	K00850	pfkA, PFK	path:ko00010;path:ko00030;path:ko00051;path:ko00052;path:ko00680;path:ko01100;path:ko01110;path:ko01120;path:ko01130;path:ko01200;path:ko01230;path:ko03018;path:ko04152;path:ko05230	m.149727|TRINITY_DN31803_c0_g1_i4:139-1812(+)	3prime_partial	PF00365.17|PFK|Phosphofructokinase|m.149727:171-475
TRINITY_DN31803_c0_g3	TRINITY_DN31803_c0_g3_i4	1783	gi|242058629|ref|XP_002458460.1|	hypothetical protein SORBIDRAFT_03g034060 [Sorghum bicolor]	0.00E+00	99%	gi|75164938|sp|Q94AA4.1|PFKA3_ARATH	RecName: Full=ATP-dependent 6-phosphofructokinase 3; Short=ATP-PFK 3; Short=Phosphofructokinase 3; AltName: Full=Phosphohexokinase 3 [Arabidopsis thaliana]	0.00E+00	88%	4558.Sb03g034060.1	hypothetical protein	COG0205	KOG2440	_	GO:0003872|6-phosphofructokinase activity;GO:0005524|ATP binding;	GO:0006094|gluconeogenesis;GO:0006000|fructose metabolic process;GO:0006096|glycolytic process;GO:0046835|carbohydrate phosphorylation;GO:0006098|pentose-phosphate shunt;GO:0006013|mannose metabolic process;GO:0006002|fructose 6-phosphate metabolic process;GO:0006012|galactose metabolic process;	GO:0005945|6-phosphofructokinase complex;	K00850	pfkA, PFK	path:ko00010;path:ko00030;path:ko00051;path:ko00052;path:ko00680;path:ko01100;path:ko01110;path:ko01120;path:ko01130;path:ko01200;path:ko01230;path:ko03018;path:ko04152;path:ko05230	m.131413|TRINITY_DN31803_c0_g3_i4:3-1781(+)	internal	PF00365.17|PFK|Phosphofructokinase|m.131413:237-541
TRINITY_DN30352_c0_g1	TRINITY_DN30352_c0_g1_i8	2010	gi|242044926|ref|XP_002460334.1|	hypothetical protein SORBIDRAFT_02g026630 [Sorghum bicolor]	0.00E+00	80%	_	_	_	_	4558.Sb02g026630.1	hypothetical protein	_	_	NOG221330	GO:0003677|DNA binding;GO:0003700|sequence-specific DNA binding transcription factor activity;	GO:0006355|regulation of transcription, DNA-templated;	GO:0005634|nucleus;GO:0005667|transcription factor complex;	_	_	_	m.337516|TRINITY_DN30352_c0_g1_i8:973-1845(-)	complete	PF00847.17|AP2|AP2 domain|m.337516:141-189
TRINITY_DN25153_c2_g1	TRINITY_DN25153_c2_g1_i1	1559	gi|357121389|ref|XP_003562403.1|	PREDICTED: probable protein phosphatase 2C 32-like [Brachypodium distachyon]	0.00E+00	62%	gi|122247179|sp|Q10MX1.1|P2C32_ORYSJ	RecName: Full=Probable protein phosphatase 2C 32; Short=OsPP2C32 [Oryza sativa Japonica Group]	0.00E+00	80%	39946.BGIOSIBCE010698	Os03g0292100	COG0631	KOG0698	_	GO:0004722|protein serine/threonine phosphatase activity;GO:0046872|metal ion binding;	GO:0050832|defense response to fungus;GO:0009611|response to wounding;GO:0009738|abscisic acid-activated signaling pathway;GO:0010440|stomatal lineage progression;GO:0006470|protein dephosphorylation;	GO:0005634|nucleus;GO:0008287|protein serine/threonine phosphatase complex;GO:0009536|plastid;	K17506	PPM1L, PP2CE	_	m.110815|TRINITY_DN25153_c2_g1_i1:2-1339(+)	5prime_partial	PF00481.18|PP2C|Protein phosphatase 2C|m.110815:183-429;PF07228.9|SpoIIE|Stage II sporulation protein E (SpoIIE)|m.110815:205-435
TRINITY_DN27745_c0_g1	TRINITY_DN27745_c0_g1_i2	732	gi|242077734|ref|XP_002448803.1|	hypothetical protein SORBIDRAFT_06g033570 [Sorghum bicolor]	0.00E+00	97%	_	_	_	_	4558.Sb06g033570.1	hypothetical protein	_	_	NOG292460	_	_	_	_	_	_	m.8588|TRINITY_DN27745_c0_g1_i2:10-732(-)	5prime_partial	PF03168.10|LEA_2|Late embryogenesis abundant protein|m.8588:115-210
TRINITY_DN28547_c0_g1	TRINITY_DN28547_c0_g1_i6	1667	gi|226503687|ref|NP_001148080.1|	6-phosphofructokinase 2 [Zea 6-phosphofructokinase 2 [Zea mays]	0.00E+00	100%	gi|75164938|sp|Q94AA4.1|PFKA3_ARATH	RecName: Full=ATP-dependent 6-phosphofructokinase 3; Short=ATP-PFK 3; Short=Phosphofructokinase 3; AltName: Full=Phosphohexokinase 3 [Arabidopsis thaliana]	0.00E+00	87%	4558.Sb09g006030.1	hypothetical protein	COG0205	KOG2440	_	GO:0003872|6-phosphofructokinase activity;GO:0005524|ATP binding;	GO:0006094|gluconeogenesis;GO:0006000|fructose metabolic process;GO:0006096|glycolytic process;GO:0046835|carbohydrate phosphorylation;GO:0006098|pentose-phosphate shunt;GO:0006013|mannose metabolic process;GO:0006002|fructose 6-phosphate metabolic process;GO:0006012|galactose metabolic process;	GO:0005945|6-phosphofructokinase complex;	K00850	pfkA, PFK	path:ko00010;path:ko00030;path:ko00051;path:ko00052;path:ko00680;path:ko01100;path:ko01110;path:ko01120;path:ko01130;path:ko01200;path:ko01230;path:ko03018;path:ko04152;path:ko05230	m.304289|TRINITY_DN28547_c0_g1_i6:1-1602(+);m.304290|TRINITY_DN28547_c0_g1_i6:1-1047(-)	5prime_partial;3prime_partial	PF00365.17|PFK|Phosphofructokinase|m.304290:5-280
TRINITY_DN34720_c0_g1	TRINITY_DN34720_c0_g1_i9	2188	gi|242081577|ref|XP_002445557.1|	hypothetical protein SORBIDRAFT_07g021500 [Sorghum bicolor]	0.00E+00	98%	gi|75161510|sp|Q8VYN6.1|PFKA5_ARATH	RecName: Full=ATP-dependent 6-phosphofructokinase 5, chloroplastic; Short=ATP-PFK 5; Short=Phosphofructokinase 5; AltName: Full=Phosphohexokinase 5; Flags: Precurs	0.00E+00	86%	4558.Sb07g021500.1	hypothetical protein	COG0205	KOG2440	_	GO:0003872|6-phosphofructokinase activity;GO:0005524|ATP binding;	GO:0006094|gluconeogenesis;GO:0006000|fructose metabolic process;GO:0006096|glycolytic process;GO:0046835|carbohydrate phosphorylation;GO:0006098|pentose-phosphate shunt;GO:0006013|mannose metabolic process;GO:0006002|fructose 6-phosphate metabolic process;GO:0006012|galactose metabolic process;	GO:0005945|6-phosphofructokinase complex;	K00850	pfkA, PFK	path:ko00010;path:ko00030;path:ko00051;path:ko00052;path:ko00680;path:ko01100;path:ko01110;path:ko01120;path:ko01130;path:ko01200;path:ko01230;path:ko03018;path:ko04152;path:ko05230	m.184310|TRINITY_DN34720_c0_g1_i9:229-921(-)	complete	PF00365.17|PFK|Phosphofructokinase|m.184310:2-170
TRINITY_DN34042_c0_g2	TRINITY_DN34042_c0_g2_i9	965	gi|242034489|ref|XP_002464639.1|	hypothetical protein SORBIDRAFT_01g022370 [Sorghum bicolor]	0.00E+00	99%	gi|75161510|sp|Q8VYN6.1|PFKA5_ARATH	RecName: Full=ATP-dependent 6-phosphofructokinase 5, chloroplastic; Short=ATP-PFK 5; Short=Phosphofructokinase 5; AltName: Full=Phosphohexokinase 5; Flags: Precurs	4.00E-26	76%	_	_	_	_	_	GO:0003872|6-phosphofructokinase activity;GO:0005524|ATP binding;	GO:0006094|gluconeogenesis;GO:0006000|fructose metabolic process;GO:0006096|glycolytic process;GO:0046835|carbohydrate phosphorylation;GO:0006098|pentose-phosphate shunt;GO:0006013|mannose metabolic process;GO:0006002|fructose 6-phosphate metabolic process;GO:0006012|galactose metabolic process;	GO:0005945|6-phosphofructokinase complex;	K00850	pfkA, PFK	path:ko00010;path:ko00030;path:ko00051;path:ko00052;path:ko00680;path:ko01100;path:ko01110;path:ko01120;path:ko01130;path:ko01200;path:ko01230;path:ko03018;path:ko04152;path:ko05230	m.104100|TRINITY_DN34042_c0_g2_i9:43-528(-)	complete	_
TRINITY_DN22605_c0_g1	TRINITY_DN22605_c0_g1_i6	1555	gi|242057301|ref|XP_002457796.1|	hypothetical protein SORBIDRAFT_03g013740 [Sorghum bicolor]	0.00E+00	91%	_	_	_	_	4558.Sb03g013740.1	hypothetical protein	_	_	NOG273467	_	_	_	_	_	_	m.131401|TRINITY_DN22605_c0_g1_i6:318-1073(-)	complete	_
TRINITY_DN37367_c3_g2	TRINITY_DN37367_c3_g2_i9	1385	gi|242056105|ref|XP_002457198.1|	hypothetical protein SORBIDRAFT_03g003140 [Sorghum bicolor]	0.00E+00	99%	gi|75164938|sp|Q94AA4.1|PFKA3_ARATH	RecName: Full=ATP-dependent 6-phosphofructokinase 3; Short=ATP-PFK 3; Short=Phosphofructokinase 3; AltName: Full=Phosphohexokinase 3 [Arabidopsis thaliana]	0.00E+00	91%	4558.Sb03g003140.1	hypothetical protein	COG0205	KOG2440	_	GO:0003872|6-phosphofructokinase activity;GO:0005524|ATP binding;	GO:0006094|gluconeogenesis;GO:0006000|fructose metabolic process;GO:0006096|glycolytic process;GO:0046835|carbohydrate phosphorylation;GO:0006098|pentose-phosphate shunt;GO:0006013|mannose metabolic process;GO:0006002|fructose 6-phosphate metabolic process;GO:0006012|galactose metabolic process;	GO:0005945|6-phosphofructokinase complex;	K00850	pfkA, PFK	path:ko00010;path:ko00030;path:ko00051;path:ko00052;path:ko00680;path:ko01100;path:ko01110;path:ko01120;path:ko01130;path:ko01200;path:ko01230;path:ko03018;path:ko04152;path:ko05230	m.184872|TRINITY_DN37367_c3_g2_i9:301-1383(+)	3prime_partial	PF00365.17|PFK|Phosphofructokinase|m.184872:132-359
TRINITY_DN27636_c0_g2	TRINITY_DN27636_c0_g2_i2	1076	gi|242092640|ref|XP_002436810.1|	hypothetical protein SORBIDRAFT_10g009220 [Sorghum bicolor]	0.00E+00	95%	gi|68565916|sp|Q8VY81.1|NUD21_ARATH	RecName: Full=Nudix hydrolase 21, chloroplastic; Short=AtNUDT21; Flags: Precursor [Arabidopsis thaliana]	2.00E-32	67%	4558.Sb10g009220.1	hypothetical protein	_	KOG2839	_	GO:0016787|hydrolase activity;	GO:0008152|metabolic process;	_	K07766	E3.6.1.52	_	m.173422|TRINITY_DN27636_c0_g2_i2:341-853(-)	complete	PF00293.25|NUDIX|NUDIX domain|m.173422:24-153
TRINITY_DN34308_c0_g1	TRINITY_DN34308_c0_g1_i6	1939	gi|514718406|ref|XP_004953984.1|	PREDICTED: transcription factor bHLH96-like [Setaria italica]	0.00E+00	87%	gi|75308860|sp|Q9C7T4.1|BH096_ARATH	RecName: Full=Transcription factor bHLH96; AltName: Full=Basic helix-loop-helix protein 96; Short=AtbHLH96; Short=bHLH 96; AltName: Full=Transcription factor EN 15	2.00E-14	69%	_	_	_	_	_	GO:0003677|DNA binding;GO:0016597|amino acid binding;GO:0046983|protein dimerization activity;	GO:0008152|metabolic process;	_	_	_	_	m.126349|TRINITY_DN34308_c0_g1_i6:138-938(+);m.126350|TRINITY_DN34308_c0_g1_i6:766-1566(+)	complete;complete	PF00010.23|HLH|Helix-loop-helix DNA-binding domain|m.126349:138-168
TRINITY_DN26202_c3_g2	TRINITY_DN26202_c3_g2_i9	1262	gi|242051310|ref|XP_002463399.1|	hypothetical protein SORBIDRAFT_02g043060 [Sorghum bicolor]	5.00E-25	90%	_	_	_	_	_	_	_	_	_	_	_	_	_	_	_	_	_	_
TRINITY_DN35171_c0_g1	TRINITY_DN35171_c0_g1_i7	2894	gi|413947592|gb|AFW80241.1|	hypothetical protein ZEAMMB73_466559 [Zea mays]	0.00E+00	89%	_	_	_	_	15368.BRADI2G05830.1	annotation not avaliable	_	_	NOG243143	_	_	_	_	_	_	m.7909|TRINITY_DN35171_c0_g1_i7:1001-1702(+);m.7908|TRINITY_DN35171_c0_g1_i7:1699-2580(+)	complete;complete	_
TRINITY_DN25553_c0_g1	TRINITY_DN25553_c0_g1_i9	588	gi|242065290|ref|XP_002453934.1|	hypothetical protein SORBIDRAFT_04g021780 [Sorghum bicolor]	3.00E-38	97%	gi|25091508|sp|Q9ZUX4.1|UMP2_ARATH	RecName: Full=Uncharacterized protein At2g27730, mitochondrial [Arabidopsis thaliana]	4.00E-07	67%	4558.Sb04g021780.1	hypothetical protein	_	_	NOG252786	GO:0004857|enzyme inhibitor activity;	GO:0043086|negative regulation of catalytic activity;GO:0045980|negative regulation of nucleotide metabolic process;	GO:0005739|mitochondrion;	_	_	_	m.67015|TRINITY_DN25553_c0_g1_i9:161-466(+)	complete	PF04568.9|IATP|Mitochondrial ATPase inhibitor, IATP|m.67015:8-75
TRINITY_DN27216_c1_g6	TRINITY_DN27216_c1_g6_i1	1869	gi|514755622|ref|XP_004963327.1|	PREDICTED: purple acid phosphatase 2-like [Setaria italica]	0.00E+00	90%	gi|75265912|sp|Q9SIV9.1|PPA10_ARATH	RecName: Full=Purple acid phosphatase 10; Flags: Precursor [Arabidopsis thaliana]	0.00E+00	77%	4558.Sb08g023000.1	annotation not avaliable	COG1409	KOG1378	_	GO:0046872|metal ion binding;GO:0003993|acid phosphatase activity;	GO:0019497|hexachlorocyclohexane metabolic process;GO:0006771|riboflavin metabolic process;GO:0016311|dephosphorylation;	_	_	_	_	m.71468|TRINITY_DN27216_c1_g6_i1:156-1658(+)	complete	PF16656.2|Pur_ac_phosph_N|Purple acid Phosphatase, N-terminal domain|m.71468:75-167;PF00149.25|Metallophos|Calcineurin-like phosphoesterase|m.71468:178-374;PF14008.3|Metallophos_C|Iron/zinc purple acid phosphatase-like protein C|m.71468:400-460
TRINITY_DN27496_c1_g2	TRINITY_DN27496_c1_g2_i9	752	gi|414887789|tpg|DAA63803.1|	TPA: hypothetical protein ZEAMMB73_892641 [Zea mays]	5.00E-09	100%	gi|73620937|sp|Q8H5T6.1|LTI6A_ORYSJ	RecName: Full=Hydrophobic protein LTI6A; AltName: Full=Low temperature-induced protein 6A [Oryza sativa Japonica Group]	5.00E-09	97%	39946.BGIOSIBCE025738	Hydrophobic protein LTI6A (Low temperature-induced protein 6A); Plays a role in the regulati [...]	_	KOG1773	NOG224427	_	_	_	_	_	_	_	_	_
TRINITY_DN36315_c3_g1	TRINITY_DN36315_c3_g1_i7	1714	gi|413946544|gb|AFW79193.1|	putative MAP kinase family protein [Zea mays]	0.00E+00	95%	gi|75322461|sp|Q67C40.1|MPK7_ORYSJ	RecName: Full=Mitogen-activated protein kinase 7; Short=MAP kinase 7; AltName: Full=MAP kinase 6; AltName: Full=OsMAPK6	0.00E+00	92%	_	_	_	_	_	GO:0005524|ATP binding;GO:0004707|MAP kinase activity;	GO:0000165|MAPK cascade;GO:0009069|serine family amino acid metabolic process;GO:0006468|protein phosphorylation;GO:0007178|transmembrane receptor protein serine/threonine kinase signaling pathway;	_	_	_	_	m.299039|TRINITY_DN36315_c3_g1_i7:612-1235(-);m.299040|TRINITY_DN36315_c3_g1_i7:1355-1714(-)	complete;5prime_partial	_
TRINITY_DN35046_c0_g1	TRINITY_DN35046_c0_g1_i9	361	gi|242094714|ref|XP_002437847.1|	hypothetical protein SORBIDRAFT_10g003650 [Sorghum bicolor]	7.00E-20	100%	gi|75164938|sp|Q94AA4.1|PFKA3_ARATH	RecName: Full=ATP-dependent 6-phosphofructokinase 3; Short=ATP-PFK 3; Short=Phosphofructokinase 3; AltName: Full=Phosphohexokinase 3 [Arabidopsis thaliana]	3.00E-20	96%	_	_	_	_	_	GO:0003872|6-phosphofructokinase activity;GO:0005524|ATP binding;	GO:0006094|gluconeogenesis;GO:0006000|fructose metabolic process;GO:0006096|glycolytic process;GO:0046835|carbohydrate phosphorylation;GO:0006098|pentose-phosphate shunt;GO:0006013|mannose metabolic process;GO:0006002|fructose 6-phosphate metabolic process;GO:0006012|galactose metabolic process;	GO:0005945|6-phosphofructokinase complex;	K00850	pfkA, PFK	path:ko00010;path:ko00030;path:ko00051;path:ko00052;path:ko00680;path:ko01100;path:ko01110;path:ko01120;path:ko01130;path:ko01200;path:ko01230;path:ko03018;path:ko04152;path:ko05230	_	_	_
TRINITY_DN26045_c0_g1	TRINITY_DN26045_c0_g1_i2	1748	gi|242076148|ref|XP_002448010.1|	hypothetical protein SORBIDRAFT_06g019610 [Sorghum bicolor]	0.00E+00	96%	gi|75170846|sp|Q9FIK0.1|PFKA2_ARATH	RecName: Full=ATP-dependent 6-phosphofructokinase 2; Short=ATP-PFK 2; Short=Phosphofructokinase 2; AltName: Full=Phosphohexokinase 2 [Arabidopsis thaliana]	0.00E+00	84%	4558.Sb06g019610.1	hypothetical protein	COG0205	KOG2440	_	GO:0003872|6-phosphofructokinase activity;GO:0005524|ATP binding;	GO:0006094|gluconeogenesis;GO:0006000|fructose metabolic process;GO:0006096|glycolytic process;GO:0046835|carbohydrate phosphorylation;GO:0006098|pentose-phosphate shunt;GO:0006013|mannose metabolic process;GO:0006002|fructose 6-phosphate metabolic process;GO:0006012|galactose metabolic process;	GO:0005945|6-phosphofructokinase complex;	K00850	pfkA, PFK	path:ko00010;path:ko00030;path:ko00051;path:ko00052;path:ko00680;path:ko01100;path:ko01110;path:ko01120;path:ko01130;path:ko01200;path:ko01230;path:ko03018;path:ko04152;path:ko05230	m.86319|TRINITY_DN26045_c0_g1_i2:3-1541(+);m.86320|TRINITY_DN26045_c0_g1_i2:3-1361(-)	5prime_partial;3prime_partial	PF00365.17|PFK|Phosphofructokinase|m.86319:145-453
TRINITY_DN37224_c3_g1	TRINITY_DN37224_c3_g1_i4	946	gi|414875904|tpg|DAA53035.1|	TPA: hypothetical protein ZEAMMB73_174506 [Zea mays]	5.00E-06	100%	_	_	_	_	_	_	_	_	_	_	_	_	K00850	pfkA, PFK	path:ko00010;path:ko00030;path:ko00051;path:ko00052;path:ko00680;path:ko01100;path:ko01110;path:ko01120;path:ko01130;path:ko01200;path:ko01230;path:ko03018;path:ko04152;path:ko05230	_	_	_
TRINITY_DN29991_c2_g2	TRINITY_DN29991_c2_g2_i4	1591	gi|242041841|ref|XP_002468315.1|	hypothetical protein SORBIDRAFT_01g043620 [Sorghum bicolor]	0.00E+00	100%	gi|12229638|sp|O64806.2|ACA7_ARATH	RecName: Full=Putative calcium-transporting ATPase 7, plasma membrane-type; AltName: Full=Ca(2+)-ATPase isoform 7 [Arabidopsis thaliana]	0.00E+00	94%	_	_	_	_	_	GO:0005524|ATP binding;GO:0005388|calcium-transporting ATPase activity;GO:0046872|metal ion binding;GO:0005516|calmodulin binding;	GO:0070588|calcium ion transmembrane transport;GO:0008152|metabolic process;GO:0009555|pollen development;	GO:0016023|cytoplasmic membrane-bounded vesicle;GO:0016529|sarcoplasmic reticulum;GO:0016021|integral component of membrane;GO:0005886|plasma membrane;	K01537	E3.6.3.8	_	m.38764|TRINITY_DN29991_c2_g2_i4:782-1123(-);m.38762|TRINITY_DN29991_c2_g2_i4:1138-1590(-)	complete;5prime_partial	PF00689.18|Cation_ATPase_C|Cation transporting ATPase, C-terminus|m.38762:49-147;PF00689.18|Cation_ATPase_C|Cation transporting ATPase, C-terminus|m.38764:29-108
TRINITY_DN36637_c0_g1	TRINITY_DN36637_c0_g1_i9	289	gi|242062154|ref|XP_002452366.1|	hypothetical protein SORBIDRAFT_04g024440 [Sorghum bicolor]	3.00E-43	100%	gi|34395718|sp|Q9FJ62.1|GLPQ1_ARATH	RecName: Full=Probable glycerophosphoryl diester phosphodiesterase 1; Flags: Precursor [Arabidopsis thaliana]	1.00E-32	85%	_	_	_	_	_	GO:0008889|glycerophosphodiester phosphodiesterase activity;	GO:0009395|phospholipid catabolic process;GO:0006071|glycerol metabolic process;GO:0046486|glycerolipid metabolic process;	_	_	_	_	_	_	_
TRINITY_DN33720_c0_g1	TRINITY_DN33720_c0_g1_i6	1209	gi|242032461|ref|XP_002463625.1|	hypothetical protein SORBIDRAFT_01g003190 [Sorghum bicolor]	4.00E-44	98%	gi|75148165|sp|Q84T94.1|P2C35_ORYSJ	RecName: Full=Protein phosphatase 2C 35; Short=OsPP2C35; AltName: Full=XA21-binding protein 15 [Oryza sativa Japonica Group]	3.00E-45	98%	_	_	_	_	_	GO:0008270|zinc ion binding;GO:0003824|catalytic activity;GO:0003676|nucleic acid binding;	GO:0008152|metabolic process;GO:0048366|leaf development;	GO:0005886|plasma membrane;	_	_	_	m.62776|TRINITY_DN33720_c0_g1_i6:472-795(-)	complete	PF00481.18|PP2C|Protein phosphatase 2C|m.62776:23-77
TRINITY_DN37234_c2_g3	TRINITY_DN37234_c2_g3_i1	840	gi|242080667|ref|XP_002445102.1|	hypothetical protein SORBIDRAFT_07g004110 [Sorghum bicolor]	0.00E+00	98%	_	_	_	_	_	_	_	_	_	GO:0016760|cellulose synthase (UDP-forming) activity;	GO:0006011|UDP-glucose metabolic process;GO:0005982|starch metabolic process;GO:0030244|cellulose biosynthetic process;GO:0005985|sucrose metabolic process;	GO:0016021|integral component of membrane;	_	_	_	m.332986|TRINITY_DN37234_c2_g3_i1:3-839(-)	internal	PF03552.11|Cellulose_synt|Cellulose synthase|m.332986:1-82;PF03552.11|Cellulose_synt|Cellulose synthase|m.332986:124-278
TRINITY_DN30288_c0_g1	TRINITY_DN30288_c0_g1_i9	2401	gi|242046208|ref|XP_002460975.1|	hypothetical protein SORBIDRAFT_02g038650 [Sorghum bicolor]	0.00E+00	99%	gi|75334389|sp|Q9FW03.1|MES11_ARATH	RecName: Full=Putative methylesterase 11, chloroplastic; Short=AtMES11; Flags: Precursor [Arabidopsis thaliana]	0.00E+00	85%	15368.BRADI1G22110.1	annotation not avaliable	_	_	NOG250043	_	_	_	_	_	_	m.216867|TRINITY_DN30288_c0_g1_i9:1874-2185(-);m.216864|TRINITY_DN30288_c0_g1_i9:230-802(-)	complete;complete	PF00561.17|Abhydrolase_1|alpha/beta hydrolase fold|m.216864:2-169;PF12697.4|Abhydrolase_6|Alpha/beta hydrolase family|m.216864:3-173
TRINITY_DN34720_c0_g2	TRINITY_DN34720_c0_g2_i2	1812	gi|242049270|ref|XP_002462379.1|	hypothetical protein SORBIDRAFT_02g024680 [Sorghum bicolor]	0.00E+00	99%	gi|75161510|sp|Q8VYN6.1|PFKA5_ARATH	RecName: Full=ATP-dependent 6-phosphofructokinase 5, chloroplastic; Short=ATP-PFK 5; Short=Phosphofructokinase 5; AltName: Full=Phosphohexokinase 5; Flags: Precurs	0.00E+00	88%	4558.Sb02g024680.1	hypothetical protein	COG0205	KOG2440	_	GO:0003872|6-phosphofructokinase activity;GO:0005524|ATP binding;	GO:0006094|gluconeogenesis;GO:0006000|fructose metabolic process;GO:0006096|glycolytic process;GO:0046835|carbohydrate phosphorylation;GO:0006098|pentose-phosphate shunt;GO:0006013|mannose metabolic process;GO:0006002|fructose 6-phosphate metabolic process;GO:0006012|galactose metabolic process;	GO:0005945|6-phosphofructokinase complex;	K00850	pfkA, PFK	path:ko00010;path:ko00030;path:ko00051;path:ko00052;path:ko00680;path:ko01100;path:ko01110;path:ko01120;path:ko01130;path:ko01200;path:ko01230;path:ko03018;path:ko04152;path:ko05230	m.33460|TRINITY_DN34720_c0_g2_i2:1350-1811(-);m.33458|TRINITY_DN34720_c0_g2_i2:389-1342(-)	5prime_partial;complete	PF00365.17|PFK|Phosphofructokinase|m.33458:11-264;PF00365.17|PFK|Phosphofructokinase|m.33460:94-139
TRINITY_DN30119_c2_g2	TRINITY_DN30119_c2_g2_i9	1025	gi|242041281|ref|XP_002468035.1|	hypothetical protein SORBIDRAFT_01g038410 [Sorghum bicolor]	0.00E+00	100%	gi|122247179|sp|Q10MX1.1|P2C32_ORYSJ	RecName: Full=Probable protein phosphatase 2C 32; Short=OsPP2C32 [Oryza sativa Japonica Group]	0.00E+00	91%	_	_	_	_	_	GO:0004722|protein serine/threonine phosphatase activity;GO:0046872|metal ion binding;	GO:0050832|defense response to fungus;GO:0009611|response to wounding;GO:0009738|abscisic acid-activated signaling pathway;GO:0010440|stomatal lineage progression;GO:0006470|protein dephosphorylation;	GO:0005634|nucleus;GO:0008287|protein serine/threonine phosphatase complex;GO:0009536|plastid;	K17506	PPM1L, PP2CE	_	_	_	_
TRINITY_DN34901_c4_g2	TRINITY_DN34901_c4_g2_i3	2956	gi|514725387|ref|XP_004955720.1|	PREDICTED: uncharacterized protein LOC101762089 [Setaria italica]	0.00E+00	79%	_	_	_	_	4558.Sb02g005430.1	hypothetical protein	_	KOG2293	_	_	_	_	_	_	_	m.101018|TRINITY_DN34901_c4_g2_i3:314-2956(-)	5prime_partial	PF13325.3|MCRS_N|N-terminal region of micro-spherule protein|m.101018:60-129;PF00498.23|FHA|FHA domain|m.101018:769-841
TRINITY_DN31803_c0_g6	TRINITY_DN31803_c0_g6_i1	717	gi|238011132|gb|ACR36601.1|	unknown [Zea mays]	3.00E-20	98%	gi|75168960|sp|Q9C5J7.1|PFKA7_ARATH	RecName: Full=ATP-dependent 6-phosphofructokinase 7; Short=ATP-PFK 7; Short=Phosphofructokinase 7; AltName: Full=Phosphohexokinase 7 [Arabidopsis thaliana]	2.00E-07	85%	_	_	_	_	_	GO:0003872|6-phosphofructokinase activity;GO:0005524|ATP binding;	GO:0006094|gluconeogenesis;GO:0006000|fructose metabolic process;GO:0006096|glycolytic process;GO:0046835|carbohydrate phosphorylation;GO:0006098|pentose-phosphate shunt;GO:0006013|mannose metabolic process;GO:0006002|fructose 6-phosphate metabolic process;GO:0006012|galactose metabolic process;	GO:0005945|6-phosphofructokinase complex;	K00850	pfkA, PFK	path:ko00010;path:ko00030;path:ko00051;path:ko00052;path:ko00680;path:ko01100;path:ko01110;path:ko01120;path:ko01130;path:ko01200;path:ko01230;path:ko03018;path:ko04152;path:ko05230	m.291831|TRINITY_DN31803_c0_g6_i1:399-716(-)	5prime_partial	_
TRINITY_DN20316_c0_g3	TRINITY_DN20316_c0_g3_i1	241	gi|50293647|ref|XP_449235.1|	hypothetical protein [Candida glabrata CBS 138]	3.00E-39	100%	_	_	_	_	_	_	_	_	_	GO:0003872|6-phosphofructokinase activity;GO:0005524|ATP binding;	GO:0006094|gluconeogenesis;GO:0006000|fructose metabolic process;GO:0006096|glycolytic process;GO:0046835|carbohydrate phosphorylation;GO:0006098|pentose-phosphate shunt;GO:0006013|mannose metabolic process;GO:0006002|fructose 6-phosphate metabolic process;GO:0006012|galactose metabolic process;	GO:0005945|6-phosphofructokinase complex;	K00850	pfkA, PFK	path:ko00010;path:ko00030;path:ko00051;path:ko00052;path:ko00680;path:ko01100;path:ko01110;path:ko01120;path:ko01130;path:ko01200;path:ko01230;path:ko03018;path:ko04152;path:ko05230	_	_	_
TRINITY_DN43052_c0_g1	TRINITY_DN43052_c0_g1_i1	294	gi|50293647|ref|XP_449235.1|	hypothetical protein [Candida glabrata CBS 138]	0.00E+00	100%	gi|1346350|sp|P16862.4|PFKA2_YEAST	RecName: Full=ATP-dependent 6-phosphofructokinase subunit beta; AltName: Full=ATP-dependent 6-phosphofructokinase; Short=ATP-PFK; Short=Phosphofructokinase 2; AltNa	0.00E+00	99%	_	_	_	_	_	GO:0003872|6-phosphofructokinase activity;GO:0005524|ATP binding;	GO:0006094|gluconeogenesis;GO:0006000|fructose metabolic process;GO:0006096|glycolytic process;GO:0046835|carbohydrate phosphorylation;GO:0006098|pentose-phosphate shunt;GO:0006013|mannose metabolic process;GO:0006002|fructose 6-phosphate metabolic process;GO:0006012|galactose metabolic process;	GO:0005945|6-phosphofructokinase complex;	K00850	pfkA, PFK	path:ko00010;path:ko00030;path:ko00051;path:ko00052;path:ko00680;path:ko01100;path:ko01110;path:ko01120;path:ko01130;path:ko01200;path:ko01230;path:ko03018;path:ko04152;path:ko05230	_	_	_
TRINITY_DN38114_c1_g2	TRINITY_DN38114_c1_g2_i9	2847	gi|242038175|ref|XP_002466482.1|	hypothetical protein SORBIDRAFT_01g008570 [Sorghum bicolor]	1.00E-37	83%	_	_	_	_	_	_	_	_	_	GO:0046983|protein dimerization activity;	_	_	_	_	_	m.137243|TRINITY_DN38114_c1_g2_i9:2-301(-)	3prime_partial	_
TRINITY_DN30299_c1_g3	TRINITY_DN30299_c1_g3_i4	2186	gi|670369085|ref|XP_008665732.1|	PREDICTED: LOW QUALITY PROTEIN: zinc finger protein STAR3-like [Zea mays]	0.00E+00	82%	gi|75331877|sp|Q943I6.1|STOP1_ORYSJ	RecName: Full=Zinc finger protein STOP1 homolog; AltName: Full=Protein STOP1 homolog [Oryza sativa Japonica Group]	0.00E+00	77%	4558.Sb01g001950.1	hypothetical protein	_	KOG1721	_	_	_	_	_	_	_	m.134688|TRINITY_DN30299_c1_g3_i4:549-1730(+)	complete	_
TRINITY_DN29307_c4_g1	TRINITY_DN29307_c4_g1_i5	1248	gi|242054745|ref|XP_002456518.1|	hypothetical protein SORBIDRAFT_03g037700 [Sorghum bicolor]	0.00E+00	91%	_	_	_	_	4558.Sb03g037700.1	hypothetical protein	_	_	NOG228631	_	_	_	_	_	_	m.256770|TRINITY_DN29307_c4_g1_i5:126-1013(-)	complete	PF03168.10|LEA_2|Late embryogenesis abundant protein|m.256770:162-265
TRINITY_DN39557_c0_g1	TRINITY_DN39557_c0_g1_i1	225	gi|50287777|ref|XP_446318.1|	hypothetical protein [Candida glabrata CBS 138]	2.00E-35	100%	gi|125121|sp|P16861.1|PFKA1_YEAST	RecName: Full=ATP-dependent 6-phosphofructokinase subunit alpha; AltName: Full=ATP-dependent 6-phosphofructokinase; Short=ATP-PFK; Short=Phosphofructokinase 1; AltNa	6.00E-29	89%	_	_	_	_	_	GO:0003872|6-phosphofructokinase activity;GO:0005524|ATP binding;	GO:0006094|gluconeogenesis;GO:0006000|fructose metabolic process;GO:0006096|glycolytic process;GO:0046835|carbohydrate phosphorylation;GO:0006098|pentose-phosphate shunt;GO:0006013|mannose metabolic process;GO:0006002|fructose 6-phosphate metabolic process;GO:0006012|galactose metabolic process;	GO:0005945|6-phosphofructokinase complex;	K00850	pfkA, PFK	path:ko00010;path:ko00030;path:ko00051;path:ko00052;path:ko00680;path:ko01100;path:ko01110;path:ko01120;path:ko01130;path:ko01200;path:ko01230;path:ko03018;path:ko04152;path:ko05230	_	_	_
TRINITY_DN28130_c2_g3	TRINITY_DN28130_c2_g3_i4	1051	gi|115457408|ref|NP_001052304.1|	Os04g0244800 [Oryza sativa Japonica Group]	0.00E+00	99%	gi|75213637|sp|Q9SZN7.1|HIP26_ARATH	RecName: Full=Heavy metal-associated isoprenylated plant protein 26; Short=AtHIPP26; AltName: Full=Farnesylated protein 6; Short=AtFP6; Flags: Precursor [Arabidops	0.00E+00	79%	39946.BGIOSIBCE014365	Os04g0244800	_	KOG1603	_	GO:0046872|metal ion binding;	GO:0010286|heat acclimation;GO:0030001|metal ion transport;	GO:0009506|plasmodesma;GO:0005886|plasma membrane;	_	_	_	m.2487|TRINITY_DN28130_c2_g3_i4:1-552(+)	5prime_partial	PF00403.23|HMA|Heavy-metal-associated domain|m.2487:61-105
TRINITY_DN26804_c1_g2	TRINITY_DN26804_c1_g2_i9	1917	_	_	_	_	_	_	_	_	_	_	_	_	_	_	_	_	_	_	_	_	_	_
TRINITY_DN32618_c2_g2	TRINITY_DN32618_c2_g2_i5	806	gi|242093744|ref|XP_002437362.1|	hypothetical protein SORBIDRAFT_10g025590 [Sorghum bicolor]	0.00E+00	88%	gi|20978782|sp|Q9C5T4.2|WRK18_ARATH	RecName: Full=WRKY transcription factor 18; AltName: Full=WRKY DNA-binding protein 18; Short=AtWRKY18 [Arabidopsis thaliana]	1.00E-21	85%	4558.Sb10g025590.1	hypothetical protein	_	_	NOG257148	GO:0043565|sequence-specific DNA binding;GO:0003700|sequence-specific DNA binding transcription factor activity;	GO:0006355|regulation of transcription, DNA-templated;	GO:0005667|transcription factor complex;	_	_	_	m.246099|TRINITY_DN32618_c2_g2_i5:1-804(-)	internal	PF03106.12|WRKY|WRKY DNA -binding domain|m.246099:229-268
TRINITY_DN31709_c0_g1	TRINITY_DN31709_c0_g1_i4	914	gi|242047570|ref|XP_002461531.1|	hypothetical protein SORBIDRAFT_02g004260 [Sorghum bicolor]	0.00E+00	99%	gi|75337952|sp|Q9T0K5.1|LRX3_ARATH	RecName: Full=Leucine-rich repeat extensin-like protein 3; Short=AtLRX3; Short=LRR/EXTENSIN3; AltName: Full=Cell wall hydroxyproline-rich glycoprotein; Flags: Precu	0.00E+00	69%	4558.Sb02g004260.1	hypothetical protein	COG4886	KOG0619	_	GO:0016301|kinase activity;	GO:0016310|phosphorylation;	_	_	_	_	m.81889|TRINITY_DN31709_c0_g1_i4:293-913(-)	5prime_partial	PF13855.3|LRR_8|Leucine rich repeat|m.81889:90-127
TRINITY_DN33367_c0_g1	TRINITY_DN33367_c0_g1_i9	1343	gi|226532894|ref|NP_001141227.1|	hypothetical protein [Zea mays]	0.00E+00	99%	gi|75103416|sp|Q5N7A7.1|IPCS_ORYSJ	RecName: Full=Phosphatidylinositol:ceramide inositolphosphotransferase; AltName: Full=Inositol-phosphorylceramide synthase; Short=IPC synthase; AltName: Full=Protei	0.00E+00	90%	15368.BRADI2G31130.1	annotation not avaliable	_	KOG3058	_	GO:0045140|inositol phosphoceramide synthase activity;	GO:0030148|sphingolipid biosynthetic process;	GO:0005802|trans-Golgi network;	_	_	_	m.305125|TRINITY_DN33367_c0_g1_i9:966-1271(+)	complete	_
TRINITY_DN29498_c0_g1	TRINITY_DN29498_c0_g1_i5	881	gi|242049214|ref|XP_002462351.1|	hypothetical protein SORBIDRAFT_02g024230 [Sorghum bicolor]	0.00E+00	96%	gi|75335557|sp|Q9LVM0.1|Y5830_ARATH	RecName: Full=Probable inactive receptor kinase At5g58300; Flags: Precursor [Arabidopsis thaliana]	5.00E-23	70%	_	_	_	_	_	GO:0005524|ATP binding;GO:0004672|protein kinase activity;	GO:0006468|protein phosphorylation;GO:0009737|response to abscisic acid;	GO:0009506|plasmodesma;GO:0005774|vacuolar membrane;GO:0009505|plant-type cell wall;GO:0016021|integral component of membrane;GO:0046658|anchored component of plasma membrane;	_	_	_	m.2713|TRINITY_DN29498_c0_g1_i5:1-339(+)	5prime_partial	PF07714.14|Pkinase_Tyr|Protein tyrosine kinase|m.2713:1-89
TRINITY_DN22153_c0_g1	TRINITY_DN22153_c0_g1_i1	793	gi|357628229|gb|EHJ77619.1|	hypothetical protein KGM_04639 [Danaus plexippus]	0.00E+00	82%	gi|13629369|sp|Q9WUA3.1|PFKAP_MOUSE	RecName: Full=ATP-dependent 6-phosphofructokinase, platelet type; Short=ATP-PFK; Short=PFK-P; AltName: Full=6-phosphofructokinase type C; AltName: Full=Phosphofruc	4.00E-41	74%	_	_	_	_	_	GO:0003872|6-phosphofructokinase activity;GO:0005524|ATP binding;	GO:0006094|gluconeogenesis;GO:0006000|fructose metabolic process;GO:0006096|glycolytic process;GO:0046835|carbohydrate phosphorylation;GO:0006098|pentose-phosphate shunt;GO:0006013|mannose metabolic process;GO:0006002|fructose 6-phosphate metabolic process;GO:0006012|galactose metabolic process;	GO:0005945|6-phosphofructokinase complex;	K00850	pfkA, PFK	path:ko00010;path:ko00030;path:ko00051;path:ko00052;path:ko00680;path:ko01100;path:ko01110;path:ko01120;path:ko01130;path:ko01200;path:ko01230;path:ko03018;path:ko04152;path:ko05230	m.125433|TRINITY_DN22153_c0_g1_i1:353-793(-)	complete	PF00365.17|PFK|Phosphofructokinase|m.125433:6-72
TRINITY_DN31768_c2_g3	TRINITY_DN31768_c2_g3_i9	934	gi|242040599|ref|XP_002467694.1|	hypothetical protein SORBIDRAFT_01g032575 [Sorghum bicolor]	0.00E+00	96%	gi|7387710|sp|P56884.1|GLND_RHIME	RecName: Full=Bifunctional uridylyltransferase/uridylyl-removing enzyme; Short=UTase/UR; AltName: Full=Bifunctional [protein-PII]	9.00E-07	55%	4558.Sb01g032575.1	hypothetical protein	_	_	NOG284325	GO:0016597|amino acid binding;	GO:0008152|metabolic process;	_	_	_	_	m.83022|TRINITY_DN31768_c2_g3_i9:2-874(+)	5prime_partial	PF01842.22|ACT|ACT domain|m.83022:105-151;PF13740.3|ACT_6|ACT domain|m.83022:105-150
TRINITY_DN41103_c0_g1	TRINITY_DN41103_c0_g1_i1	290	gi|499006995|ref|XP_004535960.1|	PREDICTED: 6-phosphofructokinase-like isoform X3 [Ceratitis capitata]	2.00E-36	88%	gi|73620969|sp|P52034.2|PFKA_DROME	RecName: Full=ATP-dependent 6-phosphofructokinase; Short=ATP-PFK; Short=Phosphofructokinase; AltName: Full=Phosphohexokinase [Drosophila melanogaster]	3.00E-36	85%	_	_	_	_	_	GO:0003872|6-phosphofructokinase activity;GO:0005524|ATP binding;	GO:0006094|gluconeogenesis;GO:0006000|fructose metabolic process;GO:0006096|glycolytic process;GO:0046835|carbohydrate phosphorylation;GO:0006098|pentose-phosphate shunt;GO:0006013|mannose metabolic process;GO:0006002|fructose 6-phosphate metabolic process;GO:0006012|galactose metabolic process;	GO:0005945|6-phosphofructokinase complex;	K00850	pfkA, PFK	path:ko00010;path:ko00030;path:ko00051;path:ko00052;path:ko00680;path:ko01100;path:ko01110;path:ko01120;path:ko01130;path:ko01200;path:ko01230;path:ko03018;path:ko04152;path:ko05230	_	_	_
TRINITY_DN36017_c0_g2	TRINITY_DN36017_c0_g2_i6	2713	gi|514709561|ref|XP_004951815.1|	PREDICTED: tyrosine-sulfated glycopeptide receptor 1-like [Setaria italica]	0.00E+00	75%	gi|75337232|sp|Q9SHI3.1|RLP2_ARATH	RecName: Full=Receptor-like protein 2; Short=AtRLP2; Flags: Precursor [Arabidopsis thaliana]	0.00E+00	57%	4558.Sb05g021860.1	hypothetical protein	COG4886	KOG0619	_	_	_	_	_	_	_	m.196700|TRINITY_DN36017_c0_g2_i6:60-641(+);m.196698|TRINITY_DN36017_c0_g2_i6:922-2457(+);m.196699|TRINITY_DN36017_c0_g2_i6:2-586(-)	complete;complete;3prime_partial	PF13855.3|LRR_8|Leucine rich repeat|m.196698:72-130;PF13855.3|LRR_8|Leucine rich repeat|m.196698:244-303;PF13855.3|LRR_8|Leucine rich repeat|m.196698:372-430;PF00560.30|LRR_1|Leucine Rich Repeat|m.196698:244-266;PF00560.30|LRR_1|Leucine Rich Repeat|m.196698:373-394;PF00560.30|LRR_1|Leucine Rich Repeat|m.196698:396-418;PF08263.9|LRRNT_2|Leucine rich repeat N-terminal domain|m.196700:19-41;PF08263.…
TRINITY_DN35063_c0_g5	TRINITY_DN35063_c0_g5_i5	2029	gi|195640456|gb|ACG39696.1|	fasciclin domain [Zea mays]	0.00E+00	97%	_	_	_	_	4558.Sb01g005770.1	hypothetical protein	_	KOG1437	_	_	_	GO:0005773|vacuole;	_	_	_	m.337294|TRINITY_DN35063_c0_g5_i5:251-1672(+)	complete	PF02469.19|Fasciclin|Fasciclin domain|m.337294:66-192;PF02469.19|Fasciclin|Fasciclin domain|m.337294:309-417
TRINITY_DN44159_c0_g1	TRINITY_DN44159_c0_g1_i1	314	gi|50293647|ref|XP_449235.1|	hypothetical protein [Candida glabrata CBS 138]	0.00E+00	100%	gi|1346350|sp|P16862.4|PFKA2_YEAST	RecName: Full=ATP-dependent 6-phosphofructokinase subunit beta; AltName: Full=ATP-dependent 6-phosphofructokinase; Short=ATP-PFK; Short=Phosphofructokinase 2; AltNa	1.00E-11	57%	_	_	_	_	_	GO:0003872|6-phosphofructokinase activity;GO:0005524|ATP binding;	GO:0006094|gluconeogenesis;GO:0006000|fructose metabolic process;GO:0006096|glycolytic process;GO:0046835|carbohydrate phosphorylation;GO:0006098|pentose-phosphate shunt;GO:0006013|mannose metabolic process;GO:0006002|fructose 6-phosphate metabolic process;GO:0006012|galactose metabolic process;	GO:0005945|6-phosphofructokinase complex;	K00850	pfkA, PFK	path:ko00010;path:ko00030;path:ko00051;path:ko00052;path:ko00680;path:ko01100;path:ko01110;path:ko01120;path:ko01130;path:ko01200;path:ko01230;path:ko03018;path:ko04152;path:ko05230	m.141104|TRINITY_DN44159_c0_g1_i1:3-314(-)	internal	_
TRINITY_DN26626_c0_g1	TRINITY_DN26626_c0_g1_i5	2283	gi|218188135|gb|EEC70562.1|	hypothetical protein OsI_01731 [Oryza sativa Indica Group]	5.00E-35	55%	_	_	_	_	_	_	_	_	_	_	_	_	_	_	_	m.183449|TRINITY_DN26626_c0_g1_i5:725-2149(+)	complete	_
TRINITY_DN27037_c0_g1	TRINITY_DN27037_c0_g1_i9	935	_	_	_	_	_	_	_	_	_	_	_	_	_	_	_	_	_	_	_	_	_	_
TRINITY_DN20316_c0_g2	TRINITY_DN20316_c0_g2_i1	234	gi|50293647|ref|XP_449235.1|	hypothetical protein [Candida glabrata CBS 138]	6.00E-34	100%	gi|1346350|sp|P16862.4|PFKA2_YEAST	RecName: Full=ATP-dependent 6-phosphofructokinase subunit beta; AltName: Full=ATP-dependent 6-phosphofructokinase; Short=ATP-PFK; Short=Phosphofructokinase 2; AltNa	4.00E-31	95%	_	_	_	_	_	GO:0003872|6-phosphofructokinase activity;GO:0005524|ATP binding;	GO:0006094|gluconeogenesis;GO:0006000|fructose metabolic process;GO:0006096|glycolytic process;GO:0046835|carbohydrate phosphorylation;GO:0006098|pentose-phosphate shunt;GO:0006013|mannose metabolic process;GO:0006002|fructose 6-phosphate metabolic process;GO:0006012|galactose metabolic process;	GO:0005945|6-phosphofructokinase complex;	K00850	pfkA, PFK	path:ko00010;path:ko00030;path:ko00051;path:ko00052;path:ko00680;path:ko01100;path:ko01110;path:ko01120;path:ko01130;path:ko01200;path:ko01230;path:ko03018;path:ko04152;path:ko05230	_	_	_
TRINITY_DN29032_c0_g1	TRINITY_DN29032_c0_g1_i7	1425	gi|242079695|ref|XP_002444616.1|	hypothetical protein SORBIDRAFT_07g024770 [Sorghum bicolor]	0.00E+00	92%	gi|68565196|sp|Q8GT75.2|NIP1_ARATH	RecName: Full=NEP1-interacting protein 1; AltName: Full=RING-H2 finger protein ATL26 [Arabidopsis thaliana]	0.00E+00	68%	4558.Sb07g024770.1	hypothetical protein	_	KOG0800	_	GO:0008270|zinc ion binding;	_	_	_	_	_	m.145045|TRINITY_DN29032_c0_g1_i7:414-1424(-)	5prime_partial	PF13639.3|zf-RING_2|Ring finger domain|m.145045:291-333;PF17123.2|zf-RING_11|RING-like zinc finger|m.145045:291-319;PF13923.3|zf-C3HC4_2|Zinc finger, C3HC4 type (RING finger)|m.145045:291-332;PF12678.4|zf-rbx1|RING-H2 zinc finger domain|m.145045:303-333;PF13445.3|zf-RING_UBOX|RING-type zinc-finger|m.145045:291-330;PF00097.22|zf-C3HC4|Zinc finger, C3HC4 type (RING finger)|m.145045:291-332
TRINITY_DN28200_c0_g1	TRINITY_DN28200_c0_g1_i7	1357	gi|242092426|ref|XP_002436703.1|	hypothetical protein SORBIDRAFT_10g007240 [Sorghum bicolor]	0.00E+00	85%	_	_	_	_	4558.Sb10g007240.1	hypothetical protein	_	_	NOG231198	_	_	_	_	_	_	m.324418|TRINITY_DN28200_c0_g1_i7:603-1151(+);m.324417|TRINITY_DN28200_c0_g1_i7:197-1159(-)	complete;complete	PF07816.8|DUF1645|Protein of unknown function (DUF1645)|m.324418:31-139
TRINITY_DN25538_c0_g2	TRINITY_DN25538_c0_g2_i1	372	gi|226510266|ref|NP_001151477.1|	EF-hand Ca2+-binding protein CCD1 [Zea mays]	8.00E-34	96%	gi|75335414|sp|Q9LSQ6.1|PBP1_ARATH	RecName: Full=Calcium-binding protein PBP1; AltName: Full=KIC-related protein 2; AltName: Full=PINOID-binding protein 1 [Arabidopsis thaliana]	2.00E-13	78%	4558.Sb10g027610.1	hypothetical protein	_	KOG0028	_	GO:0005509|calcium ion binding;	GO:0009733|response to auxin;GO:0080167|response to karrikin;	_	_	_	_	m.78377|TRINITY_DN25538_c0_g2_i1:3-371(+)	internal	_
TRINITY_DN22153_c0_g2	TRINITY_DN22153_c0_g2_i1	295	gi|391326508|ref|XP_003737756.1|	PREDICTED: 6-phosphofructokinase-like [Metaseiulus occidentalis]	6.00E-42	97%	gi|73620969|sp|P52034.2|PFKA_DROME	RecName: Full=ATP-dependent 6-phosphofructokinase; Short=ATP-PFK; Short=Phosphofructokinase; AltName: Full=Phosphohexokinase [Drosophila melanogaster]	1.00E-42	94%	_	_	_	_	_	GO:0003872|6-phosphofructokinase activity;GO:0005524|ATP binding;	GO:0006094|gluconeogenesis;GO:0006000|fructose metabolic process;GO:0006096|glycolytic process;GO:0046835|carbohydrate phosphorylation;GO:0006098|pentose-phosphate shunt;GO:0006013|mannose metabolic process;GO:0006002|fructose 6-phosphate metabolic process;GO:0006012|galactose metabolic process;	GO:0005945|6-phosphofructokinase complex;	K00850	pfkA, PFK	path:ko00010;path:ko00030;path:ko00051;path:ko00052;path:ko00680;path:ko01100;path:ko01110;path:ko01120;path:ko01130;path:ko01200;path:ko01230;path:ko03018;path:ko04152;path:ko05230	_	_	_
TRINITY_DN37949_c0_g3	TRINITY_DN37949_c0_g3_i5	1458	gi|514730593|ref|XP_004956975.1|	PREDICTED: 65-kDa microtubule-associated protein 6-like isoform X1 [Setaria italica]	6.00E-42	99%	gi|75245777|sp|Q8L836.1|MA657_ARATH	RecName: Full=65-kDa microtubule-associated protein 7; Short=AtMAP65-7 [Arabidopsis thaliana]	9.00E-21	88%	_	_	_	_	_	GO:0008017|microtubule binding;	GO:0000226|microtubule cytoskeleton organization;GO:0000910|cytokinesis;	GO:0045298|tubulin complex;	K16732	PRC1	_	m.249248|TRINITY_DN37949_c0_g3_i5:917-1216(+)	complete	_
TRINITY_DN20316_c0_g1	TRINITY_DN20316_c0_g1_i1	349	gi|50293647|ref|XP_449235.1|	hypothetical protein [Candida glabrata CBS 138]	0.00E+00	93%	gi|1346350|sp|P16862.4|PFKA2_YEAST	RecName: Full=ATP-dependent 6-phosphofructokinase subunit beta; AltName: Full=ATP-dependent 6-phosphofructokinase; Short=ATP-PFK; Short=Phosphofructokinase 2; AltNa	0.00E+00	94%	_	_	_	_	_	GO:0003872|6-phosphofructokinase activity;GO:0005524|ATP binding;	GO:0006094|gluconeogenesis;GO:0006000|fructose metabolic process;GO:0006096|glycolytic process;GO:0046835|carbohydrate phosphorylation;GO:0006098|pentose-phosphate shunt;GO:0006013|mannose metabolic process;GO:0006002|fructose 6-phosphate metabolic process;GO:0006012|galactose metabolic process;	GO:0005945|6-phosphofructokinase complex;	K00850	pfkA, PFK	path:ko00010;path:ko00030;path:ko00051;path:ko00052;path:ko00680;path:ko01100;path:ko01110;path:ko01120;path:ko01130;path:ko01200;path:ko01230;path:ko03018;path:ko04152;path:ko05230	m.322998|TRINITY_DN20316_c0_g1_i1:3-347(-)	internal	PF00365.17|PFK|Phosphofructokinase|m.322998:11-93
TRINITY_DN34015_c0_g3	TRINITY_DN34015_c0_g3_i1	2439	gi|242041215|ref|XP_002468002.1|	hypothetical protein SORBIDRAFT_01g037850 [Sorghum bicolor]	0.00E+00	98%	_	_	_	_	4558.Sb01g037850.1	hypothetical protein	_	_	NOG240987;NOG224074	_	GO:0009932|cell tip growth;GO:0048765|root hair cell differentiation;GO:0010215|cellulose microfibril organization;	GO:0005768|endosome;GO:0009506|plasmodesma;GO:0046658|anchored component of plasma membrane;GO:0005802|trans-Golgi network;	_	_	_	m.333193|TRINITY_DN34015_c0_g3_i1:324-2438(-)	5prime_partial	PF04833.12|COBRA|COBRA-like protein|m.333193:278-459
TRINITY_DN38406_c3_g1	TRINITY_DN38406_c3_g1_i4	884	gi|326527757|dbj|BAK08153.1|	predicted protein [Hordeum vulgare subsp. vulgare]	9.00E-16	98%	gi|78099750|sp|Q40677.2|ALFC_ORYSJ	RecName: Full=Fructose-bisphosphate aldolase, chloroplastic; Short=ALDP; Flags: Precursor [Oryza sativa Japonica Group]	2.00E-16	94%	_	_	_	_	_	GO:0004332|fructose-bisphosphate aldolase activity;	GO:0006096|glycolytic process;GO:0006020|inositol metabolic process;GO:0006013|mannose metabolic process;GO:0006000|fructose metabolic process;GO:0006094|gluconeogenesis;GO:0009737|response to abscisic acid;GO:0015976|carbon utilization;GO:0046686|response to cadmium ion;GO:0006098|pentose-phosphate shunt;	GO:0016020|membrane;GO:0048046|apoplast;GO:0009534|chloroplast thylakoid;GO:0031977|thylakoid lumen;GO:0009941|chloroplast envelope;GO:0022626|cytosolic ribosome;GO:0009570|chloroplast stroma;	K01623	ALDO	path:ko00010;path:ko00030;path:ko00051;path:ko00680;path:ko00710;path:ko01100;path:ko01110;path:ko01120;path:ko01130;path:ko01200;path:ko01230	_	_	_
TRINITY_DN30636_c1_g2	TRINITY_DN30636_c1_g2_i9	1144	gi|670388679|ref|XP_008674793.1|	PREDICTED: NAC domain-containing protein 90-like [Zea mays]	3.00E-38	79%	_	_	_	_	_	_	_	_	_	_	_	_	_	_	_	m.103980|TRINITY_DN30636_c1_g2_i9:137-484(-)	complete	_
TRINITY_DN31329_c1_g3	TRINITY_DN31329_c1_g3_i2	259	gi|242084936|ref|XP_002442893.1|	hypothetical protein SORBIDRAFT_08g004500 [Sorghum bicolor]	2.00E-09	100%	gi|78099750|sp|Q40677.2|ALFC_ORYSJ	RecName: Full=Fructose-bisphosphate aldolase, chloroplastic; Short=ALDP; Flags: Precursor [Oryza sativa Japonica Group]	7.00E-08	91%	_	_	_	_	_	GO:0004332|fructose-bisphosphate aldolase activity;	GO:0006094|gluconeogenesis;GO:0006000|fructose metabolic process;GO:0006096|glycolytic process;GO:0006020|inositol metabolic process;GO:0015976|carbon utilization;GO:0006098|pentose-phosphate shunt;GO:0006013|mannose metabolic process;GO:0046686|response to cadmium ion;	GO:0048046|apoplast;GO:0009534|chloroplast thylakoid;GO:0031977|thylakoid lumen;GO:0009941|chloroplast envelope;GO:0009570|chloroplast stroma;GO:0022626|cytosolic ribosome;	K01623	ALDO	path:ko00010;path:ko00030;path:ko00051;path:ko00680;path:ko00710;path:ko01100;path:ko01110;path:ko01120;path:ko01130;path:ko01200;path:ko01230	_	_	_
TRINITY_DN36561_c1_g1	TRINITY_DN36561_c1_g1_i9	2510	gi|242040067|ref|XP_002467428.1|	hypothetical protein SORBIDRAFT_01g027940 [Sorghum bicolor]	0.00E+00	97%	_	_	_	_	4558.Sb01g027940.1	hypothetical protein	_	KOG1246	_	_	_	GO:0005634|nucleus;	_	_	_	m.340964|TRINITY_DN36561_c1_g1_i9:1216-2508(-);m.340965|TRINITY_DN36561_c1_g1_i9:549-878(-)	5prime_partial;complete	PF02373.19|JmjC|JmjC domain, hydroxylase|m.340964:16-86;PF02928.13|zf-C5HC2|C5HC2 zinc finger|m.340964:185-237
TRINITY_DN30265_c2_g2	TRINITY_DN30265_c2_g2_i5	1091	gi|413951384|gb|AFW84033.1|	src2-like protein [Zea mays]	0.00E+00	86%	gi|158512849|sp|A2QBZ0.1|SEC31_ASPNC	RecName: Full=Protein transport protein sec31	1.00E-07	39%	4558.Sb03g045000.1	hypothetical protein	_	_	NOG226126	_	_	_	_	_	_	m.85170|TRINITY_DN30265_c2_g2_i5:148-1089(+)	3prime_partial	PF00168.27|C2|C2 domain|m.85170:6-102
TRINITY_DN30527_c2_g2	TRINITY_DN30527_c2_g2_i3	1682	gi|242074530|ref|XP_002447201.1|	hypothetical protein SORBIDRAFT_06g030320 [Sorghum bicolor]	2.00E-15	78%	_	_	_	_	_	_	_	_	_	_	GO:0044699|single-organism process;	_	_	_	_	m.13846|TRINITY_DN30527_c2_g2_i3:1336-1680(-);m.13843|TRINITY_DN30527_c2_g2_i3:737-1138(+)	5prime_partial;complete	_
TRINITY_DN31032_c2_g1	TRINITY_DN31032_c2_g1_i9	3084	gi|413956079|gb|AFW88728.1|	hypothetical protein ZEAMMB73_781596 [Zea mays]	7.00E-34	100%	_	_	_	_	_	_	_	_	_	_	GO:0055085|transmembrane transport;	GO:0005783|endoplasmic reticulum;GO:0005794|Golgi apparatus;GO:0016021|integral component of membrane;	_	_	_	_	_	_
TRINITY_DN28277_c0_g3	TRINITY_DN28277_c0_g3_i3	1907	gi|242056611|ref|XP_002457451.1|	hypothetical protein SORBIDRAFT_03g007550 [Sorghum bicolor]	0.00E+00	92%	gi|5921189|sp|Q43257.1|C71C4_MAIZE	RecName: Full=indole-2-monooxygenase; AltName: Full=Cytochrome P450 71C4; AltName: Full=Protein benzoxazineless 2 [Zea mays]	0.00E+00	72%	4558.Sb03g007550.1	hypothetical protein	COG2124	KOG0156	_	GO:0016705|oxidoreductase activity, acting on paired donors, with incorporation or reduction of molecular oxygen;GO:0020037|heme binding;GO:0005506|iron ion binding;GO:0004497|monooxygenase activity;	GO:0055114|oxidation-reduction process;	_	_	_	_	m.146324|TRINITY_DN28277_c0_g3_i3:150-1790(+)	complete	PF00067.19|p450|Cytochrome P450|m.146324:73-530
TRINITY_DN35633_c1_g1	TRINITY_DN35633_c1_g1_i4	1806	gi|670362277|ref|XP_008651693.1|	PREDICTED: protein STRUBBELIG-RECEPTOR FAMILY 7 isoform X1 [Zea mays]	0.00E+00	99%	gi|75335505|sp|Q9LUL4.1|SRF7_ARATH	RecName: Full=Protein STRUBBELIG-RECEPTOR FAMILY 7; AltName: Full=Leucine-rich repeat receptor kinase-like protein SRF7; Flags: Precursor [Arabidopsis thaliana]	0.00E+00	89%	_	_	_	_	_	GO:0005524|ATP binding;GO:0004672|protein kinase activity;	GO:0006468|protein phosphorylation;	GO:0016021|integral component of membrane;	_	_	_	m.34943|TRINITY_DN35633_c1_g1_i4:326-766(+);m.34944|TRINITY_DN35633_c1_g1_i4:1495-1806(-)	complete;5prime_partial	PF07714.14|Pkinase_Tyr|Protein tyrosine kinase|m.34944:1-102;PF00069.22|Pkinase|Protein kinase domain|m.34944:1-82
TRINITY_DN24713_c0_g1	TRINITY_DN24713_c0_g1_i3	759	gi|242054209|ref|XP_002456250.1|	hypothetical protein SORBIDRAFT_03g032930 [Sorghum bicolor]	0.00E+00	98%	gi|189028433|sp|A4X4N7.1|IF2_SALTO	RecName: Full=Translation initiation factor IF-2 [Salinispora tropica CNB-440]	2.00E-06	40%	4558.Sb03g032930.1	hypothetical protein	_	KOG3010	_	GO:0008168|methyltransferase activity;	GO:0032259|methylation;	GO:0005634|nucleus;GO:0005829|cytosol;	_	_	_	m.53895|TRINITY_DN24713_c0_g1_i3:40-759(-)	5prime_partial	PF13649.3|Methyltransf_25|Methyltransferase domain|m.53895:53-142;PF08241.9|Methyltransf_11|Methyltransferase domain|m.53895:53-148
TRINITY_DN33346_c0_g3	TRINITY_DN33346_c0_g3_i6	872	gi|99866966|gb|ABF67956.1|	NOD26-like major intrinsic protein [Zea mays]	0.00E+00	91%	gi|146325012|sp|Q19KC1.2|NIP21_MAIZE	RecName: Full=Aquaporin NIP2-1; AltName: Full=NOD26-like intrinsic protein 2-1; AltName: Full=ZmNIP2-1; AltName: Full=ZmNIP2;1 [Zea mays]	0.00E+00	90%	_	_	_	_	_	GO:0005215|transporter activity;	GO:0006810|transport;	GO:0016021|integral component of membrane;	K09874	NIP	_	m.321350|TRINITY_DN33346_c0_g3_i6:424-870(-)	5prime_partial	PF00230.17|MIP|Major intrinsic protein|m.321350:37-101
TRINITY_DN28188_c0_g1	TRINITY_DN28188_c0_g1_i5	2156	gi|242034963|ref|XP_002464876.1|	hypothetical protein SORBIDRAFT_01g028080 [Sorghum bicolor]	0.00E+00	88%	gi|2493240|sp|O10341.1|Y091_NPVOP	RecName: Full=Uncharacterized 29.3 kDa protein [Orgyia pseudotsugata multiple nucleopolyhedrovirus]	1.00E-08	42%	4558.Sb01g028080.1	hypothetical protein	_	_	NOG149979;NOG235637	_	_	_	_	_	_	m.42120|TRINITY_DN28188_c0_g1_i5:173-976(+);m.42119|TRINITY_DN28188_c0_g1_i5:2-1018(-)	complete;3prime_partial	_
TRINITY_DN36315_c3_g4	TRINITY_DN36315_c3_g4_i1	810	gi|242091391|ref|XP_002441528.1|	hypothetical protein SORBIDRAFT_09g028690 [Sorghum bicolor]	0.00E+00	100%	gi|108860806|sp|Q5SN53.2|MPK8_ORYSJ	RecName: Full=Mitogen-activated protein kinase 8; Short=MAP kinase 8; AltName: Full=OsWJUMK1; AltName: Full=Wound- and JA-uninducible MAP kinase 1	0.00E+00	99%	4558.Sb09g028690.1	hypothetical protein	COG0515	_	_	GO:0005524|ATP binding;GO:0004707|MAP kinase activity;	GO:0000165|MAPK cascade;GO:0009069|serine family amino acid metabolic process;GO:0007178|transmembrane receptor protein serine/threonine kinase signaling pathway;GO:0046777|protein autophosphorylation;	_	_	_	_	m.246411|TRINITY_DN36315_c3_g4_i1:7-810(-)	5prime_partial	PF00069.22|Pkinase|Protein kinase domain|m.246411:82-258;PF07714.14|Pkinase_Tyr|Protein tyrosine kinase|m.246411:83-257;PF06293.11|Kdo|Lipopolysaccharide kinase (Kdo/WaaP) family|m.246411:115-227
TRINITY_DN26268_c0_g1	TRINITY_DN26268_c0_g1_i8	1804	gi|242061880|ref|XP_002452229.1|	hypothetical protein SORBIDRAFT_04g022120 [Sorghum bicolor]	0.00E+00	92%	gi|75273932|sp|Q9LSA6.1|PUB29_ARATH	RecName: Full=U-box domain-containing protein 29; AltName: Full=Plant U-box protein 29 [Arabidopsis thaliana]	4.00E-26	73%	4558.Sb04g022120.1	hypothetical protein	_	KOG0167	_	GO:0004842|ubiquitin-protein transferase activity;	GO:0016567|protein ubiquitination;	GO:0000151|ubiquitin ligase complex;	_	_	_	m.110307|TRINITY_DN26268_c0_g1_i8:316-1803(-);m.110309|TRINITY_DN26268_c0_g1_i8:326-1555(+);m.110308|TRINITY_DN26268_c0_g1_i8:139-1383(+)	5prime_partial;complete;complete	PF04564.12|U-box|U-box domain|m.110307:59-127
TRINITY_DN30357_c0_g3	TRINITY_DN30357_c0_g3_i5	924	_	_	_	_	_	_	_	_	_	_	_	_	_	_	_	_	_	_	_	_	_	_
TRINITY_DN29619_c0_g1	TRINITY_DN29619_c0_g1_i4	1537	gi|242088831|ref|XP_002440248.1|	hypothetical protein SORBIDRAFT_09g028490 [Sorghum bicolor]	0.00E+00	88%	gi|116247779|sp|Q8LEE9.2|FLA12_ARATH	RecName: Full=Fasciclin-like arabinogalactan protein 12; Flags: Precursor [Arabidopsis thaliana]	2.00E-30	59%	4558.Sb09g028490.1	hypothetical protein	_	_	NOG228599	_	_	_	_	_	_	m.239142|TRINITY_DN29619_c0_g1_i4:367-1536(-);m.239143|TRINITY_DN29619_c0_g1_i4:546-1367(-)	5prime_partial;complete	PF02469.19|Fasciclin|Fasciclin domain|m.239143:59-189
TRINITY_DN32819_c1_g1	TRINITY_DN32819_c1_g1_i4	715	gi|242072978|ref|XP_002446425.1|	hypothetical protein SORBIDRAFT_06g015930 [Sorghum bicolor]	0.00E+00	97%	gi|60390840|sp|Q76BW5.1|XTH8_ORYSJ	RecName: Full=Xyloglucan endotransglycosylase/hydrolase protein 8; AltName: Full=End-xyloglucan transferase; AltName: Full=OsXRT5; AltName: Full=OsXTH8; Flags: Prec	0.00E+00	75%	4558.Sb06g015930.1	hypothetical protein	COG2273	_	_	GO:0016762|xyloglucan:xyloglucosyl transferase activity;GO:0004553|hydrolase activity, hydrolyzing O-glycosyl compounds;	GO:0006073|cellular glucan metabolic process;	GO:0048046|apoplast;GO:0005618|cell wall;	K08235	E2.4.1.207	_	m.324942|TRINITY_DN32819_c1_g1_i4:2-715(+)	internal	PF00722.18|Glyco_hydro_16|Glycosyl hydrolases family 16|m.324942:59-222
TRINITY_DN34793_c1_g1	TRINITY_DN34793_c1_g1_i8	1364	gi|514767241|ref|XP_004966193.1|	PREDICTED: uncharacterized protein LOC101759878 [Setaria italica]	4.00E-18	63%	_	_	_	_	_	_	_	_	_	_	_	_	_	_	_	_	_	_
TRINITY_DN26981_c0_g1	TRINITY_DN26981_c0_g1_i2	1839	gi|83271054|gb|ABC00199.1|	HS1-like protein [Saccharum hybrid cultivar R570]	0.00E+00	98%	gi|75096959|sp|O04203.1|HSPR2_ARATH	RecName: Full=Nematode resistance protein-like HSPRO2; AltName: Full=AKINbetagamma-interacting protein 2; AltName: Full=Ortholog of sugar beet HS1 PRO-1 protein 2;	0.00E+00	70%	4558.Sb03g040300.1	hypothetical protein	_	_	NOG296828	_	GO:0006979|response to oxidative stress;GO:0009751|response to salicylic acid;GO:0009816|defense response to bacterium, incompatible interaction;	_	_	_	_	m.131342|TRINITY_DN26981_c0_g1_i2:342-1751(-)	complete	PF07014.9|Hs1pro-1_C|Hs1pro-1 protein C-terminus|m.131342:188-456;PF07231.9|Hs1pro-1_N|Hs1pro-1 N-terminus|m.131342:3-185
TRINITY_DN28316_c0_g1	TRINITY_DN28316_c0_g1_i4	1059	gi|670375133|ref|XP_008668897.1|	PREDICTED: 36.4 kDa proline-rich protein-like [Zea mays]	0.00E+00	85%	gi|1709767|sp|Q00451.1|PRF1_SOLLC	RecName: Full=36.4 kDa proline-rich protein	4.00E-35	69%	4558.Sb06g028200.1	annotation not avaliable	_	_	NOG267569	_	_	GO:0016023|cytoplasmic membrane-bounded vesicle;	_	_	_	m.210778|TRINITY_DN28316_c0_g1_i4:601-1059(-)	5prime_partial	PF14547.3|Hydrophob_seed|Hydrophobic seed protein|m.210778:68-152;PF00234.19|Tryp_alpha_amyl|Protease inhibitor/seed storage/LTP family|m.210778:69-151
TRINITY_DN24194_c0_g1	TRINITY_DN24194_c0_g1_i2	1240	gi|50292893|ref|XP_448879.1|	hypothetical protein [Candida glabrata CBS 138]	0.00E+00	100%	gi|113626|sp|P14540.3|ALF_YEAST	RecName: Full=Fructose-bisphosphate aldolase; Short=FBP aldolase; Short=FBPA; AltName: Full=Fructose-1,6-bisphosphate aldolase [Saccharomyces cerevisiae S288c]	0.00E+00	92%	436907.A7TMD0	hypothetical protein	COG0191	KOG4153	_	GO:0004332|fructose-bisphosphate aldolase activity;GO:0008270|zinc ion binding;	GO:0006094|gluconeogenesis;GO:0006000|fructose metabolic process;GO:0006096|glycolytic process;GO:0006020|inositol metabolic process;GO:0015976|carbon utilization;GO:0006098|pentose-phosphate shunt;GO:0006013|mannose metabolic process;	GO:0005829|cytosol;	K01624	FBA, fbaA	path:ko00010;path:ko00030;path:ko00051;path:ko00680;path:ko00710;path:ko01100;path:ko01110;path:ko01120;path:ko01130;path:ko01200;path:ko01230	m.201870|TRINITY_DN24194_c0_g1_i2:3-1100(+)	5prime_partial	PF01116.17|F_bP_aldolase|Fructose-bisphosphate aldolase class-II|m.201870:22-363
TRINITY_DN33222_c2_g2	TRINITY_DN33222_c2_g2_i9	926	gi|413945341|gb|AFW77990.1|	hypothetical protein ZEAMMB73_255065 [Zea mays]	0.00E+00	96%	gi|75333783|sp|Q9FG13.1|CXE15_ARATH	RecName: Full=Probable carboxylesterase 15; AltName: Full=AtCXE15 [Arabidopsis thaliana]	2.00E-28	54%	4558.Sb09g020230.1	hypothetical protein	_	KOG1515	_	GO:0016787|hydrolase activity;	GO:0008152|metabolic process;	_	_	_	_	m.132826|TRINITY_DN33222_c2_g2_i9:204-926(-)	5prime_partial	PF07859.10|Abhydrolase_3|alpha/beta hydrolase fold|m.132826:2-210
TRINITY_DN20776_c0_g1	TRINITY_DN20776_c0_g1_i2	766	gi|16740581|gb|AAH16170.1|	Similar to aldolase A, fructose-bisphosphate, partial [Homo sapiens]	0.00E+00	100%	gi|113606|sp|P04075.2|ALDOA_HUMAN	RecName: Full=Fructose-bisphosphate aldolase A; AltName: Full=Lung cancer antigen NY-LU-1; AltName: Full=Muscle-type aldolase [Homo sapiens]	0.00E+00	100%	9606.ENSP00000336927	aldolase A, fructose-bisphosphate	COG3588	KOG1557	_	GO:0044822|poly(A) RNA binding;GO:0004332|fructose-bisphosphate aldolase activity;GO:0042802|identical protein binding;GO:0070061|fructose binding;GO:0015631|tubulin binding;GO:0003779|actin binding;	GO:0006096|glycolytic process;GO:0006020|inositol metabolic process;GO:0006013|mannose metabolic process;GO:0002576|platelet degranulation;GO:0007015|actin filament organization;GO:0051289|protein homotetramerization;GO:0006094|gluconeogenesis;GO:0008360|regulation of cell shape;GO:0006098|pentose-phosphate shunt;GO:0030168|platelet activation;GO:0006754|ATP biosynthetic process;GO:0006941|striat…	GO:0045298|tubulin complex;GO:0016020|membrane;GO:0005615|extracellular space;GO:0031674|I band;GO:0070062|extracellular vesicular exosome;GO:0031430|M band;GO:0005829|cytosol;GO:0015629|actin cytoskeleton;GO:0005634|nucleus;GO:0031093|platelet alpha granule lumen;	K01623	ALDO	path:ko00010;path:ko00030;path:ko00051;path:ko00680;path:ko00710;path:ko01100;path:ko01110;path:ko01120;path:ko01130;path:ko01200;path:ko01230	m.304776|TRINITY_DN20776_c0_g1_i2:2-730(+)	5prime_partial	PF00274.16|Glycolytic|Fructose-bisphosphate aldolase class-I|m.304776:1-242
TRINITY_DN25837_c0_g2	TRINITY_DN25837_c0_g2_i3	1511	gi|242037749|ref|XP_002466269.1|	hypothetical protein SORBIDRAFT_01g004790 [Sorghum bicolor]	0.00E+00	97%	_	_	_	_	4558.Sb01g004790.1	hypothetical protein	_	_	NOG290383	_	_	_	_	_	_	m.324477|TRINITY_DN25837_c0_g2_i3:402-1511(-);m.324478|TRINITY_DN25837_c0_g2_i3:465-1427(+)	5prime_partial;complete	PF04601.10|DUF569|Domain of unknown function (DUF569)|m.324477:46-191
TRINITY_DN34080_c1_g1	TRINITY_DN34080_c1_g1_i9	742	gi|226505758|ref|NP_001141271.1|	hypothetical protein precursor [Zea mays]	0.00E+00	96%	gi|308191593|sp|A2YXC7.1|GDT14_ORYSI	RecName: Full=GDT1-like protein 4; Flags: Precursor	0.00E+00	88%	4558.Sb07g026430.1	hypothetical protein	COG2119	KOG2881	_	_	_	GO:0016020|membrane;GO:0005794|Golgi apparatus;	_	_	_	m.275967|TRINITY_DN34080_c1_g1_i9:2-742(-)	internal	PF01169.16|UPF0016|Uncharacterized protein family UPF0016|m.275967:56-129;PF01169.16|UPF0016|Uncharacterized protein family UPF0016|m.275967:179-247
TRINITY_DN27867_c1_g1	TRINITY_DN27867_c1_g1_i9	1030	gi|212723890|ref|NP_001132874.1|	hypothetical protein [Zea mays]	0.00E+00	86%	_	_	_	_	4558.Sb04g025500.1	hypothetical protein	COG1028	_	_	GO:0016491|oxidoreductase activity;	GO:0055114|oxidation-reduction process;	_	_	_	_	m.229649|TRINITY_DN27867_c1_g1_i9:645-1028(+)	3prime_partial	_
TRINITY_DN32394_c0_g1	TRINITY_DN32394_c0_g1_i9	2990	gi|242056495|ref|XP_002457393.1|	hypothetical protein SORBIDRAFT_03g006620 [Sorghum bicolor]	0.00E+00	99%	gi|75219581|sp|O49318.1|Y2317_ARATH	RecName: Full=Probable leucine-rich repeat receptor-like protein kinase At2g33170; Flags: Precursor [Arabidopsis thaliana]	2.00E-09	51%	4558.Sb03g006620.1	hypothetical protein	_	KOG0619	_	GO:0016301|kinase activity;	GO:0016310|phosphorylation;	GO:0005768|endosome;GO:0016023|cytoplasmic membrane-bounded vesicle;GO:0005802|trans-Golgi network;GO:0005886|plasma membrane;GO:0005773|vacuole;	_	_	_	m.197308|TRINITY_DN32394_c0_g1_i9:1299-2990(-);m.197310|TRINITY_DN32394_c0_g1_i9:1995-2897(+);m.197312|TRINITY_DN32394_c0_g1_i9:451-774(-);m.197309|TRINITY_DN32394_c0_g1_i9:2062-2988(-)	5prime_partial;complete;complete;5prime_partial	PF12819.4|Malectin_like|Carbohydrate-binding protein of the ER|m.197308:70-406;PF11721.5|Malectin|Di-glucose binding within endoplasmic reticulum|m.197308:256-398
TRINITY_DN38368_c3_g2	TRINITY_DN38368_c3_g2_i6	1411	gi|242089723|ref|XP_002440694.1|	hypothetical protein SORBIDRAFT_09g005280 [Sorghum bicolor]	0.00E+00	99%	gi|75254483|sp|Q6AT26.1|CESA1_ORYSJ	RecName: Full=Probable cellulose synthase A catalytic subunit 1 [UDP-forming]	0.00E+00	92%	_	_	_	_	_	GO:0016760|cellulose synthase (UDP-forming) activity;GO:0008270|zinc ion binding;	GO:0006011|UDP-glucose metabolic process;GO:0005982|starch metabolic process;GO:0005985|sucrose metabolic process;GO:0042538|hyperosmotic salinity response;GO:0009833|primary cell wall biogenesis;GO:0030244|cellulose biosynthetic process;	GO:0005802|trans-Golgi network;GO:0005768|endosome;GO:0016021|integral component of membrane;GO:0005886|plasma membrane;	K10999	CESA	_	m.27587|TRINITY_DN38368_c3_g2_i6:195-1409(+)	3prime_partial	PF14569.3|zf-UDP|Zinc-binding RING-finger|m.27587:31-108;PF03552.11|Cellulose_synt|Cellulose synthase|m.27587:347-405
TRINITY_DN33580_c0_g2	TRINITY_DN33580_c0_g2_i1	1894	gi|242035055|ref|XP_002464922.1|	hypothetical protein SORBIDRAFT_01g028880 [Sorghum bicolor]	0.00E+00	94%	gi|374095438|sp|O23522.2|PLA14_ARATH	RecName: Full=Phospholipase A1-Ibeta2, chloroplastic; Flags: Precursor [Arabidopsis thaliana]	0.00E+00	62%	4558.Sb01g028880.1	hypothetical protein	_	KOG4569	_	GO:0004806|triglyceride lipase activity;	GO:0016042|lipid catabolic process;GO:0046486|glycerolipid metabolic process;	_	_	_	_	m.207762|TRINITY_DN33580_c0_g2_i1:3-1640(+)	5prime_partial	PF01764.22|Lipase_3|Lipase (class 3)|m.207762:278-433
TRINITY_DN30932_c0_g3	TRINITY_DN30932_c0_g3_i9	1428	gi|242056735|ref|XP_002457513.1|	hypothetical protein SORBIDRAFT_03g008560 [Sorghum bicolor]	1.00E-33	87%	_	_	_	_	_	_	_	_	_	GO:0003677|DNA binding;GO:0046983|protein dimerization activity;	_	_	_	_	_	m.259046|TRINITY_DN30932_c0_g3_i9:944-1426(+)	3prime_partial	_
TRINITY_DN35776_c1_g2	TRINITY_DN35776_c1_g2_i9	1311	gi|242079731|ref|XP_002444634.1|	hypothetical protein SORBIDRAFT_07g025170 [Sorghum bicolor]	0.00E+00	94%	gi|122230150|sp|Q0WUQ1.1|BAG1_ARATH	RecName: Full=BAG family molecular chaperone regulator 1; AltName: Full=Bcl-2-associated athanogene 1 [Arabidopsis thaliana]	0.00E+00	79%	4558.Sb07g025170.1	hypothetical protein	_	KOG4361	_	GO:0051087|chaperone binding;	_	GO:0005739|mitochondrion;	_	_	_	m.53009|TRINITY_DN35776_c1_g2_i9:304-1311(-);m.53010|TRINITY_DN35776_c1_g2_i9:514-1311(+)	5prime_partial;3prime_partial	PF02179.13|BAG|BAG domain|m.53010:149-225;PF00240.20|ubiquitin|Ubiquitin family|m.53010:55-119
TRINITY_DN38406_c3_g3	TRINITY_DN38406_c3_g3_i3	226	gi|108864053|gb|ABG22386.1|	Fructose-bisphosphate aldolase, chloroplast precursor, putative, expressed [Oryza sativa Japonica Group]	3.00E-19	100%	gi|78099750|sp|Q40677.2|ALFC_ORYSJ	RecName: Full=Fructose-bisphosphate aldolase, chloroplastic; Short=ALDP; Flags: Precursor [Oryza sativa Japonica Group]	4.00E-21	94%	_	_	_	_	_	GO:0004332|fructose-bisphosphate aldolase activity;	GO:0006096|glycolytic process;GO:0006020|inositol metabolic process;GO:0006013|mannose metabolic process;GO:0006000|fructose metabolic process;GO:0006094|gluconeogenesis;GO:0009737|response to abscisic acid;GO:0015976|carbon utilization;GO:0046686|response to cadmium ion;GO:0006098|pentose-phosphate shunt;	GO:0016020|membrane;GO:0048046|apoplast;GO:0009534|chloroplast thylakoid;GO:0031977|thylakoid lumen;GO:0009941|chloroplast envelope;GO:0022626|cytosolic ribosome;GO:0009570|chloroplast stroma;	K01623	ALDO	path:ko00010;path:ko00030;path:ko00051;path:ko00680;path:ko00710;path:ko01100;path:ko01110;path:ko01120;path:ko01130;path:ko01200;path:ko01230	_	_	_
TRINITY_DN22870_c0_g1	TRINITY_DN22870_c0_g1_i2	1766	gi|325303634|tpg|DAA34561.1|	TPA_exp: fructose 1,6-bisphosphate aldolase [Amblyomma variegatum]	0.00E+00	83%	_	_	_	_	6945.ISCW011371-PA	fructose 1,6-bisphosphate aldolase, putative	COG3588	KOG1557	_	GO:0004332|fructose-bisphosphate aldolase activity;	GO:0006094|gluconeogenesis;GO:0006000|fructose metabolic process;GO:0006096|glycolytic process;GO:0006020|inositol metabolic process;GO:0006013|mannose metabolic process;GO:0006098|pentose-phosphate shunt;GO:0015976|carbon utilization;	_	K01623	ALDO	path:ko00010;path:ko00030;path:ko00051;path:ko00680;path:ko00710;path:ko01100;path:ko01110;path:ko01120;path:ko01130;path:ko01200;path:ko01230	m.327725|TRINITY_DN22870_c0_g1_i2:85-1152(+)	complete	PF00274.16|Glycolytic|Fructose-bisphosphate aldolase class-I|m.327725:6-355
TRINITY_DN37623_c2_g1	TRINITY_DN37623_c2_g1_i8	819	gi|242055511|ref|XP_002456901.1|	hypothetical protein SORBIDRAFT_03g045040 [Sorghum bicolor]	0.00E+00	92%	gi|558445989|sp|F4J7A7.1|PPD7_ARATH	RecName: Full=PsbP domain-containing protein 7, chloroplastic; AltName: Full=Photosystem II reaction center PsbP family protein; Flags: Precursor [Arabidopsis thal	0.00E+00	78%	4558.Sb03g045040.1	hypothetical protein	_	_	NOG251738	GO:0005509|calcium ion binding;	GO:0015979|photosynthesis;	GO:0019898|extrinsic component of membrane;GO:0009654|photosystem II oxygen evolving complex;	_	_	_	m.210129|TRINITY_DN37623_c2_g1_i8:2-610(-)	3prime_partial	PF01789.13|PsbP|PsbP|m.210129:92-197
TRINITY_DN35439_c0_g1	TRINITY_DN35439_c0_g1_i9	229	_	_	_	_	_	_	_	_	_	_	_	_	_	_	_	_	_	_	_	_	_	_
TRINITY_DN27271_c3_g3	TRINITY_DN27271_c3_g3_i2	949	gi|242095064|ref|XP_002438022.1|	hypothetical protein SORBIDRAFT_10g006630 [Sorghum bicolor]	0.00E+00	89%	gi|75328961|sp|Q8GXZ3.1|Y5102_ARATH	RecName: Full=Serine/threonine-protein kinase At5g01020 [Arabidopsis thaliana]	0.00E+00	77%	_	_	_	_	_	GO:0004674|protein serine/threonine kinase activity;GO:0005524|ATP binding;	GO:0009069|serine family amino acid metabolic process;GO:0006468|protein phosphorylation;GO:0042742|defense response to bacterium;	_	_	_	_	m.78415|TRINITY_DN27271_c3_g3_i2:3-698(+)	5prime_partial	PF00069.22|Pkinase|Protein kinase domain|m.78415:4-136;PF07714.14|Pkinase_Tyr|Protein tyrosine kinase|m.78415:3-138
TRINITY_DN26401_c0_g1	TRINITY_DN26401_c0_g1_i3	1597	gi|670429453|ref|XP_008655575.1|	PREDICTED: probable fructose-bisphosphate aldolase 3, chloroplastic [Zea mays]	0.00E+00	99%	gi|75268018|sp|Q9ZU52.1|ALFC3_ARATH	RecName: Full=Probable fructose-bisphosphate aldolase 3, chloroplastic; Flags: Precursor [Arabidopsis thaliana]	0.00E+00	89%	4558.Sb03g008050.1	hypothetical protein	COG3588	KOG1557	_	GO:0004332|fructose-bisphosphate aldolase activity;	GO:0006094|gluconeogenesis;GO:0006000|fructose metabolic process;GO:0006096|glycolytic process;GO:0006020|inositol metabolic process;GO:0006979|response to oxidative stress;GO:0015976|carbon utilization;GO:0006098|pentose-phosphate shunt;GO:0006013|mannose metabolic process;GO:0046686|response to cadmium ion;	GO:0009534|chloroplast thylakoid;GO:0005739|mitochondrion;GO:0009570|chloroplast stroma;	K01623	ALDO	path:ko00010;path:ko00030;path:ko00051;path:ko00680;path:ko00710;path:ko01100;path:ko01110;path:ko01120;path:ko01130;path:ko01200;path:ko01230	m.45633|TRINITY_DN26401_c0_g1_i3:80-1243(+)	complete	PF00274.16|Glycolytic|Fructose-bisphosphate aldolase class-I|m.45633:43-387
TRINITY_DN33580_c0_g1	TRINITY_DN33580_c0_g1_i5	2046	gi|242066526|ref|XP_002454552.1|	hypothetical protein SORBIDRAFT_04g033150 [Sorghum bicolor]	0.00E+00	96%	gi|374095438|sp|O23522.2|PLA14_ARATH	RecName: Full=Phospholipase A1-Ibeta2, chloroplastic; Flags: Precursor [Arabidopsis thaliana]	0.00E+00	64%	4558.Sb04g033150.1	hypothetical protein	_	KOG4569	_	GO:0004806|triglyceride lipase activity;	GO:0016042|lipid catabolic process;GO:0046486|glycerolipid metabolic process;	_	_	_	_	m.2150|TRINITY_DN33580_c0_g1_i5:111-1757(+)	complete	PF01764.22|Lipase_3|Lipase (class 3)|m.2150:284-436
TRINITY_DN31329_c1_g1	TRINITY_DN31329_c1_g1_i4	1291	gi|242059597|ref|XP_002458944.1|	hypothetical protein SORBIDRAFT_03g043140 [Sorghum bicolor]	0.00E+00	98%	gi|113621|sp|P08440.1|ALF_MAIZE	RecName: Full=Fructose-bisphosphate aldolase, cytoplasmic isozyme [Zea mays]	0.00E+00	98%	4558.Sb03g043140.1	hypothetical protein	COG3588	KOG1557	_	GO:0005507|copper ion binding;GO:0004332|fructose-bisphosphate aldolase activity;	GO:0006096|glycolytic process;GO:0006020|inositol metabolic process;GO:0006013|mannose metabolic process;GO:0009651|response to salt stress;GO:0006094|gluconeogenesis;GO:0006000|fructose metabolic process;GO:0015976|carbon utilization;GO:0006098|pentose-phosphate shunt;GO:0046686|response to cadmium ion;GO:0080167|response to karrikin;	GO:0048046|apoplast;GO:0005730|nucleolus;GO:0005829|cytosol;GO:0005886|plasma membrane;GO:0009507|chloroplast;GO:0005740|mitochondrial envelope;GO:0009506|plasmodesma;GO:0005774|vacuolar membrane;GO:0005618|cell wall;	K01623	ALDO	path:ko00010;path:ko00030;path:ko00051;path:ko00680;path:ko00710;path:ko01100;path:ko01110;path:ko01120;path:ko01130;path:ko01200;path:ko01230	m.17435|TRINITY_DN31329_c1_g1_i4:208-1245(+);m.17436|TRINITY_DN31329_c1_g1_i4:298-1290(-)	complete;5prime_partial	PF00274.16|Glycolytic|Fructose-bisphosphate aldolase class-I|m.17436:1-330
TRINITY_DN31329_c0_g3	TRINITY_DN31329_c0_g3_i2	916	gi|242093550|ref|XP_002437265.1|	hypothetical protein SORBIDRAFT_10g023850 [Sorghum bicolor]	0.00E+00	98%	gi|1168408|sp|P46256.1|ALF1_PEA	RecName: Full=Fructose-bisphosphate aldolase, cytoplasmic isozyme 1 [Pisum sativum]	0.00E+00	84%	4558.Sb10g023850.1	hypothetical protein	COG3588	KOG1557	_	GO:0004332|fructose-bisphosphate aldolase activity;	GO:0006094|gluconeogenesis;GO:0006000|fructose metabolic process;GO:0006096|glycolytic process;GO:0006020|inositol metabolic process;GO:0001666|response to hypoxia;GO:0015976|carbon utilization;GO:0006098|pentose-phosphate shunt;GO:0006013|mannose metabolic process;	GO:0009507|chloroplast;	K01623	ALDO	path:ko00010;path:ko00030;path:ko00051;path:ko00680;path:ko00710;path:ko01100;path:ko01110;path:ko01120;path:ko01130;path:ko01200;path:ko01230	m.22900|TRINITY_DN31329_c0_g3_i2:226-915(-)	5prime_partial	PF00274.16|Glycolytic|Fructose-bisphosphate aldolase class-I|m.22900:1-229
TRINITY_DN21726_c0_g1	TRINITY_DN21726_c0_g1_i1	1070	gi|242067819|ref|XP_002449186.1|	hypothetical protein SORBIDRAFT_05g006210 [Sorghum bicolor]	0.00E+00	88%	_	_	_	_	_	_	_	_	_	GO:0047134|protein-disulfide reductase activity;	GO:0055114|oxidation-reduction process;	_	_	_	_	m.130872|TRINITY_DN21726_c0_g1_i1:32-775(+)	complete	PF03107.13|C1_2|C1 domain|m.130872:18-65;PF07649.9|C1_3|C1-like domain|m.130872:33-65;PF07649.9|C1_3|C1-like domain|m.130872:97-124
TRINITY_DN35301_c0_g1	TRINITY_DN35301_c0_g1_i9	5000	gi|242060622|ref|XP_002451600.1|	hypothetical protein SORBIDRAFT_04g004440 [Sorghum bicolor]	0.00E+00	98%	gi|313471762|sp|C0LGN2.1|Y3148_ARATH	RecName: Full=Probable leucine-rich repeat receptor-like serine/threonine-protein kinase At3g14840; Flags: Precursor [Arabidopsis thaliana]	0.00E+00	76%	4558.Sb04g004440.1	hypothetical protein	COG0515	KOG1187	_	GO:0004674|protein serine/threonine kinase activity;GO:0005524|ATP binding;	GO:0009069|serine family amino acid metabolic process;GO:0006468|protein phosphorylation;	_	_	_	_	m.36754|TRINITY_DN35301_c0_g1_i9:1519-1902(+);m.36755|TRINITY_DN35301_c0_g1_i9:4524-4901(+);m.36756|TRINITY_DN35301_c0_g1_i9:2096-2467(+)	complete;complete;complete	PF07714.14|Pkinase_Tyr|Protein tyrosine kinase|m.36754:17-50
TRINITY_DN32917_c0_g1	TRINITY_DN32917_c0_g1_i4	781	gi|242059077|ref|XP_002458684.1|	hypothetical protein SORBIDRAFT_03g038200 [Sorghum bicolor]	6.00E-42	84%	gi|29839652|sp|Q9LZV6.2|WRK62_ARATH	RecName: Full=Probable WRKY transcription factor 62; AltName: Full=WRKY DNA-binding protein 62 [Arabidopsis thaliana]	1.00E-06	74%	_	_	_	_	_	GO:0043565|sequence-specific DNA binding;GO:0003700|sequence-specific DNA binding transcription factor activity;	GO:0006355|regulation of transcription, DNA-templated;	GO:0005667|transcription factor complex;	_	_	_	m.240359|TRINITY_DN32917_c0_g1_i4:287-640(-)	complete	_
TRINITY_DN28612_c0_g1	TRINITY_DN28612_c0_g1_i3	2734	gi|242066090|ref|XP_002454334.1|	hypothetical protein SORBIDRAFT_04g028890 [Sorghum bicolor]	0.00E+00	99%	gi|75262229|sp|Q9C9A6.1|PUB10_ARATH	RecName: Full=U-box domain-containing protein 10; AltName: Full=Plant U-box protein 10 [Arabidopsis thaliana]	0.00E+00	77%	4558.Sb04g028890.1	hypothetical protein	_	KOG0167	_	GO:0004842|ubiquitin-protein transferase activity;	GO:0010200|response to chitin;GO:0016567|protein ubiquitination;	GO:0000151|ubiquitin ligase complex;	_	_	_	m.77654|TRINITY_DN28612_c0_g1_i3:452-2371(-)	complete	PF00514.20|Arm|Armadillo/beta-catenin-like repeat|m.77654:388-426;PF00514.20|Arm|Armadillo/beta-catenin-like repeat|m.77654:471-509;PF04564.12|U-box|U-box domain|m.77654:264-334
TRINITY_DN26862_c0_g2	TRINITY_DN26862_c0_g2_i3	840	gi|242087159|ref|XP_002439412.1|	hypothetical protein SORBIDRAFT_09g005960 [Sorghum bicolor]	7.00E-28	94%	gi|158515403|sp|O49195.2|VSP1_ARATH	RecName: Full=Vegetative storage protein 1; Flags: Precursor [Arabidopsis thaliana]	7.00E-10	68%	39947.LOC_Os07g27580.1	HAD superfamily phosphatase, putative	_	_	NOG41277	GO:0003993|acid phosphatase activity;	GO:0019497|hexachlorocyclohexane metabolic process;GO:0006771|riboflavin metabolic process;GO:0016311|dephosphorylation;	_	_	_	_	m.99389|TRINITY_DN26862_c0_g2_i3:488-796(-)	complete	PF03767.11|Acid_phosphat_B|HAD superfamily, subfamily IIIB (Acid phosphatase)|m.99389:13-88
TRINITY_DN31329_c0_g1	TRINITY_DN31329_c0_g1_i2	505	gi|514785954|ref|XP_004970966.1|	PREDICTED: fructose-bisphosphate aldolase cytoplasmic isozyme-like [Setaria italica]	0.00E+00	99%	gi|113621|sp|P08440.1|ALF_MAIZE	RecName: Full=Fructose-bisphosphate aldolase, cytoplasmic isozyme [Zea mays]	0.00E+00	99%	_	_	_	_	_	GO:0005507|copper ion binding;GO:0004332|fructose-bisphosphate aldolase activity;	GO:0006096|glycolytic process;GO:0006020|inositol metabolic process;GO:0006013|mannose metabolic process;GO:0009651|response to salt stress;GO:0006094|gluconeogenesis;GO:0006000|fructose metabolic process;GO:0015976|carbon utilization;GO:0006098|pentose-phosphate shunt;GO:0046686|response to cadmium ion;GO:0080167|response to karrikin;	GO:0048046|apoplast;GO:0005730|nucleolus;GO:0005829|cytosol;GO:0005886|plasma membrane;GO:0009507|chloroplast;GO:0005740|mitochondrial envelope;GO:0009506|plasmodesma;GO:0005774|vacuolar membrane;GO:0005618|cell wall;	K01623	ALDO	path:ko00010;path:ko00030;path:ko00051;path:ko00680;path:ko00710;path:ko01100;path:ko01110;path:ko01120;path:ko01130;path:ko01200;path:ko01230	m.243387|TRINITY_DN31329_c0_g1_i2:1-432(-)	3prime_partial	PF00274.16|Glycolytic|Fructose-bisphosphate aldolase class-I|m.243387:11-144
TRINITY_DN29448_c1_g2	TRINITY_DN29448_c1_g2_i4	1122	gi|242036707|ref|XP_002465748.1|	hypothetical protein SORBIDRAFT_01g045050 [Sorghum bicolor]	5.00E-35	66%	gi|75244581|sp|Q8H0T5.1|ERF73_ARATH	RecName: Full=Ethylene-responsive transcription factor ERF073 [Arabidopsis thaliana]	1.00E-19	74%	_	_	_	_	_	_	_	_	K09286	EREBP	_	m.125199|TRINITY_DN29448_c1_g2_i4:132-1034(-)	complete	PF00847.17|AP2|AP2 domain|m.125199:77-125
TRINITY_DN35461_c2_g2	TRINITY_DN35461_c2_g2_i3	2362	gi|670362994|ref|XP_008654325.1|	PREDICTED: receptor-like protein kinase HERK 1 [Zea mays]	0.00E+00	92%	gi|75337933|sp|Q9T020.1|Y4391_ARATH	RecName: Full=Probable receptor-like protein kinase At4g39110; Flags: Precursor [Arabidopsis thaliana]	0.00E+00	63%	4558.Sb01g039000.1	hypothetical protein	COG0515	KOG1187	_	GO:0004674|protein serine/threonine kinase activity;GO:0005524|ATP binding;	GO:0009069|serine family amino acid metabolic process;GO:0006468|protein phosphorylation;	_	_	_	_	m.82612|TRINITY_DN35461_c2_g2_i3:458-1831(-);m.82611|TRINITY_DN35461_c2_g2_i3:175-2127(-)	complete;complete	PF07714.14|Pkinase_Tyr|Protein tyrosine kinase|m.82611:314-576;PF00069.22|Pkinase|Protein kinase domain|m.82611:312-573;PF12819.4|Malectin_like|Carbohydrate-binding protein of the ER|m.82611:10-196;PF11721.5|Malectin|Di-glucose binding within endoplasmic reticulum|m.82611:15-165
TRINITY_DN38406_c3_g2	TRINITY_DN38406_c3_g2_i3	640	gi|242093550|ref|XP_002437265.1|	hypothetical protein SORBIDRAFT_10g023850 [Sorghum bicolor]	7.00E-44	98%	gi|1168408|sp|P46256.1|ALF1_PEA	RecName: Full=Fructose-bisphosphate aldolase, cytoplasmic isozyme 1 [Pisum sativum]	2.00E-36	89%	_	_	_	_	_	GO:0004332|fructose-bisphosphate aldolase activity;	GO:0006094|gluconeogenesis;GO:0006000|fructose metabolic process;GO:0006096|glycolytic process;GO:0006020|inositol metabolic process;GO:0001666|response to hypoxia;GO:0015976|carbon utilization;GO:0006098|pentose-phosphate shunt;GO:0006013|mannose metabolic process;	GO:0009507|chloroplast;	K01623	ALDO	path:ko00010;path:ko00030;path:ko00051;path:ko00680;path:ko00710;path:ko01100;path:ko01110;path:ko01120;path:ko01130;path:ko01200;path:ko01230	_	_	_
TRINITY_DN6596_c0_g1	TRINITY_DN6596_c0_g1_i1	241	gi|432878526|ref|XP_004073352.1|	PREDICTED: fructose-bisphosphate aldolase B [Oryzias latipes]	6.00E-37	99%	gi|82213364|sp|Q8JH71.1|ALDOB_DANRE	RecName: Full=Fructose-bisphosphate aldolase B; AltName: Full=Liver-type aldolase [Danio rerio]	3.00E-37	96%	_	_	_	_	_	GO:0004332|fructose-bisphosphate aldolase activity;	GO:0006094|gluconeogenesis;GO:0006000|fructose metabolic process;GO:0006096|glycolytic process;GO:0006020|inositol metabolic process;GO:0006013|mannose metabolic process;GO:0006098|pentose-phosphate shunt;GO:0015976|carbon utilization;	_	K01623	ALDO	path:ko00010;path:ko00030;path:ko00051;path:ko00680;path:ko00710;path:ko01100;path:ko01110;path:ko01120;path:ko01130;path:ko01200;path:ko01230	_	_	_
TRINITY_DN19867_c0_g1	TRINITY_DN19867_c0_g1_i1	440	gi|283046759|ref|NP_001164327.1|	fructose-bisphosphate aldolase isoform B [Nasonia vitripennis]	3.00E-37	73%	_	_	_	_	_	_	_	_	_	GO:0016829|lyase activity;	_	_	K01623	ALDO	path:ko00010;path:ko00030;path:ko00051;path:ko00680;path:ko00710;path:ko01100;path:ko01110;path:ko01120;path:ko01130;path:ko01200;path:ko01230	m.332540|TRINITY_DN19867_c0_g1_i1:47-439(-)	5prime_partial	PF00274.16|Glycolytic|Fructose-bisphosphate aldolase class-I|m.332540:2-123
TRINITY_DN20776_c0_g2	TRINITY_DN20776_c0_g2_i2	390	gi|293597567|ref|NP_001170778.1|	fructose-bisphosphate aldolase A isoform 1 precursor [Mus musculus]	0.00E+00	100%	gi|113607|sp|P05064.2|ALDOA_MOUSE	RecName: Full=Fructose-bisphosphate aldolase A; AltName: Full=Aldolase 1; AltName: Full=Muscle-type aldolase [Mus musculus]	0.00E+00	100%	_	_	_	_	_	GO:0044822|poly(A) RNA binding;GO:0004332|fructose-bisphosphate aldolase activity;GO:0008092|cytoskeletal protein binding;GO:0070061|fructose binding;GO:0002020|protease binding;	GO:0035094|response to nicotine;GO:0006096|glycolytic process;GO:0006020|inositol metabolic process;GO:0043627|response to estrogen;GO:0006013|mannose metabolic process;GO:0051289|protein homotetramerization;GO:0006094|gluconeogenesis;GO:0009408|response to heat;GO:0008360|regulation of cell shape;GO:0001666|response to hypoxia;GO:0006098|pentose-phosphate shunt;GO:0032496|response to lipopolysac…	GO:0016020|membrane;GO:0005615|extracellular space;GO:0030018|Z disc;GO:0070062|extracellular vesicular exosome;GO:0031430|M band;GO:0015629|actin cytoskeleton;GO:0005739|mitochondrion;GO:0005634|nucleus;GO:0043234|protein complex;GO:0035686|sperm fibrous sheath;	K01623	ALDO	path:ko00010;path:ko00030;path:ko00051;path:ko00680;path:ko00710;path:ko01100;path:ko01110;path:ko01120;path:ko01130;path:ko01200;path:ko01230	m.15212|TRINITY_DN20776_c0_g2_i2:1-390(-)	internal	PF00274.16|Glycolytic|Fructose-bisphosphate aldolase class-I|m.15212:23-130
TRINITY_DN32618_c2_g1	TRINITY_DN32618_c2_g1_i6	1132	gi|242060754|ref|XP_002451666.1|	hypothetical protein SORBIDRAFT_04g005520 [Sorghum bicolor]	0.00E+00	83%	gi|20978791|sp|Q9SAH7.1|WRK40_ARATH	RecName: Full=Probable WRKY transcription factor 40; AltName: Full=WRKY DNA-binding protein 40 [Arabidopsis thaliana]	2.00E-30	71%	4558.Sb04g005520.1	hypothetical protein	_	_	NOG225799	GO:0043565|sequence-specific DNA binding;GO:0003700|sequence-specific DNA binding transcription factor activity;	GO:0006355|regulation of transcription, DNA-templated;	GO:0005667|transcription factor complex;	_	_	_	m.168648|TRINITY_DN32618_c2_g1_i6:3-827(-)	3prime_partial	PF03106.12|WRKY|WRKY DNA -binding domain|m.168648:186-243
TRINITY_DN29177_c3_g1	TRINITY_DN29177_c3_g1_i9	221	_	_	_	_	_	_	_	_	_	_	_	_	_	_	_	_	_	_	_	_	_	_
TRINITY_DN41820_c0_g1	TRINITY_DN41820_c0_g1_i1	263	gi|145543512|ref|XP_001457442.1|	hypothetical protein [Paramecium tetraurelia strain d4-2]	3.00E-27	83%	gi|113624|sp|P29356.1|ALF_SPIOL	RecName: Full=Fructose-bisphosphate aldolase, cytoplasmic isozyme [Spinacia oleracea]	1.00E-21	69%	_	_	_	_	_	GO:0004332|fructose-bisphosphate aldolase activity;	GO:0006094|gluconeogenesis;GO:0006000|fructose metabolic process;GO:0006096|glycolytic process;GO:0006020|inositol metabolic process;GO:0006013|mannose metabolic process;GO:0006098|pentose-phosphate shunt;GO:0015976|carbon utilization;	_	K01623	ALDO	path:ko00010;path:ko00030;path:ko00051;path:ko00680;path:ko00710;path:ko01100;path:ko01110;path:ko01120;path:ko01130;path:ko01200;path:ko01230	_	_	_
TRINITY_DN27191_c0_g1	TRINITY_DN27191_c0_g1_i4	1260	gi|242046156|ref|XP_002460949.1|	hypothetical protein SORBIDRAFT_02g038030 [Sorghum bicolor]	0.00E+00	90%	gi|27805497|sp|Q9FN11.1|LBD37_ARATH	RecName: Full=LOB domain-containing protein 37; AltName: Full=ASYMMETRIC LEAVES 2-like protein 39; Short=AS2-like protein 39 [Arabidopsis thaliana]	0.00E+00	93%	4558.Sb02g038030.1	hypothetical protein	_	_	NOG250006	_	GO:0006807|nitrogen compound metabolic process;GO:0060776|simple leaf morphogenesis;	_	_	_	_	m.292687|TRINITY_DN27191_c0_g1_i4:2-781(+)	5prime_partial	PF03195.11|DUF260|Protein of unknown function DUF260|m.292687:51-150
TRINITY_DN19867_c0_g2	TRINITY_DN19867_c0_g2_i2	426	gi|652764235|ref|WP_027079152.1|	fructose-bisphosphate aldolase [Luteimonas mephitis]	9.00E-20	73%	gi|113625|sp|P07752.2|ALF_TRYBB	RecName: Full=Fructose-bisphosphate aldolase, glycosomal [Trypanosoma brucei brucei]	2.00E-17	61%	_	_	_	_	_	_	_	_	K01623	ALDO	path:ko00010;path:ko00030;path:ko00051;path:ko00680;path:ko00710;path:ko01100;path:ko01110;path:ko01120;path:ko01130;path:ko01200;path:ko01230	m.267708|TRINITY_DN19867_c0_g2_i2:105-425(+)	3prime_partial	PF00274.16|Glycolytic|Fructose-bisphosphate aldolase class-I|m.267708:16-106
TRINITY_DN37377_c3_g1	TRINITY_DN37377_c3_g1_i9	3169	gi|226507326|ref|NP_001151257.1|	carboxy-lyase [Zea mays]	1.00E-42	91%	gi|75112997|sp|Q5ZC82.1|LOG_ORYSJ	RecName: Full=Cytokinin riboside 5'-monophosphate phosphoribohydrolase LOG; AltName: Full=Protein LONELY GUY [Oryza sativa Japonica Group]	3.00E-35	80%	_	_	_	_	_	GO:0016829|lyase activity;	GO:0008152|metabolic process;	GO:0005829|cytosol;	K06966	K06966	_	m.206117|TRINITY_DN37377_c3_g1_i9:216-521(+)	complete	_
TRINITY_DN27485_c0_g1	TRINITY_DN27485_c0_g1_i7	1718	gi|242071693|ref|XP_002451123.1|	hypothetical protein SORBIDRAFT_05g024450 [Sorghum bicolor]	0.00E+00	98%	gi|254763300|sp|P52708.2|HNLS_SORBI	RecName: Full=P-(S)-hydroxymandelonitrile lyase; Short=HNL; Short=Hydroxynitrile lyase; Contains: RecName: Full=P-(S)-hydroxymandelonitrile lyase chain A; Contains	0.00E+00	77%	_	_	_	_	_	GO:0004185|serine-type carboxypeptidase activity;	GO:0006508|proteolysis;	_	K16297	SCPL-II	_	m.151561|TRINITY_DN27485_c0_g1_i7:3-545(+)	5prime_partial	PF00450.19|Peptidase_S10|Serine carboxypeptidase|m.151561:1-152
TRINITY_DN36591_c0_g1	TRINITY_DN36591_c0_g1_i9	1665	_	_	_	_	_	_	_	_	_	_	_	_	_	_	_	_	_	_	_	_	_	_
TRINITY_DN33923_c0_g1	TRINITY_DN33923_c0_g1_i7	4607	gi|670436103|ref|XP_008658669.1|	PREDICTED: LOC100283956 isoform X1 [Zea mays]	0.00E+00	97%	gi|75147154|sp|Q84M94.1|FBK15_ARATH	RecName: Full=F-box/kelch-repeat protein At1g26930 [Arabidopsis thaliana]	0.00E+00	72%	4558.Sb01g045700.1	annotation not avaliable	_	KOG1072	_	_	_	_	_	_	_	m.275420|TRINITY_DN33923_c0_g1_i7:2652-3938(-)	complete	PF01344.22|Kelch_1|Kelch motif|m.275420:219-265;PF01344.22|Kelch_1|Kelch motif|m.275420:267-313;PF13964.3|Kelch_6|Kelch motif|m.275420:219-268;PF13418.3|Kelch_4|Galactose oxidase, central domain|m.275420:219-264
TRINITY_DN6596_c0_g2	TRINITY_DN6596_c0_g2_i1	239	gi|46849373|dbj|BAD17896.1|	fructose-bisphosphate aldolase B [Oryzias latipes]	7.00E-38	97%	gi|82213364|sp|Q8JH71.1|ALDOB_DANRE	RecName: Full=Fructose-bisphosphate aldolase B; AltName: Full=Liver-type aldolase [Danio rerio]	8.00E-39	97%	_	_	_	_	_	GO:0004332|fructose-bisphosphate aldolase activity;	GO:0006094|gluconeogenesis;GO:0006000|fructose metabolic process;GO:0006096|glycolytic process;GO:0006020|inositol metabolic process;GO:0006013|mannose metabolic process;GO:0006098|pentose-phosphate shunt;GO:0015976|carbon utilization;	_	K01623	ALDO	path:ko00010;path:ko00030;path:ko00051;path:ko00680;path:ko00710;path:ko01100;path:ko01110;path:ko01120;path:ko01130;path:ko01200;path:ko01230	_	_	_
TRINITY_DN30424_c1_g1	TRINITY_DN30424_c1_g1_i8	2236	gi|294845|gb|AAA02747.1|	membrane protein [Saccharum hybrid cultivar H65-7052]	0.00E+00	99%	gi|82184057|sp|Q6GMF8.1|RHDF1_DANRE	RecName: Full=Inactive rhomboid protein 1; Short=iRhom1; AltName: Full=Rhomboid family member 1 [Danio rerio]	1.00E-22	59%	4558.Sb02g030450.1	hypothetical protein	COG0705	KOG2289	_	GO:0004252|serine-type endopeptidase activity;	GO:0006508|proteolysis;	GO:0009506|plasmodesma;GO:0016021|integral component of membrane;	_	_	_	m.41113|TRINITY_DN30424_c1_g1_i8:1342-2019(+)	complete	PF01694.19|Rhomboid|Rhomboid family|m.41113:10-152
TRINITY_DN33243_c1_g1	TRINITY_DN33243_c1_g1_i7	1722	gi|242033963|ref|XP_002464376.1|	hypothetical protein SORBIDRAFT_01g017120 [Sorghum bicolor]	0.00E+00	77%	gi|325530077|sp|Q9C882.2|GTL1_ARATH	RecName: Full=Trihelix transcription factor GTL1; AltName: Full=GT2-LIKE protein 1; Short=AtGTL1; Short=Protein GT-2-LIKE1; AltName: Full=Trihelix DNA-binding prot	4.00E-24	80%	_	_	_	_	_	_	_	_	_	_	_	m.48854|TRINITY_DN33243_c1_g1_i7:107-511(+);m.48851|TRINITY_DN33243_c1_g1_i7:866-1720(-)	complete;5prime_partial	PF13837.3|Myb_DNA-bind_4|Myb/SANT-like DNA-binding domain|m.48851:2-52
TRINITY_DN33201_c1_g1	TRINITY_DN33201_c1_g1_i9	2274	gi|514767272|ref|XP_004966200.1|	PREDICTED: probable LRR receptor-like serine/threonine-protein kinase At1g56140-like [Setaria italica]	0.00E+00	95%	gi|75333658|sp|Q9CAL2.1|CRK3_ARATH	RecName: Full=Cysteine-rich receptor-like protein kinase 3; Short=Cysteine-rich RLK3; Flags: Precursor [Arabidopsis thaliana]	1.00E-21	65%	_	_	_	_	_	GO:0004674|protein serine/threonine kinase activity;GO:0005524|ATP binding;	GO:0009069|serine family amino acid metabolic process;GO:0006468|protein phosphorylation;	_	_	_	_	_	_	_
TRINITY_DN36957_c0_g1	TRINITY_DN36957_c0_g1_i9	2402	gi|530278561|gb|AGT16531.1|	hypothetical protein SHCRBa_224_D04_R_20 [Saccharum hybrid cultivar R570]	0.00E+00	98%	_	_	_	_	_	_	_	_	_	_	_	_	_	_	_	m.62303|TRINITY_DN36957_c0_g1_i9:1443-2402(+);m.62304|TRINITY_DN36957_c0_g1_i9:296-985(+)	3prime_partial;complete	_
TRINITY_DN31420_c0_g1	TRINITY_DN31420_c0_g1_i9	2369	gi|413949169|gb|AFW81818.1|	hypothetical protein ZEAMMB73_780929 [Zea mays]	0.00E+00	99%	gi|76363515|sp|Q43139.2|F16P2_SACHY	RecName: Full=Fructose-1,6-bisphosphatase, cytosolic; Short=FBPase; AltName: Full=D-fructose-1,6-bisphosphate 1-phosphohydrolase	0.00E+00	96%	4558.Sb09g021620.1	annotation not avaliable	COG0158	KOG1458	_	GO:0042132|fructose 1,6-bisphosphate 1-phosphatase activity;	GO:0006094|gluconeogenesis;GO:0006000|fructose metabolic process;GO:0006096|glycolytic process;GO:0006013|mannose metabolic process;GO:0006098|pentose-phosphate shunt;GO:0015976|carbon utilization;GO:0016311|dephosphorylation;	_	K03841	FBP, fbp	path:ko00010;path:ko00030;path:ko00051;path:ko00680;path:ko00710;path:ko01100;path:ko01110;path:ko01120;path:ko01130;path:ko01200;path:ko04152;path:ko04910	m.122368|TRINITY_DN31420_c0_g1_i9:3-395(+);m.122369|TRINITY_DN31420_c0_g1_i9:800-1108(+);m.122365|TRINITY_DN31420_c0_g1_i9:1462-2061(-)	5prime_partial;complete;complete	PF00316.17|FBPase|Fructose-1-6-bisphosphatase, N-terminal domain|m.122365:5-59;PF00719.16|Pyrophosphatase|Inorganic pyrophosphatase|m.122368:2-119
TRINITY_DN30084_c0_g1	TRINITY_DN30084_c0_g1_i7	1739	gi|242075654|ref|XP_002447763.1|	hypothetical protein SORBIDRAFT_06g015200 [Sorghum bicolor]	0.00E+00	96%	_	_	_	_	4558.Sb06g015200.1	hypothetical protein	COG4299	KOG4683	_	_	_	_	_	_	_	m.210372|TRINITY_DN30084_c0_g1_i7:2-1519(+);m.210373|TRINITY_DN30084_c0_g1_i7:1132-1524(+);m.210375|TRINITY_DN30084_c0_g1_i7:1298-1600(-)	5prime_partial;complete;complete	PF07786.9|DUF1624|Protein of unknown function (DUF1624)|m.210372:115-238
TRINITY_DN30259_c0_g1	TRINITY_DN30259_c0_g1_i4	1076	gi|242080261|ref|XP_002444899.1|	hypothetical protein SORBIDRAFT_07g001080 [Sorghum bicolor]	0.00E+00	89%	_	_	_	_	4558.Sb07g001080.1	hypothetical protein	_	KOG0800	_	_	GO:0006810|transport;	GO:0016020|membrane;	_	_	_	m.307162|TRINITY_DN30259_c0_g1_i4:233-1075(-)	5prime_partial	_
TRINITY_DN36490_c0_g1	TRINITY_DN36490_c0_g1_i5	2073	gi|242066310|ref|XP_002454444.1|	hypothetical protein SORBIDRAFT_04g031190 [Sorghum bicolor]	0.00E+00	98%	gi|363805613|sp|F4JJP1.1|Y4759_ARATH	RecName: Full=WEB family protein At4g27595, chloroplastic; Flags: Precursor [Arabidopsis thaliana]	0.00E+00	57%	4558.Sb04g031190.1	hypothetical protein	_	KOG1836	NOG145290	_	_	_	_	_	_	m.256280|TRINITY_DN36490_c0_g1_i5:416-2071(-)	5prime_partial	_
TRINITY_DN33603_c0_g2	TRINITY_DN33603_c0_g2_i6	1521	gi|242070591|ref|XP_002450572.1|	hypothetical protein SORBIDRAFT_05g007150 [Sorghum bicolor]	0.00E+00	84%	gi|75283250|sp|Q53Q11.1|P2C74_ORYSJ	RecName: Full=Probable protein phosphatase 2C 74; Short=OsPP2C74	0.00E+00	75%	4558.Sb05g007150.1	hypothetical protein	COG0631	KOG0698	_	GO:0046872|metal ion binding;GO:0004722|protein serine/threonine phosphatase activity;	GO:0006470|protein dephosphorylation;	GO:0008287|protein serine/threonine phosphatase complex;	K17506	PPM1L, PP2CE	_	m.228899|TRINITY_DN33603_c0_g2_i6:106-1371(+)	complete	PF00481.18|PP2C|Protein phosphatase 2C|m.228899:165-408
TRINITY_DN33901_c1_g1	TRINITY_DN33901_c1_g1_i1	1233	gi|514725695|ref|XP_004955797.1|	PREDICTED: probable cellulose synthase A catalytic subunit 8 [UDP-forming]	0.00E+00	100%	gi|75149238|sp|Q84ZN6.1|CESA8_ORYSJ	RecName: Full=Probable cellulose synthase A catalytic subunit 8 [UDP-forming]	0.00E+00	99%	39946.BGIOSIBCE024124	Putative uncharacterized protein	COG1215	_	_	GO:0016760|cellulose synthase (UDP-forming) activity;GO:0008270|zinc ion binding;	GO:0043255|regulation of carbohydrate biosynthetic process;GO:0006011|UDP-glucose metabolic process;GO:0005982|starch metabolic process;GO:0005985|sucrose metabolic process;GO:0009809|lignin biosynthetic process;GO:0009833|primary cell wall biogenesis;GO:0030244|cellulose biosynthetic process;GO:0009834|secondary cell wall biogenesis;	GO:0009506|plasmodesma;GO:0005802|trans-Golgi network;GO:0005768|endosome;GO:0016021|integral component of membrane;GO:0005886|plasma membrane;	K10999	CESA	_	m.202991|TRINITY_DN33901_c1_g1_i1:2-1231(-)	internal	PF03552.11|Cellulose_synt|Cellulose synthase|m.202991:1-410;PF13632.3|Glyco_trans_2_3|Glycosyl transferase family group 2|m.202991:176-282
TRINITY_DN33959_c0_g1	TRINITY_DN33959_c0_g1_i6	1190	gi|242041971|ref|XP_002468380.1|	hypothetical protein SORBIDRAFT_01g044930 [Sorghum bicolor]	0.00E+00	98%	gi|75151077|sp|Q8GWW4.1|GUX2_ARATH	RecName: Full=UDP-glucuronate:xylan alpha-glucuronosyltransferase 2; Short=UDP-GlcA:xylan glucuronyltransferase 2; AltName: Full=Glycogenin-like protein 2; AltName:	0.00E+00	81%	4558.Sb01g044930.1	hypothetical protein	COG5597	KOG1950	_	GO:0016757|transferase activity, transferring glycosyl groups;	GO:0008152|metabolic process;	_	_	_	_	m.241265|TRINITY_DN33959_c0_g1_i6:262-1188(-)	5prime_partial	PF01501.17|Glyco_transf_8|Glycosyl transferase family 8|m.241265:24-229
TRINITY_DN36442_c3_g2	TRINITY_DN36442_c3_g2_i9	2072	gi|670419908|ref|XP_008650760.1|	PREDICTED: granule bound starch synthase IIa precursor isoform X1 [Zea mays]	0.00E+00	99%	gi|42559831|sp|Q8LL05.1|SSG1B_HORVU	RecName: Full=Granule-bound starch synthase 1b, chloroplastic/amyloplastic; AltName: Full=Granule-bound starch synthase Ib; Flags: Precursor	0.00E+00	92%	4558.Sb02g009870.1	SubName: Full=Granule-bound starch synthase II;	COG0297	_	_	GO:0009011|starch synthase activity;	GO:0005982|starch metabolic process;GO:0005985|sucrose metabolic process;GO:0009250|glucan biosynthetic process;	_	K13679	WAXY	_	m.304481|TRINITY_DN36442_c3_g2_i9:129-1040(+)	complete	PF00534.17|Glycos_transf_1|Glycosyl transferases group 1|m.304481:95-219;PF13692.3|Glyco_trans_1_4|Glycosyl transferases group 1|m.304481:95-242;PF08323.8|Glyco_transf_5|Starch synthase catalytic domain|m.304481:1-37
TRINITY_DN33671_c0_g1	TRINITY_DN33671_c0_g1_i7	1189	gi|242078657|ref|XP_002444097.1|	hypothetical protein SORBIDRAFT_07g007640 [Sorghum bicolor]	0.00E+00	99%	gi|730125|sp|Q05001.1|NCPR_CATRO	RecName: Full=NADPH--cytochrome P450 reductase; Short=CPR; Short=P450R [Catharanthus roseus]	0.00E+00	93%	_	_	_	_	_	GO:0003958|NADPH-hemoprotein reductase activity;GO:0010181|FMN binding;GO:0005506|iron ion binding;	GO:0055114|oxidation-reduction process;	GO:0005789|endoplasmic reticulum membrane;	K00327	POR	_	m.246998|TRINITY_DN33671_c0_g1_i7:311-754(-)	complete	PF00175.18|NAD_binding_1|Oxidoreductase NAD-binding domain|m.246998:1-111
TRINITY_DN29213_c0_g1	TRINITY_DN29213_c0_g1_i4	742	gi|242055629|ref|XP_002456960.1|	hypothetical protein SORBIDRAFT_03g046410 [Sorghum bicolor]	0.00E+00	94%	gi|34921531|sp|Q39688.1|EP1G_DAUCA	RecName: Full=Epidermis-specific secreted glycoprotein EP1; AltName: Full=52/54 kDa medium protein; Flags: Precursor [Daucus carota]	8.00E-17	60%	_	_	_	_	_	_	_	_	_	_	_	m.265888|TRINITY_DN29213_c0_g1_i4:3-737(+)	5prime_partial	PF01453.21|B_lectin|D-mannose binding lectin|m.265888:19-117
TRINITY_DN37964_c1_g1	TRINITY_DN37964_c1_g1_i8	627	_	_	_	_	_	_	_	_	_	_	_	_	_	_	_	_	_	_	_	_	_	_
TRINITY_DN37560_c1_g3	TRINITY_DN37560_c1_g3_i6	1075	gi|308080444|ref|NP_001183288.1|	uncharacterized protein LOC100501683 [Zea mays]	2.00E-31	100%	gi|76363515|sp|Q43139.2|F16P2_SACHY	RecName: Full=Fructose-1,6-bisphosphatase, cytosolic; Short=FBPase; AltName: Full=D-fructose-1,6-bisphosphate 1-phosphohydrolase	4.00E-30	96%	_	_	_	_	_	GO:0042132|fructose 1,6-bisphosphate 1-phosphatase activity;	GO:0006094|gluconeogenesis;GO:0006000|fructose metabolic process;GO:0006096|glycolytic process;GO:0006013|mannose metabolic process;GO:0006098|pentose-phosphate shunt;GO:0015976|carbon utilization;GO:0016311|dephosphorylation;	_	K03841	FBP, fbp	path:ko00010;path:ko00030;path:ko00051;path:ko00680;path:ko00710;path:ko01100;path:ko01110;path:ko01120;path:ko01130;path:ko01200;path:ko04152;path:ko04910	m.223973|TRINITY_DN37560_c1_g3_i6:313-867(+);m.223975|TRINITY_DN37560_c1_g3_i6:406-729(-)	complete;complete	PF00316.17|FBPase|Fructose-1-6-bisphosphatase, N-terminal domain|m.223975:13-74
TRINITY_DN37560_c1_g1	TRINITY_DN37560_c1_g1_i9	1922	gi|895909|emb|CAA61409.1|	fructose-1, 6-bisphosphatase [Saccharum officinarum]	0.00E+00	100%	gi|76363515|sp|Q43139.2|F16P2_SACHY	RecName: Full=Fructose-1,6-bisphosphatase, cytosolic; Short=FBPase; AltName: Full=D-fructose-1,6-bisphosphate 1-phosphohydrolase	0.00E+00	100%	4558.Sb03g040900.1	annotation not avaliable	COG0158	_	_	GO:0042132|fructose 1,6-bisphosphate 1-phosphatase activity;GO:0046872|metal ion binding;	GO:0005986|sucrose biosynthetic process;GO:0006096|glycolytic process;GO:0006013|mannose metabolic process;GO:0016311|dephosphorylation;GO:0006000|fructose metabolic process;GO:0006094|gluconeogenesis;GO:0009750|response to fructose;GO:0009737|response to abscisic acid;GO:0015976|carbon utilization;GO:0006098|pentose-phosphate shunt;GO:0005983|starch catabolic process;GO:0015979|photosynthesis;GO…	GO:0005829|cytosol;GO:0005634|nucleus;	K03841	FBP, fbp	path:ko00010;path:ko00030;path:ko00051;path:ko00680;path:ko00710;path:ko01100;path:ko01110;path:ko01120;path:ko01130;path:ko01200;path:ko04152;path:ko04910	m.237212|TRINITY_DN37560_c1_g1_i9:1-303(+);m.237211|TRINITY_DN37560_c1_g1_i9:1423-1920(-)	5prime_partial;5prime_partial	PF00316.17|FBPase|Fructose-1-6-bisphosphatase, N-terminal domain|m.237211:1-87;PF00719.16|Pyrophosphatase|Inorganic pyrophosphatase|m.237212:1-80
TRINITY_DN30188_c2_g1	TRINITY_DN30188_c2_g1_i6	1565	gi|242044396|ref|XP_002460069.1|	hypothetical protein SORBIDRAFT_02g022290 [Sorghum bicolor]	0.00E+00	83%	gi|29839551|sp|Q8H0Y8.2|WRK41_ARATH	RecName: Full=Probable WRKY transcription factor 41; AltName: Full=WRKY DNA-binding protein 41 [Arabidopsis thaliana]	3.00E-22	66%	4558.Sb02g022290.1	hypothetical protein	_	_	NOG284205	GO:0043565|sequence-specific DNA binding;GO:0003700|sequence-specific DNA binding transcription factor activity;	GO:0006355|regulation of transcription, DNA-templated;	GO:0005667|transcription factor complex;	_	_	_	m.112216|TRINITY_DN30188_c2_g1_i6:185-1156(+)	complete	PF03106.12|WRKY|WRKY DNA -binding domain|m.112216:131-190
TRINITY_DN29562_c3_g2	TRINITY_DN29562_c3_g2_i1	1580	gi|670358486|ref|XP_008665103.1|	PREDICTED: uncharacterized protein LOC100216767 isoform X1 [Zea mays]	0.00E+00	97%	gi|3913641|sp|O64422.1|F16P1_ORYSJ	RecName: Full=Fructose-1,6-bisphosphatase, chloroplastic; Short=FBPase; AltName: Full=D-fructose-1,6-bisphosphate 1-phosphohydrolase; Flags: Precursor [Oryza sativa	0.00E+00	90%	4558.Sb01g039980.1	annotation not avaliable	COG0158	KOG1458	_	GO:0042132|fructose 1,6-bisphosphate 1-phosphatase activity;	GO:0009773|photosynthetic electron transport in photosystem I;GO:0006094|gluconeogenesis;GO:0006000|fructose metabolic process;GO:0009409|response to cold;GO:0006096|glycolytic process;GO:0005985|sucrose metabolic process;GO:0015976|carbon utilization;GO:0006098|pentose-phosphate shunt;GO:0006013|mannose metabolic process;GO:0016311|dephosphorylation;GO:0030388|fructose 1,6-bisphosphate metabolic…	GO:0048046|apoplast;GO:0010319|stromule;GO:0009570|chloroplast stroma;	K03841	FBP, fbp	path:ko00010;path:ko00030;path:ko00051;path:ko00680;path:ko00710;path:ko01100;path:ko01110;path:ko01120;path:ko01130;path:ko01200;path:ko04152;path:ko04910	m.299630|TRINITY_DN29562_c3_g2_i1:279-1511(-)	complete	PF00316.17|FBPase|Fructose-1-6-bisphosphatase, N-terminal domain|m.299630:76-276
TRINITY_DN28802_c0_g3	TRINITY_DN28802_c0_g3_i3	1287	gi|242049364|ref|XP_002462426.1|	hypothetical protein SORBIDRAFT_02g025420 [Sorghum bicolor]	0.00E+00	90%	_	_	_	_	4558.Sb02g025420.1	hypothetical protein	_	KOG2287	_	GO:0008378|galactosyltransferase activity;	GO:0006486|protein glycosylation;	GO:0005794|Golgi apparatus;GO:0016021|integral component of membrane;	_	_	_	m.75132|TRINITY_DN28802_c0_g3_i3:2-1069(+)	5prime_partial	PF01762.18|Galactosyl_T|Galactosyltransferase|m.75132:132-240
TRINITY_DN37162_c1_g3	TRINITY_DN37162_c1_g3_i8	1523	gi|514818525|ref|XP_004983965.1|	PREDICTED: uncharacterized protein LOC101770683 isoform X2 [Setaria italica]	0.00E+00	78%	gi|74896802|sp|Q54DY9.1|BCS1B_DICDI	RecName: Full=Probable mitochondrial chaperone BCS1-B; AltName: Full=BCS1-like protein 2 [Dictyostelium discoideum]	1.00E-16	48%	4558.Sb02g005650.1	hypothetical protein	COG0465	_	_	_	GO:0044699|single-organism process;	GO:0044464|cell part;	K08900	BCS1	_	m.39659|TRINITY_DN37162_c1_g3_i8:362-1456(+);m.39658|TRINITY_DN37162_c1_g3_i8:50-1522(-)	complete;5prime_partial	PF14363.3|AAA_assoc|Domain associated at C-terminal with AAA|m.39659:35-128;PF00004.26|AAA|ATPase family associated with various cellular activities (AAA)|m.39659:251-314
TRINITY_DN27469_c1_g2	TRINITY_DN27469_c1_g2_i4	979	gi|242079019|ref|XP_002444278.1|	hypothetical protein SORBIDRAFT_07g019400 [Sorghum bicolor]	0.00E+00	82%	gi|29839683|sp|Q9SUP6.1|WRK53_ARATH	RecName: Full=Probable WRKY transcription factor 53; AltName: Full=WRKY DNA-binding protein 53 [Arabidopsis thaliana]	5.00E-22	79%	4558.Sb07g019400.1	hypothetical protein	_	_	NOG248334	GO:0043565|sequence-specific DNA binding;GO:0003700|sequence-specific DNA binding transcription factor activity;	GO:0006355|regulation of transcription, DNA-templated;	GO:0005667|transcription factor complex;	_	_	_	m.243994|TRINITY_DN27469_c1_g2_i4:304-978(-)	5prime_partial	PF03106.12|WRKY|WRKY DNA -binding domain|m.243994:16-75
TRINITY_DN33293_c0_g2	TRINITY_DN33293_c0_g2_i4	929	gi|242044576|ref|XP_002460159.1|	hypothetical protein SORBIDRAFT_02g023630 [Sorghum bicolor]	0.00E+00	94%	_	_	_	_	_	_	_	_	_	GO:0004842|ubiquitin-protein transferase activity;	GO:0016567|protein ubiquitination;	GO:0000151|ubiquitin ligase complex;	_	_	_	m.61536|TRINITY_DN33293_c0_g2_i4:2-733(+)	5prime_partial	_
TRINITY_DN31348_c0_g1	TRINITY_DN31348_c0_g1_i9	1426	gi|242096630|ref|XP_002438805.1|	hypothetical protein SORBIDRAFT_10g026540 [Sorghum bicolor]	0.00E+00	99%	gi|123354358|sp|Q11R22.1|F16PA_CYTH3	RecName: Full=Fructose-1,6-bisphosphatase class 1; Short=FBPase class 1; AltName: Full=D-fructose-1,6-bisphosphate 1-phosphohydrolase class 1 [Cytophaga hutchinso	4.00E-23	64%	15368.BRADI1G31810.1	annotation not avaliable	COG0158	_	_	GO:0042132|fructose 1,6-bisphosphate 1-phosphatase activity;	GO:0006094|gluconeogenesis;GO:0006000|fructose metabolic process;GO:0006096|glycolytic process;GO:0015976|carbon utilization;GO:0006013|mannose metabolic process;GO:0006098|pentose-phosphate shunt;GO:0016311|dephosphorylation;	GO:0009570|chloroplast stroma;	K03841	FBP, fbp	path:ko00010;path:ko00030;path:ko00051;path:ko00680;path:ko00710;path:ko01100;path:ko01110;path:ko01120;path:ko01130;path:ko01200;path:ko04152;path:ko04910	m.291413|TRINITY_DN31348_c0_g1_i9:985-1425(+);m.291412|TRINITY_DN31348_c0_g1_i9:52-570(+)	3prime_partial;complete	_
TRINITY_DN24767_c0_g1	TRINITY_DN24767_c0_g1_i3	797	gi|514717891|ref|XP_004953854.1|	PREDICTED: uncharacterized protein LOC101777902 [Setaria italica]	6.00E-16	92%	_	_	_	_	_	_	_	_	_	_	_	GO:0009536|plastid;	_	_	_	_	_	_
TRINITY_DN34188_c0_g1	TRINITY_DN34188_c0_g1_i3	1584	gi|242056137|ref|XP_002457214.1|	hypothetical protein SORBIDRAFT_03g003390 [Sorghum bicolor]	0.00E+00	96%	gi|28558099|sp|Q9M6E2.1|DBAT_TAXCU	RecName: Full=10-deacetylbaccatin III 10-O-acetyltransferase; Short=DBAT	3.00E-10	73%	4558.Sb03g003390.1	hypothetical protein	_	_	NOG286542;NOG219505;NOG223154	GO:0016747|transferase activity, transferring acyl groups other than amino-acyl groups;	GO:0008152|metabolic process;	_	_	_	_	m.48563|TRINITY_DN34188_c0_g1_i3:619-1416(+);m.48562|TRINITY_DN34188_c0_g1_i3:469-1437(-)	complete;complete	PF02458.12|Transferase|Transferase family|m.48563:1-259
TRINITY_DN28937_c1_g1	TRINITY_DN28937_c1_g1_i2	1166	gi|670397657|ref|XP_008678939.1|	PREDICTED: ethylene-responsive transcription factor ERF027-like [Zea mays]	0.00E+00	79%	gi|122233153|sp|Q38Q39.1|ERF27_ARATH	RecName: Full=Ethylene-responsive transcription factor ERF027 [Arabidopsis thaliana]	5.00E-24	84%	39947.LOC_Os02g45420.1	AP2 domain containing protein, expressed	_	_	NOG295766	_	GO:0006351|transcription, DNA-templated;	_	_	_	_	m.104085|TRINITY_DN28937_c1_g1_i2:3-575(+)	5prime_partial	PF00847.17|AP2|AP2 domain|m.104085:1-39
TRINITY_DN26087_c0_g2	TRINITY_DN26087_c0_g2_i2	1163	gi|242032543|ref|XP_002463666.1|	hypothetical protein SORBIDRAFT_01g003910 [Sorghum bicolor]	0.00E+00	96%	_	_	_	_	4558.Sb01g003910.1	hypothetical protein	_	_	NOG11987	_	GO:0009846|pollen germination;GO:0009860|pollen tube growth;	GO:0005829|cytosol;	_	_	_	m.21250|TRINITY_DN26087_c0_g2_i2:227-1162(-);m.21249|TRINITY_DN26087_c0_g2_i2:191-1162(+)	5prime_partial;3prime_partial	_
TRINITY_DN27690_c1_g1	TRINITY_DN27690_c1_g1_i3	1029	gi|242081397|ref|XP_002445467.1|	hypothetical protein SORBIDRAFT_07g019930 [Sorghum bicolor]	0.00E+00	66%	_	_	_	_	_	_	_	_	_	_	_	_	_	_	_	m.211405|TRINITY_DN27690_c1_g1_i3:106-1029(-)	5prime_partial	PF05553.8|DUF761|Cotton fibre expressed protein|m.211405:254-286
TRINITY_DN46931_c0_g1	TRINITY_DN46931_c0_g1_i1	273	gi|607368277|gb|EZA62391.1|	Fructose-1,6-bisphosphatase [Cerapachys biroi]	6.00E-22	90%	gi|1706735|sp|P00636.4|F16P1_PIG	RecName: Full=Fructose-1,6-bisphosphatase 1; Short=FBPase 1; AltName: Full=D-fructose-1,6-bisphosphate 1-phosphohydrolase 1; AltName: Full=Liver FBPase [Sus scrofa]	3.00E-18	84%	_	_	_	_	_	GO:0042132|fructose 1,6-bisphosphate 1-phosphatase activity;	GO:0006094|gluconeogenesis;GO:0006000|fructose metabolic process;GO:0006096|glycolytic process;GO:0006013|mannose metabolic process;GO:0006098|pentose-phosphate shunt;GO:0015976|carbon utilization;GO:0016311|dephosphorylation;	_	K03841	FBP, fbp	path:ko00010;path:ko00030;path:ko00051;path:ko00680;path:ko00710;path:ko01100;path:ko01110;path:ko01120;path:ko01130;path:ko01200;path:ko04152;path:ko04910	_	_	_
TRINITY_DN28418_c0_g2	TRINITY_DN28418_c0_g2_i6	939	gi|242041223|ref|XP_002468006.1|	hypothetical protein SORBIDRAFT_01g037940 [Sorghum bicolor]	0.00E+00	98%	gi|548591|sp|Q05736.1|PR1_ASPOF	RecName: Full=Pathogenesis-related protein 1; Short=AOPR1	3.00E-37	68%	4558.Sb01g037940.1	SubName: Full=Pathogenesis-related protein 10d;	_	_	NOG241122	_	GO:0006952|defense response;GO:0009607|response to biotic stimulus;	_	_	_	_	m.166072|TRINITY_DN28418_c0_g2_i6:89-571(+)	complete	PF00407.16|Bet_v_1|Pathogenesis-related protein Bet v I family|m.166072:4-155
TRINITY_DN32801_c0_g1	TRINITY_DN32801_c0_g1_i9	2608	gi|414879269|tpg|DAA56400.1|	TPA: putative integrin-linked protein kinase family protein [Zea mays]	0.00E+00	96%	gi|74997035|sp|Q54TM7.1|DRKD_DICDI	RecName: Full=Probable serine/threonine-protein kinase drkD; AltName: Full=Receptor-like kinase D [Dictyostelium discoideum]	4.00E-10	56%	15368.BRADI2G57470.1	annotation not avaliable	COG0515;COG0666	_	_	GO:0005524|ATP binding;GO:0004672|protein kinase activity;	GO:0006468|protein phosphorylation;	_	_	_	_	m.311685|TRINITY_DN32801_c0_g1_i9:225-692(+);m.311686|TRINITY_DN32801_c0_g1_i9:897-1337(+)	complete;complete	PF12796.4|Ank_2|Ankyrin repeats (3 copies)|m.311685:85-144;PF00023.27|Ank|Ankyrin repeat|m.311685:113-144;PF13637.3|Ank_4|Ankyrin repeats (many copies)|m.311685:100-134;PF13857.3|Ank_5|Ankyrin repeats (many copies)|m.311685:101-149;PF13606.3|Ank_3|Ankyrin repeat|m.311685:113-141;PF07714.14|Pkinase_Tyr|Protein tyrosine kinase|m.311686:28-143;PF00069.22|Pkinase|Protein kinase domain|m.311686:35-146
TRINITY_DN37966_c0_g1	TRINITY_DN37966_c0_g1_i4	264	gi|413949169|gb|AFW81818.1|	hypothetical protein ZEAMMB73_780929 [Zea mays]	2.00E-14	88%	gi|75313310|sp|Q9SDL8.1|F16P2_ORYCO	RecName: Full=Fructose-1,6-bisphosphatase, cytosolic; Short=FBPase; AltName: Full=D-fructose-1,6-bisphosphate 1-phosphohydrolase	6.00E-16	100%	_	_	_	_	_	GO:0046872|metal ion binding;GO:0042132|fructose 1,6-bisphosphate 1-phosphatase activity;	GO:0006094|gluconeogenesis;GO:0006000|fructose metabolic process;GO:0006096|glycolytic process;GO:0015976|carbon utilization;GO:0006013|mannose metabolic process;GO:0006098|pentose-phosphate shunt;GO:0016311|dephosphorylation;	GO:0005737|cytoplasm;	K03841	FBP, fbp	path:ko00010;path:ko00030;path:ko00051;path:ko00680;path:ko00710;path:ko01100;path:ko01110;path:ko01120;path:ko01130;path:ko01200;path:ko04152;path:ko04910	_	_	_
TRINITY_DN20860_c0_g2	TRINITY_DN20860_c0_g2_i1	375	gi|91077758|ref|XP_967802.1|	PREDICTED: fructose-1,6-bisphosphatase 1 [Tribolium castaneum]	0.00E+00	84%	gi|110808224|sp|Q3SZB7.3|F16P1_BOVIN	RecName: Full=Fructose-1,6-bisphosphatase 1; Short=FBPase 1; AltName: Full=D-fructose-1,6-bisphosphate 1-phosphohydrolase 1; AltName: Full=Liver FBPase [Bos tauru	9.00E-41	78%	_	_	_	_	_	GO:0042132|fructose 1,6-bisphosphate 1-phosphatase activity;	GO:0006094|gluconeogenesis;GO:0006000|fructose metabolic process;GO:0006096|glycolytic process;GO:0006013|mannose metabolic process;GO:0006098|pentose-phosphate shunt;GO:0015976|carbon utilization;GO:0016311|dephosphorylation;	_	K03841	FBP, fbp	path:ko00010;path:ko00030;path:ko00051;path:ko00680;path:ko00710;path:ko01100;path:ko01110;path:ko01120;path:ko01130;path:ko01200;path:ko04152;path:ko04910	m.8413|TRINITY_DN20860_c0_g2_i1:3-374(-)	internal	PF00316.17|FBPase|Fructose-1-6-bisphosphatase, N-terminal domain|m.8413:3-53
TRINITY_DN32984_c0_g2	TRINITY_DN32984_c0_g2_i9	638	_	_	_	_	_	_	_	_	_	_	_	_	_	_	_	_	_	_	_	_	_	_
TRINITY_DN25724_c0_g3	TRINITY_DN25724_c0_g3_i3	1052	gi|670424017|ref|XP_008652752.1|	PREDICTED: uncharacterized protein LOC103632797 [Zea mays]	0.00E+00	84%	gi|46397350|sp|Q9P6Q3.1|BCS1_SCHPO	RecName: Full=Probable mitochondrial chaperone bcs1; AltName: Full=BCS1-like protein [Schizosaccharomyces pombe 972h-]	5.00E-07	56%	_	_	_	_	_	GO:0005524|ATP binding;GO:0017111|nucleoside-triphosphatase activity;	GO:0034551|mitochondrial respiratory chain complex III assembly;GO:0008152|metabolic process;	_	K08900	BCS1	_	m.197472|TRINITY_DN25724_c0_g3_i3:1-660(+)	5prime_partial	PF00004.26|AAA|ATPase family associated with various cellular activities (AAA)|m.197472:47-77
TRINITY_DN30723_c1_g4	TRINITY_DN30723_c1_g4_i2	1434	_	_	_	_	_	_	_	_	_	_	_	_	_	_	_	_	_	_	_	_	_	_
TRINITY_DN28254_c0_g1	TRINITY_DN28254_c0_g1_i9	1205	gi|414585764|tpg|DAA36335.1|	TPA: hypothetical protein ZEAMMB73_926701 [Zea mays]	0.00E+00	99%	gi|75296674|sp|Q7XZQ7.1|FL3H_PETCR	RecName: Full=Flavanone 3-dioxygenase; AltName: Full=Flavanone 3-beta-hydroxylase; AltName: Full=Flavanone 3-hydroxylase; Short=F3H; AltName: Full=Naringenin,2-oxog	1.00E-30	62%	4558.Sb06g026350.1	hypothetical protein	COG3491	_	_	GO:0016706|oxidoreductase activity, acting on paired donors, with incorporation or reduction of molecular oxygen, 2-oxoglutarate as one donor, and incorporation of one atom each of oxygen into both donors;	GO:0055114|oxidation-reduction process;	_	_	_	_	m.13881|TRINITY_DN28254_c0_g1_i9:220-1056(+)	complete	PF03171.17|2OG-FeII_Oxy|2OG-Fe(II) oxygenase superfamily|m.13881:99-194
TRINITY_DN16963_c0_g1	TRINITY_DN16963_c0_g1_i1	634	gi|242050060|ref|XP_002462774.1|	hypothetical protein SORBIDRAFT_02g031700 [Sorghum bicolor]	0.00E+00	96%	_	_	_	_	4558.Sb02g031700.1	hypothetical protein	_	_	NOG273195;NOG243665;NOG290163	_	_	GO:0005739|mitochondrion;	_	_	_	m.337327|TRINITY_DN16963_c0_g1_i1:132-569(-)	complete	PF02519.11|Auxin_inducible|Auxin responsive protein|m.337327:5-105
TRINITY_DN37492_c0_g1	TRINITY_DN37492_c0_g1_i9	1363	gi|108709244|gb|ABF97039.1|	retrotransposon protein, putative, unclassified [Oryza sativa Japonica Group]	4.00E-12	67%	gi|12585317|sp|Q9M4G5.1|PGMP_SOLTU	RecName: Full=Phosphoglucomutase, chloroplastic; Short=PGM; AltName: Full=Glucose phosphomutase; Flags: Precursor [Solanum tuberosum]	2.00E-09	75%	_	_	_	_	_	_	_	GO:0009536|plastid;	K01835	pgm	path:ko00010;path:ko00030;path:ko00052;path:ko00230;path:ko00500;path:ko00520;path:ko00521;path:ko01100;path:ko01110;path:ko01120;path:ko01130	_	_	_
TRINITY_DN30525_c1_g2	TRINITY_DN30525_c1_g2_i2	1273	gi|242067036|ref|XP_002454807.1|	hypothetical protein SORBIDRAFT_04g037850 [Sorghum bicolor]	0.00E+00	79%	gi|75322747|sp|Q681X4.1|ZAT5_ARATH	RecName: Full=Zinc finger protein ZAT5 [Arabidopsis thaliana]	3.00E-09	59%	_	_	_	_	_	GO:0046872|metal ion binding;	_	_	_	_	_	m.250520|TRINITY_DN30525_c1_g2_i2:603-1271(-)	5prime_partial	PF13912.3|zf-C2H2_6|C2H2-type zinc finger|m.250520:1-12;PF13912.3|zf-C2H2_6|C2H2-type zinc finger|m.250520:109-133
TRINITY_DN27068_c1_g3	TRINITY_DN27068_c1_g3_i1	682	gi|414881214|tpg|DAA58345.1|	TPA: hypothetical protein ZEAMMB73_487391 [Zea mays]	2.00E-14	82%	_	_	_	_	_	_	_	_	_	_	_	_	_	_	_	_	_	_
TRINITY_DN29821_c0_g1	TRINITY_DN29821_c0_g1_i5	1619	gi|242074868|ref|XP_002447370.1|	hypothetical protein SORBIDRAFT_06g033890 [Sorghum bicolor]	0.00E+00	95%	_	_	_	_	4558.Sb06g033890.1	hypothetical protein	_	_	NOG288912	GO:0004674|protein serine/threonine kinase activity;GO:0005524|ATP binding;	GO:0009069|serine family amino acid metabolic process;GO:0006468|protein phosphorylation;	_	_	_	_	m.218306|TRINITY_DN29821_c0_g1_i5:218-1207(+)	complete	PF03168.10|LEA_2|Late embryogenesis abundant protein|m.218306:195-308
TRINITY_DN27460_c1_g3	TRINITY_DN27460_c1_g3_i3	1255	gi|242062922|ref|XP_002452750.1|	hypothetical protein SORBIDRAFT_04g031740 [Sorghum bicolor]	0.00E+00	85%	gi|68565248|sp|Q940Q4.2|ATL13_ARATH	RecName: Full=RING-H2 finger protein ATL13 [Arabidopsis thaliana]	2.00E-08	67%	4558.Sb04g031740.1	hypothetical protein	_	KOG0800	_	GO:0008270|zinc ion binding;	_	_	_	_	_	m.81321|TRINITY_DN27460_c1_g3_i3:3-932(+);m.81322|TRINITY_DN27460_c1_g3_i3:163-981(-);m.81323|TRINITY_DN27460_c1_g3_i3:271-804(+)	5prime_partial;complete;complete	PF13639.3|zf-RING_2|Ring finger domain|m.81323:106-150;PF12678.4|zf-rbx1|RING-H2 zinc finger domain|m.81323:106-150;PF13923.3|zf-C3HC4_2|Zinc finger, C3HC4 type (RING finger)|m.81323:107-149;PF00097.22|zf-C3HC4|Zinc finger, C3HC4 type (RING finger)|m.81323:107-149;PF17123.2|zf-RING_11|RING-like zinc finger|m.81323:107-135;PF12861.4|zf-ANAPC11|Anaphase-promoting complex subunit 11 RING-H2 finger|m…
TRINITY_DN37635_c2_g3	TRINITY_DN37635_c2_g3_i4	883	gi|413925442|gb|AFW65374.1|	hypothetical protein ZEAMMB73_044623 [Zea mays]	1.00E-18	70%	_	_	_	_	_	_	_	_	_	_	_	_	_	_	_	m.337462|TRINITY_DN37635_c2_g3_i4:1-321(+)	5prime_partial	PF00321.14|Thionin|Plant thionin|m.337462:51-93
TRINITY_DN31874_c1_g3	TRINITY_DN31874_c1_g3_i4	696	gi|194694056|gb|ACF81112.1|	unknown [Zea mays]	8.00E-40	71%	gi|75101928|sp|Q39096.1|ERD15_ARATH	RecName: Full=Protein EARLY RESPONSIVE TO DEHYDRATION 15; AltName: Full=PAM2-containing protein CID1; AltName: Full=Polyadenylate-binding protein-interacting prote	2.00E-12	90%	4558.Sb01g035250.2	annotation not avaliable	_	_	NOG269296	_	GO:0009644|response to high light intensity;GO:0009617|response to bacterium;	_	_	_	_	m.181787|TRINITY_DN31874_c1_g3_i4:349-687(-)	complete	_
TRINITY_DN32177_c2_g1	TRINITY_DN32177_c2_g1_i6	882	gi|242046936|ref|XP_002461214.1|	hypothetical protein SORBIDRAFT_02g042910 [Sorghum bicolor]	0.00E+00	85%	gi|75327204|sp|Q7XIW5.1|CIPKT_ORYSJ	RecName: Full=CBL-interacting protein kinase 29; AltName: Full=OsCIPK29 [Oryza sativa Japonica Group]	0.00E+00	70%	_	_	_	_	_	GO:0004674|protein serine/threonine kinase activity;GO:0005524|ATP binding;	GO:0007165|signal transduction;GO:0009069|serine family amino acid metabolic process;GO:0006468|protein phosphorylation;	_	_	_	_	m.42615|TRINITY_DN32177_c2_g1_i6:301-882(-)	5prime_partial	PF03822.11|NAF|NAF domain|m.42615:78-128
TRINITY_DN36751_c1_g1	TRINITY_DN36751_c1_g1_i5	2956	gi|514742084|ref|XP_004960054.1|	PREDICTED: stem-specific protein TSJT1-like [Setaria italica]	0.00E+00	91%	_	_	_	_	39946.BGIOSIBCE017090	Os04g0679400	_	_	NOG248559	_	_	GO:0005634|nucleus;GO:0009506|plasmodesma;GO:0005829|cytosol;GO:0005886|plasma membrane;	_	_	_	m.338979|TRINITY_DN36751_c1_g1_i5:1832-2617(+);m.338978|TRINITY_DN36751_c1_g1_i5:1754-2803(-)	complete;complete	PF12481.5|DUF3700|Aluminium induced protein|m.338979:2-235
TRINITY_DN23252_c0_g2	TRINITY_DN23252_c0_g2_i1	1168	gi|514818169|ref|XP_004983792.1|	PREDICTED: uncharacterized protein LOC101772140 [Setaria italica]	0.00E+00	98%	_	_	_	_	4558.Sb01g030360.1	hypothetical protein	_	_	NOG239605	_	_	_	_	_	_	m.270230|TRINITY_DN23252_c0_g2_i1:2-1096(-);m.270232|TRINITY_DN23252_c0_g2_i1:56-1060(+);m.270231|TRINITY_DN23252_c0_g2_i1:1-1029(+)	3prime_partial;complete;5prime_partial	PF04674.9|Phi_1|Phosphate-induced protein 1 conserved region|m.270232:50-329
TRINITY_DN26402_c0_g1	TRINITY_DN26402_c0_g1_i7	1230	gi|242054565|ref|XP_002456428.1|	hypothetical protein SORBIDRAFT_03g036100 [Sorghum bicolor]	0.00E+00	80%	_	_	_	_	4558.Sb03g036100.1	hypothetical protein	_	_	NOG284515	GO:0046983|protein dimerization activity;	_	_	_	_	_	m.2956|TRINITY_DN26402_c0_g1_i7:257-1228(-)	5prime_partial	PF00010.23|HLH|Helix-loop-helix DNA-binding domain|m.2956:144-191
TRINITY_DN30162_c1_g1	TRINITY_DN30162_c1_g1_i8	1489	gi|242075856|ref|XP_002447864.1|	hypothetical protein SORBIDRAFT_06g017110 [Sorghum bicolor]	0.00E+00	98%	gi|75318679|sp|O80662.1|TCHQD_ARATH	RecName: Full=Glutathione S-transferase TCHQD; AltName: Full=Protein tetrachlorohydroquinone dehalogenase-homolog [Arabidopsis thaliana]	0.00E+00	80%	4558.Sb06g017110.1	hypothetical protein	COG0625	KOG4420	_	_	_	_	_	_	_	m.14173|TRINITY_DN30162_c1_g1_i8:413-1210(+)	complete	PF13417.3|GST_N_3|Glutathione S-transferase, N-terminal domain|m.14173:3-75;PF02798.17|GST_N|Glutathione S-transferase, N-terminal domain|m.14173:1-74;PF13409.3|GST_N_2|Glutathione S-transferase, N-terminal domain|m.14173:12-74;PF13410.3|GST_C_2|Glutathione S-transferase, C-terminal domain|m.14173:159-208;PF00043.22|GST_C|Glutathione S-transferase, C-terminal domain|m.14173:157-206
TRINITY_DN30961_c3_g1	TRINITY_DN30961_c3_g1_i3	748	gi|670409707|ref|XP_008646052.1|	PREDICTED: ethylene-responsive transcription factor ERF027-like [Zea mays]	0.00E+00	78%	gi|75262544|sp|Q9FJ90.1|ERF25_ARATH	RecName: Full=Ethylene-responsive transcription factor ERF025 [Arabidopsis thaliana]	6.00E-23	66%	4558.Sb04g031960.1	hypothetical protein	_	_	NOG295766	_	GO:0006351|transcription, DNA-templated;	_	_	_	_	m.319401|TRINITY_DN30961_c3_g1_i3:1-456(-)	3prime_partial	PF00847.17|AP2|AP2 domain|m.319401:99-146
TRINITY_DN35154_c0_g2	TRINITY_DN35154_c0_g2_i9	4004	gi|242089095|ref|XP_002440380.1|	hypothetical protein SORBIDRAFT_09g030770 [Sorghum bicolor]	0.00E+00	99%	gi|75274350|sp|Q9LVE4.1|CSCL4_ARATH	RecName: Full=CSC1-like protein At3g21620 [Arabidopsis thaliana]	0.00E+00	85%	4558.Sb09g030770.1	hypothetical protein	COG5594	KOG1134	_	_	_	GO:0016020|membrane;	_	_	_	m.148029|TRINITY_DN35154_c0_g2_i9:440-1018(-);m.148030|TRINITY_DN35154_c0_g2_i9:3552-4004(+);m.148027|TRINITY_DN35154_c0_g2_i9:1651-3165(-)	complete;3prime_partial;complete	PF14703.3|PHM7_cyt|Cytosolic domain of 10TM putative phosphate transporter|m.148027:197-359;PF13967.3|RSN1_TM|Late exocytosis, associated with Golgi transport|m.148027:7-176;PF02714.12|RSN1_7TM|Calcium-dependent channel, 7TM region, putative phosphate|m.148027:370-491;PF02714.12|RSN1_7TM|Calcium-dependent channel, 7TM region, putative phosphate|m.148029:2-136
TRINITY_DN29678_c0_g1	TRINITY_DN29678_c0_g1_i8	2189	gi|242041587|ref|XP_002468188.1|	hypothetical protein SORBIDRAFT_01g041370 [Sorghum bicolor]	0.00E+00	99%	gi|29839609|sp|Q9C5J9.1|Y5483_ARATH	RecName: Full=Uncharacterized GTP-binding protein At5g64813 [Arabidopsis thaliana]	0.00E+00	75%	4558.Sb01g041370.1	hypothetical protein	COG1100	KOG0080	NOG79707	GO:0005525|GTP binding;	GO:0007264|small GTPase mediated signal transduction;	_	K07933	RABL3	_	m.45668|TRINITY_DN29678_c0_g1_i8:1028-2047(-);m.45670|TRINITY_DN29678_c0_g1_i8:81-560(+)	complete;complete	PF08477.10|Roc|Ras of Complex, Roc, domain of DAPkinase|m.45668:28-140;PF00071.19|Ras|Ras family|m.45668:28-169;PF00025.18|Arf|ADP-ribosylation factor family|m.45668:26-166;PF01926.20|MMR_HSR1|50S ribosome-binding GTPase|m.45668:28-133;PF04670.9|Gtr1_RagA|Gtr1/RagA G protein conserved region|m.45668:28-133
TRINITY_DN24013_c0_g2	TRINITY_DN24013_c0_g2_i2	943	gi|242036783|ref|XP_002465786.1|	hypothetical protein SORBIDRAFT_01g045800 [Sorghum bicolor]	0.00E+00	91%	_	_	_	_	4558.Sb01g045800.1	hypothetical protein	_	_	NOG246170	_	_	_	_	_	_	m.238409|TRINITY_DN24013_c0_g2_i2:1-462(+)	5prime_partial	PF02519.11|Auxin_inducible|Auxin responsive protein|m.238409:58-127
TRINITY_DN33024_c0_g2	TRINITY_DN33024_c0_g2_i4	1089	gi|530278449|gb|AGT16432.1|	phosphoglucomutase [Saccharum hybrid cultivar R570]	0.00E+00	98%	gi|12585309|sp|P93804.2|PGMC1_MAIZE	RecName: Full=Phosphoglucomutase, cytoplasmic 1; Short=PGM 1; AltName: Full=Glucose phosphomutase 1 [Zea mays]	0.00E+00	98%	_	_	_	_	_	GO:0000287|magnesium ion binding;GO:0004614|phosphoglucomutase activity;	GO:0005982|starch metabolic process;GO:0006096|glycolytic process;GO:0019872|streptomycin biosynthetic process;GO:0048229|gametophyte development;GO:0006094|gluconeogenesis;GO:0005985|sucrose metabolic process;GO:0046686|response to cadmium ion;GO:0006098|pentose-phosphate shunt;GO:0006012|galactose metabolic process;	GO:0048046|apoplast;GO:0005829|cytosol;GO:0005886|plasma membrane;GO:0009507|chloroplast;GO:0005634|nucleus;	K01835	pgm	path:ko00010;path:ko00030;path:ko00052;path:ko00230;path:ko00500;path:ko00520;path:ko00521;path:ko01100;path:ko01110;path:ko01120;path:ko01130	m.306832|TRINITY_DN33024_c0_g2_i4:137-439(+)	complete	_
TRINITY_DN32681_c1_g1	TRINITY_DN32681_c1_g1_i5	1349	gi|242070315|ref|XP_002450434.1|	hypothetical protein SORBIDRAFT_05g005450 [Sorghum bicolor]	0.00E+00	69%	gi|75269697|sp|Q53NF7.1|NAC71_ORYSJ	RecName: Full=NAC domain-containing protein 71; Short=ONAC071 [Oryza sativa Japonica Group]	2.00E-18	55%	_	_	_	_	_	_	_	_	_	_	_	m.53107|TRINITY_DN32681_c1_g1_i5:611-1348(-)	5prime_partial	_
TRINITY_DN37415_c2_g1	TRINITY_DN37415_c2_g1_i5	766	gi|242032923|ref|XP_002463856.1|	hypothetical protein SORBIDRAFT_01g007570 [Sorghum bicolor]	0.00E+00	88%	gi|29839613|sp|Q9C983.1|WRK57_ARATH	RecName: Full=Probable WRKY transcription factor 57; AltName: Full=WRKY DNA-binding protein 57 [Arabidopsis thaliana]	3.00E-40	85%	4558.Sb01g007570.1	hypothetical protein	_	_	NOG219475	GO:0043565|sequence-specific DNA binding;GO:0003700|sequence-specific DNA binding transcription factor activity;	GO:0006355|regulation of transcription, DNA-templated;	GO:0005667|transcription factor complex;	_	_	_	m.177160|TRINITY_DN37415_c2_g1_i5:3-689(+)	5prime_partial	PF03106.12|WRKY|WRKY DNA -binding domain|m.177160:43-100
TRINITY_DN34118_c0_g2	TRINITY_DN34118_c0_g2_i3	636	gi|242051847|ref|XP_002455069.1|	hypothetical protein SORBIDRAFT_03g003830 [Sorghum bicolor]	0.00E+00	99%	_	_	_	_	_	_	_	_	_	GO:0016747|transferase activity, transferring acyl groups other than amino-acyl groups;	GO:0008152|metabolic process;	_	_	_	_	m.264071|TRINITY_DN34118_c0_g2_i3:92-634(-)	5prime_partial	PF02458.12|Transferase|Transferase family|m.264071:3-150
TRINITY_DN24895_c0_g1	TRINITY_DN24895_c0_g1_i2	1233	gi|242069993|ref|XP_002450273.1|	hypothetical protein SORBIDRAFT_05g003010 [Sorghum bicolor]	0.00E+00	91%	gi|317373528|sp|Q9LK03.3|PERK2_ARATH	RecName: Full=Proline-rich receptor-like protein kinase PERK2; AltName: Full=Proline-rich extensin-like receptor kinase 2; Short=AtPERK2; AltName: Full=Somatic em	1.00E-13	56%	4558.Sb05g003010.1	hypothetical protein	_	_	NOG121441	_	_	_	_	_	_	m.69896|TRINITY_DN24895_c0_g1_i2:229-912(+)	complete	_
TRINITY_DN30799_c0_g1	TRINITY_DN30799_c0_g1_i5	2407	gi|242036785|ref|XP_002465787.1|	hypothetical protein SORBIDRAFT_01g045810 [Sorghum bicolor]	0.00E+00	95%	_	_	_	_	4558.Sb01g045810.1	hypothetical protein	_	_	NOG229512	_	_	_	_	_	_	m.317793|TRINITY_DN30799_c0_g1_i5:176-619(+)	complete	PF05627.8|AvrRpt-cleavage|Cleavage site for pathogenic type III effector avirulence factor Avr|m.317793:21-50
TRINITY_DN37492_c0_g2	TRINITY_DN37492_c0_g2_i9	2217	gi|242058041|ref|XP_002458166.1|	hypothetical protein SORBIDRAFT_03g028080 [Sorghum bicolor]	0.00E+00	99%	gi|12585295|sp|Q9SM59.1|PGMP_PEA	RecName: Full=Phosphoglucomutase, chloroplastic; Short=PGM; AltName: Full=Glucose phosphomutase; Flags: Precursor	0.00E+00	89%	4558.Sb03g028080.1	hypothetical protein	COG0033	KOG0625	_	GO:0000287|magnesium ion binding;GO:0004614|phosphoglucomutase activity;	GO:0006096|glycolytic process;GO:0009590|detection of gravity;GO:0019872|streptomycin biosynthetic process;GO:0009409|response to cold;GO:0006094|gluconeogenesis;GO:0005985|sucrose metabolic process;GO:0019252|starch biosynthetic process;GO:0005978|glycogen biosynthetic process;GO:0019388|galactose catabolic process;GO:0006098|pentose-phosphate shunt;	GO:0048046|apoplast;GO:0005829|cytosol;GO:0009941|chloroplast envelope;GO:0010319|stromule;GO:0009570|chloroplast stroma;	K01835	pgm	path:ko00010;path:ko00030;path:ko00052;path:ko00230;path:ko00500;path:ko00520;path:ko00521;path:ko01100;path:ko01110;path:ko01120;path:ko01130	m.19956|TRINITY_DN37492_c0_g2_i9:1-1083(-);m.19957|TRINITY_DN37492_c0_g2_i9:1773-2216(+)	3prime_partial;3prime_partial	PF02878.13|PGM_PMM_I|Phosphoglucomutase/phosphomannomutase, alpha/beta/alpha domain I|m.19956:65-204;PF02879.13|PGM_PMM_II|Phosphoglucomutase/phosphomannomutase, alpha/beta/alpha domain II|m.19956:237-340
TRINITY_DN12747_c0_g1	TRINITY_DN12747_c0_g1_i1	602	gi|380024333|ref|XP_003695955.1|	PREDICTED: phosphoglucomutase-like [Apis florea]	0.00E+00	79%	gi|585670|sp|P36871.3|PGM1_HUMAN	RecName: Full=Phosphoglucomutase-1; Short=PGM 1; AltName: Full=Glucose phosphomutase 1 [Homo sapiens]	0.00E+00	80%	_	_	_	_	_	_	_	_	K01835	pgm	path:ko00010;path:ko00030;path:ko00052;path:ko00230;path:ko00500;path:ko00520;path:ko00521;path:ko01100;path:ko01110;path:ko01120;path:ko01130	m.12426|TRINITY_DN12747_c0_g1_i1:2-601(-)	internal	PF02879.13|PGM_PMM_II|Phosphoglucomutase/phosphomannomutase, alpha/beta/alpha domain II|m.12426:8-113;PF02880.13|PGM_PMM_III|Phosphoglucomutase/phosphomannomutase, alpha/beta/alpha domain III|m.12426:120-198
TRINITY_DN34834_c0_g1	TRINITY_DN34834_c0_g1_i6	2694	gi|242066154|ref|XP_002454366.1|	hypothetical protein SORBIDRAFT_04g029480 [Sorghum bicolor]	0.00E+00	95%	gi|17433067|sp|Q9LUA9.1|COL10_ARATH	RecName: Full=Zinc finger protein CONSTANS-LIKE 10 [Arabidopsis thaliana]	0.00E+00	78%	4558.Sb04g029480.1	hypothetical protein	_	KOG1601	_	GO:0008270|zinc ion binding;	GO:0007623|circadian rhythm;GO:0048579|negative regulation of long-day photoperiodism, flowering;	GO:0005622|intracellular;GO:0005886|plasma membrane;	_	_	_	m.277418|TRINITY_DN34834_c0_g1_i6:654-1076(-);m.277417|TRINITY_DN34834_c0_g1_i6:1561-2373(-)	complete;complete	PF00643.21|zf-B_box|B-box zinc finger|m.277417:47-88;PF06203.11|CCT|CCT motif|m.277418:83-125
TRINITY_DN30194_c2_g2	TRINITY_DN30194_c2_g2_i9	2015	gi|253761267|ref|XP_002489072.1|	hypothetical protein SORBIDRAFT_0139s002010 [Sorghum bicolor]	0.00E+00	94%	gi|75108297|sp|Q5QMP3.1|DI193_ORYSJ	RecName: Full=Protein DEHYDRATION-INDUCED 19 homolog 3; AltName: Full=OsDi19-3 [Oryza sativa Japonica Group]	9.00E-43	75%	4558.Sb0139s002010.1	hypothetical protein	_	_	NOG244200	_	_	_	_	_	_	m.307324|TRINITY_DN30194_c2_g2_i9:3-404(+)	5prime_partial	PF05605.9|zf-Di19|Drought induced 19 protein (Di19), zinc-binding|m.307324:56-87
TRINITY_DN33901_c0_g1	TRINITY_DN33901_c0_g1_i1	1457	gi|162460818|ref|NP_001104957.1|	cellulose synthase7 [Zea mays]	0.00E+00	100%	gi|75328327|sp|Q851L8.1|CESA5_ORYSJ	RecName: Full=Probable cellulose synthase A catalytic subunit 5 [UDP-forming]	0.00E+00	99%	4558.Sb02g010110.1	annotation not avaliable	COG1215	_	_	GO:0016760|cellulose synthase (UDP-forming) activity;GO:0008270|zinc ion binding;	GO:0006011|UDP-glucose metabolic process;GO:0005982|starch metabolic process;GO:0010192|mucilage biosynthetic process;GO:0005985|sucrose metabolic process;GO:0030244|cellulose biosynthetic process;	GO:0016021|integral component of membrane;GO:0005886|plasma membrane;	K10999	CESA	_	m.314612|TRINITY_DN33901_c0_g1_i1:1-864(+)	5prime_partial	PF03552.11|Cellulose_synt|Cellulose synthase|m.314612:1-279
TRINITY_DN35028_c0_g4	TRINITY_DN35028_c0_g4_i2	1133	gi|242067036|ref|XP_002454807.1|	hypothetical protein SORBIDRAFT_04g037850 [Sorghum bicolor]	0.00E+00	66%	gi|75322747|sp|Q681X4.1|ZAT5_ARATH	RecName: Full=Zinc finger protein ZAT5 [Arabidopsis thaliana]	3.00E-09	72%	4558.Sb04g037850.1	hypothetical protein	_	KOG1721	_	_	_	_	_	_	_	m.30087|TRINITY_DN35028_c0_g4_i2:3-1133(+)	internal	PF13912.3|zf-C2H2_6|C2H2-type zinc finger|m.30087:311-336
TRINITY_DN27785_c0_g2	TRINITY_DN27785_c0_g2_i4	844	gi|242088833|ref|XP_002440249.1|	hypothetical protein SORBIDRAFT_09g028500 [Sorghum bicolor]	0.00E+00	88%	gi|75321443|sp|Q5QLR2.1|GRXS5_ORYSJ	RecName: Full=Monothiol glutaredoxin-S5 [Oryza sativa Japonica Group]	2.00E-43	71%	4558.Sb09g028500.1	hypothetical protein	_	KOG1752	_	GO:0015035|protein disulfide oxidoreductase activity;GO:0009055|electron carrier activity;	GO:0009863|salicylic acid mediated signaling pathway;GO:0009867|jasmonic acid mediated signaling pathway;GO:0055114|oxidation-reduction process;GO:0045454|cell redox homeostasis;	_	_	_	_	m.261243|TRINITY_DN27785_c0_g2_i4:282-731(-)	complete	PF00462.21|Glutaredoxin|Glutaredoxin|m.261243:64-121
TRINITY_DN34359_c0_g1	TRINITY_DN34359_c0_g1_i6	2552	gi|670417957|ref|XP_008649757.1|	PREDICTED: U-box domain-containing protein 16 [Zea mays]	0.00E+00	92%	gi|75264490|sp|Q9LZW3.1|PUB16_ARATH	RecName: Full=U-box domain-containing protein 16; AltName: Full=Plant U-box protein 16 [Arabidopsis thaliana]	0.00E+00	58%	4558.Sb03g038360.1	hypothetical protein	_	KOG0167	_	_	_	_	_	_	_	m.300850|TRINITY_DN34359_c0_g1_i6:2-2233(+)	5prime_partial	PF04564.12|U-box|U-box domain|m.300850:338-405;PF00514.20|Arm|Armadillo/beta-catenin-like repeat|m.300850:469-507
TRINITY_DN35387_c0_g1	TRINITY_DN35387_c0_g1_i5	281	gi|242077570|ref|XP_002448721.1|	hypothetical protein SORBIDRAFT_06g032060 [Sorghum bicolor]	4.00E-38	97%	gi|75143724|sp|Q7XPJ0.1|KCBP_ORYSJ	RecName: Full=Kinesin-like calmodulin-binding protein homolog [Oryza sativa Japonica Group]	3.00E-26	83%	_	_	_	_	_	GO:0005524|ATP binding;GO:0008017|microtubule binding;GO:0003777|microtubule motor activity;GO:0016491|oxidoreductase activity;	GO:0007018|microtubule-based movement;GO:0055114|oxidation-reduction process;	GO:0045298|tubulin complex;GO:0005874|microtubule;GO:0005871|kinesin complex;	_	_	_	_	_	_
TRINITY_DN46335_c0_g1	TRINITY_DN46335_c0_g1_i1	321	gi|327270838|ref|XP_003220195.1|	PREDICTED: phosphoglucomutase-1 isoform X2 [Anolis carolinensis]	7.00E-36	85%	gi|548497|sp|P00949.2|PGM1_RABIT	RecName: Full=Phosphoglucomutase-1; Short=PGM 1; AltName: Full=Glucose phosphomutase 1 [Oryctolagus cuniculus]	5.00E-36	83%	_	_	_	_	_	GO:0000287|magnesium ion binding;GO:0004614|phosphoglucomutase activity;	GO:0005982|starch metabolic process;GO:0006094|gluconeogenesis;GO:0006096|glycolytic process;GO:0005985|sucrose metabolic process;GO:0006098|pentose-phosphate shunt;GO:0019388|galactose catabolic process;GO:0005978|glycogen biosynthetic process;GO:0019872|streptomycin biosynthetic process;	GO:0005829|cytosol;GO:0015629|actin cytoskeleton;	K01835	pgm	path:ko00010;path:ko00030;path:ko00052;path:ko00230;path:ko00500;path:ko00520;path:ko00521;path:ko01100;path:ko01110;path:ko01120;path:ko01130	m.292064|TRINITY_DN46335_c0_g1_i1:3-320(+)	internal	PF02878.13|PGM_PMM_I|Phosphoglucomutase/phosphomannomutase, alpha/beta/alpha domain I|m.292064:2-84
TRINITY_DN36066_c1_g3	TRINITY_DN36066_c1_g3_i9	1910	gi|239050531|ref|NP_001131428.2|	uncharacterized LOC100192758 [Zea mays]	0.00E+00	99%	gi|97052021|sp|Q2MHE4.1|HT1_ARATH	RecName: Full=Serine/threonine-protein kinase HT1; AltName: Full=High leaf temperature protein 1 [Arabidopsis thaliana]	1.00E-41	65%	4558.Sb08g020820.1	annotation not avaliable	COG0515	KOG0192	_	GO:0004674|protein serine/threonine kinase activity;GO:0005524|ATP binding;	GO:0009069|serine family amino acid metabolic process;GO:0006468|protein phosphorylation;	GO:0005886|plasma membrane;	_	_	_	m.271917|TRINITY_DN36066_c1_g3_i9:413-1528(+);m.271919|TRINITY_DN36066_c1_g3_i9:2-364(+)	complete;5prime_partial	PF07714.14|Pkinase_Tyr|Protein tyrosine kinase|m.271917:65-342;PF00069.22|Pkinase|Protein kinase domain|m.271917:69-339;PF14531.3|Kinase-like|Kinase-like|m.271917:179-288
TRINITY_DN47799_c0_g1	TRINITY_DN47799_c0_g1_i1	433	gi|156543479|ref|XP_001601687.1|	PREDICTED: phosphoglucomutase-2 [Nasonia vitripennis]	6.00E-32	65%	gi|317373530|sp|Q6PCE3.3|PGM2L_HUMAN	RecName: Full=Glucose 1,6-bisphosphate synthase; AltName: Full=PMMLP; AltName: Full=Phosphoglucomutase-2-like 1 [Homo sapiens]	6.00E-28	59%	_	_	_	_	_	GO:0016853|isomerase activity;	_	_	K15779	PGM2	path:ko00010;path:ko00030;path:ko00052;path:ko00230;path:ko00500;path:ko00520;path:ko01100;path:ko01110;path:ko01120;path:ko01130	m.167721|TRINITY_DN47799_c0_g1_i1:1-432(+)	internal	PF02879.13|PGM_PMM_II|Phosphoglucomutase/phosphomannomutase, alpha/beta/alpha domain II|m.167721:28-130
TRINITY_DN27137_c0_g1	TRINITY_DN27137_c0_g1_i3	1778	gi|242054685|ref|XP_002456488.1|	hypothetical protein SORBIDRAFT_03g037190 [Sorghum bicolor]	0.00E+00	82%	_	_	_	_	4558.Sb03g037190.1	hypothetical protein	_	KOG1075	_	GO:0043565|sequence-specific DNA binding;GO:0003700|sequence-specific DNA binding transcription factor activity;	GO:0006355|regulation of transcription, DNA-templated;	GO:0005667|transcription factor complex;	_	_	_	m.37366|TRINITY_DN27137_c0_g1_i3:1457-1777(+);m.37365|TRINITY_DN27137_c0_g1_i3:2-376(+)	3prime_partial;5prime_partial	PF13456.3|RVT_3|Reverse transcriptase-like|m.37366:4-98
TRINITY_DN29932_c2_g1	TRINITY_DN29932_c2_g1_i9	3180	gi|414589706|tpg|DAA40277.1|	TPA: hypothetical protein ZEAMMB73_545188 [Zea mays]	0.00E+00	94%	gi|75151856|sp|Q8H103.1|G6PIP_ARATH	RecName: Full=Glucose-6-phosphate isomerase 1, chloroplastic; Short=GPI 1; AltName: Full=Phosphoglucose isomerase 1; Short=PGI 1; AltName: Full=Phosphohexose isome	0.00E+00	91%	4558.Sb02g027000.1	hypothetical protein	COG0166	KOG2446	_	GO:0004347|glucose-6-phosphate isomerase activity;	GO:0005982|starch metabolic process;GO:0006094|gluconeogenesis;GO:0006096|glycolytic process;GO:0005985|sucrose metabolic process;GO:0009911|positive regulation of flower development;GO:0006098|pentose-phosphate shunt;	GO:0005829|cytosol;GO:0009941|chloroplast envelope;	K01810	GPI, pgi	path:ko00010;path:ko00030;path:ko00500;path:ko00520;path:ko01100;path:ko01110;path:ko01120;path:ko01130;path:ko01200	m.48282|TRINITY_DN29932_c2_g1_i9:1114-2820(-)	complete	PF00342.16|PGI|Phosphoglucose isomerase|m.48282:126-450;PF00342.16|PGI|Phosphoglucose isomerase|m.48282:481-541
TRINITY_DN26127_c1_g1	TRINITY_DN26127_c1_g1_i4	957	gi|242076334|ref|XP_002448103.1|	hypothetical protein SORBIDRAFT_06g021170 [Sorghum bicolor]	0.00E+00	91%	gi|17433180|sp|Q96288.1|STO_ARATH	RecName: Full=Salt tolerance protein [Arabidopsis thaliana]	4.00E-40	71%	4558.Sb06g021170.1	hypothetical protein	_	KOG1601	_	GO:0008270|zinc ion binding;	_	GO:0005622|intracellular;	_	_	_	m.218267|TRINITY_DN26127_c1_g1_i4:2-490(-)	3prime_partial	PF00643.21|zf-B_box|B-box zinc finger|m.218267:4-47;PF00643.21|zf-B_box|B-box zinc finger|m.218267:58-98
TRINITY_DN38375_c1_g1	TRINITY_DN38375_c1_g1_i9	4117	gi|162460322|ref|NP_001105368.1|	glucose-6-phosphate isomerase, cytosolic [Zea mays]	0.00E+00	97%	gi|1346073|sp|P49105.1|G6PI_MAIZE	RecName: Full=Glucose-6-phosphate isomerase, cytosolic; Short=GPI; AltName: Full=Phosphoglucose isomerase; Short=PGI; AltName: Full=Phosphohexose isomerase; Short=PH	0.00E+00	97%	_	_	_	_	_	GO:0004347|glucose-6-phosphate isomerase activity;	GO:0009817|defense response to fungus, incompatible interaction;GO:0005982|starch metabolic process;GO:0006094|gluconeogenesis;GO:0006096|glycolytic process;GO:0005985|sucrose metabolic process;GO:0046686|response to cadmium ion;GO:0006098|pentose-phosphate shunt;	GO:0005829|cytosol;	K01810	GPI, pgi	path:ko00010;path:ko00030;path:ko00500;path:ko00520;path:ko01100;path:ko01110;path:ko01120;path:ko01130;path:ko01200	m.53868|TRINITY_DN38375_c1_g1_i9:159-797(+);m.53867|TRINITY_DN38375_c1_g1_i9:3458-4117(-);m.53869|TRINITY_DN38375_c1_g1_i9:2163-2792(+)	complete;5prime_partial;complete	PF00069.22|Pkinase|Protein kinase domain|m.53867:9-56;PF07714.14|Pkinase_Tyr|Protein tyrosine kinase|m.53867:5-58;PF00342.16|PGI|Phosphoglucose isomerase|m.53868:51-171;PF00342.16|PGI|Phosphoglucose isomerase|m.53869:1-189
TRINITY_DN33852_c0_g3	TRINITY_DN33852_c0_g3_i1	1097	gi|242079299|ref|XP_002444418.1|	hypothetical protein SORBIDRAFT_07g021660 [Sorghum bicolor]	0.00E+00	99%	gi|75325520|sp|Q6Z9F4.1|CIPK6_ORYSJ	RecName: Full=CBL-interacting protein kinase 6; AltName: Full=OsCIPK06	0.00E+00	91%	4558.Sb07g021660.1	hypothetical protein	COG0515	KOG0583	_	GO:0005524|ATP binding;GO:0004674|protein serine/threonine kinase activity;	GO:0007165|signal transduction;GO:0009414|response to water deprivation;GO:0009069|serine family amino acid metabolic process;GO:0006468|protein phosphorylation;GO:0042538|hyperosmotic salinity response;GO:0010540|basipetal auxin transport;GO:0007275|multicellular organismal development;	_	_	_	_	m.302957|TRINITY_DN33852_c0_g3_i1:344-1096(+)	3prime_partial	PF00069.22|Pkinase|Protein kinase domain|m.302957:18-230;PF07714.14|Pkinase_Tyr|Protein tyrosine kinase|m.302957:19-238;PF14531.3|Kinase-like|Kinase-like|m.302957:112-222
TRINITY_DN33907_c0_g1	TRINITY_DN33907_c0_g1_i9	1610	gi|514708141|ref|XP_004951466.1|	PREDICTED: uncharacterized protein LOC101771377 isoform X1 [Setaria italica]	0.00E+00	82%	_	_	_	_	39947.LOC_Os06g38210.2	expressed protein	_	_	NOG297842	_	_	_	_	_	_	m.162881|TRINITY_DN33907_c0_g1_i9:594-1064(+);m.162882|TRINITY_DN33907_c0_g1_i9:1074-1412(+)	complete;complete	_
TRINITY_DN30172_c1_g2	TRINITY_DN30172_c1_g2_i4	860	gi|242061182|ref|XP_002451880.1|	hypothetical protein SORBIDRAFT_04g009170 [Sorghum bicolor]	0.00E+00	92%	_	_	_	_	_	_	_	_	_	GO:0004252|serine-type endopeptidase activity;	GO:0006508|proteolysis;	GO:0016021|integral component of membrane;	_	_	_	m.183590|TRINITY_DN30172_c1_g2_i4:271-858(-);m.183591|TRINITY_DN30172_c1_g2_i4:106-435(+)	5prime_partial;complete	_
TRINITY_DN31265_c1_g1	TRINITY_DN31265_c1_g1_i1	1232	gi|195612984|gb|ACG28322.1|	salt tolerance protein [Zea mays]	0.00E+00	100%	_	_	_	_	4558.Sb01g001660.2	annotation not avaliable	_	_	NOG87581;NOG278443	_	GO:0046686|response to cadmium ion;GO:0009269|response to desiccation;	GO:0009506|plasmodesma;GO:0005794|Golgi apparatus;GO:0005829|cytosol;GO:0005886|plasma membrane;	_	_	_	m.302049|TRINITY_DN31265_c1_g1_i1:453-1232(-)	5prime_partial	PF03168.10|LEA_2|Late embryogenesis abundant protein|m.302049:22-116;PF03168.10|LEA_2|Late embryogenesis abundant protein|m.302049:147-242
TRINITY_DN36624_c0_g1	TRINITY_DN36624_c0_g1_i9	3438	gi|242052477|ref|XP_002455384.1|	hypothetical protein SORBIDRAFT_03g009750 [Sorghum bicolor]	0.00E+00	97%	_	_	_	_	_	_	_	_	_	GO:0004806|triglyceride lipase activity;	GO:0016042|lipid catabolic process;GO:0046486|glycerolipid metabolic process;	_	_	_	_	m.8882|TRINITY_DN36624_c0_g1_i9:1651-2685(+);m.8886|TRINITY_DN36624_c0_g1_i9:2725-3255(+);m.8883|TRINITY_DN36624_c0_g1_i9:504-1232(+)	complete;complete;complete	PF01764.22|Lipase_3|Lipase (class 3)|m.8882:151-287
TRINITY_DN9365_c0_g1	TRINITY_DN9365_c0_g1_i1	1316	gi|597874776|gb|EYC24148.1|	hypothetical protein Y032_0014g2349 [Ancylostoma ceylanicum]	0.00E+00	86%	_	_	_	_	9258.ENSOANP00000015211	glucose phosphate isomerase	COG0166	KOG2446	_	GO:0004347|glucose-6-phosphate isomerase activity;	GO:0006098|pentose-phosphate shunt;GO:0005982|starch metabolic process;GO:0006094|gluconeogenesis;GO:0006096|glycolytic process;GO:0005985|sucrose metabolic process;	_	K01810	GPI, pgi	path:ko00010;path:ko00030;path:ko00500;path:ko00520;path:ko01100;path:ko01110;path:ko01120;path:ko01130;path:ko01200	m.331545|TRINITY_DN9365_c0_g1_i1:2-1243(+)	5prime_partial	PF00342.16|PGI|Phosphoglucose isomerase|m.331545:2-405
TRINITY_DN34199_c0_g1	TRINITY_DN34199_c0_g1_i5	472	gi|297186087|gb|ADI24331.1|	glucose-6-phosphate isomerase [Miscanthus sinensis]	6.00E-42	98%	_	_	_	_	_	_	_	_	_	GO:0004347|glucose-6-phosphate isomerase activity;	GO:0009817|defense response to fungus, incompatible interaction;GO:0005982|starch metabolic process;GO:0006094|gluconeogenesis;GO:0006096|glycolytic process;GO:0005985|sucrose metabolic process;GO:0046686|response to cadmium ion;GO:0006098|pentose-phosphate shunt;	GO:0005829|cytosol;	K01810	GPI, pgi	path:ko00010;path:ko00030;path:ko00500;path:ko00520;path:ko01100;path:ko01110;path:ko01120;path:ko01130;path:ko01200	_	_	_
TRINITY_DN27365_c0_g3	TRINITY_DN27365_c0_g3_i3	283	gi|242070315|ref|XP_002450434.1|	hypothetical protein SORBIDRAFT_05g005450 [Sorghum bicolor]	4.00E-26	100%	gi|75269697|sp|Q53NF7.1|NAC71_ORYSJ	RecName: Full=NAC domain-containing protein 71; Short=ONAC071 [Oryza sativa Japonica Group]	6.00E-26	96%	_	_	_	_	_	GO:0003677|DNA binding;	GO:0006355|regulation of transcription, DNA-templated;	_	_	_	_	_	_	_
TRINITY_DN38301_c1_g4	TRINITY_DN38301_c1_g4_i6	2138	gi|413925970|gb|AFW65902.1|	hypothetical protein ZEAMMB73_057038 [Zea mays]	1.00E-32	100%	_	_	_	_	4558.Sb04g009170.1	hypothetical protein	COG0705	_	_	GO:0004252|serine-type endopeptidase activity;	GO:0006508|proteolysis;	GO:0016021|integral component of membrane;	_	_	_	_	_	_
TRINITY_DN22278_c0_g2	TRINITY_DN22278_c0_g2_i1	338	gi|50289205|ref|XP_447033.1|	hypothetical protein [Candida glabrata CBS 138]	0.00E+00	100%	gi|52782818|sp|Q6FRW1.1|G6PI_CANGA	RecName: Full=Glucose-6-phosphate isomerase; Short=GPI; AltName: Full=Phosphoglucose isomerase; Short=PGI; AltName: Full=Phosphohexose isomerase; Short=PHI [Candida	0.00E+00	100%	_	_	_	_	_	GO:0004347|glucose-6-phosphate isomerase activity;	GO:0005982|starch metabolic process;GO:0006094|gluconeogenesis;GO:0006096|glycolytic process;GO:0005985|sucrose metabolic process;GO:0006098|pentose-phosphate shunt;	GO:0005829|cytosol;GO:0005739|mitochondrion;GO:0005886|plasma membrane;	K01810	GPI, pgi	path:ko00010;path:ko00030;path:ko00500;path:ko00520;path:ko01100;path:ko01110;path:ko01120;path:ko01130;path:ko01200	m.199880|TRINITY_DN22278_c0_g2_i1:1-336(+)	internal	PF00342.16|PGI|Phosphoglucose isomerase|m.199880:2-110
TRINITY_DN24151_c0_g2	TRINITY_DN24151_c0_g2_i1	700	gi|242077420|ref|XP_002448646.1|	hypothetical protein SORBIDRAFT_06g030750 [Sorghum bicolor]	2.00E-37	96%	_	_	_	_	_	_	_	_	_	_	_	_	_	_	_	m.328474|TRINITY_DN24151_c0_g2_i1:280-699(-)	5prime_partial	_
TRINITY_DN36196_c1_g1	TRINITY_DN36196_c1_g1_i9	2950	gi|242041593|ref|XP_002468191.1|	hypothetical protein SORBIDRAFT_01g041410 [Sorghum bicolor]	0.00E+00	91%	_	_	_	_	4558.Sb01g041410.1	hypothetical protein	_	_	NOG85629	_	_	_	_	_	_	m.240941|TRINITY_DN36196_c1_g1_i9:240-1088(-)	complete	_
TRINITY_DN34939_c0_g1	TRINITY_DN34939_c0_g1_i9	4533	gi|242056921|ref|XP_002457606.1|	hypothetical protein SORBIDRAFT_03g010130 [Sorghum bicolor]	0.00E+00	98%	gi|75139797|sp|Q7GCL7.1|NAC74_ORYSJ	RecName: Full=NAC domain-containing protein 74; Short=ONAC074 [Oryza sativa Japonica Group]	0.00E+00	83%	4558.Sb03g010130.1	hypothetical protein	_	_	NOG240584	GO:0003677|DNA binding;	GO:0006355|regulation of transcription, DNA-templated;	_	_	_	_	m.273628|TRINITY_DN34939_c0_g1_i9:4217-4531(-);m.273622|TRINITY_DN34939_c0_g1_i9:3361-4533(-);m.273623|TRINITY_DN34939_c0_g1_i9:281-1108(-)	5prime_partial;5prime_partial;complete	PF02365.12|NAM|No apical meristem (NAM) protein|m.273622:116-241
TRINITY_DN36531_c0_g1	TRINITY_DN36531_c0_g1_i9	463	gi|125556372|gb|EAZ01978.1|	hypothetical protein OsI_24012 [Oryza sativa Indica Group]	2.00E-19	100%	gi|12644274|sp|P46573.2|APK1B_ARATH	RecName: Full=Protein kinase APK1B, chloroplastic; Flags: Precursor [Arabidopsis thaliana]	5.00E-15	85%	_	_	_	_	_	GO:0004674|protein serine/threonine kinase activity;GO:0005524|ATP binding;	GO:0009069|serine family amino acid metabolic process;GO:0006468|protein phosphorylation;	_	_	_	_	_	_	_
TRINITY_DN42819_c0_g1	TRINITY_DN42819_c0_g1_i1	362	gi|323310122|gb|EGA63316.1|	Pgi1p [Saccharomyces cerevisiae FostersO]	0.00E+00	100%	gi|120745|sp|P12709.3|G6PI_YEAST	RecName: Full=Glucose-6-phosphate isomerase; Short=GPI; AltName: Full=Phosphoglucose isomerase; Short=PGI; AltName: Full=Phosphohexose isomerase; Short=PHI [Saccharom	0.00E+00	100%	_	_	_	_	_	GO:0004347|glucose-6-phosphate isomerase activity;	GO:0005982|starch metabolic process;GO:0006094|gluconeogenesis;GO:0006096|glycolytic process;GO:0005985|sucrose metabolic process;GO:0006098|pentose-phosphate shunt;	GO:0005739|mitochondrion;GO:0005886|plasma membrane;	K01810	GPI, pgi	path:ko00010;path:ko00030;path:ko00500;path:ko00520;path:ko01100;path:ko01110;path:ko01120;path:ko01130;path:ko01200	m.263963|TRINITY_DN42819_c0_g1_i1:1-360(-)	internal	PF00342.16|PGI|Phosphoglucose isomerase|m.263963:57-120
TRINITY_DN37669_c1_g1	TRINITY_DN37669_c1_g1_i2	636	gi|514818775|ref|XP_004984089.1|	PREDICTED: protein GOS9-like [Setaria italica]	0.00E+00	86%	gi|75109034|sp|Q5U9T2.1|LECH_HORVU	RecName: Full=Horcolin; AltName: Full=Agglutinin; AltName: Full=Mannose-specific lectin LECH_HORVD RecName: Full=Horcolin; AltName: Full=Ag	7.00E-19	58%	4558.Sb01g033090.1	hypothetical protein	_	_	NOG226506	_	_	_	_	_	_	m.56438|TRINITY_DN37669_c1_g1_i2:258-635(-);m.56436|TRINITY_DN37669_c1_g1_i2:159-635(+)	5prime_partial;3prime_partial	PF01419.14|Jacalin|Jacalin-like lectin domain|m.56438:11-123
TRINITY_DN29326_c0_g1	TRINITY_DN29326_c0_g1_i9	631	gi|514740350|ref|XP_004959615.1|	PREDICTED: dehydration-responsive element-binding protein 1A-like [Setaria italica]	3.00E-45	96%	gi|171769932|sp|A2Z389.1|DRE1A_ORYSI	RecName: Full=Dehydration-responsive element-binding protein 1A; Short=Protein DREB1A; AltName: Full=Protein C-repeat-binding factor 3; Short=rCBF3	7.00E-35	80%	_	_	_	_	_	GO:0003677|DNA binding;GO:0003700|sequence-specific DNA binding transcription factor activity;	GO:0006355|regulation of transcription, DNA-templated;	GO:0005634|nucleus;GO:0005667|transcription factor complex;	_	_	_	_	_	_
TRINITY_DN22278_c0_g1	TRINITY_DN22278_c0_g1_i1	299	gi|323356134|gb|EGA87939.1|	Pgi1p [Saccharomyces cerevisiae VL3]	0.00E+00	100%	gi|120745|sp|P12709.3|G6PI_YEAST	RecName: Full=Glucose-6-phosphate isomerase; Short=GPI; AltName: Full=Phosphoglucose isomerase; Short=PGI; AltName: Full=Phosphohexose isomerase; Short=PHI [Saccharom	0.00E+00	100%	_	_	_	_	_	GO:0004347|glucose-6-phosphate isomerase activity;	GO:0005982|starch metabolic process;GO:0006094|gluconeogenesis;GO:0006096|glycolytic process;GO:0005985|sucrose metabolic process;GO:0006098|pentose-phosphate shunt;	GO:0005739|mitochondrion;GO:0005886|plasma membrane;	K01810	GPI, pgi	path:ko00010;path:ko00030;path:ko00500;path:ko00520;path:ko01100;path:ko01110;path:ko01120;path:ko01130;path:ko01200	m.287680|TRINITY_DN22278_c0_g1_i1:3-299(+)	internal	PF00342.16|PGI|Phosphoglucose isomerase|m.287680:2-99
TRINITY_DN35077_c0_g1	TRINITY_DN35077_c0_g1_i1	1224	gi|514733925|ref|XP_004957792.1|	PREDICTED: anthocyanidin 5,3-O-glucosyltransferase-like [Setaria italica]	0.00E+00	88%	gi|75311547|sp|Q9LSY9.1|U71B1_ARATH	RecName: Full=UDP-glycosyltransferase 71B1; AltName: Full=Flavonol 3-O-glucosyltransferase UGT71B1 [Arabidopsis thaliana]	0.00E+00	56%	4558.Sb02g034140.1	hypothetical protein	_	KOG1192	_	GO:0016758|transferase activity, transferring hexosyl groups;	GO:0008152|metabolic process;	_	_	_	_	m.284384|TRINITY_DN35077_c0_g1_i1:1-1224(+);m.284385|TRINITY_DN35077_c0_g1_i1:105-1223(+)	internal;3prime_partial	PF00201.15|UDPGT|UDP-glucoronosyl and UDP-glucosyl transferase|m.284384:293-405
TRINITY_DN35019_c2_g4	TRINITY_DN35019_c2_g4_i1	1399	gi|670439228|ref|XP_008660003.1|	PREDICTED: 5-pentadecatrienyl resorcinol O-methyltransferase-like [Zea mays]	0.00E+00	93%	gi|334350798|sp|A8QW53.1|OMT3_SORBI	RecName: Full=5-pentadecatrienyl resorcinol O-methyltransferase; AltName: Full=O-methyltransferase 3; Short=SbOMT3 [Sorghum bicolor]	0.00E+00	70%	4558.Sb01g033880.1	hypothetical protein	_	KOG3178	_	GO:0008171|O-methyltransferase activity;GO:0046983|protein dimerization activity;	GO:0032259|methylation;	_	_	_	_	m.32936|TRINITY_DN35019_c2_g4_i1:3-1157(+)	5prime_partial	PF00891.15|Methyltransf_2|O-methyltransferase|m.32936:160-370
TRINITY_DN23857_c0_g1	TRINITY_DN23857_c0_g1_i4	910	gi|242036703|ref|XP_002465746.1|	hypothetical protein SORBIDRAFT_01g045030 [Sorghum bicolor]	0.00E+00	81%	_	_	_	_	4558.Sb01g045030.1	hypothetical protein	_	_	NOG241926	_	_	_	_	_	_	m.148869|TRINITY_DN23857_c0_g1_i4:136-630(+)	complete	PF04570.11|zf-FLZ|zinc-finger of the FCS-type, C2-C2|m.148869:81-125
TRINITY_DN31200_c4_g1	TRINITY_DN31200_c4_g1_i7	1142	gi|670375343|ref|XP_008668990.1|	PREDICTED: uncharacterized protein LOC100501780 [Zea mays]	7.00E-39	91%	_	_	_	_	4558.Sb06g026470.1	hypothetical protein	_	KOG4210	_	_	_	_	_	_	_	m.18782|TRINITY_DN31200_c4_g1_i7:209-517(+)	complete	_
TRINITY_DN34388_c0_g1	TRINITY_DN34388_c0_g1_i9	1033	gi|242080517|ref|XP_002445027.1|	hypothetical protein SORBIDRAFT_07g003070 [Sorghum bicolor]	0.00E+00	100%	gi|408407680|sp|F4JJJ3.1|NDB3_ARATH	RecName: Full=External alternative NAD(P)H-ubiquinone oxidoreductase B3, mitochondrial; AltName: Full=External alternative NADH dehydrogenase NDB3; AltName: Full=N	0.00E+00	83%	4558.Sb07g003070.1	hypothetical protein	COG1252	KOG2495	_	GO:0005509|calcium ion binding;GO:0050660|flavin adenine dinucleotide binding;GO:0016491|oxidoreductase activity;	GO:0055114|oxidation-reduction process;	GO:0031314|extrinsic component of mitochondrial inner membrane;GO:0009536|plastid;	K17871	ndh1	_	m.11045|TRINITY_DN34388_c0_g1_i9:435-1031(+)	3prime_partial	PF07992.11|Pyr_redox_2|Pyridine nucleotide-disulphide oxidoreductase|m.11045:15-180;PF00070.24|Pyr_redox|Pyridine nucleotide-disulphide oxidoreductase|m.11045:22-105
TRINITY_DN16847_c0_g1	TRINITY_DN16847_c0_g1_i1	419	gi|14488680|pdb|1IAT|A	Chain A, Crystal Structure Of Human Phosphoglucose IsomeraseNEUROLEUKINAUTOCRINE MOTILITY FACTORMATURATION FACTOR	0.00E+00	100%	gi|17380385|sp|P06744.4|G6PI_HUMAN	RecName: Full=Glucose-6-phosphate isomerase; Short=GPI; AltName: Full=Autocrine motility factor; Short=AMF; AltName: Full=Neuroleukin; Short=NLK; AltName: Full=Phos	0.00E+00	100%	_	_	_	_	_	GO:0008083|growth factor activity;GO:0048029|monosaccharide binding;GO:0004347|glucose-6-phosphate isomerase activity;GO:0005125|cytokine activity;GO:0016866|intramolecular transferase activity;	GO:0043154|negative regulation of cysteine-type endopeptidase activity involved in apoptotic process;GO:0005982|starch metabolic process;GO:0006096|glycolytic process;GO:0008283|cell proliferation;GO:0006959|humoral immune response;GO:0007599|hemostasis;GO:0007611|learning or memory;GO:0007165|signal transduction;GO:0001525|angiogenesis;GO:0051156|glucose 6-phosphate metabolic process;GO:0006094|…	GO:0005615|extracellular space;GO:0005730|nucleolus;GO:0005829|cytosol;GO:0005886|plasma membrane;GO:0070062|extracellular vesicular exosome;GO:0043005|neuron projection;	K01810	GPI, pgi	path:ko00010;path:ko00030;path:ko00500;path:ko00520;path:ko01100;path:ko01110;path:ko01120;path:ko01130;path:ko01200	m.40749|TRINITY_DN16847_c0_g1_i1:1-417(+)	internal	PF00342.16|PGI|Phosphoglucose isomerase|m.40749:1-139
TRINITY_DN31009_c0_g3	TRINITY_DN31009_c0_g3_i8	2121	gi|242059599|ref|XP_002458945.1|	hypothetical protein SORBIDRAFT_03g043150 [Sorghum bicolor]	0.00E+00	99%	_	_	_	_	4558.Sb03g043150.1	hypothetical protein	_	KOG2547	_	GO:0016757|transferase activity, transferring glycosyl groups;	GO:0008152|metabolic process;	_	_	_	_	m.67469|TRINITY_DN31009_c0_g3_i8:336-1889(-)	complete	PF13506.3|Glyco_transf_21|Glycosyl transferase family 21|m.67469:147-270
TRINITY_DN29380_c0_g2	TRINITY_DN29380_c0_g2_i7	907	_	_	_	_	_	_	_	_	_	_	_	_	_	_	_	_	_	_	_	m.228925|TRINITY_DN29380_c0_g2_i7:2-544(+)	5prime_partial	_
TRINITY_DN24159_c0_g1	TRINITY_DN24159_c0_g1_i4	1148	gi|413936528|gb|AFW71079.1|	hypothetical protein ZEAMMB73_013833 [Zea mays]	8.00E-28	73%	_	_	_	_	_	_	_	_	_	_	_	_	_	_	_	_	_	_
TRINITY_DN36813_c0_g1	TRINITY_DN36813_c0_g1_i9	2097	gi|242072142|ref|XP_002446007.1|	hypothetical protein SORBIDRAFT_06g000460 [Sorghum bicolor]	0.00E+00	77%	_	_	_	_	_	_	_	_	_	_	_	_	_	_	_	m.216836|TRINITY_DN36813_c0_g1_i9:1-522(-);m.216834|TRINITY_DN36813_c0_g1_i9:248-1189(+)	3prime_partial;complete	PF12906.4|RINGv|RING-variant domain|m.216834:228-276
TRINITY_DN25013_c0_g1	TRINITY_DN25013_c0_g1_i3	1049	gi|242041931|ref|XP_002468360.1|	hypothetical protein SORBIDRAFT_01g044610 [Sorghum bicolor]	0.00E+00	84%	gi|215274232|sp|A6NNA2.4|SRRM3_HUMAN	RecName: Full=Serine/arginine repetitive matrix protein 3 [Homo sapiens]	2.00E-05	47%	4558.Sb01g044610.1	hypothetical protein	_	_	NOG286074	_	_	_	_	_	_	m.96572|TRINITY_DN25013_c0_g1_i3:269-826(-)	complete	PF05340.9|DUF740|Protein of unknown function (DUF740)|m.96572:8-57
TRINITY_DN31805_c0_g3	TRINITY_DN31805_c0_g3_i3	716	gi|242086713|ref|XP_002439189.1|	hypothetical protein SORBIDRAFT_09g001970 [Sorghum bicolor]	0.00E+00	91%	gi|585217|sp|P37705.1|GRP3_DAUCA	RecName: Full=Glycine-rich protein A3	5.00E-19	53%	4558.Sb09g001970.1	hypothetical protein	_	_	NOG250685	_	_	_	_	_	_	m.128949|TRINITY_DN31805_c0_g3_i3:178-714(-)	5prime_partial	_
TRINITY_DN31805_c0_g1	TRINITY_DN31805_c0_g1_i7	1987	gi|308080368|ref|NP_001183453.1|	glycine/proline-rich family protein [Zea mays]	0.00E+00	96%	gi|215274186|sp|P20073.3|ANXA7_HUMAN	RecName: Full=Annexin A7; AltName: Full=Annexin VII; AltName: Full=Annexin-7; AltName: Full=Synexin [Homo sapiens]	6.00E-12	51%	4558.Sb09g001970.1	hypothetical protein	_	_	NOG250685	_	_	_	_	_	_	m.188617|TRINITY_DN31805_c0_g1_i7:265-597(+);m.188618|TRINITY_DN31805_c0_g1_i7:1036-1365(+)	complete;complete	_
TRINITY_DN26628_c0_g2	TRINITY_DN26628_c0_g2_i3	1428	gi|242080187|ref|XP_002444862.1|	hypothetical protein SORBIDRAFT_07g000450 [Sorghum bicolor]	0.00E+00	92%	gi|75163491|sp|Q93XX5.1|Y5713_ARATH	RecName: Full=PI-PLC X domain-containing protein At5g67130; Flags: Precursor [Arabidopsis thaliana]	0.00E+00	69%	4558.Sb07g000450.1	hypothetical protein	_	_	NOG134836	GO:0008081|phosphoric diester hydrolase activity;GO:0016301|kinase activity;	GO:0016310|phosphorylation;GO:0006629|lipid metabolic process;	_	_	_	_	m.322620|TRINITY_DN26628_c0_g2_i3:131-1213(+)	complete	_
TRINITY_DN22278_c0_g3	TRINITY_DN22278_c0_g3_i1	260	gi|50289205|ref|XP_447033.1|	hypothetical protein [Candida glabrata CBS 138]	6.00E-40	98%	gi|52782818|sp|Q6FRW1.1|G6PI_CANGA	RecName: Full=Glucose-6-phosphate isomerase; Short=GPI; AltName: Full=Phosphoglucose isomerase; Short=PGI; AltName: Full=Phosphohexose isomerase; Short=PHI [Candida	6.00E-42	98%	_	_	_	_	_	GO:0004347|glucose-6-phosphate isomerase activity;	GO:0005982|starch metabolic process;GO:0006094|gluconeogenesis;GO:0006096|glycolytic process;GO:0005985|sucrose metabolic process;GO:0006098|pentose-phosphate shunt;	GO:0005829|cytosol;GO:0005739|mitochondrion;GO:0005886|plasma membrane;	K01810	GPI, pgi	path:ko00010;path:ko00030;path:ko00500;path:ko00520;path:ko01100;path:ko01110;path:ko01120;path:ko01130;path:ko01200	_	_	_
TRINITY_DN36783_c3_g1	TRINITY_DN36783_c3_g1_i7	2574	gi|514748100|ref|XP_004961534.1|	PREDICTED: probable xyloglucan glycosyltransferase 7-like [Setaria italica]	0.00E+00	97%	gi|75126680|sp|Q6L538.1|CSLC7_ORYSJ	RecName: Full=Probable xyloglucan glycosyltransferase 7; AltName: Full=Cellulose synthase-like protein C7; AltName: Full=OsCslC7 [Oryza sativa Japonica Group]	0.00E+00	94%	39946.BGIOSIBCE019645	Os05g0510800 ; Probable beta-1,4-glucan synthase rather involved in the synthesis of the xyl [...]	COG1215	_	_	_	_	_	_	_	_	m.184822|TRINITY_DN36783_c3_g1_i7:3-1286(+);m.184823|TRINITY_DN36783_c3_g1_i7:1718-2239(+)	5prime_partial;complete	PF13641.3|Glyco_tranf_2_3|Glycosyltransferase like family 2|m.184822:154-384;PF13632.3|Glyco_trans_2_3|Glycosyl transferase family group 2|m.184822:246-407;PF00535.23|Glycos_transf_2|Glycosyl transferase family 2|m.184822:158-310;PF13506.3|Glyco_transf_21|Glycosyl transferase family 21|m.184822:218-385
TRINITY_DN22278_c0_g5	TRINITY_DN22278_c0_g5_i1	404	gi|50289205|ref|XP_447033.1|	hypothetical protein [Candida glabrata CBS 138]	0.00E+00	100%	gi|52782818|sp|Q6FRW1.1|G6PI_CANGA	RecName: Full=Glucose-6-phosphate isomerase; Short=GPI; AltName: Full=Phosphoglucose isomerase; Short=PGI; AltName: Full=Phosphohexose isomerase; Short=PHI [Candida	0.00E+00	100%	_	_	_	_	_	GO:0004347|glucose-6-phosphate isomerase activity;	GO:0006098|pentose-phosphate shunt;GO:0005982|starch metabolic process;GO:0006094|gluconeogenesis;GO:0006096|glycolytic process;GO:0005985|sucrose metabolic process;	GO:0005829|cytosol;	K01810	GPI, pgi	path:ko00010;path:ko00030;path:ko00500;path:ko00520;path:ko01100;path:ko01110;path:ko01120;path:ko01130;path:ko01200	m.129715|TRINITY_DN22278_c0_g5_i1:2-403(+)	internal	PF00342.16|PGI|Phosphoglucose isomerase|m.129715:66-134
TRINITY_DN23078_c0_g1	TRINITY_DN23078_c0_g1_i1	706	gi|242095662|ref|XP_002438321.1|	hypothetical protein SORBIDRAFT_10g012180 [Sorghum bicolor]	4.00E-22	96%	_	_	_	_	_	_	_	_	_	_	_	_	_	_	_	_	_	_
TRINITY_DN34313_c4_g2	TRINITY_DN34313_c4_g2_i1	2216	gi|242038669|ref|XP_002466729.1|	hypothetical protein SORBIDRAFT_01g012990 [Sorghum bicolor]	0.00E+00	98%	gi|74896902|sp|Q54HW1.1|PSD10_DICDI	RecName: Full=26S proteasome non-ATPase regulatory subunit 10; AltName: Full=26S proteasome regulatory subunit p28 [Dictyostelium discoideum]	2.00E-06	47%	4558.Sb01g012990.1	hypothetical protein	COG0666	KOG4177	_	GO:0005198|structural molecule activity;	_	_	_	_	_	m.141528|TRINITY_DN34313_c4_g2_i1:668-1753(+);m.141527|TRINITY_DN34313_c4_g2_i1:307-1980(-)	complete;complete	PF12796.4|Ank_2|Ankyrin repeats (3 copies)|m.141527:202-261;PF12796.4|Ank_2|Ankyrin repeats (3 copies)|m.141527:237-315;PF12796.4|Ank_2|Ankyrin repeats (3 copies)|m.141527:302-369;PF12796.4|Ank_2|Ankyrin repeats (3 copies)|m.141527:382-442;PF12796.4|Ank_2|Ankyrin repeats (3 copies)|m.141527:444-497;PF13637.3|Ank_4|Ankyrin repeats (many copies)|m.141527:238-308;PF13637.3|Ank_4|Ankyrin repeats (man…
TRINITY_DN22278_c0_g6	TRINITY_DN22278_c0_g6_i1	481	gi|323334635|gb|EGA76009.1|	Pgi1p [Saccharomyces cerevisiae Pgi1p [Saccharomyces cerevisiae Vin13]	0.00E+00	100%	gi|120745|sp|P12709.3|G6PI_YEAST	RecName: Full=Glucose-6-phosphate isomerase; Short=GPI; AltName: Full=Phosphoglucose isomerase; Short=PGI; AltName: Full=Phosphohexose isomerase; Short=PHI [Saccharom	0.00E+00	100%	_	_	_	_	_	GO:0004347|glucose-6-phosphate isomerase activity;	GO:0005982|starch metabolic process;GO:0006094|gluconeogenesis;GO:0006096|glycolytic process;GO:0005985|sucrose metabolic process;GO:0006098|pentose-phosphate shunt;	GO:0005739|mitochondrion;GO:0005886|plasma membrane;	K01810	GPI, pgi	path:ko00010;path:ko00030;path:ko00500;path:ko00520;path:ko01100;path:ko01110;path:ko01120;path:ko01130;path:ko01200	m.174640|TRINITY_DN22278_c0_g6_i1:1-480(+)	internal	PF00342.16|PGI|Phosphoglucose isomerase|m.174640:1-160
TRINITY_DN33901_c0_g4	TRINITY_DN33901_c0_g4_i1	1331	gi|242043528|ref|XP_002459635.1|	hypothetical protein SORBIDRAFT_02g007810 [Sorghum bicolor]	0.00E+00	100%	gi|75325284|sp|Q6YVM4.1|CESA6_ORYSJ	RecName: Full=Probable cellulose synthase A catalytic subunit 6 [UDP-forming]	0.00E+00	97%	4558.Sb02g007810.1	hypothetical protein	COG1215	_	_	GO:0016760|cellulose synthase (UDP-forming) activity;GO:0008270|zinc ion binding;	GO:0043622|cortical microtubule organization;GO:0006011|UDP-glucose metabolic process;GO:0005982|starch metabolic process;GO:0010192|mucilage biosynthetic process;GO:0005985|sucrose metabolic process;GO:0016049|cell growth;GO:0009833|primary cell wall biogenesis;GO:0030244|cellulose biosynthetic process;	GO:0005794|Golgi apparatus;GO:0016021|integral component of membrane;GO:0005886|plasma membrane;	K10999	CESA	_	m.103403|TRINITY_DN33901_c0_g4_i1:1013-1330(-);m.103402|TRINITY_DN33901_c0_g4_i1:2-1330(+)	5prime_partial;internal	PF03552.11|Cellulose_synt|Cellulose synthase|m.103402:1-443;PF13632.3|Glyco_trans_2_3|Glycosyl transferase family group 2|m.103402:264-397
TRINITY_DN27937_c2_g2	TRINITY_DN27937_c2_g2_i3	2079	gi|670445448|ref|XP_008663013.1|	PREDICTED: cytochrome P450 93A2-like [Zea mays]	0.00E+00	90%	gi|3913192|sp|Q42798.1|C93A1_SOYBN	RecName: Full=Cytochrome P450 93A1	0.00E+00	66%	4558.Sb06g000260.1	hypothetical protein	COG2124	KOG0156	_	GO:0016705|oxidoreductase activity, acting on paired donors, with incorporation or reduction of molecular oxygen;GO:0020037|heme binding;GO:0005506|iron ion binding;GO:0004497|monooxygenase activity;	GO:0055114|oxidation-reduction process;	_	_	_	_	m.83481|TRINITY_DN27937_c2_g2_i3:204-860(-);m.83479|TRINITY_DN27937_c2_g2_i3:922-1983(-)	complete;complete	PF00067.19|p450|Cytochrome P450|m.83479:53-330;PF00067.19|p450|Cytochrome P450|m.83481:3-177
TRINITY_DN24881_c0_g1	TRINITY_DN24881_c0_g1_i2	1148	gi|242080203|ref|XP_002444870.1|	hypothetical protein SORBIDRAFT_07g000680 [Sorghum bicolor]	0.00E+00	81%	_	_	_	_	4558.Sb07g000680.1	hypothetical protein	_	_	NOG276229	_	_	GO:0005783|endoplasmic reticulum;	_	_	_	m.33185|TRINITY_DN24881_c0_g1_i2:210-1148(-)	5prime_partial	PF05078.9|DUF679|Protein of unknown function (DUF679)|m.33185:136-299
TRINITY_DN34817_c3_g1	TRINITY_DN34817_c3_g1_i8	2256	gi|242079295|ref|XP_002444416.1|	hypothetical protein SORBIDRAFT_07g021630 [Sorghum bicolor]	0.00E+00	100%	gi|2494075|sp|Q43272.1|GAPN_MAIZE	RecName: Full=NADP-dependent glyceraldehyde-3-phosphate dehydrogenase; AltName: Full=Glyceraldehyde-3-phosphate dehydrogenase [NADP(+)]	0.00E+00	99%	4558.Sb07g021630.1	hypothetical protein	COG1012	KOG2450	_	GO:0008886|glyceraldehyde-3-phosphate dehydrogenase (NADP+) (non-phosphorylating) activity;	GO:0006096|glycolytic process;GO:0055114|oxidation-reduction process;	GO:0005737|cytoplasm;	K00131	gapN	path:ko00010;path:ko00030;path:ko01100;path:ko01120;path:ko01200	m.112710|TRINITY_DN34817_c3_g1_i8:386-1882(-)	complete	PF00171.19|Aldedh|Aldehyde dehydrogenase family|m.112710:26-485
TRINITY_DN32468_c0_g1	TRINITY_DN32468_c0_g1_i9	1198	gi|413943697|gb|AFW76346.1|	hypothetical protein ZEAMMB73_695996, partial [Zea mays]	2.00E-36	99%	gi|75207472|sp|Q9SS90.1|RGLG1_ARATH	RecName: Full=E3 ubiquitin-protein ligase RGLG1; AltName: Full=RING domain ligase 1 [Arabidopsis thaliana]	5.00E-32	91%	_	_	_	_	_	GO:0008270|zinc ion binding;	_	_	K16280	RGLG	_	m.178437|TRINITY_DN32468_c0_g1_i9:1-336(-);m.178438|TRINITY_DN32468_c0_g1_i9:374-703(+)	3prime_partial;complete	_
TRINITY_DN28056_c1_g1	TRINITY_DN28056_c1_g1_i2	610	gi|357164932|ref|XP_003580214.1|	PREDICTED: probable galacturonosyltransferase-like 10-like [Brachypodium distachyon]	1.00E-31	100%	gi|75174914|sp|Q9LN68.1|GATL1_ARATH	RecName: Full=Probable galacturonosyltransferase-like 1; AltName: Full=Protein GAOLAOZHUANGREN 1; AltName: Full=Protein PARVUS [Arabidopsis thaliana]	3.00E-23	86%	_	_	_	_	_	GO:0016757|transferase activity, transferring glycosyl groups;	GO:0008152|metabolic process;	_	_	_	_	_	_	_
TRINITY_DN38368_c3_g5	TRINITY_DN38368_c3_g5_i6	845	gi|670374469|ref|XP_008668614.1|	PREDICTED: cellulose synthase-9 isoform X1 [Zea mays]	0.00E+00	100%	_	_	_	_	39947.LOC_Os07g10770.1	CESA8 - cellulose synthase, expressed; Probable catalytic subunit of cellulose synthase term [...]	COG1215	_	_	GO:0016760|cellulose synthase (UDP-forming) activity;GO:0008270|zinc ion binding;	GO:0006011|UDP-glucose metabolic process;GO:0005982|starch metabolic process;GO:0005985|sucrose metabolic process;GO:0030244|cellulose biosynthetic process;	GO:0016021|integral component of membrane;GO:0005886|plasma membrane;	K10999	CESA	_	m.343159|TRINITY_DN38368_c3_g5_i6:1-843(+)	internal	PF03552.11|Cellulose_synt|Cellulose synthase|m.343159:1-281
TRINITY_DN32547_c3_g4	TRINITY_DN32547_c3_g4_i1	746	gi|195646262|gb|ACG42599.1|	hypothetical protein [Zea mays]	5.00E-11	65%	_	_	_	_	_	_	_	_	_	_	_	_	_	_	_	_	_	_
TRINITY_DN33016_c1_g1	TRINITY_DN33016_c1_g1_i6	1059	gi|414869576|tpg|DAA48133.1|	TPA: hypothetical protein ZEAMMB73_341333 [Zea mays]	2.00E-22	84%	_	_	_	_	_	_	_	_	_	_	_	_	_	_	_	m.304420|TRINITY_DN33016_c1_g1_i6:1-303(+)	5prime_partial	PF04526.10|DUF568|Protein of unknown function (DUF568)|m.304420:1-48
TRINITY_DN35802_c1_g4	TRINITY_DN35802_c1_g4_i1	1981	gi|242092668|ref|XP_002436824.1|	hypothetical protein SORBIDRAFT_10g009480 [Sorghum bicolor]	0.00E+00	85%	gi|52840167|sp|Q8LG76.2|COL6_ARATH	RecName: Full=Zinc finger protein CONSTANS-LIKE 6 [Arabidopsis thaliana]	3.00E-22	90%	4558.Sb10g009480.1	hypothetical protein	_	KOG1601	_	GO:0008270|zinc ion binding;	_	GO:0005622|intracellular;	_	_	_	m.262114|TRINITY_DN35802_c1_g4_i1:176-1528(+)	complete	PF06203.11|CCT|CCT motif|m.262114:400-442;PF00643.21|zf-B_box|B-box zinc finger|m.262114:20-61
TRINITY_DN28579_c0_g1	TRINITY_DN28579_c0_g1_i9	968	gi|38489178|gb|AAR21278.1|	fatty aldehyde dehydrogenase 1 [Zea unknown [Zea mays]	5.00E-40	92%	gi|118595576|sp|Q70DU8.2|AL3H1_ARATH	RecName: Full=Aldehyde dehydrogenase family 3 member H1; Short=AtALDH4; Short=Ath-ALDH4 [Arabidopsis thaliana]	6.00E-12	66%	39946.BGIOSIBCE008017	Putative uncharacterized protein	COG1012	KOG2456	_	GO:0004030|aldehyde dehydrogenase [NAD(P)+] activity;	GO:0006558|L-phenylalanine metabolic process;GO:0006094|gluconeogenesis;GO:0006096|glycolytic process;GO:0006547|histidine metabolic process;GO:0055114|oxidation-reduction process;GO:0006081|cellular aldehyde metabolic process;GO:0006570|tyrosine metabolic process;	_	K00128	E1.2.1.3	path:ko00010;path:ko00040;path:ko00053;path:ko00071;path:ko00280;path:ko00310;path:ko00330;path:ko00340;path:ko00380;path:ko00410;path:ko00561;path:ko00620;path:ko00625;path:ko00903;path:ko01100;path:ko01110;path:ko01120;path:ko01130	m.112435|TRINITY_DN28579_c0_g1_i9:3-698(+)	5prime_partial	_
TRINITY_DN35378_c1_g1	TRINITY_DN35378_c1_g1_i9	1336	gi|242065494|ref|XP_002454036.1|	hypothetical protein SORBIDRAFT_04g023510 [Sorghum bicolor]	0.00E+00	97%	gi|75131368|sp|Q6YTI2.1|P2C15_ORYSJ	RecName: Full=Probable protein phosphatase 2C 15; Short=OsPP2C15 [Oryza sativa Japonica Group]	0.00E+00	92%	4558.Sb04g023510.1	hypothetical protein	COG0631	KOG0698	_	GO:0003824|catalytic activity;	GO:0008152|metabolic process;	_	_	_	_	m.128099|TRINITY_DN35378_c1_g1_i9:2-913(+)	5prime_partial	PF00481.18|PP2C|Protein phosphatase 2C|m.128099:165-294
TRINITY_DN27959_c1_g1	TRINITY_DN27959_c1_g1_i9	1613	gi|242032923|ref|XP_002463856.1|	hypothetical protein SORBIDRAFT_01g007570 [Sorghum bicolor]	1.00E-42	85%	_	_	_	_	_	_	_	_	_	GO:0043565|sequence-specific DNA binding;GO:0003700|sequence-specific DNA binding transcription factor activity;	GO:0006355|regulation of transcription, DNA-templated;	GO:0005667|transcription factor complex;	_	_	_	m.67369|TRINITY_DN27959_c1_g1_i9:2-853(-)	3prime_partial	_
TRINITY_DN26897_c3_g1	TRINITY_DN26897_c3_g1_i6	2064	gi|20530129|dbj|BAB92018.1|	mitochondrial aldehyde dehydrogenase [Sorghum bicolor]	0.00E+00	98%	gi|75313899|sp|Q9SU63.1|AL2B4_ARATH	RecName: Full=Aldehyde dehydrogenase family 2 member B4, mitochondrial; Short=ALDH2a; Flags: Precursor [Arabidopsis thaliana]	0.00E+00	87%	4558.Sb04g029040.1	SubName: Full=Mitochondrial aldehyde dehydrogenase;	COG1012	KOG2450	_	GO:0005524|ATP binding;GO:0004029|aldehyde dehydrogenase (NAD) activity;	GO:0019852|L-ascorbic acid metabolic process;GO:0046486|glycerolipid metabolic process;GO:0006096|glycolytic process;GO:0055114|oxidation-reduction process;GO:0006574|valine catabolic process;GO:0006525|arginine metabolic process;GO:0019482|beta-alanine metabolic process;GO:0006631|fatty acid metabolic process;GO:0006094|gluconeogenesis;GO:0006547|histidine metabolic process;GO:0006560|proline me…	GO:0009507|chloroplast;	K00128	E1.2.1.3	path:ko00010;path:ko00040;path:ko00053;path:ko00071;path:ko00280;path:ko00310;path:ko00330;path:ko00340;path:ko00380;path:ko00410;path:ko00561;path:ko00620;path:ko00625;path:ko00903;path:ko01100;path:ko01110;path:ko01120;path:ko01130	m.7597|TRINITY_DN26897_c3_g1_i6:511-1782(+)	complete	PF00171.19|Aldedh|Aldehyde dehydrogenase family|m.7597:1-413
TRINITY_DN32936_c0_g1	TRINITY_DN32936_c0_g1_i9	3564	gi|242060728|ref|XP_002451653.1|	hypothetical protein SORBIDRAFT_04g005330 [Sorghum bicolor]	0.00E+00	96%	gi|75151993|sp|Q8H1Z0.1|CER3_ARATH	RecName: Full=Protein ECERIFERUM 3; AltName: Full=Protein FACELESS POLLEN 1; AltName: Full=Protein WAX2; AltName: Full=Protein YORE-YORE [Arabidopsis thaliana]	0.00E+00	69%	4558.Sb04g005330.1	hypothetical protein	_	_	NOG246850	GO:0005506|iron ion binding;GO:0016491|oxidoreductase activity;	GO:0048235|pollen sperm cell differentiation;GO:0010025|wax biosynthetic process;GO:0006723|cuticle hydrocarbon biosynthetic process;GO:0055114|oxidation-reduction process;GO:0043447|alkane biosynthetic process;GO:0006633|fatty acid biosynthetic process;	GO:0016021|integral component of membrane;GO:0005886|plasma membrane;	_	_	_	m.102706|TRINITY_DN32936_c0_g1_i9:568-1665(-);m.102709|TRINITY_DN32936_c0_g1_i9:1715-2155(+);m.102705|TRINITY_DN32936_c0_g1_i9:154-1638(+)	complete;complete;complete	PF04116.10|FA_hydroxylase|Fatty acid hydroxylase superfamily|m.102705:133-273;PF12076.5|Wax2_C|WAX2 C-terminal domain|m.102705:457-489;PF12076.5|Wax2_C|WAX2 C-terminal domain|m.102709:3-145
TRINITY_DN25385_c4_g1	TRINITY_DN25385_c4_g1_i3	810	gi|242050410|ref|XP_002462949.1|	hypothetical protein SORBIDRAFT_02g035140 [Sorghum bicolor]	1.00E-31	71%	_	_	_	_	_	_	_	_	_	_	_	_	_	_	_	m.293376|TRINITY_DN25385_c4_g1_i3:3-416(+);m.293377|TRINITY_DN25385_c4_g1_i3:318-689(-)	5prime_partial;complete	PF15365.3|PNRC|Proline-rich nuclear receptor coactivator|m.293376:88-135
TRINITY_DN28748_c5_g3	TRINITY_DN28748_c5_g3_i6	666	_	_	_	_	_	_	_	_	_	_	_	_	_	_	_	_	_	_	_	_	_	_
TRINITY_DN34504_c0_g3	TRINITY_DN34504_c0_g3_i9	3718	gi|242067695|ref|XP_002449124.1|	hypothetical protein SORBIDRAFT_05g005470 [Sorghum bicolor]	0.00E+00	98%	gi|118595576|sp|Q70DU8.2|AL3H1_ARATH	RecName: Full=Aldehyde dehydrogenase family 3 member H1; Short=AtALDH4; Short=Ath-ALDH4 [Arabidopsis thaliana]	0.00E+00	79%	4558.Sb05g005470.1	hypothetical protein	COG1012	KOG2456	_	GO:0004030|aldehyde dehydrogenase [NAD(P)+] activity;GO:0033721|aldehyde dehydrogenase (NADP+) activity;	GO:0006096|glycolytic process;GO:0055114|oxidation-reduction process;GO:0006081|cellular aldehyde metabolic process;GO:0009651|response to salt stress;GO:0009269|response to desiccation;GO:0006558|L-phenylalanine metabolic process;GO:0006094|gluconeogenesis;GO:0006547|histidine metabolic process;GO:0009737|response to abscisic acid;GO:0006570|tyrosine metabolic process;	GO:0016020|membrane;GO:0005783|endoplasmic reticulum;GO:0009941|chloroplast envelope;GO:0009506|plasmodesma;GO:0005773|vacuole;GO:0005794|Golgi apparatus;	K00128	E1.2.1.3	path:ko00010;path:ko00040;path:ko00053;path:ko00071;path:ko00280;path:ko00310;path:ko00330;path:ko00340;path:ko00380;path:ko00410;path:ko00561;path:ko00620;path:ko00625;path:ko00903;path:ko01100;path:ko01110;path:ko01120;path:ko01130	m.119063|TRINITY_DN34504_c0_g3_i9:2125-2979(+);m.119065|TRINITY_DN34504_c0_g3_i9:1434-1898(+);m.119064|TRINITY_DN34504_c0_g3_i9:208-705(-)	complete;complete;complete	PF00171.19|Aldedh|Aldehyde dehydrogenase family|m.119063:2-235;PF00171.19|Aldedh|Aldehyde dehydrogenase family|m.119065:20-138
TRINITY_DN25519_c0_g1	TRINITY_DN25519_c0_g1_i5	991	gi|254030285|gb|ACT53873.1|	late-embryogenesis-abundant protein [Saccharum officinarum]	0.00E+00	98%	gi|1170745|sp|P46518.1|LEA14_GOSHI	RecName: Full=Late embryogenesis abundant protein Lea14-A	0.00E+00	81%	4558.Sb09g029860.1	hypothetical protein	_	_	NOG227154;NOG294284	_	GO:0009269|response to desiccation;	_	_	_	_	m.290553|TRINITY_DN25519_c0_g1_i5:2-688(+)	5prime_partial	PF03168.10|LEA_2|Late embryogenesis abundant protein|m.290553:121-217
TRINITY_DN29955_c1_g1	TRINITY_DN29955_c1_g1_i9	1581	gi|20530131|dbj|BAB92019.1|	mitochondrial aldehyde dehydrogenase [Sorghum bicolor]	0.00E+00	100%	gi|118595573|sp|Q8S528.2|AL2B7_ARATH	RecName: Full=Aldehyde dehydrogenase family 2 member B7, mitochondrial; Short=ALDH2b; Flags: Precursor [Arabidopsis thaliana]	0.00E+00	92%	_	_	_	_	_	GO:0004029|aldehyde dehydrogenase (NAD) activity;	GO:0019852|L-ascorbic acid metabolic process;GO:0046486|glycerolipid metabolic process;GO:0006096|glycolytic process;GO:0055114|oxidation-reduction process;GO:0006574|valine catabolic process;GO:0006525|arginine metabolic process;GO:0019482|beta-alanine metabolic process;GO:0006631|fatty acid metabolic process;GO:0006094|gluconeogenesis;GO:0006547|histidine metabolic process;GO:0006560|proline me…	_	K00128	E1.2.1.3	path:ko00010;path:ko00040;path:ko00053;path:ko00071;path:ko00280;path:ko00310;path:ko00330;path:ko00340;path:ko00380;path:ko00410;path:ko00561;path:ko00620;path:ko00625;path:ko00903;path:ko01100;path:ko01110;path:ko01120;path:ko01130	m.1544|TRINITY_DN29955_c1_g1_i9:208-738(-)	complete	PF00171.19|Aldedh|Aldehyde dehydrogenase family|m.1544:2-176
TRINITY_DN21590_c0_g1	TRINITY_DN21590_c0_g1_i2	619	gi|514784010|ref|XP_004970487.1|	PREDICTED: uncharacterized protein LOC101774893 [Setaria italica]	3.00E-16	76%	_	_	_	_	_	_	_	_	_	_	_	_	_	_	_	_	_	_
TRINITY_DN28579_c0_g2	TRINITY_DN28579_c0_g2_i3	1792	gi|226497688|ref|NP_001151141.1|	aldehyde dehydrogenase 3B1 [Zea aldehyde dehydrogenase 3B1 [Zea mays]	0.00E+00	96%	gi|118595575|sp|Q70E96.2|AL3F1_ARATH	RecName: Full=Aldehyde dehydrogenase family 3 member F1 [Arabidopsis thaliana]	0.00E+00	72%	39947.LOC_Os04g45720.1	aldehyde dehydrogenase, putative, expressed	COG1012	KOG2456	_	GO:0004030|aldehyde dehydrogenase [NAD(P)+] activity;	GO:0006558|L-phenylalanine metabolic process;GO:0006094|gluconeogenesis;GO:0006096|glycolytic process;GO:0006547|histidine metabolic process;GO:0055114|oxidation-reduction process;GO:0006081|cellular aldehyde metabolic process;GO:0006570|tyrosine metabolic process;	GO:0016020|membrane;GO:0005783|endoplasmic reticulum;	K00128	E1.2.1.3	path:ko00010;path:ko00040;path:ko00053;path:ko00071;path:ko00280;path:ko00310;path:ko00330;path:ko00340;path:ko00380;path:ko00410;path:ko00561;path:ko00620;path:ko00625;path:ko00903;path:ko01100;path:ko01110;path:ko01120;path:ko01130	m.117162|TRINITY_DN28579_c0_g2_i3:53-1519(+);m.117163|TRINITY_DN28579_c0_g2_i3:1-975(+)	complete;5prime_partial	PF00171.19|Aldedh|Aldehyde dehydrogenase family|m.117162:20-444
TRINITY_DN38035_c0_g3	TRINITY_DN38035_c0_g3_i9	3021	gi|530277889|gb|AGT15962.1|	hypothetical protein SHCRBa_160_F01_F_350 [Saccharum hybrid cultivar R570]	0.00E+00	96%	gi|21431772|sp|P54873.2|HMCS_ARATH	RecName: Full=Hydroxymethylglutaryl-CoA synthase; Short=HMG-CoA synthase; AltName: Full=3-hydroxy-3-methylglutaryl coenzyme A synthase; AltName: Full=Protein EMBRYO	4.00E-09	77%	4558.Sb07g025230.1	hypothetical protein	COG0520	KOG2142	_	_	_	_	_	_	_	m.231178|TRINITY_DN38035_c0_g3_i9:50-1813(-);m.231177|TRINITY_DN38035_c0_g3_i9:335-2431(+)	complete;complete	_
TRINITY_DN33744_c0_g5	TRINITY_DN33744_c0_g5_i5	768	gi|242082986|ref|XP_002441918.1|	hypothetical protein SORBIDRAFT_08g004840 [Sorghum bicolor]	0.00E+00	96%	gi|118595576|sp|Q70DU8.2|AL3H1_ARATH	RecName: Full=Aldehyde dehydrogenase family 3 member H1; Short=AtALDH4; Short=Ath-ALDH4 [Arabidopsis thaliana]	0.00E+00	77%	39946.BGIOSIBCE035935	Os12g0178000	COG1012	_	_	GO:0004030|aldehyde dehydrogenase [NAD(P)+] activity;GO:0033721|aldehyde dehydrogenase (NADP+) activity;	GO:0006096|glycolytic process;GO:0055114|oxidation-reduction process;GO:0006081|cellular aldehyde metabolic process;GO:0009651|response to salt stress;GO:0009269|response to desiccation;GO:0006558|L-phenylalanine metabolic process;GO:0006094|gluconeogenesis;GO:0006547|histidine metabolic process;GO:0009737|response to abscisic acid;GO:0006570|tyrosine metabolic process;	GO:0016020|membrane;GO:0005783|endoplasmic reticulum;GO:0009941|chloroplast envelope;GO:0009506|plasmodesma;GO:0005773|vacuole;GO:0005794|Golgi apparatus;	K00128	E1.2.1.3	path:ko00010;path:ko00040;path:ko00053;path:ko00071;path:ko00280;path:ko00310;path:ko00330;path:ko00340;path:ko00380;path:ko00410;path:ko00561;path:ko00620;path:ko00625;path:ko00903;path:ko01100;path:ko01110;path:ko01120;path:ko01130	m.161130|TRINITY_DN33744_c0_g5_i5:59-373(+);m.161129|TRINITY_DN33744_c0_g5_i5:83-766(-)	complete;5prime_partial	PF00171.19|Aldedh|Aldehyde dehydrogenase family|m.161129:15-178
TRINITY_DN38249_c2_g5	TRINITY_DN38249_c2_g5_i1	2483	gi|242032899|ref|XP_002463844.1|	hypothetical protein SORBIDRAFT_01g007310 [Sorghum bicolor]	0.00E+00	98%	gi|75099392|sp|O65351.1|SUBL_ARATH	RecName: Full=Subtilisin-like protease; AltName: Full=Cucumisin-like serine protease; Flags: Precursor [Arabidopsis thaliana]	0.00E+00	78%	4558.Sb01g007310.1	annotation not avaliable	COG1404	_	_	GO:0004252|serine-type endopeptidase activity;	GO:0006508|proteolysis;GO:0080001|mucilage extrusion from seed coat;GO:0048359|mucilage metabolic process involved in seed coat development;	GO:0048046|apoplast;GO:0009505|plant-type cell wall;	_	_	_	m.52280|TRINITY_DN38249_c2_g5_i1:1-2340(+)	5prime_partial	PF00082.19|Peptidase_S8|Subtilase family|m.52280:147-594;PF05922.13|Inhibitor_I9|Peptidase inhibitor I9|m.52280:49-124;PF02225.19|PA|PA domain|m.52280:407-473
TRINITY_DN35019_c2_g1	TRINITY_DN35019_c2_g1_i9	2609	gi|242056137|ref|XP_002457214.1|	hypothetical protein SORBIDRAFT_03g003390 [Sorghum bicolor]	0.00E+00	98%	gi|122218027|sp|Q3ZPN4.1|ACMAT_VITLA	RecName: Full=Methanol O-anthraniloyltransferase; AltName: Full=Anthraniloyl-CoA:methanol acyltransferase; AltName: Full=Benzyl alcohol O-benzoyltransferase [Viti	2.00E-09	53%	_	_	_	_	_	GO:0016747|transferase activity, transferring acyl groups other than amino-acyl groups;	GO:0008152|metabolic process;	_	_	_	_	m.177514|TRINITY_DN35019_c2_g1_i9:3-743(+)	5prime_partial	PF02458.12|Transferase|Transferase family|m.177514:43-150
TRINITY_DN20656_c0_g2	TRINITY_DN20656_c0_g2_i1	1489	gi|193700143|ref|XP_001945750.1|	PREDICTED: aldehyde dehydrogenase, mitochondrial [Acyrthosiphon pisum]	0.00E+00	79%	gi|75062034|sp|Q5RF00.1|ALDH2_PONAB	RecName: Full=Aldehyde dehydrogenase, mitochondrial; AltName: Full=ALDH class 2; AltName: Full=ALDH-E2; Flags: Precursor [Pongo abelii]	0.00E+00	80%	13616.ENSMODP00000015261	aldehyde dehydrogenase 2 family (mitochondrial)	COG1012	KOG2450	_	GO:0004029|aldehyde dehydrogenase (NAD) activity;	GO:0019852|L-ascorbic acid metabolic process;GO:0046486|glycerolipid metabolic process;GO:0006096|glycolytic process;GO:0055114|oxidation-reduction process;GO:0006574|valine catabolic process;GO:0006525|arginine metabolic process;GO:0019482|beta-alanine metabolic process;GO:0006631|fatty acid metabolic process;GO:0006094|gluconeogenesis;GO:0006547|histidine metabolic process;GO:0006560|proline me…	_	K00128	E1.2.1.3	path:ko00010;path:ko00040;path:ko00053;path:ko00071;path:ko00280;path:ko00310;path:ko00330;path:ko00340;path:ko00380;path:ko00410;path:ko00561;path:ko00620;path:ko00625;path:ko00903;path:ko01100;path:ko01110;path:ko01120;path:ko01130	m.276093|TRINITY_DN20656_c0_g2_i1:3-1340(+)	5prime_partial	PF00171.19|Aldedh|Aldehyde dehydrogenase family|m.276093:1-436
TRINITY_DN30262_c1_g3	TRINITY_DN30262_c1_g3_i6	970	gi|242076952|ref|XP_002448412.1|	hypothetical protein SORBIDRAFT_06g026680 [Sorghum bicolor]	2.00E-44	91%	_	_	_	_	_	_	_	_	_	_	_	_	_	_	_	m.106403|TRINITY_DN30262_c1_g3_i6:279-596(+)	complete	PF04570.11|zf-FLZ|zinc-finger of the FCS-type, C2-C2|m.106403:21-66
TRINITY_DN17071_c0_g1	TRINITY_DN17071_c0_g1_i1	452	gi|241836176|ref|XP_002415083.1|	aldehyde dehydrogenase, putative [Ixodes scapularis]	0.00E+00	81%	gi|311033472|sp|P30837.3|AL1B1_HUMAN	RecName: Full=Aldehyde dehydrogenase X, mitochondrial; AltName: Full=Aldehyde dehydrogenase 5; AltName: Full=Aldehyde dehydrogenase family 1 member B1; Flags: Pre	0.00E+00	79%	_	_	_	_	_	GO:0001758|retinal dehydrogenase activity;	GO:0042572|retinol metabolic process;GO:0055114|oxidation-reduction process;	_	K00128	E1.2.1.3	path:ko00010;path:ko00040;path:ko00053;path:ko00071;path:ko00280;path:ko00310;path:ko00330;path:ko00340;path:ko00380;path:ko00410;path:ko00561;path:ko00620;path:ko00625;path:ko00903;path:ko01100;path:ko01110;path:ko01120;path:ko01130	m.300035|TRINITY_DN17071_c0_g1_i1:1-450(-)	internal	PF00171.19|Aldedh|Aldehyde dehydrogenase family|m.300035:1-149
TRINITY_DN29916_c2_g1	TRINITY_DN29916_c2_g1_i2	1574	gi|413936781|gb|AFW71332.1|	hypothetical protein ZEAMMB73_134454 [Zea mays]	0.00E+00	82%	_	_	_	_	_	_	_	_	_	_	_	_	_	_	_	m.309903|TRINITY_DN29916_c2_g1_i2:1038-1565(-)	complete	_
TRINITY_DN28976_c0_g1	TRINITY_DN28976_c0_g1_i2	1092	gi|338808413|gb|AEJ07916.1|	putative ZmL1 non-LTR retrotransposon protein [Zea mays]	2.00E-28	55%	_	_	_	_	_	_	_	_	_	_	_	_	_	_	_	m.75235|TRINITY_DN28976_c0_g1_i2:444-1010(+)	complete	PF13456.3|RVT_3|Reverse transcriptase-like|m.75235:46-168
TRINITY_DN32077_c1_g1	TRINITY_DN32077_c1_g1_i9	1228	gi|293332743|ref|NP_001169730.1|	hypothetical protein [Zea mays]	0.00E+00	95%	_	_	_	_	_	_	_	_	_	_	GO:0010224|response to UV-B;	_	_	_	_	m.335534|TRINITY_DN32077_c1_g1_i9:209-640(+)	complete	_
TRINITY_DN26658_c1_g1	TRINITY_DN26658_c1_g1_i4	1578	gi|242066754|ref|XP_002454666.1|	hypothetical protein SORBIDRAFT_04g035160 [Sorghum bicolor]	0.00E+00	99%	gi|75261388|sp|Q6K7E6.1|ERF1_ORYSJ	RecName: Full=Ethylene-responsive transcription factor 1; AltName: Full=Ethylene-responsive element-binding factor 1; Short=EREBP-1; Short=OsEREBP1 [Oryza sativa Ja	0.00E+00	78%	4558.Sb04g035160.1	hypothetical protein	_	_	NOG263781	GO:0003677|DNA binding;GO:0003700|sequence-specific DNA binding transcription factor activity;	GO:0006355|regulation of transcription, DNA-templated;	GO:0005634|nucleus;GO:0005667|transcription factor complex;	K09286	EREBP	_	m.283554|TRINITY_DN26658_c1_g1_i4:84-1190(+)	complete	PF00847.17|AP2|AP2 domain|m.283554:115-163
TRINITY_DN32258_c2_g1	TRINITY_DN32258_c2_g1_i4	1367	gi|414877057|tpg|DAA54188.1|	TPA: hypothetical protein ZEAMMB73_010193 [Zea mays]	0.00E+00	63%	gi|20138131|sp|Q9FPQ6.1|GP1_CHLRE	RecName: Full=Vegetative cell wall protein gp1; AltName: Full=Hydroxyproline-rich glycoprotein 1; Flags: Precursor [Chlamydomonas reinhardtii]	1.00E-23	40%	_	_	_	_	_	_	_	_	_	_	_	m.60691|TRINITY_DN32258_c2_g1_i4:479-1366(-)	5prime_partial	PF05678.11|VQ|VQ motif|m.60691:160-186
TRINITY_DN33835_c1_g1	TRINITY_DN33835_c1_g1_i8	1090	gi|414879588|tpg|DAA56719.1|	TPA: putative O-glycosyl hydrolase family 17 protein [Zea mays]	7.00E-06	66%	_	_	_	_	_	_	_	_	_	_	_	_	_	_	_	m.150780|TRINITY_DN33835_c1_g1_i8:244-570(+)	complete	PF06336.8|Corona_5a|Coronavirus 5a protein|m.150780:29-72
TRINITY_DN30409_c0_g5	TRINITY_DN30409_c0_g5_i1	2810	gi|242041041|ref|XP_002467915.1|	hypothetical protein SORBIDRAFT_01g036260 [Sorghum bicolor]	0.00E+00	97%	gi|122233185|sp|Q3E8W4.1|ANX2_ARATH	RecName: Full=Receptor-like protein kinase ANXUR2; Flags: Precursor [Arabidopsis thaliana]	0.00E+00	67%	4558.Sb01g036260.1	hypothetical protein	COG0515	KOG1187	_	GO:0004674|protein serine/threonine kinase activity;GO:0005524|ATP binding;	GO:0009069|serine family amino acid metabolic process;GO:0006468|protein phosphorylation;	_	_	_	_	m.304220|TRINITY_DN30409_c0_g5_i1:88-2772(-)	complete	PF07714.14|Pkinase_Tyr|Protein tyrosine kinase|m.304220:546-809;PF00069.22|Pkinase|Protein kinase domain|m.304220:545-808;PF12819.4|Malectin_like|Carbohydrate-binding protein of the ER|m.304220:41-419;PF11721.5|Malectin|Di-glucose binding within endoplasmic reticulum|m.304220:41-180;PF11721.5|Malectin|Di-glucose binding within endoplasmic reticulum|m.304220:232-368
TRINITY_DN26579_c2_g3	TRINITY_DN26579_c2_g3_i3	1019	gi|226498762|ref|NP_001143298.1|	hypothetical protein [Zea mays]	1.00E-13	55%	gi|298286785|sp|Q9NP73.2|ALG13_HUMAN	RecName: Full=Putative bifunctional UDP-N-acetylglucosamine transferase and deubiquitinase ALG13; AltName: Full=Asparagine-linked glycosylation 13 homolog; AltNam	1.00E-08	60%	_	_	_	_	_	_	_	_	_	_	_	m.434|TRINITY_DN26579_c2_g3_i3:332-781(+)	complete	_
TRINITY_DN30143_c0_g1	TRINITY_DN30143_c0_g1_i9	2291	gi|242050822|ref|XP_002463155.1|	hypothetical protein SORBIDRAFT_02g038620 [Sorghum bicolor]	0.00E+00	89%	gi|226713191|sp|B1B5D3.1|NNJA1_WHEAT	RecName: Full=Ninja-family protein 1; AltName: Full=ABI five-binding protein A1; Short=ABI5-binding protein A1; Short=TaAFP-A1	0.00E+00	63%	4558.Sb02g038620.1	hypothetical protein	_	_	NOG267144	_	_	_	_	_	_	m.178946|TRINITY_DN30143_c0_g1_i9:1888-2289(+);m.178944|TRINITY_DN30143_c0_g1_i9:821-1840(-);m.178943|TRINITY_DN30143_c0_g1_i9:855-1901(+)	3prime_partial;complete;complete	PF07897.8|EAR|Ethylene-responsive binding factor-associated repression|m.178944:29-67;PF16135.2|Jas|TPL-binding domain in jasmonate signalling|m.178944:260-330;PF16136.2|NINJA_B|Putative nuclear localisation signal|m.178944:94-211
TRINITY_DN29556_c0_g1	TRINITY_DN29556_c0_g1_i5	1496	gi|223949135|gb|ACN28651.1|	unknown [Zea mays]	0.00E+00	95%	gi|332313333|sp|B6TYV8.1|CNR2_MAIZE	RecName: Full=Cell number regulator 2; AltName: Full=ZmCNR02 [Zea mays]	0.00E+00	92%	4558.Sb04g024020.1	hypothetical protein	_	_	NOG223091	_	GO:0006979|response to oxidative stress;GO:0048235|pollen sperm cell differentiation;GO:0008285|negative regulation of cell proliferation;	GO:0016021|integral component of membrane;	_	_	_	m.123964|TRINITY_DN29556_c0_g1_i5:789-1292(-)	complete	_
TRINITY_DN40036_c0_g1	TRINITY_DN40036_c0_g1_i1	271	gi|169607733|ref|XP_001797286.1|	hypothetical protein SNOG_06925 [Phaeosphaeria nodorum SN15]	5.00E-40	98%	gi|108935816|sp|P42041.2|ALDH_ALTAL	RecName: Full=Aldehyde dehydrogenase; Short=ALDDH; Short=ALDH; AltName: Full=Allergen Alt a X; AltName: Allergen=Alt a 10 [Alternaria alternata]	5.00E-42	99%	_	_	_	_	_	GO:0004029|aldehyde dehydrogenase (NAD) activity;	GO:0019852|L-ascorbic acid metabolic process;GO:0046486|glycerolipid metabolic process;GO:0006096|glycolytic process;GO:0055114|oxidation-reduction process;GO:0006574|valine catabolic process;GO:0006525|arginine metabolic process;GO:0019482|beta-alanine metabolic process;GO:0006631|fatty acid metabolic process;GO:0006068|ethanol catabolic process;GO:0006094|gluconeogenesis;GO:0006547|histidine me…	GO:0005737|cytoplasm;	K00128	E1.2.1.3	path:ko00010;path:ko00040;path:ko00053;path:ko00071;path:ko00280;path:ko00310;path:ko00330;path:ko00340;path:ko00380;path:ko00410;path:ko00561;path:ko00620;path:ko00625;path:ko00903;path:ko01100;path:ko01110;path:ko01120;path:ko01130	_	_	_
TRINITY_DN36625_c1_g1	TRINITY_DN36625_c1_g1_i3	1287	gi|242061782|ref|XP_002452180.1|	hypothetical protein SORBIDRAFT_04g021240 [Sorghum bicolor]	0.00E+00	87%	_	_	_	_	4558.Sb04g021240.1	hypothetical protein	_	_	NOG266618	_	_	_	_	_	_	m.57962|TRINITY_DN36625_c1_g1_i3:159-1127(-)	complete	_
TRINITY_DN30927_c2_g1	TRINITY_DN30927_c2_g1_i3	2800	gi|242036349|ref|XP_002465569.1|	hypothetical protein SORBIDRAFT_01g041260 [Sorghum bicolor]	0.00E+00	96%	_	_	_	_	4558.Sb01g041260.1	hypothetical protein	_	_	NOG230235;NOG271440	_	_	_	_	_	_	m.59033|TRINITY_DN30927_c2_g1_i3:498-2444(+)	complete	PF00514.20|Arm|Armadillo/beta-catenin-like repeat|m.59033:175-215
TRINITY_DN20181_c0_g1	TRINITY_DN20181_c0_g1_i2	883	gi|380012725|ref|XP_003690428.1|	PREDICTED: LOW QUALITY PROTEIN: aldehyde dehydrogenase family 3 member B1-like, partial [Apis florea]	0.00E+00	75%	gi|341940206|sp|P47740.2|AL3A2_MOUSE	RecName: Full=Fatty aldehyde dehydrogenase; AltName: Full=Aldehyde dehydrogenase 3; AltName: Full=Aldehyde dehydrogenase family 3 member A2 [Mus musculus]	0.00E+00	68%	7460.XP_395289	aldehyde dehydrogenase type III	COG1012	_	_	GO:0016620|oxidoreductase activity, acting on the aldehyde or oxo group of donors, NAD or NADP as acceptor;	GO:0044710|single-organism metabolic process;	_	K00128	E1.2.1.3	path:ko00010;path:ko00040;path:ko00053;path:ko00071;path:ko00280;path:ko00310;path:ko00330;path:ko00340;path:ko00380;path:ko00410;path:ko00561;path:ko00620;path:ko00625;path:ko00903;path:ko01100;path:ko01110;path:ko01120;path:ko01130	m.291658|TRINITY_DN20181_c0_g1_i2:3-740(+)	5prime_partial	PF00171.19|Aldedh|Aldehyde dehydrogenase family|m.291658:5-208
TRINITY_DN31531_c1_g1	TRINITY_DN31531_c1_g1_i2	2477	gi|226502302|ref|NP_001147598.1|	LOC100281207 precursor [Zea transmembrane 9 superfamily protein member 2 precursor [Zea mays]	0.00E+00	98%	gi|123782059|sp|Q4KLL4.1|TM9S4_RAT	RecName: Full=Transmembrane 9 superfamily member 4; Flags: Precursor [Rattus norvegicus]	0.00E+00	66%	15368.BRADI3G54220.1	annotation not avaliable	_	KOG1278	_	_	_	GO:0016021|integral component of membrane;	_	_	_	m.126283|TRINITY_DN31531_c1_g1_i2:331-2475(-);m.126284|TRINITY_DN31531_c1_g1_i2:1352-2476(-)	5prime_partial;5prime_partial	PF02990.13|EMP70|Endomembrane protein 70|m.126283:112-666
TRINITY_DN39989_c0_g1	TRINITY_DN39989_c0_g1_i1	257	gi|1743354|emb|CAA71003.1|	aldehyde dehydrogenase (NAD+) [Nicotiana tabacum]	1.00E-41	99%	gi|118595573|sp|Q8S528.2|AL2B7_ARATH	RecName: Full=Aldehyde dehydrogenase family 2 member B7, mitochondrial; Short=ALDH2b; Flags: Precursor [Arabidopsis thaliana]	1.00E-38	94%	_	_	_	_	_	GO:0004029|aldehyde dehydrogenase (NAD) activity;	GO:0019852|L-ascorbic acid metabolic process;GO:0046486|glycerolipid metabolic process;GO:0006096|glycolytic process;GO:0055114|oxidation-reduction process;GO:0006574|valine catabolic process;GO:0006525|arginine metabolic process;GO:0019482|beta-alanine metabolic process;GO:0006631|fatty acid metabolic process;GO:0006094|gluconeogenesis;GO:0006547|histidine metabolic process;GO:0006560|proline me…	_	K00128	E1.2.1.3	path:ko00010;path:ko00040;path:ko00053;path:ko00071;path:ko00280;path:ko00310;path:ko00330;path:ko00340;path:ko00380;path:ko00410;path:ko00561;path:ko00620;path:ko00625;path:ko00903;path:ko01100;path:ko01110;path:ko01120;path:ko01130	_	_	_
TRINITY_DN30706_c0_g2	TRINITY_DN30706_c0_g2_i9	1173	gi|242089805|ref|XP_002440735.1|	hypothetical protein SORBIDRAFT_09g005840 [Sorghum bicolor]	0.00E+00	93%	gi|110808554|sp|Q1WM16.2|HXK7_ORYSJ	RecName: Full=Hexokinase-7; AltName: Full=Hexokinase-6 [Oryza sativa Japonica Group]	0.00E+00	87%	_	_	_	_	_	GO:0005524|ATP binding;GO:0008270|zinc ion binding;GO:0008865|fructokinase activity;GO:0004340|glucokinase activity;	GO:0010255|glucose mediated signaling pathway;GO:0005982|starch metabolic process;GO:0006096|glycolytic process;GO:0090332|stomatal closure;GO:0010148|transpiration;GO:0006013|mannose metabolic process;GO:0019872|streptomycin biosynthetic process;GO:0009747|hexokinase-dependent signaling;GO:0051156|glucose 6-phosphate metabolic process;GO:0006000|fructose metabolic process;GO:0006094|gluconeogene…	GO:0031307|integral component of mitochondrial outer membrane;GO:0005774|vacuolar membrane;GO:0009536|plastid;	K00844	HK	path:ko00010;path:ko00051;path:ko00052;path:ko00500;path:ko00520;path:ko00521;path:ko00524;path:ko01100;path:ko01110;path:ko01120;path:ko01130;path:ko01200;path:ko04066;path:ko04910;path:ko04930;path:ko04973;path:ko05230	m.143936|TRINITY_DN30706_c0_g2_i9:140-532(-)	complete	PF03727.13|Hexokinase_2|Hexokinase|m.143936:3-123
TRINITY_DN30845_c1_g1	TRINITY_DN30845_c1_g1_i6	717	gi|514786966|ref|XP_004971218.1|	PREDICTED: hexokinase-3-like [Setaria italica]	7.00E-20	89%	gi|110808553|sp|Q2KNB4.1|HXK3_ORYSJ	RecName: Full=Hexokinase-3; AltName: Full=Hexokinase-8 [Oryza sativa Japonica Group]	8.00E-20	85%	_	_	_	_	_	GO:0005524|ATP binding;GO:0004396|hexokinase activity;	GO:0005982|starch metabolic process;GO:0006096|glycolytic process;GO:0080147|root hair cell development;GO:0006013|mannose metabolic process;GO:0019872|streptomycin biosynthetic process;GO:0009651|response to salt stress;GO:0009409|response to cold;GO:0006000|fructose metabolic process;GO:0006094|gluconeogenesis;GO:0005985|sucrose metabolic process;GO:0046835|carbohydrate phosphorylation;GO:00060…	GO:0031307|integral component of mitochondrial outer membrane;GO:0009536|plastid;	K00844	HK	path:ko00010;path:ko00051;path:ko00052;path:ko00500;path:ko00520;path:ko00521;path:ko00524;path:ko01100;path:ko01110;path:ko01120;path:ko01130;path:ko01200;path:ko04066;path:ko04910;path:ko04930;path:ko04973;path:ko05230	_	_	_
TRINITY_DN26971_c0_g1	TRINITY_DN26971_c0_g1_i2	533	gi|242093724|ref|XP_002437352.1|	hypothetical protein SORBIDRAFT_10g025410 [Sorghum bicolor]	2.00E-43	87%	_	_	_	_	4558.Sb10g025410.1	hypothetical protein	_	_	NOG279817	_	_	_	_	_	_	m.241478|TRINITY_DN26971_c0_g1_i2:1-531(-)	internal	_
TRINITY_DN35414_c0_g1	TRINITY_DN35414_c0_g1_i2	2432	gi|475546376|gb|EMT10668.1|	Putative LRR receptor-like serine/threonine-protein kinase [Aegilops tauschii]	0.00E+00	77%	gi|264664489|sp|C0LGP4.1|Y3475_ARATH	RecName: Full=Probable LRR receptor-like serine/threonine-protein kinase At3g47570; Flags: Precursor [Arabidopsis thaliana]	0.00E+00	57%	_	_	_	_	_	GO:0004672|protein kinase activity;	GO:0016310|phosphorylation;	GO:0016020|membrane;	_	_	_	m.231926|TRINITY_DN35414_c0_g1_i2:1-315(+);m.231925|TRINITY_DN35414_c0_g1_i2:92-2431(+)	5prime_partial;3prime_partial	PF13855.3|LRR_8|Leucine rich repeat|m.231925:175-234;PF13855.3|LRR_8|Leucine rich repeat|m.231925:399-458;PF00560.30|LRR_1|Leucine Rich Repeat|m.231925:296-318;PF00560.30|LRR_1|Leucine Rich Repeat|m.231925:520-542;PF08263.9|LRRNT_2|Leucine rich repeat N-terminal domain|m.231925:35-74;PF08263.9|LRRNT_2|Leucine rich repeat N-terminal domain|m.231925:411-420;PF07714.14|Pkinase_Tyr|Protein tyrosine k…
TRINITY_DN32041_c0_g1	TRINITY_DN32041_c0_g1_i9	612	gi|242058643|ref|XP_002458467.1|	hypothetical protein SORBIDRAFT_03g034230 [Sorghum bicolor]	0.00E+00	99%	_	_	_	_	_	_	_	_	_	GO:0005524|ATP binding;GO:0008270|zinc ion binding;GO:0008865|fructokinase activity;GO:0004340|glucokinase activity;	GO:0010255|glucose mediated signaling pathway;GO:0005982|starch metabolic process;GO:0006096|glycolytic process;GO:0090332|stomatal closure;GO:0010148|transpiration;GO:0006013|mannose metabolic process;GO:0019872|streptomycin biosynthetic process;GO:0009747|hexokinase-dependent signaling;GO:0051156|glucose 6-phosphate metabolic process;GO:0006000|fructose metabolic process;GO:0006094|gluconeogene…	GO:0009707|chloroplast outer membrane;GO:0031307|integral component of mitochondrial outer membrane;GO:0005774|vacuolar membrane;	K00844	HK	path:ko00010;path:ko00051;path:ko00052;path:ko00500;path:ko00520;path:ko00521;path:ko00524;path:ko01100;path:ko01110;path:ko01120;path:ko01130;path:ko01200;path:ko04066;path:ko04910;path:ko04930;path:ko04973;path:ko05230	m.339726|TRINITY_DN32041_c0_g1_i9:215-610(+)	3prime_partial	PF03727.13|Hexokinase_2|Hexokinase|m.339726:1-129
TRINITY_DN26047_c1_g1	TRINITY_DN26047_c1_g1_i2	1105	gi|514818155|ref|XP_004983785.1|	PREDICTED: chitinase 8-like [Setaria italica]	0.00E+00	91%	gi|75141289|sp|Q7XCK6.1|CHI8_ORYSJ	RecName: Full=Chitinase 8; AltName: Full=Class II chitinase a; Short=OsChia2a; AltName: Full=Pathogenesis related (PR)-3 chitinase 8; Flags: Precursor [Oryza sativa	0.00E+00	88%	39946.BGIOSIBCE032942	Os10g0542900	COG3979	KOG4742	_	GO:0004568|chitinase activity;	GO:0006032|chitin catabolic process;GO:0016998|cell wall macromolecule catabolic process;GO:0005975|carbohydrate metabolic process;	GO:0016023|cytoplasmic membrane-bounded vesicle;	_	_	_	m.59726|TRINITY_DN26047_c1_g1_i2:607-1104(-)	5prime_partial	PF00182.16|Glyco_hydro_19|Chitinase class I|m.59726:62-164
TRINITY_DN27360_c0_g2	TRINITY_DN27360_c0_g2_i5	1467	gi|212722662|ref|NP_001132226.1|	hypothetical protein [Zea mays]	0.00E+00	97%	_	_	_	_	4558.Sb01g027670.1	hypothetical protein	_	_	NOG270482	_	_	_	_	_	_	m.264822|TRINITY_DN27360_c0_g2_i5:252-989(-)	complete	_
TRINITY_DN25549_c0_g2	TRINITY_DN25549_c0_g2_i6	708	gi|242051763|ref|XP_002455027.1|	hypothetical protein SORBIDRAFT_03g003190 [Sorghum bicolor]	2.00E-17	87%	gi|110808555|sp|Q1WM15.2|HXK8_ORYSJ	RecName: Full=Hexokinase-8; AltName: Full=Hexokinase-4 [Oryza sativa Japonica Group]	8.00E-19	87%	_	_	_	_	_	GO:0005524|ATP binding;GO:0004396|hexokinase activity;	GO:0005982|starch metabolic process;GO:0006094|gluconeogenesis;GO:0006000|fructose metabolic process;GO:0006096|glycolytic process;GO:0005985|sucrose metabolic process;GO:0046835|carbohydrate phosphorylation;GO:0006013|mannose metabolic process;GO:0006040|amino sugar metabolic process;GO:0019872|streptomycin biosynthetic process;GO:0006012|galactose metabolic process;	_	K00844	HK	path:ko00010;path:ko00051;path:ko00052;path:ko00500;path:ko00520;path:ko00521;path:ko00524;path:ko01100;path:ko01110;path:ko01120;path:ko01130;path:ko01200;path:ko04066;path:ko04910;path:ko04930;path:ko04973;path:ko05230	_	_	_
TRINITY_DN37393_c1_g2	TRINITY_DN37393_c1_g2_i9	1325	gi|242058643|ref|XP_002458467.1|	hypothetical protein SORBIDRAFT_03g034230 [Sorghum bicolor]	0.00E+00	99%	_	_	_	_	4558.Sb03g034230.1	hypothetical protein	COG5026	KOG1369	_	GO:0005524|ATP binding;GO:0008270|zinc ion binding;GO:0008865|fructokinase activity;GO:0004340|glucokinase activity;	GO:0010255|glucose mediated signaling pathway;GO:0005982|starch metabolic process;GO:0006096|glycolytic process;GO:0090332|stomatal closure;GO:0010148|transpiration;GO:0006013|mannose metabolic process;GO:0019872|streptomycin biosynthetic process;GO:0009747|hexokinase-dependent signaling;GO:0051156|glucose 6-phosphate metabolic process;GO:0006000|fructose metabolic process;GO:0006094|gluconeogene…	GO:0009707|chloroplast outer membrane;GO:0031307|integral component of mitochondrial outer membrane;GO:0005774|vacuolar membrane;	K00844	HK	path:ko00010;path:ko00051;path:ko00052;path:ko00500;path:ko00520;path:ko00521;path:ko00524;path:ko01100;path:ko01110;path:ko01120;path:ko01130;path:ko01200;path:ko04066;path:ko04910;path:ko04930;path:ko04973;path:ko05230	m.339264|TRINITY_DN37393_c1_g2_i9:2-1324(-)	internal	PF00349.18|Hexokinase_1|Hexokinase|m.339264:100-299;PF03727.13|Hexokinase_2|Hexokinase|m.339264:306-439
TRINITY_DN24059_c0_g1	TRINITY_DN24059_c0_g1_i3	722	gi|242037915|ref|XP_002466352.1|	hypothetical protein SORBIDRAFT_01g006210 [Sorghum bicolor]	2.00E-35	80%	_	_	_	_	_	_	_	_	_	_	_	_	_	_	_	m.213997|TRINITY_DN24059_c0_g1_i3:335-646(-)	complete	_
TRINITY_DN30845_c1_g2	TRINITY_DN30845_c1_g2_i1	853	gi|242059853|ref|XP_002459072.1|	hypothetical protein SORBIDRAFT_03g045420 [Sorghum bicolor]	2.00E-35	100%	_	_	_	_	_	_	_	_	_	GO:0005524|ATP binding;GO:0004396|hexokinase activity;	GO:0005982|starch metabolic process;GO:0006096|glycolytic process;GO:0080147|root hair cell development;GO:0006013|mannose metabolic process;GO:0019872|streptomycin biosynthetic process;GO:0009651|response to salt stress;GO:0009409|response to cold;GO:0006000|fructose metabolic process;GO:0006094|gluconeogenesis;GO:0005985|sucrose metabolic process;GO:0046835|carbohydrate phosphorylation;GO:00060…	GO:0031307|integral component of mitochondrial outer membrane;GO:0009536|plastid;	K00844	HK	path:ko00010;path:ko00051;path:ko00052;path:ko00500;path:ko00520;path:ko00521;path:ko00524;path:ko01100;path:ko01110;path:ko01120;path:ko01130;path:ko01200;path:ko04066;path:ko04910;path:ko04930;path:ko04973;path:ko05230	_	_	_
TRINITY_DN25549_c0_g1	TRINITY_DN25549_c0_g1_i9	2393	gi|242051763|ref|XP_002455027.1|	hypothetical protein SORBIDRAFT_03g003190 [Sorghum bicolor]	0.00E+00	95%	gi|110808555|sp|Q1WM15.2|HXK8_ORYSJ	RecName: Full=Hexokinase-8; AltName: Full=Hexokinase-4 [Oryza sativa Japonica Group]	0.00E+00	94%	4558.Sb03g003190.1	hypothetical protein	COG5026	KOG1369	_	GO:0005524|ATP binding;GO:0016301|kinase activity;GO:0016773|phosphotransferase activity, alcohol group as acceptor;	GO:0016310|phosphorylation;GO:0006096|glycolytic process;	_	K00844	HK	path:ko00010;path:ko00051;path:ko00052;path:ko00500;path:ko00520;path:ko00521;path:ko00524;path:ko01100;path:ko01110;path:ko01120;path:ko01130;path:ko01200;path:ko04066;path:ko04910;path:ko04930;path:ko04973;path:ko05230	m.153944|TRINITY_DN25549_c0_g1_i9:394-1413(-);m.153945|TRINITY_DN25549_c0_g1_i9:1775-2392(-)	complete;5prime_partial	PF03727.13|Hexokinase_2|Hexokinase|m.153944:51-289;PF00349.18|Hexokinase_1|Hexokinase|m.153944:6-44;PF00349.18|Hexokinase_1|Hexokinase|m.153945:63-159
TRINITY_DN37393_c1_g3	TRINITY_DN37393_c1_g3_i1	1616	gi|391347294|ref|XP_003747899.1|	PREDICTED: hexokinase-2-like [Metaseiulus occidentalis]	0.00E+00	81%	gi|122134685|sp|Q1W674.1|HXK2_PIG	RecName: Full=Hexokinase-2; AltName: Full=Hexokinase type II; Short=HK II [Sus scrofa]	0.00E+00	69%	7244.FBpp0233574	GJ19157	COG5026	KOG1369	_	GO:0000166|nucleotide binding;GO:0016301|kinase activity;GO:0016773|phosphotransferase activity, alcohol group as acceptor;	GO:0016310|phosphorylation;GO:0005975|carbohydrate metabolic process;	_	K00844	HK	path:ko00010;path:ko00051;path:ko00052;path:ko00500;path:ko00520;path:ko00521;path:ko00524;path:ko01100;path:ko01110;path:ko01120;path:ko01130;path:ko01200;path:ko04066;path:ko04910;path:ko04930;path:ko04973;path:ko05230	m.108446|TRINITY_DN37393_c1_g3_i1:197-1552(-)	complete	PF03727.13|Hexokinase_2|Hexokinase|m.108446:210-444;PF00349.18|Hexokinase_1|Hexokinase|m.108446:10-203
TRINITY_DN25176_c1_g1	TRINITY_DN25176_c1_g1_i5	1498	gi|242055779|ref|XP_002457035.1|	hypothetical protein SORBIDRAFT_03g000240 [Sorghum bicolor]	0.00E+00	78%	gi|20978775|sp|Q93WT0.1|WRK31_ARATH	RecName: Full=Probable WRKY transcription factor 31; AltName: Full=WRKY DNA-binding protein 31 [Arabidopsis thaliana]	8.00E-36	83%	_	_	_	_	_	_	_	_	_	_	_	m.14969|TRINITY_DN25176_c1_g1_i5:411-1076(+);m.14970|TRINITY_DN25176_c1_g1_i5:1119-1496(-);m.14971|TRINITY_DN25176_c1_g1_i5:750-1097(-)	complete;5prime_partial;complete	_
TRINITY_DN27680_c0_g1	TRINITY_DN27680_c0_g1_i3	942	gi|242082902|ref|XP_002441876.1|	hypothetical protein SORBIDRAFT_08g004030 [Sorghum bicolor]	0.00E+00	99%	gi|728868|sp|P40603.1|APG_BRANA	RecName: Full=Anther-specific proline-rich protein APG; AltName: Full=Protein CEX	1.00E-05	42%	4558.Sb08g004030.1	hypothetical protein	_	_	NOG287289;NOG259462	_	_	_	_	_	_	m.258413|TRINITY_DN27680_c0_g1_i3:1-705(+)	5prime_partial	PF05633.8|DUF793|Protein of unknown function (DUF793)|m.258413:15-228
TRINITY_DN27256_c0_g2	TRINITY_DN27256_c0_g2_i3	993	gi|523795265|gb|AGQ89281.1|	beta-1,3-glucanase A [Saccharum hybrid cultivar]	0.00E+00	98%	gi|1352327|sp|P49237.1|E13B_MAIZE	RecName: Full=Glucan endo-1,3-beta-glucosidase, acidic isoform; AltName: Full=(1-)3)-beta-glucan endohydrolase; Short=(1-)3)-beta-glucanase; AltName: Full=Beta-1,3-e	0.00E+00	90%	4558.Sb03g045450.1	hypothetical protein	_	_	NOG295235	GO:0004553|hydrolase activity, hydrolyzing O-glycosyl compounds;	GO:0005975|carbohydrate metabolic process;	_	_	_	_	m.87452|TRINITY_DN27256_c0_g2_i3:476-991(+)	3prime_partial	PF00332.15|Glyco_hydro_17|Glycosyl hydrolases family 17|m.87452:1-172
TRINITY_DN33848_c1_g1	TRINITY_DN33848_c1_g1_i5	844	gi|670367792|ref|XP_008665182.1|	PREDICTED: putative glutaredoxin-C14 [Zea mays]	0.00E+00	94%	gi|119370628|sp|Q0IMV4.2|GRC14_ORYSJ	RecName: Full=Putative glutaredoxin-C14	6.00E-42	89%	4558.Sb08g017090.1	hypothetical protein	_	KOG1752	_	GO:0015035|protein disulfide oxidoreductase activity;GO:0009055|electron carrier activity;	GO:0055114|oxidation-reduction process;GO:0045454|cell redox homeostasis;	_	K03676	grxC, GLRX, GLRX2	_	m.171958|TRINITY_DN33848_c1_g1_i5:403-717(-);m.171957|TRINITY_DN33848_c1_g1_i5:391-747(+)	complete;complete	PF00462.21|Glutaredoxin|Glutaredoxin|m.171958:13-77
TRINITY_DN37263_c0_g2	TRINITY_DN37263_c0_g2_i2	346	gi|413951345|gb|AFW83994.1|	hypothetical protein ZEAMMB73_545591 [Zea mays]	1.00E-18	93%	gi|110808553|sp|Q2KNB4.1|HXK3_ORYSJ	RecName: Full=Hexokinase-3; AltName: Full=Hexokinase-8 [Oryza sativa Japonica Group]	2.00E-15	87%	_	_	_	_	_	GO:0005524|ATP binding;GO:0004396|hexokinase activity;	GO:0005982|starch metabolic process;GO:0006096|glycolytic process;GO:0080147|root hair cell development;GO:0006013|mannose metabolic process;GO:0019872|streptomycin biosynthetic process;GO:0009651|response to salt stress;GO:0009409|response to cold;GO:0006000|fructose metabolic process;GO:0006094|gluconeogenesis;GO:0005985|sucrose metabolic process;GO:0046835|carbohydrate phosphorylation;GO:00060…	GO:0031307|integral component of mitochondrial outer membrane;GO:0009536|plastid;	K00844	HK	path:ko00010;path:ko00051;path:ko00052;path:ko00500;path:ko00520;path:ko00521;path:ko00524;path:ko01100;path:ko01110;path:ko01120;path:ko01130;path:ko01200;path:ko04066;path:ko04910;path:ko04930;path:ko04973;path:ko05230	_	_	_
TRINITY_DN23343_c0_g1	TRINITY_DN23343_c0_g1_i1	1857	gi|242074128|ref|XP_002447000.1|	hypothetical protein SORBIDRAFT_06g026735 [Sorghum bicolor]	0.00E+00	87%	gi|122233185|sp|Q3E8W4.1|ANX2_ARATH	RecName: Full=Receptor-like protein kinase ANXUR2; Flags: Precursor [Arabidopsis thaliana]	0.00E+00	54%	4558.Sb06g026735.1	hypothetical protein	_	KOG1187	_	_	GO:0050832|defense response to fungus;GO:0010483|pollen tube reception;GO:0009791|post-embryonic development;GO:0046777|protein autophosphorylation;	GO:0009506|plasmodesma;GO:0043680|filiform apparatus;	_	_	_	m.296163|TRINITY_DN23343_c0_g1_i1:121-1857(+);m.296164|TRINITY_DN23343_c0_g1_i1:79-1620(-)	3prime_partial;complete	PF12819.4|Malectin_like|Carbohydrate-binding protein of the ER|m.296164:37-411;PF11721.5|Malectin|Di-glucose binding within endoplasmic reticulum|m.296164:34-169;PF11721.5|Malectin|Di-glucose binding within endoplasmic reticulum|m.296164:229-377
TRINITY_DN36128_c0_g1	TRINITY_DN36128_c0_g1_i8	949	gi|514745085|ref|XP_004960794.1|	PREDICTED: thioredoxin H4-2-like isoform X1 [Setaria italica]	0.00E+00	96%	gi|122169495|sp|Q0DKF1.1|TRH42_ORYSJ	RecName: Full=Thioredoxin H4-2; Short=OsTrxh4-2; AltName: Full=OsTrx18 [Oryza sativa Japonica Group]	0.00E+00	89%	4558.Sb09g005030.1	hypothetical protein	COG0526	KOG0907	_	GO:0015035|protein disulfide oxidoreductase activity;	GO:0006662|glycerol ether metabolic process;GO:0055114|oxidation-reduction process;GO:0045454|cell redox homeostasis;	_	K03671	trxA	_	m.195153|TRINITY_DN36128_c0_g1_i8:373-777(-)	complete	PF00085.17|Thioredoxin|Thioredoxin|m.195153:27-125
TRINITY_DN5965_c0_g1	TRINITY_DN5965_c0_g1_i1	249	gi|50287141|ref|XP_446000.1|	hypothetical protein [Candida glabrata CBS 138]	9.00E-39	100%	gi|123899|sp|P17709.1|HXKG_YEAST	RecName: Full=Glucokinase-1; AltName: Full=Glucose kinase 1; Short=GLK-1 [Saccharomyces cerevisiae S288c]	2.00E-25	79%	_	_	_	_	_	GO:0005524|ATP binding;GO:0004396|hexokinase activity;	GO:0005982|starch metabolic process;GO:0006094|gluconeogenesis;GO:0006000|fructose metabolic process;GO:0006096|glycolytic process;GO:0005985|sucrose metabolic process;GO:0046835|carbohydrate phosphorylation;GO:0006013|mannose metabolic process;GO:0006040|amino sugar metabolic process;GO:0019872|streptomycin biosynthetic process;GO:0006012|galactose metabolic process;	GO:0005829|cytosol;	K00844	HK	path:ko00010;path:ko00051;path:ko00052;path:ko00500;path:ko00520;path:ko00521;path:ko00524;path:ko01100;path:ko01110;path:ko01120;path:ko01130;path:ko01200;path:ko04066;path:ko04910;path:ko04930;path:ko04973;path:ko05230	_	_	_
TRINITY_DN42664_c0_g1	TRINITY_DN42664_c0_g1_i1	360	gi|413951345|gb|AFW83994.1|	hypothetical protein ZEAMMB73_545591 [Zea mays]	1.00E-15	81%	gi|110808553|sp|Q2KNB4.1|HXK3_ORYSJ	RecName: Full=Hexokinase-3; AltName: Full=Hexokinase-8 [Oryza sativa Japonica Group]	2.00E-15	77%	39946.BGIOSIBCE004932	annotation not avaliable	_	KOG1369	_	GO:0005524|ATP binding;GO:0004396|hexokinase activity;	GO:0005982|starch metabolic process;GO:0006096|glycolytic process;GO:0080147|root hair cell development;GO:0006013|mannose metabolic process;GO:0019872|streptomycin biosynthetic process;GO:0009651|response to salt stress;GO:0009409|response to cold;GO:0006000|fructose metabolic process;GO:0006094|gluconeogenesis;GO:0005985|sucrose metabolic process;GO:0046835|carbohydrate phosphorylation;GO:00060…	GO:0031307|integral component of mitochondrial outer membrane;GO:0009536|plastid;	K00844	HK	path:ko00010;path:ko00051;path:ko00052;path:ko00500;path:ko00520;path:ko00521;path:ko00524;path:ko01100;path:ko01110;path:ko01120;path:ko01130;path:ko01200;path:ko04066;path:ko04910;path:ko04930;path:ko04973;path:ko05230	m.107983|TRINITY_DN42664_c0_g1_i1:1-360(+)	internal	_
TRINITY_DN28460_c2_g1	TRINITY_DN28460_c2_g1_i2	1209	gi|242056491|ref|XP_002457391.1|	hypothetical protein SORBIDRAFT_03g006590 [Sorghum bicolor]	0.00E+00	94%	gi|75168343|sp|Q9AWS0.1|Y1410_ORYSJ	RecName: Full=AP2/ERF and B3 domain-containing protein Os01g0141000 [Oryza sativa Japonica Group]	0.00E+00	81%	4558.Sb03g006590.1	hypothetical protein	_	_	NOG279968	GO:0003677|DNA binding;GO:0003700|sequence-specific DNA binding transcription factor activity;	GO:0006355|regulation of transcription, DNA-templated;	GO:0005634|nucleus;GO:0005667|transcription factor complex;	K09287	RAV	_	m.135571|TRINITY_DN28460_c2_g1_i2:1-837(+)	5prime_partial	PF02362.18|B3|B3 DNA binding domain|m.135571:89-193
TRINITY_DN34667_c1_g1	TRINITY_DN34667_c1_g1_i1	1569	gi|242050432|ref|XP_002462960.1|	hypothetical protein SORBIDRAFT_02g035320 [Sorghum bicolor]	0.00E+00	95%	gi|61214232|sp|Q766C2.1|NEP2_NEPGR	RecName: Full=Aspartic proteinase nepenthesin-2; AltName: Full=Nepenthesin-II; Flags: Precursor [Nepenthes gracilis]	0.00E+00	55%	4558.Sb02g035320.1	hypothetical protein	_	KOG1339	_	GO:0004190|aspartic-type endopeptidase activity;	GO:0006508|proteolysis;	_	_	_	_	m.71055|TRINITY_DN34667_c1_g1_i1:202-1569(-)	5prime_partial	PF14543.3|TAXi_N|Xylanase inhibitor N-terminal|m.71055:98-269;PF14541.3|TAXi_C|Xylanase inhibitor C-terminal|m.71055:297-449;PF00026.20|Asp|Eukaryotic aspartyl protease|m.71055:97-150;PF00026.20|Asp|Eukaryotic aspartyl protease|m.71055:241-449
TRINITY_DN24479_c0_g1	TRINITY_DN24479_c0_g1_i8	680	_	_	_	_	_	_	_	_	_	_	_	_	_	_	_	_	_	_	_	_	_	_
TRINITY_DN36938_c0_g2	TRINITY_DN36938_c0_g2_i4	1579	gi|242045660|ref|XP_002460701.1|	hypothetical protein SORBIDRAFT_02g033400 [Sorghum bicolor]	0.00E+00	99%	gi|75222988|sp|Q5MAU8.1|PPA27_ARATH	RecName: Full=Probable inactive purple acid phosphatase 27; Flags: Precursor [Arabidopsis thaliana]	0.00E+00	87%	4558.Sb02g033400.1	hypothetical protein	_	KOG1378	_	GO:0046872|metal ion binding;GO:0003993|acid phosphatase activity;	GO:0019497|hexachlorocyclohexane metabolic process;GO:0006771|riboflavin metabolic process;GO:0016311|dephosphorylation;	_	_	_	_	m.189914|TRINITY_DN36938_c0_g2_i4:264-1322(+)	complete	PF00149.25|Metallophos|Calcineurin-like phosphoesterase|m.189914:26-241;PF14008.3|Metallophos_C|Iron/zinc purple acid phosphatase-like protein C|m.189914:266-326
TRINITY_DN31634_c1_g2	TRINITY_DN31634_c1_g2_i9	1283	gi|242066678|ref|XP_002454628.1|	hypothetical protein SORBIDRAFT_04g034500 [Sorghum bicolor]	6.00E-40	97%	gi|73921030|sp|Q9ZVN4.1|Y1500_ARATH	RecName: Full=Probable tyrosine-protein phosphatase At1g05000 [Arabidopsis thaliana]	1.00E-08	89%	_	_	_	_	_	GO:0004725|protein tyrosine phosphatase activity;	GO:0035335|peptidyl-tyrosine dephosphorylation;GO:0006570|tyrosine metabolic process;	_	K18045	SIW14, OCA3	_	m.312513|TRINITY_DN31634_c1_g2_i9:2-334(+)	5prime_partial	PF03162.10|Y_phosphatase2|Tyrosine phosphatase family|m.312513:74-110
TRINITY_DN31398_c0_g1	TRINITY_DN31398_c0_g1_i9	3438	gi|530279362|gb|AGT17193.1|	zinc transporter [Saccharum hybrid cultivar R570]	0.00E+00	92%	gi|306756346|sp|Q5Z653.2|ZIP10_ORYSJ	RecName: Full=Zinc transporter 10; AltName: Full=ZRT/IRT-like protein 10; Short=OsZIP10; Flags: Precursor [Oryza sativa Japonica Group]	0.00E+00	97%	4558.Sb10g022390.1	hypothetical protein	_	KOG1558	_	GO:0005385|zinc ion transmembrane transporter activity;GO:0005381|iron ion transmembrane transporter activity;	GO:0034755|iron ion transmembrane transport;GO:0009624|response to nematode;GO:0071577|zinc ion transmembrane transport;	GO:0005774|vacuolar membrane;GO:0016021|integral component of membrane;GO:0005886|plasma membrane;	K14709	SLC39A1_2_3, ZIP1_2_3	_	m.304251|TRINITY_DN31398_c0_g1_i9:2046-2912(-)	complete	PF02535.19|Zip|ZIP Zinc transporter|m.304251:51-185
TRINITY_DN42013_c0_g1	TRINITY_DN42013_c0_g1_i1	255	gi|3710|emb|CAA48003.1|	hexokinase PII [Saccharomyces cerevisiae]	6.00E-42	100%	gi|417162|sp|P04807.4|HXKB_YEAST	RecName: Full=Hexokinase-2; AltName: Full=Hexokinase PII; AltName: Full=Hexokinase-B [Saccharomyces cerevisiae S288c]	6.00E-44	100%	_	_	_	_	_	GO:0005524|ATP binding;GO:0004396|hexokinase activity;	GO:0005982|starch metabolic process;GO:0006096|glycolytic process;GO:0006013|mannose metabolic process;GO:0019872|streptomycin biosynthetic process;GO:0006094|gluconeogenesis;GO:0006000|fructose metabolic process;GO:0008361|regulation of cell size;GO:0046015|regulation of transcription by glucose;GO:0005985|sucrose metabolic process;GO:0046835|carbohydrate phosphorylation;GO:0006040|amino sugar m…	GO:0005829|cytosol;GO:0005739|mitochondrion;GO:0005634|nucleus;	K00844	HK	path:ko00010;path:ko00051;path:ko00052;path:ko00500;path:ko00520;path:ko00521;path:ko00524;path:ko01100;path:ko01110;path:ko01120;path:ko01130;path:ko01200;path:ko04066;path:ko04910;path:ko04930;path:ko04973;path:ko05230	_	_	_
TRINITY_DN35897_c0_g1	TRINITY_DN35897_c0_g1_i9	909	gi|670413767|ref|XP_008648091.1|	PREDICTED: uncharacterized protein LOC100382751 isoform X1 [Zea mays]	0.00E+00	92%	_	_	_	_	4558.Sb09g027080.1	annotation not avaliable	COG0596	KOG4178	_	_	_	_	_	_	_	m.157761|TRINITY_DN35897_c0_g1_i9:161-907(+)	3prime_partial	PF00561.17|Abhydrolase_1|alpha/beta hydrolase fold|m.157761:94-169;PF12146.5|Hydrolase_4|Serine aminopeptidase, S33|m.157761:93-170;PF12697.4|Abhydrolase_6|Alpha/beta hydrolase family|m.157761:92-197
TRINITY_DN30656_c0_g1	TRINITY_DN30656_c0_g1_i9	1213	gi|242057645|ref|XP_002457968.1|	hypothetical protein SORBIDRAFT_03g023990 [Sorghum bicolor]	0.00E+00	96%	gi|75214515|sp|Q9XEA1.1|CSCL5_ARATH	RecName: Full=CSC1-like protein At4g04340 [Arabidopsis thaliana]	0.00E+00	77%	39946.BGIOSIBCE002212	Putative uncharacterized protein	_	KOG1134	_	_	_	GO:0016023|cytoplasmic membrane-bounded vesicle;GO:0005886|plasma membrane;	_	_	_	_	_	_
TRINITY_DN34153_c0_g1	TRINITY_DN34153_c0_g1_i7	2984	gi|242080405|ref|XP_002444971.1|	hypothetical protein SORBIDRAFT_07g002140 [Sorghum bicolor]	0.00E+00	98%	gi|75131040|sp|Q6YRM6.1|Y8219_ORYSJ	RecName: Full=UPF0392 protein Os08g0121900 [Oryza sativa Japonica Group]	0.00E+00	90%	4558.Sb07g002140.1	hypothetical protein	COG0463	KOG4159	_	_	_	_	_	_	_	m.203628|TRINITY_DN34153_c0_g1_i7:976-1461(-);m.203630|TRINITY_DN34153_c0_g1_i7:264-629(+);m.203626|TRINITY_DN34153_c0_g1_i7:1478-2605(+)	complete;complete;complete	PF01697.24|Glyco_transf_92|Glycosyltransferase family 92|m.203626:104-314;PF13704.3|Glyco_tranf_2_4|Glycosyl transferase family 2|m.203626:114-207
TRINITY_DN37136_c2_g1	TRINITY_DN37136_c2_g1_i2	578	gi|238015046|gb|ACR38558.1|	unknown [Zea mays]	0.00E+00	99%	gi|75328327|sp|Q851L8.1|CESA5_ORYSJ	RecName: Full=Probable cellulose synthase A catalytic subunit 5 [UDP-forming]	0.00E+00	99%	39947.LOC_Os03g62090.1	CESA5 - cellulose synthase, expressed; Probable catalytic subunit of cellulose synthase term [...]	COG1215	_	_	GO:0016760|cellulose synthase (UDP-forming) activity;GO:0008270|zinc ion binding;	GO:0043622|cortical microtubule organization;GO:0006011|UDP-glucose metabolic process;GO:0005982|starch metabolic process;GO:0005985|sucrose metabolic process;GO:0016049|cell growth;GO:0010214|seed coat development;GO:0009833|primary cell wall biogenesis;GO:0030244|cellulose biosynthetic process;	GO:0005794|Golgi apparatus;GO:0016021|integral component of membrane;GO:0005886|plasma membrane;	K10999	CESA	_	m.34004|TRINITY_DN37136_c2_g1_i2:1-576(-)	internal	PF03552.11|Cellulose_synt|Cellulose synthase|m.34004:1-192
TRINITY_DN26785_c1_g2	TRINITY_DN26785_c1_g2_i2	498	gi|242074480|ref|XP_002447176.1|	hypothetical protein SORBIDRAFT_06g029830 [Sorghum bicolor]	1.00E-29	83%	_	_	_	_	4558.Sb06g029830.1	hypothetical protein	_	_	NOG267985	_	_	_	_	_	_	m.7932|TRINITY_DN26785_c1_g2_i2:186-497(-)	5prime_partial	PF12609.5|DUF3774|Wound-induced protein|m.7932:33-101
TRINITY_DN32050_c0_g1	TRINITY_DN32050_c0_g1_i9	3049	gi|242049634|ref|XP_002462561.1|	hypothetical protein SORBIDRAFT_02g028255 [Sorghum bicolor]	0.00E+00	97%	_	_	_	_	4558.Sb02g028255.1	hypothetical protein	_	_	NOG286428	_	_	_	_	_	_	m.140331|TRINITY_DN32050_c0_g1_i9:412-2787(+)	complete	_
TRINITY_DN32646_c0_g2	TRINITY_DN32646_c0_g2_i9	1268	gi|242045140|ref|XP_002460441.1|	hypothetical protein SORBIDRAFT_02g028180 [Sorghum bicolor]	0.00E+00	98%	gi|14195017|sp|Q9SEE4.1|PIRL_SOLLC	RecName: Full=Pirin-like protein [Solanum lycopersicum]	3.00E-40	82%	_	_	_	_	_	_	_	_	K06911	K06911	_	m.220765|TRINITY_DN32646_c0_g2_i9:220-765(+)	complete	PF02678.13|Pirin|Pirin|m.220765:24-69
TRINITY_DN36979_c1_g1	TRINITY_DN36979_c1_g1_i5	3249	gi|242033191|ref|XP_002463990.1|	hypothetical protein SORBIDRAFT_01g010110 [Sorghum bicolor]	0.00E+00	97%	gi|1174718|sp|P43298.1|TMK1_ARATH	RecName: Full=Probable receptor protein kinase TMK1; Flags: Precursor [Arabidopsis thaliana]	0.00E+00	72%	4558.Sb01g010110.1	hypothetical protein	COG0515	KOG0619;KOG1187	_	GO:0005524|ATP binding;GO:0004675|transmembrane receptor protein serine/threonine kinase activity;	GO:0009555|pollen development;GO:0009069|serine family amino acid metabolic process;GO:0006468|protein phosphorylation;GO:0007178|transmembrane receptor protein serine/threonine kinase signaling pathway;	GO:0009506|plasmodesma;GO:0009505|plant-type cell wall;GO:0016021|integral component of membrane;GO:0005886|plasma membrane;	_	_	_	m.52344|TRINITY_DN36979_c1_g1_i5:282-3248(-)	5prime_partial	PF07714.14|Pkinase_Tyr|Protein tyrosine kinase|m.52344:635-864;PF00069.22|Pkinase|Protein kinase domain|m.52344:634-909;PF08263.9|LRRNT_2|Leucine rich repeat N-terminal domain|m.52344:68-107;PF08263.9|LRRNT_2|Leucine rich repeat N-terminal domain|m.52344:374-405
TRINITY_DN31067_c0_g1	TRINITY_DN31067_c0_g1_i7	2358	gi|242093874|ref|XP_002437427.1|	hypothetical protein SORBIDRAFT_10g026930 [Sorghum bicolor]	0.00E+00	87%	gi|332278133|sp|Q700D9.2|MYBF_ARATH	RecName: Full=Putative Myb family transcription factor At1g14600	8.00E-06	79%	39946.BGIOSIBCE022974	Os06g0670300	_	KOG1601	_	GO:0003677|DNA binding;GO:0003682|chromatin binding;	_	GO:0000785|chromatin;	_	_	_	m.234466|TRINITY_DN31067_c0_g1_i7:488-1096(-)	complete	_
TRINITY_DN37605_c0_g1	TRINITY_DN37605_c0_g1_i6	5959	gi|670389665|ref|XP_008675219.1|	PREDICTED: callose synthase 12-like [Zea mays]	0.00E+00	98%	gi|75216593|sp|Q9ZT82.1|CALSC_ARATH	RecName: Full=Callose synthase 12; AltName: Full=1,3-beta-glucan synthase; AltName: Full=Protein GLUCAN SYNTHASE-LIKE 5; AltName: Full=Protein POWDERY MILDEW RESIS	0.00E+00	80%	15368.BRADI2G46250.1	annotation not avaliable	_	KOG0916	_	GO:0003843|1,3-beta-D-glucan synthase activity;	GO:0005982|starch metabolic process;GO:0006075|(1->3)-beta-D-glucan biosynthetic process;GO:0005985|sucrose metabolic process;	GO:0000148|1,3-beta-D-glucan synthase complex;	K11000	CALS	_	m.134349|TRINITY_DN37605_c0_g1_i6:490-5823(-)	complete	PF02364.12|Glucan_synthase|1,3-beta-glucan synthase component|m.134349:865-1657;PF14288.3|FKS1_dom1|1,3-beta-glucan synthase subunit FKS1, domain-1|m.134349:149-260
TRINITY_DN38690_c0_g1	TRINITY_DN38690_c0_g1_i1	445	gi|50289391|ref|XP_447127.1|	hypothetical protein [Candida glabrata CBS 138]	0.00E+00	100%	gi|1170444|sp|P04806.2|HXKA_YEAST	RecName: Full=Hexokinase-1; AltName: Full=Hexokinase PI; AltName: Full=Hexokinase-A [Saccharomyces cerevisiae S288c]	0.00E+00	91%	_	_	_	_	_	GO:0005524|ATP binding;GO:0004396|hexokinase activity;	GO:0005982|starch metabolic process;GO:0006094|gluconeogenesis;GO:0006000|fructose metabolic process;GO:0006096|glycolytic process;GO:0005985|sucrose metabolic process;GO:0046835|carbohydrate phosphorylation;GO:0006013|mannose metabolic process;GO:0006040|amino sugar metabolic process;GO:0019872|streptomycin biosynthetic process;GO:0006012|galactose metabolic process;	_	K00844	HK	path:ko00010;path:ko00051;path:ko00052;path:ko00500;path:ko00520;path:ko00521;path:ko00524;path:ko01100;path:ko01110;path:ko01120;path:ko01130;path:ko01200;path:ko04066;path:ko04910;path:ko04930;path:ko04973;path:ko05230	m.81402|TRINITY_DN38690_c0_g1_i1:1-444(-)	internal	PF03727.13|Hexokinase_2|Hexokinase|m.81402:2-137
TRINITY_DN29119_c2_g3	TRINITY_DN29119_c2_g3_i7	1027	gi|413938355|gb|AFW72906.1|	hypothetical protein ZEAMMB73_758929 [Zea mays]	5.00E-43	85%	gi|38605150|sp|Q38908.2|XTH30_ARATH	RecName: Full=Probable xyloglucan endotransglucosylase/hydrolase protein 30; Short=At-XTH30; Short=XTH-30; Flags: Precursor [Arabidopsis thaliana]	1.00E-22	71%	_	_	_	_	_	GO:0016762|xyloglucan:xyloglucosyl transferase activity;GO:0004553|hydrolase activity, hydrolyzing O-glycosyl compounds;	GO:0006073|cellular glucan metabolic process;	GO:0048046|apoplast;GO:0005618|cell wall;	K08235	E2.4.1.207	_	m.48387|TRINITY_DN29119_c2_g3_i7:67-462(+)	complete	PF00722.18|Glyco_hydro_16|Glycosyl hydrolases family 16|m.48387:37-101
TRINITY_DN31232_c0_g1	TRINITY_DN31232_c0_g1_i9	2228	gi|242049970|ref|XP_002462729.1|	hypothetical protein SORBIDRAFT_02g030990 [Sorghum bicolor]	0.00E+00	100%	gi|75118825|sp|Q69SG5.1|GUN24_ORYSJ	RecName: Full=Endoglucanase 24; AltName: Full=Endo-1,4-beta glucanase 24; Flags: Precursor [Oryza sativa Japonica Group]	0.00E+00	93%	4558.Sb02g030990.1	hypothetical protein	_	_	NOG247372	GO:0004553|hydrolase activity, hydrolyzing O-glycosyl compounds;	GO:0005975|carbohydrate metabolic process;	GO:0005886|plasma membrane;	_	_	_	m.111449|TRINITY_DN31232_c0_g1_i9:442-2019(-)	complete	PF00759.16|Glyco_hydro_9|Glycosyl hydrolase family 9|m.111449:55-511
TRINITY_DN26528_c0_g3	TRINITY_DN26528_c0_g3_i3	1292	gi|670401596|ref|XP_008680656.1|	PREDICTED: dehydration-responsive element-binding protein 1G-like [Zea mays]	0.00E+00	87%	gi|75243159|sp|Q84QC2.1|ERF17_ARATH	RecName: Full=Ethylene-responsive transcription factor ERF017 [Arabidopsis thaliana]	5.00E-26	57%	39947.LOC_Os02g54050.1	ethylene-responsive transcription factor, putative, expressed	_	_	NOG267015	GO:0003677|DNA binding;GO:0003700|sequence-specific DNA binding transcription factor activity;	GO:0006355|regulation of transcription, DNA-templated;	GO:0005634|nucleus;GO:0005667|transcription factor complex;	_	_	_	m.131896|TRINITY_DN26528_c0_g3_i3:514-1290(-)	5prime_partial	PF00847.17|AP2|AP2 domain|m.131896:46-93
TRINITY_DN32021_c0_g5	TRINITY_DN32021_c0_g5_i3	1364	gi|514747709|ref|XP_004961434.1|	PREDICTED: zinc finger CCCH domain-containing protein 37-like [Setaria italica]	0.00E+00	87%	gi|75253371|sp|Q65X92.1|C3H37_ORYSJ	RecName: Full=Zinc finger CCCH domain-containing protein 37; Short=OsC3H37 [Oryza sativa Japonica Group]	0.00E+00	83%	39946.BGIOSIBCE019746	Os05g0525900	_	KOG1595	_	GO:0046872|metal ion binding;	_	_	_	_	_	m.212469|TRINITY_DN32021_c0_g5_i3:328-1356(+);m.212470|TRINITY_DN32021_c0_g5_i3:466-1263(-)	complete;complete	PF00642.21|zf-CCCH|Zinc finger C-x8-C-x5-C-x3-H type (and similar)|m.212470:104-131
TRINITY_DN46108_c0_g1	TRINITY_DN46108_c0_g1_i1	236	gi|632972600|ref|XP_007902738.1|	PREDICTED: putative hexokinase HKDC1 [Callorhinchus milii]	1.00E-18	79%	gi|2495218|sp|O08528.1|HXK2_MOUSE	RecName: Full=Hexokinase-2; AltName: Full=Hexokinase type II; Short=HK II [Mus musculus]	2.00E-19	79%	_	_	_	_	_	GO:0005524|ATP binding;GO:0004396|hexokinase activity;	GO:0005982|starch metabolic process;GO:0006094|gluconeogenesis;GO:0006000|fructose metabolic process;GO:0006096|glycolytic process;GO:0005985|sucrose metabolic process;GO:0046835|carbohydrate phosphorylation;GO:0006013|mannose metabolic process;GO:0006040|amino sugar metabolic process;GO:0019872|streptomycin biosynthetic process;GO:0006012|galactose metabolic process;	_	K00844	HK	path:ko00010;path:ko00051;path:ko00052;path:ko00500;path:ko00520;path:ko00521;path:ko00524;path:ko01100;path:ko01110;path:ko01120;path:ko01130;path:ko01200;path:ko04066;path:ko04910;path:ko04930;path:ko04973;path:ko05230	_	_	_
TRINITY_DN13913_c0_g1	TRINITY_DN13913_c0_g1_i1	244	gi|151943789|gb|EDN62089.1|	glucokinase [Saccharomyces cerevisiae YJM789]	8.00E-40	100%	gi|123899|sp|P17709.1|HXKG_YEAST	RecName: Full=Glucokinase-1; AltName: Full=Glucose kinase 1; Short=GLK-1 [Saccharomyces cerevisiae S288c]	8.00E-42	100%	_	_	_	_	_	GO:0005524|ATP binding;GO:0004396|hexokinase activity;	GO:0005982|starch metabolic process;GO:0006094|gluconeogenesis;GO:0006000|fructose metabolic process;GO:0006096|glycolytic process;GO:0005985|sucrose metabolic process;GO:0046835|carbohydrate phosphorylation;GO:0006013|mannose metabolic process;GO:0006040|amino sugar metabolic process;GO:0019872|streptomycin biosynthetic process;GO:0006012|galactose metabolic process;	_	K00844	HK	path:ko00010;path:ko00051;path:ko00052;path:ko00500;path:ko00520;path:ko00521;path:ko00524;path:ko01100;path:ko01110;path:ko01120;path:ko01130;path:ko01200;path:ko04066;path:ko04910;path:ko04930;path:ko04973;path:ko05230	_	_	_
TRINITY_DN13133_c0_g1	TRINITY_DN13133_c0_g1_i1	201	gi|50285099|ref|XP_444978.1|	hypothetical protein [Candida glabrata CBS 138]	6.00E-30	100%	gi|417162|sp|P04807.4|HXKB_YEAST	RecName: Full=Hexokinase-2; AltName: Full=Hexokinase PII; AltName: Full=Hexokinase-B [Saccharomyces cerevisiae S288c]	2.00E-27	94%	_	_	_	_	_	GO:0005524|ATP binding;GO:0004396|hexokinase activity;	GO:0005982|starch metabolic process;GO:0006094|gluconeogenesis;GO:0006000|fructose metabolic process;GO:0006096|glycolytic process;GO:0005985|sucrose metabolic process;GO:0046835|carbohydrate phosphorylation;GO:0006013|mannose metabolic process;GO:0006040|amino sugar metabolic process;GO:0019872|streptomycin biosynthetic process;GO:0006012|galactose metabolic process;	_	K00844	HK	path:ko00010;path:ko00051;path:ko00052;path:ko00500;path:ko00520;path:ko00521;path:ko00524;path:ko01100;path:ko01110;path:ko01120;path:ko01130;path:ko01200;path:ko04066;path:ko04910;path:ko04930;path:ko04973;path:ko05230	_	_	_
TRINITY_DN28729_c3_g2	TRINITY_DN28729_c3_g2_i5	2067	gi|670366233|ref|XP_008664561.1|	PREDICTED: 2'-deoxymugineic-acid 2'-dioxygenase-like [Zea mays]	0.00E+00	82%	gi|6166164|sp|Q96330.1|FLS1_ARATH	RecName: Full=Flavonol synthase/flavanone 3-hydroxylase; AltName: Full=FLS 1 [Arabidopsis thaliana]	1.00E-29	50%	4558.Sb07g024030.1	hypothetical protein	COG3491	KOG0143	_	GO:0016706|oxidoreductase activity, acting on paired donors, with incorporation or reduction of molecular oxygen, 2-oxoglutarate as one donor, and incorporation of one atom each of oxygen into both donors;	GO:0055114|oxidation-reduction process;	_	_	_	_	m.116949|TRINITY_DN28729_c3_g2_i5:796-1926(-)	complete	PF14226.3|DIOX_N|non-haem dioxygenase in morphine synthesis N-terminal|m.116949:119-220;PF03171.17|2OG-FeII_Oxy|2OG-Fe(II) oxygenase superfamily|m.116949:283-351
TRINITY_DN29009_c1_g1	TRINITY_DN29009_c1_g1_i9	820	gi|242049978|ref|XP_002462733.1|	hypothetical protein SORBIDRAFT_02g031030 [Sorghum bicolor]	0.00E+00	94%	gi|1174745|sp|P46225.1|TPIC_SECCE	RecName: Full=Triosephosphate isomerase, chloroplastic; Short=TIM; Short=Triose-phosphate isomerase; Flags: Precursor [Secale cereale]	0.00E+00	89%	_	_	_	_	_	GO:0004807|triose-phosphate isomerase activity;	GO:0006642|triglyceride mobilization;GO:0019563|glycerol catabolic process;GO:0006096|glycolytic process;GO:0006020|inositol metabolic process;GO:0009658|chloroplast organization;GO:0080022|primary root development;GO:0006013|mannose metabolic process;GO:0032504|multicellular organism reproduction;GO:0006094|gluconeogenesis;GO:0006000|fructose metabolic process;GO:0046166|glyceraldehyde-3-phospha…	GO:0048046|apoplast;GO:0005829|cytosol;GO:0005739|mitochondrion;GO:0009941|chloroplast envelope;GO:0009579|thylakoid;GO:0009570|chloroplast stroma;	K01803	TPI, tpiA	path:ko00010;path:ko00051;path:ko00562;path:ko00710;path:ko01100;path:ko01110;path:ko01120;path:ko01130;path:ko01200;path:ko01230	m.299695|TRINITY_DN29009_c1_g1_i9:259-588(-)	complete	PF00121.15|TIM|Triosephosphate isomerase|m.299695:8-99
TRINITY_DN28125_c0_g1	TRINITY_DN28125_c0_g1_i5	1105	gi|242043528|ref|XP_002459635.1|	hypothetical protein SORBIDRAFT_02g007810 [Sorghum bicolor]	0.00E+00	100%	gi|75325284|sp|Q6YVM4.1|CESA6_ORYSJ	RecName: Full=Probable cellulose synthase A catalytic subunit 6 [UDP-forming]	0.00E+00	100%	_	_	_	_	_	GO:0016760|cellulose synthase (UDP-forming) activity;GO:0008270|zinc ion binding;	GO:0043622|cortical microtubule organization;GO:0006011|UDP-glucose metabolic process;GO:0005982|starch metabolic process;GO:0005985|sucrose metabolic process;GO:0016049|cell growth;GO:0009833|primary cell wall biogenesis;GO:0030244|cellulose biosynthetic process;	GO:0005794|Golgi apparatus;GO:0016021|integral component of membrane;GO:0005886|plasma membrane;	K10999	CESA	_	m.96984|TRINITY_DN28125_c0_g1_i5:570-1103(-)	5prime_partial	PF03552.11|Cellulose_synt|Cellulose synthase|m.96984:2-169
TRINITY_DN23949_c0_g2	TRINITY_DN23949_c0_g2_i1	861	gi|242062096|ref|XP_002452337.1|	hypothetical protein SORBIDRAFT_04g023950 [Sorghum bicolor]	5.00E-33	80%	_	_	_	_	_	_	_	_	_	_	_	_	_	_	_	_	_	_
TRINITY_DN28056_c0_g1	TRINITY_DN28056_c0_g1_i3	1286	gi|242038559|ref|XP_002466674.1|	hypothetical protein SORBIDRAFT_01g012060 [Sorghum bicolor]	0.00E+00	95%	gi|75174914|sp|Q9LN68.1|GATL1_ARATH	RecName: Full=Probable galacturonosyltransferase-like 1; AltName: Full=Protein GAOLAOZHUANGREN 1; AltName: Full=Protein PARVUS [Arabidopsis thaliana]	0.00E+00	75%	4558.Sb01g012060.1	hypothetical protein	_	_	NOG81018	GO:0016757|transferase activity, transferring glycosyl groups;	GO:0010051|xylem and phloem pattern formation;GO:0032504|multicellular organism reproduction;GO:0052386|cell wall thickening;GO:0048366|leaf development;GO:0010417|glucuronoxylan biosynthetic process;	_	_	_	_	m.198854|TRINITY_DN28056_c0_g1_i3:199-1284(-);m.198853|TRINITY_DN28056_c0_g1_i3:152-1285(-)	5prime_partial;5prime_partial	PF01501.17|Glyco_transf_8|Glycosyl transferase family 8|m.198854:64-333
TRINITY_DN30849_c0_g2	TRINITY_DN30849_c0_g2_i1	685	gi|242079479|ref|XP_002444508.1|	hypothetical protein SORBIDRAFT_07g023030 [Sorghum bicolor]	0.00E+00	85%	gi|75266731|sp|Q9SZ06.1|EF109_ARATH	RecName: Full=Ethylene-responsive transcription factor ERF109 [Arabidopsis thaliana]	1.00E-22	80%	_	_	_	_	_	GO:0003677|DNA binding;GO:0003700|sequence-specific DNA binding transcription factor activity;	GO:0006355|regulation of transcription, DNA-templated;	GO:0005634|nucleus;GO:0005667|transcription factor complex;	_	_	_	m.26846|TRINITY_DN30849_c0_g2_i1:254-685(-)	5prime_partial	PF00847.17|AP2|AP2 domain|m.26846:1-47
TRINITY_DN29022_c5_g1	TRINITY_DN29022_c5_g1_i7	620	gi|242092060|ref|XP_002436520.1|	hypothetical protein SORBIDRAFT_10g004080 [Sorghum bicolor]	1.00E-14	58%	_	_	_	_	_	_	_	_	_	_	_	_	_	_	_	m.91821|TRINITY_DN29022_c5_g1_i7:1-342(+)	5prime_partial	PF13962.3|PGG|Domain of unknown function|m.91821:61-106
TRINITY_DN26962_c0_g1	TRINITY_DN26962_c0_g1_i4	1412	_	_	_	_	_	_	_	_	_	_	_	_	_	_	_	_	_	_	_	_	_	_
TRINITY_DN19774_c0_g1	TRINITY_DN19774_c0_g1_i1	888	gi|50289459|ref|XP_447161.1|	hypothetical protein [Candida glabrata CBS 138]	0.00E+00	100%	gi|52783442|sp|Q6FRI3.1|TPIS_CANGA	RecName: Full=Triosephosphate isomerase; Short=TIM; AltName: Full=Triose-phosphate isomerase [Candida glabrata CBS 138]	0.00E+00	100%	436907.A7TRK7	hypothetical protein	COG0149	KOG1643	_	GO:0004807|triose-phosphate isomerase activity;	GO:0046486|glycerolipid metabolic process;GO:0006000|fructose metabolic process;GO:0006094|gluconeogenesis;GO:0006096|glycolytic process;GO:0006020|inositol metabolic process;GO:0006098|pentose-phosphate shunt;GO:0006013|mannose metabolic process;GO:0015976|carbon utilization;	GO:0005829|cytosol;	K01803	TPI, tpiA	path:ko00010;path:ko00051;path:ko00562;path:ko00710;path:ko01100;path:ko01110;path:ko01120;path:ko01130;path:ko01200;path:ko01230	m.311815|TRINITY_DN19774_c0_g1_i1:2-772(+)	5prime_partial	PF00121.15|TIM|Triosephosphate isomerase|m.311815:14-252
TRINITY_DN29009_c1_g4	TRINITY_DN29009_c1_g4_i2	345	gi|242049978|ref|XP_002462733.1|	hypothetical protein SORBIDRAFT_02g031030 [Sorghum bicolor]	7.00E-20	100%	_	_	_	_	_	_	_	_	_	GO:0004807|triose-phosphate isomerase activity;	GO:0006642|triglyceride mobilization;GO:0019563|glycerol catabolic process;GO:0006096|glycolytic process;GO:0006020|inositol metabolic process;GO:0009658|chloroplast organization;GO:0080022|primary root development;GO:0006013|mannose metabolic process;GO:0032504|multicellular organism reproduction;GO:0006094|gluconeogenesis;GO:0006000|fructose metabolic process;GO:0046166|glyceraldehyde-3-phospha…	GO:0048046|apoplast;GO:0005829|cytosol;GO:0005739|mitochondrion;GO:0009941|chloroplast envelope;GO:0009579|thylakoid;GO:0009570|chloroplast stroma;	K01803	TPI, tpiA	path:ko00010;path:ko00051;path:ko00562;path:ko00710;path:ko01100;path:ko01110;path:ko01120;path:ko01130;path:ko01200;path:ko01230	_	_	_
TRINITY_DN33549_c0_g2	TRINITY_DN33549_c0_g2_i2	712	gi|242066304|ref|XP_002454441.1|	hypothetical protein SORBIDRAFT_04g031050 [Sorghum bicolor]	0.00E+00	97%	_	_	_	_	4558.Sb04g031050.1	hypothetical protein	COG2273	_	_	GO:0016762|xyloglucan:xyloglucosyl transferase activity;GO:0004553|hydrolase activity, hydrolyzing O-glycosyl compounds;	GO:0006073|cellular glucan metabolic process;	GO:0048046|apoplast;GO:0005618|cell wall;	K08235	E2.4.1.207	_	m.341159|TRINITY_DN33549_c0_g2_i2:3-710(+)	internal	PF00722.18|Glyco_hydro_16|Glycosyl hydrolases family 16|m.341159:1-146;PF06955.9|XET_C|Xyloglucan endo-transglycosylase (XET) C-terminus|m.341159:185-226
TRINITY_DN31265_c0_g4	TRINITY_DN31265_c0_g4_i5	2242	gi|242089269|ref|XP_002440467.1|	hypothetical protein SORBIDRAFT_09g001420 [Sorghum bicolor]	0.00E+00	89%	gi|75122568|sp|Q6F357.1|PLA7_ORYSJ	RecName: Full=Phospholipase A1-II 7 [Oryza sativa Japonica Group]	0.00E+00	81%	4558.Sb09g001420.1	hypothetical protein	_	KOG4569	_	GO:0008970|phosphatidylcholine 1-acylhydrolase activity;GO:0004806|triglyceride lipase activity;	GO:0009395|phospholipid catabolic process;GO:0046486|glycerolipid metabolic process;	GO:0005737|cytoplasm;	_	_	_	m.271117|TRINITY_DN31265_c0_g4_i5:78-494(+);m.271114|TRINITY_DN31265_c0_g4_i5:919-2109(+)	complete;complete	PF01764.22|Lipase_3|Lipase (class 3)|m.271114:136-294;PF00854.18|PTR2|POT family|m.271114:51-108;PF00076.19|RRM_1|RNA recognition motif. (a.k.a. RRM, RBD, or RNP domain)|m.271117:13-73
TRINITY_DN25837_c0_g1	TRINITY_DN25837_c0_g1_i3	1560	_	_	_	_	_	_	_	_	_	_	_	_	_	_	_	_	_	_	_	_	_	_
TRINITY_DN34143_c2_g1	TRINITY_DN34143_c2_g1_i2	912	gi|242034665|ref|XP_002464727.1|	hypothetical protein SORBIDRAFT_01g025840 [Sorghum bicolor]	0.00E+00	96%	gi|3334157|sp|Q39613.1|CYPH_CATRO	RecName: Full=Peptidyl-prolyl cis-trans isomerase; Short=PPIase; AltName: Full=Cyclophilin; AltName: Full=Cyclosporin A-binding protein; AltName: Full=Rotamase [Cath	0.00E+00	78%	4558.Sb01g025840.1	hypothetical protein; PPIases accelerate the folding of proteins. It catalyzes the cis-trans [...]	COG0652	KOG0865	_	GO:0003755|peptidyl-prolyl cis-trans isomerase activity;	GO:0006457|protein folding;GO:0000413|protein peptidyl-prolyl isomerization;	GO:0048046|apoplast;GO:0009506|plasmodesma;GO:0005774|vacuolar membrane;GO:0005794|Golgi apparatus;GO:0005829|cytosol;GO:0005886|plasma membrane;GO:0009507|chloroplast;	_	_	_	m.231038|TRINITY_DN34143_c2_g1_i2:115-687(+)	complete	PF00160.18|Pro_isomerase|Cyclophilin type peptidyl-prolyl cis-trans isomerase/CLD|m.231038:17-180
TRINITY_DN26911_c0_g2	TRINITY_DN26911_c0_g2_i2	633	gi|670436778|ref|XP_008659061.1|	PREDICTED: U-box domain-containing protein 21-like [Zea mays]	0.00E+00	95%	gi|75173046|sp|Q9FXA4.1|PUB26_ARATH	RecName: Full=U-box domain-containing protein 26; AltName: Full=Plant U-box protein 26 [Arabidopsis thaliana]	3.00E-31	64%	4558.Sb10g008890.1	hypothetical protein	_	KOG0167	_	GO:0004842|ubiquitin-protein transferase activity;	GO:0016567|protein ubiquitination;	GO:0000151|ubiquitin ligase complex;	_	_	_	m.177192|TRINITY_DN26911_c0_g2_i2:1-504(-)	3prime_partial	PF04564.12|U-box|U-box domain|m.177192:40-111
TRINITY_DN32831_c0_g3	TRINITY_DN32831_c0_g3_i3	251	_	_	_	_	_	_	_	_	_	_	_	_	_	_	_	_	_	_	_	_	_	_
TRINITY_DN19774_c0_g2	TRINITY_DN19774_c0_g2_i1	713	gi|323355741|gb|EGA87556.1|	Tpi1p [Saccharomyces cerevisiae VL3]	0.00E+00	100%	gi|136069|sp|P00942.2|TPIS_YEAST	RecName: Full=Triosephosphate isomerase; Short=TIM; AltName: Full=Triose-phosphate isomerase [Saccharomyces cerevisiae S288c]	0.00E+00	100%	4932.YDR050C	Triosephosphate isomerase (EC 5.3.1.1) (TIM) (Triose-phosphate isomerase)	COG0149	KOG1643	_	GO:0004807|triose-phosphate isomerase activity;	GO:0046486|glycerolipid metabolic process;GO:0006000|fructose metabolic process;GO:0006094|gluconeogenesis;GO:0006096|glycolytic process;GO:0006020|inositol metabolic process;GO:0015976|carbon utilization;GO:0006098|pentose-phosphate shunt;GO:0006013|mannose metabolic process;	GO:0005739|mitochondrion;GO:0005886|plasma membrane;	K01803	TPI, tpiA	path:ko00010;path:ko00051;path:ko00562;path:ko00710;path:ko01100;path:ko01110;path:ko01120;path:ko01130;path:ko01200;path:ko01230	m.103901|TRINITY_DN19774_c0_g2_i1:1-711(+)	internal	PF00121.15|TIM|Triosephosphate isomerase|m.103901:12-237
TRINITY_DN33733_c1_g4	TRINITY_DN33733_c1_g4_i1	1943	gi|514810919|ref|XP_004980254.1|	PREDICTED: uncharacterized protein LOC101769710 [Setaria italica]	0.00E+00	62%	_	_	_	_	_	_	_	_	_	GO:0005488|binding;	_	_	_	_	_	m.135988|TRINITY_DN33733_c1_g4_i1:292-1773(+)	complete	PF14223.3|Retrotran_gag_2|gag-polypeptide of LTR copia-type|m.135988:207-341;PF13961.3|DUF4219|Domain of unknown function (DUF4219)|m.135988:173-198;PF14787.3|zf-CCHC_5|GAG-polyprotein viral zinc-finger|m.135988:410-431;PF00098.20|zf-CCHC|Zinc knuckle|m.135988:413-428
TRINITY_DN29500_c0_g1	TRINITY_DN29500_c0_g1_i9	761	gi|414876338|tpg|DAA53469.1|	TPA: triosephosphate isomerase, cytosolic [Zea mays]	0.00E+00	92%	gi|136063|sp|P12863.3|TPIS_MAIZE	RecName: Full=Triosephosphate isomerase, cytosolic; Short=TIM; Short=Triose-phosphate isomerase [Zea mays]	0.00E+00	96%	4558.Sb03g006130.1	hypothetical protein	COG0149	KOG1643	_	GO:0005507|copper ion binding;GO:0004807|triose-phosphate isomerase activity;	GO:0046486|glycerolipid metabolic process;GO:0006096|glycolytic process;GO:0006020|inositol metabolic process;GO:0006013|mannose metabolic process;GO:0009651|response to salt stress;GO:0006094|gluconeogenesis;GO:0006000|fructose metabolic process;GO:0010043|response to zinc ion;GO:0015976|carbon utilization;GO:0006098|pentose-phosphate shunt;GO:0046686|response to cadmium ion;	GO:0048046|apoplast;GO:0005829|cytosol;GO:0005739|mitochondrion;GO:0005886|plasma membrane;GO:0009506|plasmodesma;GO:0005774|vacuolar membrane;GO:0005618|cell wall;GO:0009570|chloroplast stroma;	K01803	TPI, tpiA	path:ko00010;path:ko00051;path:ko00562;path:ko00710;path:ko01100;path:ko01110;path:ko01120;path:ko01130;path:ko01200;path:ko01230	m.107196|TRINITY_DN29500_c0_g1_i9:1-654(+)	5prime_partial	PF00121.15|TIM|Triosephosphate isomerase|m.107196:32-212
TRINITY_DN35065_c2_g4	TRINITY_DN35065_c2_g4_i4	1632	gi|413918676|gb|AFW58608.1|	nucleotide binding protein [Zea mays]	0.00E+00	82%	_	_	_	_	4558.Sb06g020340.1	hypothetical protein	_	KOG4155	_	_	_	_	_	_	_	m.321465|TRINITY_DN35065_c2_g4_i4:98-1474(+)	complete	PF00400.29|WD40|WD domain, G-beta repeat|m.321465:220-249;PF00400.29|WD40|WD domain, G-beta repeat|m.321465:255-290;PF00400.29|WD40|WD domain, G-beta repeat|m.321465:355-387
TRINITY_DN24691_c1_g1	TRINITY_DN24691_c1_g1_i4	569	gi|242057223|ref|XP_002457757.1|	hypothetical protein SORBIDRAFT_03g012950 [Sorghum bicolor]	2.00E-33	84%	gi|1170748|sp|P46522.1|LEA5D_GOSHI	RecName: Full=Late embryogenesis abundant protein Lea5-D	5.00E-06	52%	4558.Sb03g012950.1	hypothetical protein	_	_	NOG261869	_	GO:0006950|response to stress;	_	_	_	_	_	_	_
TRINITY_DN33870_c0_g1	TRINITY_DN33870_c0_g1_i8	1239	gi|226495135|ref|NP_001147999.1|	anthocyanidin 3-O-glucosyltransferase [Zea mays]	0.00E+00	95%	gi|73622189|sp|Q4R1I9.1|ANGLT_ROSHC	RecName: Full=Anthocyanidin 5,3-O-glucosyltransferase; AltName: Full=UDP-glucose: anthocyanidin 5,3-O-glucosyltransferase	4.00E-37	51%	4558.Sb10g010590.1	hypothetical protein	_	KOG1192	_	GO:0016758|transferase activity, transferring hexosyl groups;	GO:0008152|metabolic process;	_	_	_	_	m.99492|TRINITY_DN33870_c0_g1_i8:2-1159(-)	3prime_partial	PF00201.15|UDPGT|UDP-glucoronosyl and UDP-glucosyl transferase|m.99492:283-386
TRINITY_DN32790_c0_g3	TRINITY_DN32790_c0_g3_i5	1227	gi|514724632|ref|XP_004955540.1|	PREDICTED: cylicin-2-like [Setaria italica]	6.00E-21	76%	_	_	_	_	_	_	_	_	_	_	_	_	_	_	_	m.315584|TRINITY_DN32790_c0_g3_i5:826-1227(+)	3prime_partial	_
TRINITY_DN31700_c1_g1	TRINITY_DN31700_c1_g1_i6	1112	gi|357142852|ref|XP_003572716.1|	PREDICTED: probable LRR receptor-like serine/threonine-protein kinase At3g47570-like [Brachypodium distachyon]	0.00E+00	83%	gi|75337071|sp|Q9SD62.1|Y3471_ARATH	RecName: Full=Putative receptor-like protein kinase At3g47110; Flags: Precursor [Arabidopsis thaliana]	0.00E+00	68%	39946.BGIOSIBSE037697	annotation not avaliable	COG0515	KOG1187	_	_	_	_	_	_	_	m.207408|TRINITY_DN31700_c1_g1_i6:196-987(-)	complete	PF00069.22|Pkinase|Protein kinase domain|m.207408:2-207;PF07714.14|Pkinase_Tyr|Protein tyrosine kinase|m.207408:1-245
TRINITY_DN34391_c0_g1	TRINITY_DN34391_c0_g1_i2	617	gi|242065994|ref|XP_002454286.1|	hypothetical protein SORBIDRAFT_04g028020 [Sorghum bicolor]	0.00E+00	100%	gi|146325012|sp|Q19KC1.2|NIP21_MAIZE	RecName: Full=Aquaporin NIP2-1; AltName: Full=NOD26-like intrinsic protein 2-1; AltName: Full=ZmNIP2-1; AltName: Full=ZmNIP2;1 [Zea mays]	0.00E+00	99%	15368.BRADI3G59390.1	annotation not avaliable	_	KOG0223	_	GO:0005215|transporter activity;	GO:0006810|transport;	GO:0016021|integral component of membrane;	K09874	NIP	_	m.231002|TRINITY_DN34391_c0_g1_i2:170-616(+)	3prime_partial	PF00230.17|MIP|Major intrinsic protein|m.231002:46-147
TRINITY_DN33737_c3_g2	TRINITY_DN33737_c3_g2_i2	1178	_	_	_	_	_	_	_	_	_	_	_	_	_	_	_	_	_	_	_	_	_	_
TRINITY_DN25652_c0_g1	TRINITY_DN25652_c0_g1_i7	1494	gi|242082241|ref|XP_002445889.1|	hypothetical protein SORBIDRAFT_07g027500 [Sorghum bicolor]	0.00E+00	95%	gi|18203439|sp|Q9S720.2|PPD3_ARATH	RecName: Full=PsbP domain-containing protein 3, chloroplastic; AltName: Full=OEC23-like protein 2; Flags: Precursor [Arabidopsis thaliana]	0.00E+00	72%	4558.Sb07g027500.1	hypothetical protein	_	_	NOG222879	GO:0005509|calcium ion binding;	GO:0015979|photosynthesis;	GO:0009535|chloroplast thylakoid membrane;GO:0031977|thylakoid lumen;GO:0019898|extrinsic component of membrane;GO:0009654|photosystem II oxygen evolving complex;	_	_	_	m.271168|TRINITY_DN25652_c0_g1_i7:2-865(+)	5prime_partial	PF01789.13|PsbP|PsbP|m.271168:114-285
TRINITY_DN26259_c2_g1	TRINITY_DN26259_c2_g1_i6	1115	gi|242057073|ref|XP_002457682.1|	hypothetical protein SORBIDRAFT_03g011590 [Sorghum bicolor]	0.00E+00	98%	gi|75228449|sp|Q7F731.1|GL11_ORYSJ	RecName: Full=Germin-like protein 1-1; AltName: Full=Germin-like protein 4; Short=OsGER4; Flags: Precursor [Oryza sativa Japonica Group]	0.00E+00	92%	4558.Sb03g011590.1	hypothetical protein	_	_	NOG283322;NOG227820	GO:0045735|nutrient reservoir activity;GO:0030145|manganese ion binding;	GO:2000280|regulation of root development;GO:0009409|response to cold;GO:0010497|plasmodesmata-mediated intercellular transport;	GO:0005634|nucleus;GO:0009506|plasmodesma;GO:0009505|plant-type cell wall;GO:0005576|extracellular region;	_	_	_	m.94216|TRINITY_DN26259_c2_g1_i6:284-940(-);m.94215|TRINITY_DN26259_c2_g1_i6:155-1039(+)	complete;complete	PF00190.19|Cupin_1|Cupin|m.94216:62-206;PF07883.8|Cupin_2|Cupin domain|m.94216:98-169
TRINITY_DN34272_c1_g1	TRINITY_DN34272_c1_g1_i8	2470	gi|670417244|ref|XP_008649465.1|	PREDICTED: G-type lectin S-receptor-like serine/threonine-protein kinase At2g19130 [Zea mays]	0.00E+00	86%	gi|75099051|sp|O64477.1|Y2913_ARATH	RecName: Full=G-type lectin S-receptor-like serine/threonine-protein kinase At2g19130; Flags: Precursor [Arabidopsis thaliana]	0.00E+00	67%	4558.Sb09g007250.1	annotation not avaliable	COG0515	KOG1187	_	GO:0004674|protein serine/threonine kinase activity;GO:0005524|ATP binding;	GO:0009069|serine family amino acid metabolic process;GO:0006468|protein phosphorylation;GO:0048544|recognition of pollen;	_	_	_	_	m.231735|TRINITY_DN34272_c1_g1_i8:645-2252(+);m.231736|TRINITY_DN34272_c1_g1_i8:2-934(+)	complete;5prime_partial	PF00069.22|Pkinase|Protein kinase domain|m.231735:233-498;PF07714.14|Pkinase_Tyr|Protein tyrosine kinase|m.231735:232-500;PF08276.8|PAN_2|PAN-like domain|m.231735:81-140;PF00024.23|PAN_1|PAN domain|m.231735:86-136;PF01453.21|B_lectin|D-mannose binding lectin|m.231736:1-118;PF00954.17|S_locus_glycop|S-locus glycoprotein domain|m.231736:181-265
TRINITY_DN28609_c0_g4	TRINITY_DN28609_c0_g4_i1	2194	gi|242090571|ref|XP_002441118.1|	hypothetical protein SORBIDRAFT_09g020780 [Sorghum bicolor]	0.00E+00	94%	gi|75317752|sp|O04086.1|Y1105_ARATH	RecName: Full=Probable receptor-like protein kinase At1g11050; Flags: Precursor [Arabidopsis thaliana]	0.00E+00	76%	4558.Sb09g020780.1	hypothetical protein	COG0515	KOG1187	_	GO:0004674|protein serine/threonine kinase activity;GO:0005524|ATP binding;	GO:0009069|serine family amino acid metabolic process;GO:0006468|protein phosphorylation;	_	_	_	_	m.326147|TRINITY_DN28609_c0_g4_i1:786-2192(+);m.326146|TRINITY_DN28609_c0_g4_i1:159-2192(-)	3prime_partial;5prime_partial	PF07714.14|Pkinase_Tyr|Protein tyrosine kinase|m.326146:348-552;PF00069.22|Pkinase|Protein kinase domain|m.326146:346-557
TRINITY_DN31527_c1_g1	TRINITY_DN31527_c1_g1_i8	2189	gi|242088239|ref|XP_002439952.1|	hypothetical protein SORBIDRAFT_09g023320 [Sorghum bicolor]	0.00E+00	94%	_	_	_	_	4558.Sb09g023320.1	hypothetical protein	_	_	NOG245897	_	_	_	_	_	_	m.233234|TRINITY_DN31527_c1_g1_i8:124-1317(+)	complete	PF06813.10|Nodulin-like|Nodulin-like|m.233234:8-260
TRINITY_DN29976_c1_g1	TRINITY_DN29976_c1_g1_i9	1370	gi|242094226|ref|XP_002437603.1|	hypothetical protein SORBIDRAFT_10g030330 [Sorghum bicolor]	3.00E-27	88%	_	_	_	_	_	_	_	_	_	GO:0004190|aspartic-type endopeptidase activity;	GO:0006508|proteolysis;	_	_	_	_	_	_	_
TRINITY_DN13184_c0_g1	TRINITY_DN13184_c0_g1_i1	1241	gi|226529917|ref|NP_001152759.1|	triosephosphate isomerase isoform 2 [Homo sapiens]	0.00E+00	100%	_	_	_	_	9598.ENSPTRP00000057240	Triosephosphate isomerase (TIM)(EC 5.3.1.1)(Triose-phosphate isomerase)	COG0149	KOG1643	_	GO:0005515|protein binding;GO:0004807|triose-phosphate isomerase activity;	GO:0046486|glycerolipid metabolic process;GO:0006096|glycolytic process;GO:0006020|inositol metabolic process;GO:0006013|mannose metabolic process;GO:0006094|gluconeogenesis;GO:0006000|fructose metabolic process;GO:0019682|glyceraldehyde-3-phosphate metabolic process;GO:0006098|pentose-phosphate shunt;GO:0015976|carbon utilization;GO:0009790|embryo development;	GO:0005615|extracellular space;GO:0005829|cytosol;GO:0070062|extracellular vesicular exosome;GO:0005634|nucleus;	K01803	TPI, tpiA	path:ko00010;path:ko00051;path:ko00562;path:ko00710;path:ko01100;path:ko01110;path:ko01120;path:ko01130;path:ko01200;path:ko01230	m.329244|TRINITY_DN13184_c0_g1_i1:2-769(+)	5prime_partial	PF00121.15|TIM|Triosephosphate isomerase|m.329244:14-251
TRINITY_DN34000_c0_g1	TRINITY_DN34000_c0_g1_i6	742	gi|242076920|ref|XP_002448396.1|	hypothetical protein SORBIDRAFT_06g026500 [Sorghum bicolor]	6.00E-15	93%	_	_	_	_	_	_	_	_	_	GO:0003677|DNA binding;GO:0003682|chromatin binding;	_	GO:0000785|chromatin;	_	_	_	m.257115|TRINITY_DN34000_c0_g1_i6:423-740(-)	5prime_partial	_
TRINITY_DN38391_c1_g2	TRINITY_DN38391_c1_g2_i7	2071	_	_	_	_	_	_	_	_	_	_	_	_	_	_	_	_	_	_	_	_	_	_
TRINITY_DN29500_c1_g4	TRINITY_DN29500_c1_g4_i3	1240	gi|226529672|ref|NP_001147215.1|	triosephosphate isomerase, cytosolic [Zea mays]	0.00E+00	99%	gi|136057|sp|P21820.1|TPIS_COPJA	RecName: Full=Triosephosphate isomerase, cytosolic; Short=TIM; Short=Triose-phosphate isomerase [Coptis japonica]	0.00E+00	91%	4558.Sb03g039480.1	annotation not avaliable	COG0149	KOG1643	_	GO:0004807|triose-phosphate isomerase activity;	GO:0046486|glycerolipid metabolic process;GO:0006094|gluconeogenesis;GO:0006000|fructose metabolic process;GO:0006096|glycolytic process;GO:0006020|inositol metabolic process;GO:0006013|mannose metabolic process;GO:0015976|carbon utilization;	_	K01803	TPI, tpiA	path:ko00010;path:ko00051;path:ko00562;path:ko00710;path:ko01100;path:ko01110;path:ko01120;path:ko01130;path:ko01200;path:ko01230	m.294068|TRINITY_DN29500_c1_g4_i3:2-967(+)	5prime_partial	PF00121.15|TIM|Triosephosphate isomerase|m.294068:72-311
TRINITY_DN31707_c1_g1	TRINITY_DN31707_c1_g1_i4	1921	gi|242055313|ref|XP_002456802.1|	hypothetical protein SORBIDRAFT_03g043100 [Sorghum bicolor]	0.00E+00	94%	_	_	_	_	4558.Sb03g043100.1	hypothetical protein	_	KOG2344	_	_	GO:0006887|exocytosis;	GO:0000145|exocyst;	_	_	_	m.312585|TRINITY_DN31707_c1_g1_i4:199-1920(-)	5prime_partial	PF03081.12|Exo70|Exo70 exocyst complex subunit|m.312585:223-561
TRINITY_DN21431_c0_g1	TRINITY_DN21431_c0_g1_i1	852	gi|114319091|gb|ABI63547.1|	triosephosphate isomerase [Blattella germanica]	0.00E+00	84%	gi|136056|sp|P00940.2|TPIS_CHICK	RecName: Full=Triosephosphate isomerase; Short=TIM; AltName: Full=Triose-phosphate isomerase [Gallus gallus]	0.00E+00	81%	7425.XP_001600119	similar to triosephoshpate isomerase	COG0149	KOG1643	_	GO:0004807|triose-phosphate isomerase activity;	GO:0046486|glycerolipid metabolic process;GO:0006000|fructose metabolic process;GO:0006094|gluconeogenesis;GO:0006096|glycolytic process;GO:0006020|inositol metabolic process;GO:0006013|mannose metabolic process;GO:0015976|carbon utilization;	_	K01803	TPI, tpiA	path:ko00010;path:ko00051;path:ko00562;path:ko00710;path:ko01100;path:ko01110;path:ko01120;path:ko01130;path:ko01200;path:ko01230	m.270857|TRINITY_DN21431_c0_g1_i1:2-727(-)	3prime_partial	PF00121.15|TIM|Triosephosphate isomerase|m.270857:6-242
TRINITY_DN29960_c0_g2	TRINITY_DN29960_c0_g2_i7	1701	gi|414586989|tpg|DAA37560.1|	TPA: hypothetical protein ZEAMMB73_807797 [Zea mays]	0.00E+00	91%	gi|8039783|sp|P36591.2|DYR_SCHPO	RecName: Full=Dihydrofolate reductase [Schizosaccharomyces pombe 972h-]	3.00E-08	54%	39946.BGIOSIBCE015383	Os04g0450100	_	KOG2551	_	_	_	_	_	_	_	m.180209|TRINITY_DN29960_c0_g2_i7:991-1701(-)	5prime_partial	PF03959.10|FSH1|Serine hydrolase (FSH1)|m.180209:47-204
TRINITY_DN24300_c0_g1	TRINITY_DN24300_c0_g1_i2	350	gi|226494490|ref|NP_001147137.1|	LOC100280744 precursor [Zea low-molecular-weight cysteine-rich protein LCR68 precursor [Zea low-mo	4.00E-25	94%	gi|11387095|sp|Q09198.1|DEF21_SORBI	RecName: Full=Defensin-like protein 21; AltName: Full=Small protein inhibitor of insect alpha-amylases 2.1; Short=SI alpha-2.1	3.00E-24	100%	_	_	_	_	_	_	GO:0050832|defense response to fungus;GO:0031640|killing of cells of other organism;	_	_	_	_	m.22894|TRINITY_DN24300_c0_g1_i2:2-334(+)	5prime_partial	PF00304.17|Gamma-thionin|Gamma-thionin family|m.22894:64-110
TRINITY_DN28574_c3_g3	TRINITY_DN28574_c3_g3_i6	785	_	_	_	_	_	_	_	_	_	_	_	_	_	_	_	_	_	_	_	_	_	_
TRINITY_DN32174_c0_g3	TRINITY_DN32174_c0_g3_i1	1080	gi|514776604|ref|XP_004968519.1|	PREDICTED: protein PRRC2C-like [Setaria italica]	0.00E+00	90%	_	_	_	_	4558.Sb03g002930.1	hypothetical protein	_	_	NOG276585	_	_	_	_	_	_	m.286625|TRINITY_DN32174_c0_g3_i1:2-766(-)	3prime_partial	PF03168.10|LEA_2|Late embryogenesis abundant protein|m.286625:117-219
TRINITY_DN33136_c0_g4	TRINITY_DN33136_c0_g4_i2	1762	gi|514788489|ref|XP_004971582.1|	PREDICTED: uncharacterized protein LOC101781379 [Setaria italica]	0.00E+00	73%	_	_	_	_	4558.Sb03g046290.1	hypothetical protein	_	KOG4698	_	_	_	_	_	_	_	m.112418|TRINITY_DN33136_c0_g4_i2:486-1748(+);m.112417|TRINITY_DN33136_c0_g4_i2:75-1691(-)	complete;complete	PF04577.11|DUF563|Protein of unknown function (DUF563)|m.112417:222-426
TRINITY_DN29816_c1_g1	TRINITY_DN29816_c1_g1_i6	1351	gi|242032883|ref|XP_002463836.1|	hypothetical protein SORBIDRAFT_01g007170 [Sorghum bicolor]	0.00E+00	89%	gi|34925590|sp|Q42430.1|ZFP1_WHEAT	RecName: Full=Zinc finger protein 1; AltName: Full=WZF1	4.00E-37	69%	4558.Sb01g007170.1	hypothetical protein	_	KOG1721	_	GO:0046872|metal ion binding;	_	_	_	_	_	m.251326|TRINITY_DN29816_c1_g1_i6:319-1350(-)	5prime_partial	PF13912.3|zf-C2H2_6|C2H2-type zinc finger|m.251326:160-183;PF13912.3|zf-C2H2_6|C2H2-type zinc finger|m.251326:243-268;PF13894.3|zf-C2H2_4|C2H2-type zinc finger|m.251326:160-182
TRINITY_DN26462_c0_g1	TRINITY_DN26462_c0_g1_i8	828	gi|242073344|ref|XP_002446608.1|	hypothetical protein SORBIDRAFT_06g018820 [Sorghum bicolor]	0.00E+00	94%	_	_	_	_	4558.Sb06g018820.1	hypothetical protein	COG2017	KOG1604	_	GO:0030246|carbohydrate binding;GO:0004034|aldose 1-epimerase activity;	GO:0006094|gluconeogenesis;GO:0006096|glycolytic process;	_	K01785	galM, GALM	path:ko00010;path:ko00052;path:ko01100;path:ko01110;path:ko01120;path:ko01130	m.149348|TRINITY_DN26462_c0_g1_i8:281-826(-)	5prime_partial	PF01263.17|Aldose_epim|Aldose 1-epimerase|m.149348:1-178
TRINITY_DN29354_c1_g2	TRINITY_DN29354_c1_g2_i2	1734	gi|242073344|ref|XP_002446608.1|	hypothetical protein SORBIDRAFT_06g018820 [Sorghum bicolor]	0.00E+00	98%	_	_	_	_	_	_	_	_	_	GO:0030246|carbohydrate binding;GO:0004034|aldose 1-epimerase activity;	GO:0006094|gluconeogenesis;GO:0006096|glycolytic process;	_	K01785	galM, GALM	path:ko00010;path:ko00052;path:ko01100;path:ko01110;path:ko01120;path:ko01130	m.332568|TRINITY_DN29354_c1_g2_i2:1356-1733(+)	3prime_partial	PF01263.17|Aldose_epim|Aldose 1-epimerase|m.332568:14-124
TRINITY_DN33430_c0_g1	TRINITY_DN33430_c0_g1_i8	1430	gi|242037413|ref|XP_002466101.1|	hypothetical protein SORBIDRAFT_01g001260 [Sorghum bicolor]	0.00E+00	99%	gi|68566155|sp|P0C042.1|Y4597_ARATH	RecName: Full=Uncharacterized protein At4g15970 [Arabidopsis thaliana]	9.00E-31	64%	_	_	_	_	_	_	_	_	_	_	_	m.213330|TRINITY_DN33430_c0_g1_i8:382-855(-)	complete	PF03407.13|Nucleotid_trans|Nucleotide-diphospho-sugar transferase|m.213330:1-124
TRINITY_DN35661_c0_g1	TRINITY_DN35661_c0_g1_i2	2345	gi|514789866|ref|XP_004971931.1|	PREDICTED: putative calcium-transporting ATPase 13, plasma membrane-type-like [Setaria italica]	0.00E+00	98%	gi|12229654|sp|Q9LIK7.1|ACA13_ARATH	RecName: Full=Putative calcium-transporting ATPase 13, plasma membrane-type; AltName: Full=Ca(2+)-ATPase isoform 13 [Arabidopsis thaliana]	0.00E+00	76%	4558.Sb01g021870.1	hypothetical protein	COG0474	KOG0204	_	GO:0046872|metal ion binding;GO:0005524|ATP binding;GO:0005388|calcium-transporting ATPase activity;	GO:0070588|calcium ion transmembrane transport;GO:0008152|metabolic process;	GO:0016021|integral component of membrane;GO:0016529|sarcoplasmic reticulum;	K01537	E3.6.3.8	_	m.202829|TRINITY_DN35661_c0_g1_i2:101-2344(-);m.202830|TRINITY_DN35661_c0_g1_i2:159-1298(+)	5prime_partial;complete	PF00689.18|Cation_ATPase_C|Cation transporting ATPase, C-terminus|m.202829:559-729;PF00122.17|E1-E2_ATPase|E1-E2 ATPase|m.202829:1-172;PF00702.23|Hydrolase|haloacid dehalogenase-like hydrolase|m.202829:178-488;PF13246.3|Cation_ATPase|Cation transport ATPase (P-type)|m.202829:236-312
TRINITY_DN32094_c1_g1	TRINITY_DN32094_c1_g1_i9	1972	gi|226529461|ref|NP_001149830.1|	LOC100283457 [Zea mays]	0.00E+00	87%	gi|74757716|sp|Q6ICB0.1|DESI1_HUMAN	RecName: Full=Desumoylating isopeptidase 1; Short=DeSI-1; AltName: Full=PPPDE peptidase domain-containing protein 2; AltName: Full=Protein FAM152B [Homo sapiens]	2.00E-30	64%	15368.BRADI3G55090.1	annotation not avaliable	_	KOG0324	_	_	_	GO:0005634|nucleus;GO:0005737|cytoplasm;	_	_	_	m.197379|TRINITY_DN32094_c1_g1_i9:445-1275(-)	complete	PF05903.11|Peptidase_C97|PPPDE putative peptidase domain|m.197379:7-147
TRINITY_DN32957_c0_g3	TRINITY_DN32957_c0_g3_i3	1859	_	_	_	_	_	_	_	_	_	_	_	_	_	_	_	_	_	_	_	m.206946|TRINITY_DN32957_c0_g3_i3:1535-1858(+)	3prime_partial	_
TRINITY_DN29891_c1_g6	TRINITY_DN29891_c1_g6_i1	3270	gi|125577492|gb|EAZ18714.1|	hypothetical protein OsJ_34235 [Oryza sativa Japonica Group]	0.00E+00	57%	gi|29839653|sp|Q9M667.2|RPP13_ARATH	RecName: Full=Disease resistance protein RPP13; AltName: Full=Resistance to Peronospora parasitica protein 13 [Arabidopsis thaliana]	1.00E-38	52%	_	_	_	_	_	_	_	_	_	_	_	m.164275|TRINITY_DN29891_c1_g6_i1:407-3268(-)	5prime_partial	PF00931.19|NB-ARC|NB-ARC domain|m.164275:207-474
TRINITY_DN24691_c0_g1	TRINITY_DN24691_c0_g1_i2	678	gi|242057221|ref|XP_002457756.1|	hypothetical protein SORBIDRAFT_03g012940 [Sorghum bicolor]	2.00E-29	92%	gi|1170748|sp|P46522.1|LEA5D_GOSHI	RecName: Full=Late embryogenesis abundant protein Lea5-D	1.00E-08	57%	4558.Sb03g012940.1	hypothetical protein	_	_	NOG261869	_	GO:0006950|response to stress;	_	_	_	_	_	_	_
TRINITY_DN29354_c1_g1	TRINITY_DN29354_c1_g1_i9	744	gi|195613242|gb|ACG28451.1|	aldose 1-epimerase precursor [Zea mays]	0.00E+00	96%	_	_	_	_	_	_	_	_	_	GO:0030246|carbohydrate binding;GO:0004034|aldose 1-epimerase activity;	GO:0006094|gluconeogenesis;GO:0006096|glycolytic process;	_	K01785	galM, GALM	path:ko00010;path:ko00052;path:ko01100;path:ko01110;path:ko01120;path:ko01130	m.330764|TRINITY_DN29354_c1_g1_i9:363-743(+)	3prime_partial	PF01263.17|Aldose_epim|Aldose 1-epimerase|m.330764:33-124
TRINITY_DN29354_c0_g1	TRINITY_DN29354_c0_g1_i5	1729	gi|242039891|ref|XP_002467340.1|	hypothetical protein SORBIDRAFT_01g025920 [Sorghum bicolor]	0.00E+00	97%	gi|67463772|sp|Q96C23.1|GALM_HUMAN	RecName: Full=Aldose 1-epimerase; AltName: Full=Galactose mutarotase [Homo sapiens]	2.00E-42	63%	4558.Sb01g025920.1	hypothetical protein	COG2017	KOG1604	_	GO:0030246|carbohydrate binding;GO:0004034|aldose 1-epimerase activity;	GO:0006094|gluconeogenesis;GO:0006096|glycolytic process;	GO:0048046|apoplast;GO:0005829|cytosol;	K01785	galM, GALM	path:ko00010;path:ko00052;path:ko01100;path:ko01110;path:ko01120;path:ko01130	m.87735|TRINITY_DN29354_c0_g1_i5:1108-1623(-);m.87734|TRINITY_DN29354_c0_g1_i5:149-700(-)	complete;complete	PF01263.17|Aldose_epim|Aldose 1-epimerase|m.87734:1-179;PF01263.17|Aldose_epim|Aldose 1-epimerase|m.87735:63-121
TRINITY_DN29755_c0_g1	TRINITY_DN29755_c0_g1_i5	1168	gi|242039033|ref|XP_002466911.1|	hypothetical protein SORBIDRAFT_01g016500 [Sorghum bicolor]	0.00E+00	95%	gi|84028319|sp|Q5EA79.1|GALM_BOVIN	RecName: Full=Aldose 1-epimerase; AltName: Full=Galactose mutarotase [Bos taurus]	0.00E+00	57%	4558.Sb01g016500.1	hypothetical protein	COG2017	KOG1604	_	GO:0030246|carbohydrate binding;GO:0016853|isomerase activity;	GO:0005975|carbohydrate metabolic process;	_	K01785	galM, GALM	path:ko00010;path:ko00052;path:ko01100;path:ko01110;path:ko01120;path:ko01130	m.235342|TRINITY_DN29755_c0_g1_i5:116-1168(+)	3prime_partial	PF01263.17|Aldose_epim|Aldose 1-epimerase|m.235342:122-350
TRINITY_DN31906_c1_g1	TRINITY_DN31906_c1_g1_i9	2595	gi|242059615|ref|XP_002458953.1|	hypothetical protein SORBIDRAFT_03g043290 [Sorghum bicolor]	0.00E+00	98%	gi|75207472|sp|Q9SS90.1|RGLG1_ARATH	RecName: Full=E3 ubiquitin-protein ligase RGLG1; AltName: Full=RING domain ligase 1 [Arabidopsis thaliana]	0.00E+00	80%	4558.Sb03g043290.1	hypothetical protein	_	KOG1327	_	GO:0008270|zinc ion binding;GO:0004842|ubiquitin-protein transferase activity;	GO:0009690|cytokinin metabolic process;GO:0016567|protein ubiquitination;GO:0080148|negative regulation of response to water deprivation;GO:0009850|auxin metabolic process;	GO:0005634|nucleus;	K16280	RGLG	_	m.127816|TRINITY_DN31906_c1_g1_i9:1025-2293(-)	complete	PF07002.13|Copine|Copine|m.127816:135-349
TRINITY_DN31078_c0_g1	TRINITY_DN31078_c0_g1_i6	508	gi|195651695|gb|ACG45315.1|	hypothetical protein [Zea mays]	2.00E-21	100%	_	_	_	_	_	_	_	_	_	_	_	_	_	_	_	_	_	_
TRINITY_DN29755_c0_g2	TRINITY_DN29755_c0_g2_i5	581	gi|242039033|ref|XP_002466911.1|	hypothetical protein SORBIDRAFT_01g016500 [Sorghum bicolor]	1.00E-45	98%	gi|84028320|sp|Q9GKX6.1|GALM_PIG	RecName: Full=Aldose 1-epimerase; AltName: Full=Galactose mutarotase [Sus scrofa]	8.00E-21	67%	_	_	_	_	_	GO:0030246|carbohydrate binding;GO:0016853|isomerase activity;	GO:0005975|carbohydrate metabolic process;	_	K01785	galM, GALM	path:ko00010;path:ko00052;path:ko01100;path:ko01110;path:ko01120;path:ko01130	_	_	_
TRINITY_DN25639_c1_g2	TRINITY_DN25639_c1_g2_i9	2105	gi|242047440|ref|XP_002461466.1|	hypothetical protein SORBIDRAFT_02g003130 [Sorghum bicolor]	7.00E-35	68%	_	_	_	_	_	_	_	_	_	_	_	_	_	_	_	m.334285|TRINITY_DN25639_c1_g2_i9:191-613(-)	complete	PF09425.7|CCT_2|Divergent CCT motif|m.334285:106-128
TRINITY_DN16500_c0_g3	TRINITY_DN16500_c0_g3_i1	266	gi|577791759|gb|EUJ52185.1|	aldose 1-epimerase [Listeria rocourtiae FSL F6-920]	4.00E-17	67%	_	_	_	_	_	_	_	_	_	GO:0003824|catalytic activity;	_	_	K01785	galM, GALM	path:ko00010;path:ko00052;path:ko01100;path:ko01110;path:ko01120;path:ko01130	_	_	_
TRINITY_DN16500_c0_g1	TRINITY_DN16500_c0_g1_i1	345	gi|671689682|emb|CDS03999.1|	hypothetical protein LRAMOSA06954 [Absidia idahoensis var. thermophila]	9.00E-12	54%	_	_	_	_	_	_	_	_	_	_	_	_	K01785	galM, GALM	path:ko00010;path:ko00052;path:ko01100;path:ko01110;path:ko01120;path:ko01130	m.26346|TRINITY_DN16500_c0_g1_i1:2-343(-)	internal	PF01263.17|Aldose_epim|Aldose 1-epimerase|m.26346:2-113
TRINITY_DN20973_c0_g1	TRINITY_DN20973_c0_g1_i3	226	gi|242062086|ref|XP_002452332.1|	hypothetical protein SORBIDRAFT_04g023830 [Sorghum bicolor]	7.00E-15	100%	_	_	_	_	_	_	_	_	_	GO:0030246|carbohydrate binding;GO:0004034|aldose 1-epimerase activity;	GO:0006094|gluconeogenesis;GO:0006096|glycolytic process;	_	K01785	galM, GALM	path:ko00010;path:ko00052;path:ko01100;path:ko01110;path:ko01120;path:ko01130	_	_	_
TRINITY_DN32679_c2_g1	TRINITY_DN32679_c2_g1_i9	293	gi|242049414|ref|XP_002462451.1|	hypothetical protein SORBIDRAFT_02g025790 [Sorghum bicolor]	2.00E-25	95%	gi|25090061|sp|Q9SYG7.3|AL7B4_ARATH	RecName: Full=Aldehyde dehydrogenase family 7 member B4; AltName: Full=Antiquitin-1; AltName: Full=Turgor-responsive ALDH [Arabidopsis thaliana]	9.00E-24	93%	_	_	_	_	_	GO:0004043|L-aminoadipate-semialdehyde dehydrogenase activity;	GO:0009085|lysine biosynthetic process;GO:0055114|oxidation-reduction process;GO:0009737|response to abscisic acid;GO:0006554|lysine catabolic process;GO:0009651|response to salt stress;GO:0009269|response to desiccation;	GO:0005829|cytosol;	K14085	ALDH7A1	path:ko00010;path:ko00053;path:ko00071;path:ko00260;path:ko00280;path:ko00300;path:ko00310;path:ko00330;path:ko00340;path:ko00380;path:ko00410;path:ko00561;path:ko00620;path:ko01100;path:ko01110;path:ko01120;path:ko01130;path:ko01230	_	_	_
TRINITY_DN33189_c1_g1	TRINITY_DN33189_c1_g1_i3	1118	gi|226499940|ref|NP_001147684.1|	no apical meristem protein [Zea no apical meristem protein [Zea mays]	0.00E+00	82%	gi|544604608|sp|E9Q5F9.1|SETD2_MOUSE	RecName: Full=Histone-lysine N-methyltransferase SETD2; AltName: Full=Lysine N-methyltransferase 3A; AltName: Full=SET domain-containing protein 2 [Mus musculus]	4.00E-07	53%	_	_	_	_	_	GO:0003677|DNA binding;	GO:0006355|regulation of transcription, DNA-templated;	_	_	_	_	m.260935|TRINITY_DN33189_c1_g1_i3:2-1117(+)	internal	PF02365.12|NAM|No apical meristem (NAM) protein|m.260935:46-179
TRINITY_DN26958_c0_g1	TRINITY_DN26958_c0_g1_i6	1716	gi|242058601|ref|XP_002458446.1|	hypothetical protein SORBIDRAFT_03g033680 [Sorghum bicolor]	0.00E+00	98%	gi|1346809|sp|P16273.2|PRPX_HORVU	RecName: Full=Pathogen-related protein	0.00E+00	68%	4558.Sb03g033680.1	hypothetical protein	_	_	NOG86993	_	_	_	_	_	_	m.76059|TRINITY_DN26958_c0_g1_i6:183-821(+)	complete	_
TRINITY_DN2807_c0_g1	TRINITY_DN2807_c0_g1_i1	218	gi|115534176|ref|NP_498263.2|	Protein ALH-9 [Caenorhabditis AL7A1_CAEEL RecName: Full=Putative aldehyde dehydrogenase family 7 member A1 homolog; AltName: Full=ALH-9	8.00E-24	83%	gi|94730355|sp|P46562.2|AL7A1_CAEEL	RecName: Full=Putative aldehyde dehydrogenase family 7 member A1 homolog; AltName: Full=ALH-9 [Caenorhabditis elegans]	8.00E-26	83%	_	_	_	_	_	GO:0004029|aldehyde dehydrogenase (NAD) activity;	GO:0019852|L-ascorbic acid metabolic process;GO:0046486|glycerolipid metabolic process;GO:0006096|glycolytic process;GO:0055114|oxidation-reduction process;GO:0006574|valine catabolic process;GO:0006525|arginine metabolic process;GO:0006081|cellular aldehyde metabolic process;GO:0019482|beta-alanine metabolic process;GO:0006631|fatty acid metabolic process;GO:0006094|gluconeogenesis;GO:0006547|hi…	_	K14085	ALDH7A1	path:ko00010;path:ko00053;path:ko00071;path:ko00260;path:ko00280;path:ko00300;path:ko00310;path:ko00330;path:ko00340;path:ko00380;path:ko00410;path:ko00561;path:ko00620;path:ko01100;path:ko01110;path:ko01120;path:ko01130;path:ko01230	_	_	_
TRINITY_DN32679_c2_g2	TRINITY_DN32679_c2_g2_i2	490	gi|125563873|gb|EAZ09253.1|	hypothetical protein OsI_31526 [Oryza sativa Indica Group]	1.00E-13	100%	gi|25090061|sp|Q9SYG7.3|AL7B4_ARATH	RecName: Full=Aldehyde dehydrogenase family 7 member B4; AltName: Full=Antiquitin-1; AltName: Full=Turgor-responsive ALDH [Arabidopsis thaliana]	1.00E-14	100%	_	_	_	_	_	GO:0016620|oxidoreductase activity, acting on the aldehyde or oxo group of donors, NAD or NADP as acceptor;	GO:0009651|response to salt stress;GO:0055114|oxidation-reduction process;GO:0009737|response to abscisic acid;GO:0009269|response to desiccation;	GO:0005829|cytosol;	K14085	ALDH7A1	path:ko00010;path:ko00053;path:ko00071;path:ko00260;path:ko00280;path:ko00300;path:ko00310;path:ko00330;path:ko00340;path:ko00380;path:ko00410;path:ko00561;path:ko00620;path:ko01100;path:ko01110;path:ko01120;path:ko01130;path:ko01230	_	_	_
TRINITY_DN27528_c1_g1	TRINITY_DN27528_c1_g1_i2	1475	gi|242091854|ref|XP_002436417.1|	hypothetical protein SORBIDRAFT_10g002120 [Sorghum bicolor]	0.00E+00	70%	gi|75266399|sp|Q9SV87.1|BRN2_ARATH	RecName: Full=Protein BEARSKIN1; AltName: Full=NAC domain-containing protein 70; Short=ANAC070 [Arabidopsis thaliana]	2.00E-09	88%	_	_	_	_	_	_	_	_	_	_	_	m.97945|TRINITY_DN27528_c1_g1_i2:2-931(+);m.97944|TRINITY_DN27528_c1_g1_i2:2-1033(-)	5prime_partial;3prime_partial	_
TRINITY_DN34152_c0_g4	TRINITY_DN34152_c0_g4_i5	1941	gi|242093394|ref|XP_002437187.1|	hypothetical protein SORBIDRAFT_10g022620 [Sorghum bicolor]	0.00E+00	98%	gi|75112285|sp|Q5Z7L0.1|BGAL9_ORYSJ	RecName: Full=Beta-galactosidase 9; Short=Lactase 9; Flags: Precursor [Oryza sativa Japonica Group]	0.00E+00	94%	4558.Sb10g022620.1	hypothetical protein	_	KOG0496	_	GO:0004565|beta-galactosidase activity;	GO:0046486|glycerolipid metabolic process;GO:0006012|galactose metabolic process;GO:0006027|glycosaminoglycan catabolic process;GO:0006687|glycosphingolipid metabolic process;	GO:0009341|beta-galactosidase complex;GO:0005618|cell wall;	_	_	_	m.10021|TRINITY_DN34152_c0_g4_i5:89-874(-);m.10019|TRINITY_DN34152_c0_g4_i5:448-1941(-)	complete;5prime_partial	PF01301.16|Glyco_hydro_35|Glycosyl hydrolases family 35|m.10019:3-115
TRINITY_DN27437_c0_g5	TRINITY_DN27437_c0_g5_i4	1579	gi|414875859|tpg|DAA52990.1|	TPA: hypothetical protein ZEAMMB73_369219 [Zea mays]	0.00E+00	71%	gi|205829271|sp|A1CD74.1|PAN1_ASPCL	RecName: Full=Actin cytoskeleton-regulatory complex protein pan1	1.00E-07	49%	4558.Sb03g002935.1	hypothetical protein	_	_	NOG293464	_	_	_	_	_	_	m.288017|TRINITY_DN27437_c0_g5_i4:725-1243(+);m.288014|TRINITY_DN27437_c0_g5_i4:133-1254(+)	complete;complete	_
TRINITY_DN41317_c0_g1	TRINITY_DN41317_c0_g1_i1	211	gi|290996812|ref|XP_002680976.1|	aldehyde dehydrogenase [Naegleria gruberi]	7.00E-12	69%	_	_	_	_	_	_	_	_	_	_	_	_	K14085	ALDH7A1	path:ko00010;path:ko00053;path:ko00071;path:ko00260;path:ko00280;path:ko00300;path:ko00310;path:ko00330;path:ko00340;path:ko00380;path:ko00410;path:ko00561;path:ko00620;path:ko01100;path:ko01110;path:ko01120;path:ko01130;path:ko01230	_	_	_
TRINITY_DN27213_c0_g3	TRINITY_DN27213_c0_g3_i3	1106	gi|242063956|ref|XP_002453267.1|	hypothetical protein SORBIDRAFT_04g002800 [Sorghum bicolor]	0.00E+00	70%	gi|325511378|sp|P13728.3|SGS3_DROYA	RecName: Full=Salivary glue protein Sgs-3; Flags: Precursor	2.00E-08	47%	4558.Sb04g002800.1	hypothetical protein	_	_	NOG222404	_	_	_	_	_	_	m.256058|TRINITY_DN27213_c0_g3_i3:215-1003(-);m.256057|TRINITY_DN27213_c0_g3_i3:169-1104(-)	complete;5prime_partial	PF07816.8|DUF1645|Protein of unknown function (DUF1645)|m.256058:76-246
TRINITY_DN24068_c0_g1	TRINITY_DN24068_c0_g1_i4	734	gi|413943040|gb|AFW75689.1|	hypothetical protein ZEAMMB73_168155, partial [Zea mays]	7.00E-26	62%	gi|20138131|sp|Q9FPQ6.1|GP1_CHLRE	RecName: Full=Vegetative cell wall protein gp1; AltName: Full=Hydroxyproline-rich glycoprotein 1; Flags: Precursor [Chlamydomonas reinhardtii]	2.00E-06	46%	_	_	_	_	_	_	_	_	_	_	_	m.263007|TRINITY_DN24068_c0_g1_i4:3-416(+)	5prime_partial	_
TRINITY_DN33249_c1_g3	TRINITY_DN33249_c1_g3_i8	712	gi|297186085|gb|ADI24330.1|	alcohol dehydrogenase 1 [Miscanthus sinensis]	0.00E+00	100%	gi|113359|sp|P00333.1|ADH1_MAIZE	RecName: Full=Alcohol dehydrogenase 1 [Zea mays]	0.00E+00	99%	4558.Sb01g008730.2	SubName: Full=Putative alcohol dehydrogenase 1;	COG1062	KOG0022	_	GO:0004022|alcohol dehydrogenase (NAD) activity;GO:0008270|zinc ion binding;	GO:0055114|oxidation-reduction process;GO:0001666|response to hypoxia;GO:0046686|response to cadmium ion;GO:0009651|response to salt stress;	GO:0005829|cytosol;GO:0005886|plasma membrane;	K18857	ADH1	path:ko00010;path:ko00071;path:ko00350;path:ko00592;path:ko01100;path:ko01110;path:ko01120	m.247435|TRINITY_DN33249_c1_g3_i8:79-711(-)	5prime_partial	PF08240.9|ADH_N|Alcohol dehydrogenase GroES-like domain|m.247435:28-152
TRINITY_DN29831_c0_g1	TRINITY_DN29831_c0_g1_i9	1504	gi|242096146|ref|XP_002438563.1|	hypothetical protein SORBIDRAFT_10g022000 [Sorghum bicolor]	0.00E+00	87%	gi|25091405|sp|P83332.1|TLP1_PRUPE	RecName: Full=Thaumatin-like protein 1; AltName: Full=PpAZ44; Flags: Precursor	0.00E+00	63%	4558.Sb10g022000.1	hypothetical protein	_	_	NOG70012	_	_	_	_	_	_	m.289359|TRINITY_DN29831_c0_g1_i9:1060-1503(+);m.289357|TRINITY_DN29831_c0_g1_i9:483-1502(-)	3prime_partial;5prime_partial	PF00314.14|Thaumatin|Thaumatin family|m.289357:54-280
TRINITY_DN35905_c0_g1	TRINITY_DN35905_c0_g1_i1	689	gi|257209002|emb|CBB36460.1|	ADH1 [Saccharum hybrid cultivar R570]	1.00E-34	100%	gi|113359|sp|P00333.1|ADH1_MAIZE	RecName: Full=Alcohol dehydrogenase 1 [Zea mays]	2.00E-36	100%	_	_	_	_	_	GO:0008270|zinc ion binding;GO:0016491|oxidoreductase activity;	GO:0055114|oxidation-reduction process;	_	K18857	ADH1	path:ko00010;path:ko00071;path:ko00350;path:ko00592;path:ko01100;path:ko01110;path:ko01120	_	_	_
TRINITY_DN37609_c1_g1	TRINITY_DN37609_c1_g1_i9	5194	gi|670440448|ref|XP_008660509.1|	PREDICTED: uncharacterized protein LOC103639546 [Zea mays]	0.00E+00	96%	_	_	_	_	39947.LOC_Os03g04100.1	expressed protein	_	_	NOG269360	_	_	_	_	_	_	m.146297|TRINITY_DN37609_c1_g1_i9:678-1034(-);m.146298|TRINITY_DN37609_c1_g1_i9:379-681(-);m.146289|TRINITY_DN37609_c1_g1_i9:3817-5193(-);m.146295|TRINITY_DN37609_c1_g1_i9:1253-1621(-);m.146292|TRINITY_DN37609_c1_g1_i9:1482-2030(+)	complete;complete;5prime_partial;complete;complete	_
TRINITY_DN32855_c0_g2	TRINITY_DN32855_c0_g2_i8	2036	gi|242052373|ref|XP_002455332.1|	hypothetical protein SORBIDRAFT_03g008630 [Sorghum bicolor]	0.00E+00	96%	gi|97052021|sp|Q2MHE4.1|HT1_ARATH	RecName: Full=Serine/threonine-protein kinase HT1; AltName: Full=High leaf temperature protein 1 [Arabidopsis thaliana]	0.00E+00	79%	4558.Sb03g008630.1	hypothetical protein	COG0515	KOG0192	_	GO:0004674|protein serine/threonine kinase activity;GO:0005524|ATP binding;	GO:0009069|serine family amino acid metabolic process;GO:0006468|protein phosphorylation;	_	_	_	_	m.194034|TRINITY_DN32855_c0_g2_i8:480-1595(-)	complete	PF07714.14|Pkinase_Tyr|Protein tyrosine kinase|m.194034:69-321;PF00069.22|Pkinase|Protein kinase domain|m.194034:75-319;PF14531.3|Kinase-like|Kinase-like|m.194034:162-276
TRINITY_DN30395_c0_g1	TRINITY_DN30395_c0_g1_i9	209	gi|148727868|gb|ABR08569.1|	proline-rich protein [Sorghum bicolor]	4.00E-35	96%	gi|74844509|sp|Q95P09.1|TSEP_GLOMM	RecName: Full=Protein TsetseEP; AltName: Full=EP-repeat protein; Flags: Precursor	1.00E-30	94%	_	_	_	_	_	_	_	GO:0016020|membrane;	_	_	_	_	_	_
TRINITY_DN31154_c2_g2	TRINITY_DN31154_c2_g2_i4	438	gi|514737044|ref|XP_004958663.1|	PREDICTED: uncharacterized protein LOC101769282 [Setaria italica]	9.00E-20	67%	_	_	_	_	_	_	_	_	_	_	GO:0006950|response to stress;	GO:0043231|intracellular membrane-bounded organelle;GO:0044444|cytoplasmic part;	_	_	_	_	_	_
TRINITY_DN27126_c1_g1	TRINITY_DN27126_c1_g1_i9	552	gi|242068231|ref|XP_002449392.1|	hypothetical protein SORBIDRAFT_05g009350 [Sorghum bicolor]	4.00E-38	100%	gi|113377|sp|P04707.1|ADH2_MAIZE	RecName: Full=Alcohol dehydrogenase 2 [Zea mays]	1.00E-38	99%	_	_	_	_	_	GO:0004022|alcohol dehydrogenase (NAD) activity;GO:0008270|zinc ion binding;	GO:0055114|oxidation-reduction process;GO:0001666|response to hypoxia;GO:0046686|response to cadmium ion;GO:0009651|response to salt stress;	GO:0005829|cytosol;GO:0005886|plasma membrane;	K18857	ADH1	path:ko00010;path:ko00071;path:ko00350;path:ko00592;path:ko01100;path:ko01110;path:ko01120	m.206122|TRINITY_DN27126_c1_g1_i9:125-550(-);m.206121|TRINITY_DN27126_c1_g1_i9:3-437(+)	5prime_partial;5prime_partial	PF00107.23|ADH_zinc_N|Zinc-binding dehydrogenase|m.206121:43-119
TRINITY_DN26788_c1_g1	TRINITY_DN26788_c1_g1_i4	1024	gi|242049172|ref|XP_002462330.1|	hypothetical protein SORBIDRAFT_02g023910 [Sorghum bicolor]	0.00E+00	96%	gi|75123062|sp|Q6H595.1|SAP17_ORYSJ	RecName: Full=Zinc finger AN1 domain-containing stress-associated protein 17; Short=OsSAP17 [Oryza sativa Japonica Group]	0.00E+00	77%	4558.Sb02g023910.1	hypothetical protein	_	KOG3183	_	GO:0008270|zinc ion binding;	GO:0010200|response to chitin;GO:0009737|response to abscisic acid;	_	_	_	_	m.61014|TRINITY_DN26788_c1_g1_i4:3-971(+);m.61015|TRINITY_DN26788_c1_g1_i4:332-880(+);m.61013|TRINITY_DN26788_c1_g1_i4:1-1005(+)	5prime_partial;complete;5prime_partial	PF01428.13|zf-AN1|AN1-like Zinc finger|m.61015:16-54;PF01428.13|zf-AN1|AN1-like Zinc finger|m.61015:102-141
TRINITY_DN34979_c0_g1	TRINITY_DN34979_c0_g1_i9	2736	gi|670424686|ref|XP_008653024.1|	PREDICTED: uncharacterized protein LOC103633124 [Zea mays]	0.00E+00	93%	_	_	_	_	4558.Sb02g032600.1	annotation not avaliable	_	KOG4282	_	_	_	_	_	_	_	m.270547|TRINITY_DN34979_c0_g1_i9:1293-2210(-);m.270546|TRINITY_DN34979_c0_g1_i9:1192-2202(+)	complete;complete	PF13837.3|Myb_DNA-bind_4|Myb/SANT-like DNA-binding domain|m.270546:20-127
TRINITY_DN36693_c1_g1	TRINITY_DN36693_c1_g1_i9	739	gi|413922913|gb|AFW62845.1|	hypothetical protein ZEAMMB73_521065 [Zea mays]	3.00E-38	89%	gi|75291091|sp|Q6K908.1|ARP3_ORYSJ	RecName: Full=Actin-related protein 3 [Oryza sativa Japonica Group]	2.00E-28	77%	_	_	_	_	_	GO:0005524|ATP binding;	GO:0009825|multidimensional cell growth;GO:0034314|Arp2/3 complex-mediated actin nucleation;GO:0010090|trichome morphogenesis;	GO:0005885|Arp2/3 protein complex;GO:0005829|cytosol;	K18584	ACTR3, ARP3	_	_	_	_
TRINITY_DN33249_c1_g4	TRINITY_DN33249_c1_g4_i1	348	gi|115484683|ref|NP_001067485.1|	Os11g0210500 [Oryza sativa Japonica Group]	1.00E-37	100%	gi|75339814|sp|Q4R1E8.1|ADH2_ORYSI	RecName: Full=Alcohol dehydrogenase 2 ADH2_ORYSJ RecName: Full=Alcohol dehydrogenase 2 [Oryza sativa Japonica Group]	1.00E-39	100%	_	_	_	_	_	GO:0004022|alcohol dehydrogenase (NAD) activity;GO:0008270|zinc ion binding;	GO:0055114|oxidation-reduction process;	GO:0005737|cytoplasm;	K18857	ADH1	path:ko00010;path:ko00071;path:ko00350;path:ko00592;path:ko01100;path:ko01110;path:ko01120	m.51790|TRINITY_DN33249_c1_g4_i1:2-346(-)	internal	PF08240.9|ADH_N|Alcohol dehydrogenase GroES-like domain|m.51790:73-115
TRINITY_DN27584_c0_g3	TRINITY_DN27584_c0_g3_i4	653	gi|242036669|ref|XP_002465729.1|	hypothetical protein SORBIDRAFT_01g044580 [Sorghum bicolor]	0.00E+00	98%	gi|75333830|sp|Q9FH04.1|ADHL7_ARATH	RecName: Full=Alcohol dehydrogenase-like 7 [Arabidopsis thaliana]	0.00E+00	72%	_	_	_	_	_	GO:0008270|zinc ion binding;GO:0016491|oxidoreductase activity;	GO:0055114|oxidation-reduction process;	GO:0005829|cytosol;	K00121	frmA, ADH5, adhC	path:ko00010;path:ko00071;path:ko00350;path:ko00625;path:ko00626;path:ko00680;path:ko00830;path:ko00980;path:ko00982;path:ko01100;path:ko01110;path:ko01120;path:ko01130;path:ko01200;path:ko01220;path:ko05204	m.94455|TRINITY_DN27584_c0_g3_i4:2-553(-)	3prime_partial	PF08240.9|ADH_N|Alcohol dehydrogenase GroES-like domain|m.94455:38-163
TRINITY_DN31560_c0_g1	TRINITY_DN31560_c0_g1_i3	2725	gi|242059417|ref|XP_002458854.1|	hypothetical protein SORBIDRAFT_03g041510 [Sorghum bicolor]	0.00E+00	95%	gi|74582219|sp|O59729.1|SLPI_SCHPO	RecName: Full=Uncharacterized protein slp1; AltName: Full=SUN-like protein 1; Flags: Precursor [Schizosaccharomyces pombe 972h-]	1.00E-26	61%	4558.Sb03g041510.1	hypothetical protein	_	KOG1396	_	_	_	_	_	_	_	m.211950|TRINITY_DN31560_c0_g1_i3:292-2133(+)	complete	PF07738.10|Sad1_UNC|Sad1 / UNC-like C-terminal|m.211950:234-356
TRINITY_DN35499_c0_g2	TRINITY_DN35499_c0_g2_i5	660	gi|242060718|ref|XP_002451648.1|	hypothetical protein SORBIDRAFT_04g005250 [Sorghum bicolor]	6.00E-30	87%	gi|52840166|sp|Q940T9.2|COL4_ARATH	RecName: Full=Zinc finger protein CONSTANS-LIKE 4 [Arabidopsis thaliana]	6.00E-11	92%	39947.LOC_Os06g44450.1	CCT/B-box zinc finger protein, putative, expressed	_	KOG1601	_	GO:0008270|zinc ion binding;	_	GO:0005622|intracellular;	_	_	_	_	_	_
TRINITY_DN27584_c0_g2	TRINITY_DN27584_c0_g2_i9	1008	gi|242036669|ref|XP_002465729.1|	hypothetical protein SORBIDRAFT_01g044580 [Sorghum bicolor]	1.00E-44	97%	gi|75333830|sp|Q9FH04.1|ADHL7_ARATH	RecName: Full=Alcohol dehydrogenase-like 7 [Arabidopsis thaliana]	6.00E-25	74%	_	_	_	_	_	GO:0008270|zinc ion binding;GO:0016491|oxidoreductase activity;	GO:0055114|oxidation-reduction process;	_	K00121	frmA, ADH5, adhC	path:ko00010;path:ko00071;path:ko00350;path:ko00625;path:ko00626;path:ko00680;path:ko00830;path:ko00980;path:ko00982;path:ko01100;path:ko01110;path:ko01120;path:ko01130;path:ko01200;path:ko01220;path:ko05204	_	_	_
TRINITY_DN27374_c0_g1	TRINITY_DN27374_c0_g1_i7	1228	gi|242063486|ref|XP_002453032.1|	hypothetical protein SORBIDRAFT_04g037050 [Sorghum bicolor]	0.00E+00	99%	gi|6225010|sp|P93629.1|ADHX_MAIZE	RecName: Full=Alcohol dehydrogenase class-3; AltName: Full=Alcohol dehydrogenase class-III; AltName: Full=Glutathione-dependent formaldehyde dehydrogenase; Short=FAL	0.00E+00	99%	4558.Sb04g037050.1	hypothetical protein	COG1062	KOG0022	_	GO:0004022|alcohol dehydrogenase (NAD) activity;GO:0008270|zinc ion binding;GO:0051903|S-(hydroxymethyl)glutathione dehydrogenase activity;	GO:0006069|ethanol oxidation;	GO:0005737|cytoplasm;	K00121	frmA, ADH5, adhC	path:ko00010;path:ko00071;path:ko00350;path:ko00625;path:ko00626;path:ko00680;path:ko00830;path:ko00980;path:ko00982;path:ko01100;path:ko01110;path:ko01120;path:ko01130;path:ko01200;path:ko01220;path:ko05204	m.79272|TRINITY_DN27374_c0_g1_i7:449-1228(+)	3prime_partial	PF08240.9|ADH_N|Alcohol dehydrogenase GroES-like domain|m.79272:47-150;PF00107.23|ADH_zinc_N|Zinc-binding dehydrogenase|m.79272:194-260
TRINITY_DN27584_c0_g1	TRINITY_DN27584_c0_g1_i3	1561	gi|212720660|ref|NP_001132441.1|	putative alcohol dehydrogenase superfamily protein [Zea mays]	0.00E+00	96%	gi|75333830|sp|Q9FH04.1|ADHL7_ARATH	RecName: Full=Alcohol dehydrogenase-like 7 [Arabidopsis thaliana]	0.00E+00	79%	15368.BRADI1G71890.1	annotation not avaliable	COG1062	KOG0022	_	GO:0008270|zinc ion binding;GO:0016491|oxidoreductase activity;	GO:0055114|oxidation-reduction process;	GO:0005829|cytosol;	K00121	frmA, ADH5, adhC	path:ko00010;path:ko00071;path:ko00350;path:ko00625;path:ko00626;path:ko00680;path:ko00830;path:ko00980;path:ko00982;path:ko01100;path:ko01110;path:ko01120;path:ko01130;path:ko01200;path:ko01220;path:ko05204	m.200515|TRINITY_DN27584_c0_g1_i3:179-1324(-)	complete	PF08240.9|ADH_N|Alcohol dehydrogenase GroES-like domain|m.200515:36-164;PF00107.23|ADH_zinc_N|Zinc-binding dehydrogenase|m.200515:206-333
TRINITY_DN24189_c0_g1	TRINITY_DN24189_c0_g1_i7	2939	gi|242088019|ref|XP_002439842.1|	hypothetical protein SORBIDRAFT_09g021070 [Sorghum bicolor]	0.00E+00	90%	_	_	_	_	4558.Sb09g021070.1	hypothetical protein	_	_	NOG288076	_	_	_	_	_	_	m.298061|TRINITY_DN24189_c0_g1_i7:1862-2938(-);m.298064|TRINITY_DN24189_c0_g1_i7:1282-1764(-);m.298062|TRINITY_DN24189_c0_g1_i7:1901-2701(+)	5prime_partial;complete;complete	PF00564.21|PB1|PB1 domain|m.298062:18-58
TRINITY_DN36389_c0_g1	TRINITY_DN36389_c0_g1_i3	1425	gi|218186824|gb|EEC69251.1|	hypothetical protein OsI_38277 [Oryza sativa Indica Group]	0.00E+00	88%	gi|82000374|sp|Q5UR45.1|YL572_MIMIV	RecName: Full=Putative AAA family ATPase L572 [Acanthamoeba polyphaga mimivirus]	3.00E-10	59%	39947.LOC_Os12g28137.1	ATPase 3, putative, expressed	COG0465	KOG0743	_	GO:0005524|ATP binding;GO:0016887|ATPase activity;	GO:0010431|seed maturation;GO:0009737|response to abscisic acid;GO:0051301|cell division;GO:0006200|ATP catabolic process;	GO:0005783|endoplasmic reticulum;GO:0009506|plasmodesma;GO:0005739|mitochondrion;	_	_	_	m.242384|TRINITY_DN36389_c0_g1_i3:217-1425(-)	5prime_partial	PF00004.26|AAA|ATPase family associated with various cellular activities (AAA)|m.242384:164-307;PF14363.3|AAA_assoc|Domain associated at C-terminal with AAA|m.242384:2-41
TRINITY_DN34743_c3_g1	TRINITY_DN34743_c3_g1_i9	2862	gi|413921258|gb|AFW61190.1|	putative NAC domain transcription factor superfamily protein, partial [Zea mays]	0.00E+00	89%	gi|75139797|sp|Q7GCL7.1|NAC74_ORYSJ	RecName: Full=NAC domain-containing protein 74; Short=ONAC074 [Oryza sativa Japonica Group]	2.00E-42	62%	4558.Sb07g003900.1	hypothetical protein	_	_	NOG234997	GO:0003677|DNA binding;	GO:0006355|regulation of transcription, DNA-templated;	_	_	_	_	m.177913|TRINITY_DN34743_c3_g1_i9:1840-2862(-);m.177912|TRINITY_DN34743_c3_g1_i9:536-1564(-);m.177914|TRINITY_DN34743_c3_g1_i9:3-869(+)	5prime_partial;complete;5prime_partial	PF02365.12|NAM|No apical meristem (NAM) protein|m.177913:84-215
TRINITY_DN27279_c0_g2	TRINITY_DN27279_c0_g2_i3	1566	gi|514736209|ref|XP_004958352.1|	PREDICTED: alcohol dehydrogenase-like 2-like [Setaria italica]	0.00E+00	84%	gi|75337342|sp|Q9SK87.1|ADHL2_ARATH	RecName: Full=Alcohol dehydrogenase-like 2 [Arabidopsis thaliana]	0.00E+00	73%	4558.Sb02g039600.1	annotation not avaliable	COG1062	KOG0022	_	GO:0008270|zinc ion binding;GO:0016491|oxidoreductase activity;	GO:0055114|oxidation-reduction process;	_	K00121	frmA, ADH5, adhC	path:ko00010;path:ko00071;path:ko00350;path:ko00625;path:ko00626;path:ko00680;path:ko00830;path:ko00980;path:ko00982;path:ko01100;path:ko01110;path:ko01120;path:ko01130;path:ko01200;path:ko01220;path:ko05204	m.318543|TRINITY_DN27279_c0_g2_i3:97-1290(+)	complete	PF08240.9|ADH_N|Alcohol dehydrogenase GroES-like domain|m.318543:36-164;PF00107.23|ADH_zinc_N|Zinc-binding dehydrogenase|m.318543:211-332
TRINITY_DN31150_c3_g1	TRINITY_DN31150_c3_g1_i9	1329	gi|242065784|ref|XP_002454181.1|	hypothetical protein SORBIDRAFT_04g026210 [Sorghum bicolor]	0.00E+00	86%	gi|97179947|sp|Q4JL84.2|MYB59_ARATH	RecName: Full=Transcription factor MYB59; AltName: Full=Myb-related protein 59; Short=AtMYB59 [Arabidopsis thaliana]	4.00E-30	84%	4558.Sb04g026210.1	hypothetical protein	COG5147	KOG0048	_	GO:0003677|DNA binding;GO:0003682|chromatin binding;	_	GO:0000785|chromatin;	K09422	MYBP	_	m.108610|TRINITY_DN31150_c3_g1_i9:368-796(-)	complete	_
TRINITY_DN37130_c7_g1	TRINITY_DN37130_c7_g1_i5	1247	gi|242036551|ref|XP_002465670.1|	hypothetical protein SORBIDRAFT_01g043450 [Sorghum bicolor]	0.00E+00	99%	_	_	_	_	_	_	_	_	_	_	GO:0048193|Golgi vesicle transport;	GO:0016020|membrane;GO:0005634|nucleus;	_	_	_	m.137729|TRINITY_DN37130_c7_g1_i5:867-1247(-)	5prime_partial	_
TRINITY_DN16697_c0_g2	TRINITY_DN16697_c0_g2_i1	531	gi|332374512|gb|AEE62397.1|	unknown [Dendroctonus ponderosae]	0.00E+00	88%	gi|3912994|sp|P81431.1|ADHX_OCTVU	RecName: Full=Alcohol dehydrogenase class-3; AltName: Full=Alcohol dehydrogenase class-III; AltName: Full=Glutathione-dependent formaldehyde dehydrogenase; Short=FAL	0.00E+00	83%	_	_	_	_	_	GO:0008270|zinc ion binding;GO:0051903|S-(hydroxymethyl)glutathione dehydrogenase activity;	GO:0006069|ethanol oxidation;	_	K00121	frmA, ADH5, adhC	path:ko00010;path:ko00071;path:ko00350;path:ko00625;path:ko00626;path:ko00680;path:ko00830;path:ko00980;path:ko00982;path:ko01100;path:ko01110;path:ko01120;path:ko01130;path:ko01200;path:ko01220;path:ko05204	m.82605|TRINITY_DN16697_c0_g2_i1:1-531(-)	internal	PF08240.9|ADH_N|Alcohol dehydrogenase GroES-like domain|m.82605:2-118
TRINITY_DN37362_c0_g1	TRINITY_DN37362_c0_g1_i7	1202	gi|414884378|tpg|DAA60392.1|	TPA: cellulose synthase7 [Zea mays]	0.00E+00	97%	gi|75322979|sp|Q69V23.1|CESA3_ORYSJ	RecName: Full=Probable cellulose synthase A catalytic subunit 3 [UDP-forming]	0.00E+00	91%	_	_	_	_	_	GO:0016760|cellulose synthase (UDP-forming) activity;GO:0008270|zinc ion binding;	GO:0006011|UDP-glucose metabolic process;GO:0005982|starch metabolic process;GO:0010192|mucilage biosynthetic process;GO:0005985|sucrose metabolic process;GO:0030244|cellulose biosynthetic process;	GO:0016021|integral component of membrane;GO:0005886|plasma membrane;	K10999	CESA	_	m.295741|TRINITY_DN37362_c0_g1_i7:179-961(-)	complete	PF14569.3|zf-UDP|Zinc-binding RING-finger|m.295741:29-105
TRINITY_DN13322_c0_g2	TRINITY_DN13322_c0_g2_i1	704	gi|357465103|ref|XP_003602833.1|	Alcohol dehydrogenase-like protein [Medicago truncatula]	8.00E-32	60%	gi|1168359|sp|P46415.3|ADHX_DROME	RecName: Full=Alcohol dehydrogenase class-3; AltName: Full=Alcohol dehydrogenase class-III; AltName: Full=Glutathione-dependent formaldehyde dehydrogenase; Short=FAL	3.00E-30	60%	_	_	_	_	_	_	_	_	K00121	frmA, ADH5, adhC	path:ko00010;path:ko00071;path:ko00350;path:ko00625;path:ko00626;path:ko00680;path:ko00830;path:ko00980;path:ko00982;path:ko01100;path:ko01110;path:ko01120;path:ko01130;path:ko01200;path:ko01220;path:ko05204	m.225964|TRINITY_DN13322_c0_g2_i1:95-703(-)	5prime_partial	PF00107.23|ADH_zinc_N|Zinc-binding dehydrogenase|m.225964:22-144
TRINITY_DN28975_c1_g1	TRINITY_DN28975_c1_g1_i3	1696	gi|242065908|ref|XP_002454243.1|	hypothetical protein SORBIDRAFT_04g027420 [Sorghum bicolor]	0.00E+00	99%	gi|75315975|sp|Q9ZWJ3.1|U85A2_ARATH	RecName: Full=UDP-glycosyltransferase 85A2 [Arabidopsis thaliana]	0.00E+00	74%	4558.Sb04g027420.1	hypothetical protein	_	KOG1192	_	GO:0050403|trans-zeatin O-beta-D-glucosyltransferase activity;GO:0050502|cis-zeatin O-beta-D-glucosyltransferase activity;	GO:0008152|metabolic process;	_	_	_	_	m.206308|TRINITY_DN28975_c1_g1_i3:3-1550(+);m.206310|TRINITY_DN28975_c1_g1_i3:2-481(+)	5prime_partial;complete	PF00201.15|UDPGT|UDP-glucoronosyl and UDP-glucosyl transferase|m.206308:326-477
TRINITY_DN27997_c0_g1	TRINITY_DN27997_c0_g1_i9	2621	gi|242060210|ref|XP_002451394.1|	hypothetical protein SORBIDRAFT_04g001360 [Sorghum bicolor]	0.00E+00	99%	gi|49066036|sp|P27450.2|CX32_ARATH	RecName: Full=Probable serine/threonine-protein kinase Cx32, chloroplastic; Flags: Precursor [Arabidopsis thaliana]	0.00E+00	79%	4558.Sb04g001360.1	hypothetical protein	COG0515	KOG1187	_	GO:0004674|protein serine/threonine kinase activity;GO:0005524|ATP binding;	GO:0009069|serine family amino acid metabolic process;GO:0006468|protein phosphorylation;	_	_	_	_	m.291134|TRINITY_DN27997_c0_g1_i9:400-1050(-);m.291135|TRINITY_DN27997_c0_g1_i9:2220-2621(+);m.291133|TRINITY_DN27997_c0_g1_i9:1517-2476(-)	complete;3prime_partial;complete	PF00069.22|Pkinase|Protein kinase domain|m.291133:98-280;PF07714.14|Pkinase_Tyr|Protein tyrosine kinase|m.291133:99-280;PF07714.14|Pkinase_Tyr|Protein tyrosine kinase|m.291134:63-157
TRINITY_DN36547_c0_g1	TRINITY_DN36547_c0_g1_i7	1365	gi|670432852|ref|XP_008656943.1|	PREDICTED: glycine-rich cell wall structural protein-like [Zea mays]	0.00E+00	71%	gi|134467|sp|P02840.1|SGS3_DROME	RecName: Full=Salivary glue protein Sgs-3; Flags: Precursor [Drosophila melanogaster]	8.00E-10	37%	4558.Sb03g043720.1	hypothetical protein	_	_	NOG260958	_	_	_	_	_	_	m.159670|TRINITY_DN36547_c0_g1_i7:442-1206(-)	complete	_
TRINITY_DN28476_c0_g1	TRINITY_DN28476_c0_g1_i7	1573	gi|226504362|ref|NP_001150788.1|	N-acetyltransferase [Zea mays]	0.00E+00	92%	_	_	_	_	39947.LOC_Os03g58020.1	acetyltransferase, GNAT family, putative, expressed	COG1670	_	_	GO:0008080|N-acetyltransferase activity;	GO:0042967|acyl-carrier-protein biosynthetic process;	_	_	_	_	m.70752|TRINITY_DN28476_c0_g1_i7:179-694(-);m.70751|TRINITY_DN28476_c0_g1_i7:945-1571(-)	complete;5prime_partial	PF13302.4|Acetyltransf_3|Acetyltransferase (GNAT) domain|m.70751:43-177;PF00583.22|Acetyltransf_1|Acetyltransferase (GNAT) family|m.70751:100-177;PF13420.4|Acetyltransf_4|Acetyltransferase (GNAT) domain|m.70751:45-197;PF13302.4|Acetyltransf_3|Acetyltransferase (GNAT) domain|m.70752:5-140;PF00583.22|Acetyltransf_1|Acetyltransferase (GNAT) family|m.70752:61-140;PF13420.4|Acetyltransf_4|Acetyltransf…
TRINITY_DN16697_c0_g1	TRINITY_DN16697_c0_g1_i1	344	gi|332018981|gb|EGI59520.1|	Alcohol dehydrogenase class-3 [Acromyrmex echinatior]	0.00E+00	88%	gi|325529884|sp|P86884.1|ADHX_SCYCA	RecName: Full=Alcohol dehydrogenase class-3; AltName: Full=Alcohol dehydrogenase class-III; AltName: Full=Glutathione-dependent formaldehyde dehydrogenase; Short=F	3.00E-45	84%	_	_	_	_	_	GO:0008270|zinc ion binding;GO:0051903|S-(hydroxymethyl)glutathione dehydrogenase activity;	GO:0006506|GPI anchor biosynthetic process;GO:0006069|ethanol oxidation;	GO:0016021|integral component of membrane;GO:0005789|endoplasmic reticulum membrane;	K00121	frmA, ADH5, adhC	path:ko00010;path:ko00071;path:ko00350;path:ko00625;path:ko00626;path:ko00680;path:ko00830;path:ko00980;path:ko00982;path:ko01100;path:ko01110;path:ko01120;path:ko01130;path:ko01200;path:ko01220;path:ko05204	m.190780|TRINITY_DN16697_c0_g1_i1:2-343(+)	internal	PF00107.23|ADH_zinc_N|Zinc-binding dehydrogenase|m.190780:5-110
TRINITY_DN29213_c0_g2	TRINITY_DN29213_c0_g2_i2	1275	gi|242059211|ref|XP_002458751.1|	hypothetical protein SORBIDRAFT_03g039590 [Sorghum bicolor]	0.00E+00	99%	gi|75181297|sp|Q9LZL3.1|PCS1L_ARATH	RecName: Full=Aspartic proteinase PCS1; AltName: Full=Aspartic protease 38; Short=AtASP38; AltName: Full=Protein EMBRYO DEFECTIVE 24; AltName: Full=Protein PROMOTI	0.00E+00	71%	4558.Sb03g039590.1	hypothetical protein	_	KOG1339	_	GO:0004190|aspartic-type endopeptidase activity;	GO:0006508|proteolysis;GO:0012501|programmed cell death;	_	_	_	_	m.104294|TRINITY_DN29213_c0_g2_i2:1-939(+)	5prime_partial	PF14541.3|TAXi_C|Xylanase inhibitor C-terminal|m.104294:130-296;PF14543.3|TAXi_N|Xylanase inhibitor N-terminal|m.104294:5-103;PF00026.20|Asp|Eukaryotic aspartyl protease|m.104294:16-299
TRINITY_DN37669_c2_g4	TRINITY_DN37669_c2_g4_i9	955	gi|242040661|ref|XP_002467725.1|	hypothetical protein SORBIDRAFT_01g033090 [Sorghum bicolor]	0.00E+00	95%	_	_	_	_	4558.Sb01g033090.1	hypothetical protein	_	_	NOG226506	_	_	_	_	_	_	m.78551|TRINITY_DN37669_c2_g4_i9:236-718(+)	complete	PF01419.14|Jacalin|Jacalin-like lectin domain|m.78551:27-159
TRINITY_DN31294_c0_g1	TRINITY_DN31294_c0_g1_i3	1110	gi|242047040|ref|XP_002461266.1|	hypothetical protein SORBIDRAFT_02g043860 [Sorghum bicolor]	0.00E+00	99%	_	_	_	_	_	_	_	_	_	GO:0008168|methyltransferase activity;	GO:0032259|methylation;	_	_	_	_	m.202437|TRINITY_DN31294_c0_g1_i3:2-688(+);m.202436|TRINITY_DN31294_c0_g1_i3:1-945(+)	5prime_partial;5prime_partial	PF05050.9|Methyltransf_21|Methyltransferase FkbM domain|m.202436:147-274
TRINITY_DN27279_c0_g1	TRINITY_DN27279_c0_g1_i9	767	gi|242034647|ref|XP_002464718.1|	hypothetical protein SORBIDRAFT_01g025570 [Sorghum bicolor]	0.00E+00	93%	gi|75331164|sp|Q8VZ49.1|ADHL4_ARATH	RecName: Full=Alcohol dehydrogenase-like 4 [Arabidopsis thaliana]	0.00E+00	80%	4558.Sb01g025570.1	hypothetical protein	COG1062	KOG0022	_	GO:0008270|zinc ion binding;GO:0016491|oxidoreductase activity;	GO:0055114|oxidation-reduction process;	_	K00001	E1.1.1.1, adh	path:ko00010;path:ko00071;path:ko00350;path:ko00625;path:ko00626;path:ko00830;path:ko00980;path:ko00982;path:ko01100;path:ko01110;path:ko01120;path:ko01130;path:ko01220	m.292051|TRINITY_DN27279_c0_g1_i9:1-744(+)	5prime_partial	PF08240.9|ADH_N|Alcohol dehydrogenase GroES-like domain|m.292051:39-140
TRINITY_DN24191_c0_g1	TRINITY_DN24191_c0_g1_i2	1451	gi|50290317|ref|XP_447590.1|	hypothetical protein [Candida glabrata CBS 138]	0.00E+00	100%	gi|308153683|sp|P00330.5|ADH1_YEAST	RecName: Full=Alcohol dehydrogenase 1; AltName: Full=Alcohol dehydrogenase I; AltName: Full=YADH-1 [Saccharomyces cerevisiae S288c]	0.00E+00	93%	4932.YOL086C	Alcohol dehydrogenase 1 (EC 1.1.1.1) (Alcohol dehydrogenase I) (YADH- 1); This isozyme prefe [...]	COG1064	KOG0023	_	GO:0004022|alcohol dehydrogenase (NAD) activity;GO:0008270|zinc ion binding;	GO:0055114|oxidation-reduction process;	GO:0005829|cytosol;	K13953	adhP	path:ko00010;path:ko00071;path:ko00350;path:ko00625;path:ko00626;path:ko00830;path:ko00980;path:ko00982;path:ko01100;path:ko01110;path:ko01120;path:ko01130;path:ko01220	m.10057|TRINITY_DN24191_c0_g1_i2:26-1084(+)	complete	PF08240.9|ADH_N|Alcohol dehydrogenase GroES-like domain|m.10057:36-139;PF00107.23|ADH_zinc_N|Zinc-binding dehydrogenase|m.10057:186-313
TRINITY_DN36632_c4_g1	TRINITY_DN36632_c4_g1_i9	696	gi|242035343|ref|XP_002465066.1|	hypothetical protein SORBIDRAFT_01g031530 [Sorghum bicolor]	3.00E-45	83%	gi|75160475|sp|Q8S8M0.1|CYT1A_ARATH	RecName: Full=CYSTM1 family protein A [Arabidopsis thaliana]	3.00E-31	68%	_	_	_	_	_	_	_	_	_	_	_	_	_	_
TRINITY_DN27279_c0_g4	TRINITY_DN27279_c0_g4_i1	1127	gi|242034647|ref|XP_002464718.1|	hypothetical protein SORBIDRAFT_01g025570 [Sorghum bicolor]	3.00E-08	100%	_	_	_	_	_	_	_	_	_	_	_	_	K00001	E1.1.1.1, adh	path:ko00010;path:ko00071;path:ko00350;path:ko00625;path:ko00626;path:ko00830;path:ko00980;path:ko00982;path:ko01100;path:ko01110;path:ko01120;path:ko01130;path:ko01220	_	_	_
TRINITY_DN31538_c2_g1	TRINITY_DN31538_c2_g1_i5	942	gi|414876678|tpg|DAA53809.1|	TPA: putative HLH DNA-binding domain superfamily protein, partial [Zea mays]	3.00E-06	85%	_	_	_	_	_	_	_	_	_	_	_	_	_	_	_	_	_	_
TRINITY_DN33898_c1_g2	TRINITY_DN33898_c1_g2_i6	1157	gi|242089555|ref|XP_002440610.1|	hypothetical protein SORBIDRAFT_09g004000 [Sorghum bicolor]	0.00E+00	95%	gi|187658937|sp|A2Y0H2.1|Y5513_ORYSI	RecName: Full=REF/SRPP-like protein OsI_017815	0.00E+00	90%	4558.Sb09g004000.1	hypothetical protein	_	_	NOG273191	_	_	GO:0005773|vacuole;	_	_	_	m.108122|TRINITY_DN33898_c1_g2_i6:411-1157(-)	5prime_partial	PF05755.9|REF|Rubber elongation factor protein (REF)|m.108122:61-230
TRINITY_DN34188_c1_g1	TRINITY_DN34188_c1_g1_i9	1998	gi|414865841|tpg|DAA44398.1|	TPA: hypothetical protein ZEAMMB73_278287 [Zea mays]	0.00E+00	90%	_	_	_	_	4558.Sb01g041000.1	annotation not avaliable	_	_	NOG246110	GO:0005509|calcium ion binding;	_	_	_	_	_	m.161940|TRINITY_DN34188_c1_g1_i9:343-1530(+)	complete	_
TRINITY_DN29246_c0_g1	TRINITY_DN29246_c0_g1_i3	1178	gi|530279657|gb|AGT17434.1|	hypothetical protein SHCRBa_151_D24_F_90 [Saccharum hybrid cultivar R570]	0.00E+00	90%	_	_	_	_	39947.LOC_Os06g38210.2	expressed protein	_	_	NOG297842	_	_	GO:0016020|membrane;	_	_	_	m.142099|TRINITY_DN29246_c0_g1_i3:3-908(+)	5prime_partial	_
TRINITY_DN38363_c2_g1	TRINITY_DN38363_c2_g1_i9	2242	gi|670413088|ref|XP_008647723.1|	PREDICTED: hypothetical protein isoform X1 [Zea mays]	0.00E+00	93%	_	_	_	_	4558.Sb10g031140.1	hypothetical protein	_	KOG2521	_	_	_	_	_	_	_	m.204199|TRINITY_DN38363_c2_g1_i9:783-1841(+)	complete	PF05705.11|DUF829|Eukaryotic protein of unknown function (DUF829)|m.204199:150-337
TRINITY_DN38068_c1_g1	TRINITY_DN38068_c1_g1_i8	2421	gi|357142852|ref|XP_003572716.1|	PREDICTED: probable LRR receptor-like serine/threonine-protein kinase At3g47570-like [Brachypodium distachyon]	0.00E+00	77%	gi|264664489|sp|C0LGP4.1|Y3475_ARATH	RecName: Full=Probable LRR receptor-like serine/threonine-protein kinase At3g47570; Flags: Precursor [Arabidopsis thaliana]	0.00E+00	57%	15368.BRADI3G48790.1	annotation not avaliable	COG4886	KOG0619	_	GO:0004672|protein kinase activity;	_	GO:0016020|membrane;	_	_	_	m.219910|TRINITY_DN38068_c1_g1_i8:2-784(-);m.219909|TRINITY_DN38068_c1_g1_i8:830-2305(-)	3prime_partial;complete	PF13855.3|LRR_8|Leucine rich repeat|m.219909:130-189;PF13855.3|LRR_8|Leucine rich repeat|m.219909:300-349;PF13855.3|LRR_8|Leucine rich repeat|m.219909:402-461;PF00560.30|LRR_1|Leucine Rich Repeat|m.219909:275-296;PF00560.30|LRR_1|Leucine Rich Repeat|m.219909:300-321;PF08263.9|LRRNT_2|Leucine rich repeat N-terminal domain|m.219909:39-77;PF13855.3|LRR_8|Leucine rich repeat|m.219910:16-74;PF07714.14…
TRINITY_DN3328_c0_g1	TRINITY_DN3328_c0_g1_i1	381	gi|6323729|ref|NP_013800.1|	alcohol dehydrogenase ADH3 [Saccharomyces cerevisiae S288c]	0.00E+00	100%	gi|1351880|sp|P07246.2|ADH3_YEAST	RecName: Full=Alcohol dehydrogenase 3, mitochondrial; AltName: Full=Alcohol dehydrogenase III; AltName: Full=YADH-3; Flags: Precursor [Saccharomyces cerevisiae S288c	0.00E+00	100%	_	_	_	_	_	GO:0004022|alcohol dehydrogenase (NAD) activity;GO:0008270|zinc ion binding;	GO:0000947|amino acid catabolic process to alcohol via Ehrlich pathway;GO:0006116|NADH oxidation;GO:0006113|fermentation;	GO:0005759|mitochondrial matrix;	K13953	adhP	path:ko00010;path:ko00071;path:ko00350;path:ko00625;path:ko00626;path:ko00830;path:ko00980;path:ko00982;path:ko01100;path:ko01110;path:ko01120;path:ko01130;path:ko01220	m.263252|TRINITY_DN3328_c0_g1_i1:3-380(+)	internal	PF00107.23|ADH_zinc_N|Zinc-binding dehydrogenase|m.263252:17-123
TRINITY_DN27279_c0_g3	TRINITY_DN27279_c0_g3_i1	394	gi|242034647|ref|XP_002464718.1|	hypothetical protein SORBIDRAFT_01g025570 [Sorghum bicolor]	1.00E-07	92%	gi|75337341|sp|Q9SK86.1|ADHL1_ARATH	RecName: Full=Alcohol dehydrogenase-like 1 [Arabidopsis thaliana]	2.00E-06	81%	_	_	_	_	_	GO:0008270|zinc ion binding;GO:0016491|oxidoreductase activity;	GO:0055114|oxidation-reduction process;	_	K00001	E1.1.1.1, adh	path:ko00010;path:ko00071;path:ko00350;path:ko00625;path:ko00626;path:ko00830;path:ko00980;path:ko00982;path:ko01100;path:ko01110;path:ko01120;path:ko01130;path:ko01220	_	_	_
TRINITY_DN37899_c1_g4	TRINITY_DN37899_c1_g4_i3	659	gi|242046936|ref|XP_002461214.1|	hypothetical protein SORBIDRAFT_02g042910 [Sorghum bicolor]	0.00E+00	96%	gi|75327204|sp|Q7XIW5.1|CIPKT_ORYSJ	RecName: Full=CBL-interacting protein kinase 29; AltName: Full=OsCIPK29 [Oryza sativa Japonica Group]	0.00E+00	93%	4558.Sb02g042910.1	hypothetical protein	COG0515	_	_	GO:0004674|protein serine/threonine kinase activity;GO:0005524|ATP binding;	GO:0007165|signal transduction;GO:0009069|serine family amino acid metabolic process;GO:0006468|protein phosphorylation;	_	_	_	_	m.325644|TRINITY_DN37899_c1_g4_i3:1-657(+)	internal	PF00069.22|Pkinase|Protein kinase domain|m.325644:71-217;PF07714.14|Pkinase_Tyr|Protein tyrosine kinase|m.325644:73-216
TRINITY_DN33254_c0_g1	TRINITY_DN33254_c0_g1_i5	599	gi|242053663|ref|XP_002455977.1|	hypothetical protein SORBIDRAFT_03g028370 [Sorghum bicolor]	2.00E-09	89%	_	_	_	_	_	_	_	_	_	_	_	GO:0005886|plasma membrane;GO:0005773|vacuole;	_	_	_	_	_	_
TRINITY_DN28882_c0_g2	TRINITY_DN28882_c0_g2_i3	1998	gi|670395489|ref|XP_008678135.1|	PREDICTED: cytochrome P450 94B3 [Zea mays]	0.00E+00	90%	gi|75313626|sp|Q9SMP5.1|C94B3_ARATH	RecName: Full=Cytochrome P450 94B3; AltName: Full=Jasmonoyl-isoleucine-12-hydroxylase [Arabidopsis thaliana]	0.00E+00	71%	4558.Sb05g010360.1	annotation not avaliable	COG2124	KOG0157	_	_	_	_	_	_	_	m.224079|TRINITY_DN28882_c0_g2_i3:159-1730(+)	complete	PF00067.19|p450|Cytochrome P450|m.224079:33-488
TRINITY_DN33555_c0_g1	TRINITY_DN33555_c0_g1_i6	618	gi|514759781|ref|XP_004964381.1|	PREDICTED: protein ASPARTIC PROTEASE IN GUARD CELL 2-like [Setaria italica]	2.00E-32	53%	_	_	_	_	_	_	_	_	_	_	_	_	_	_	_	m.43274|TRINITY_DN33555_c0_g1_i6:3-617(-)	internal	PF14543.3|TAXi_N|Xylanase inhibitor N-terminal|m.43274:125-204
TRINITY_DN27492_c0_g1	TRINITY_DN27492_c0_g1_i8	1373	gi|242042535|ref|XP_002468662.1|	hypothetical protein SORBIDRAFT_01g049890 [Sorghum bicolor]	0.00E+00	98%	_	_	_	_	4558.Sb01g049890.1	hypothetical protein	_	KOG2850	_	_	_	_	_	_	_	m.208757|TRINITY_DN27492_c0_g1_i8:490-1371(-);m.208759|TRINITY_DN27492_c0_g1_i8:301-684(+)	5prime_partial;complete	_
TRINITY_DN26231_c4_g3	TRINITY_DN26231_c4_g3_i5	1473	gi|219362959|ref|NP_001137106.1|	GPI-anchored protein precursor [Zea mays]	1.00E-12	89%	_	_	_	_	_	_	_	_	_	_	_	GO:0090406|pollen tube;	_	_	_	_	_	_
TRINITY_DN13322_c0_g1	TRINITY_DN13322_c0_g1_i1	595	gi|573883350|ref|XP_006629838.1|	PREDICTED: alcohol dehydrogenase 1-like [Lepisosteus oculatus]	6.00E-36	60%	gi|113361|sp|P12886.1|ADH1_PEA	RecName: Full=Alcohol dehydrogenase 1	5.00E-36	60%	_	_	_	_	_	_	_	_	K13951	ADH1_7	path:ko00010;path:ko00071;path:ko00350;path:ko00830;path:ko00980;path:ko00982;path:ko01100;path:ko01110;path:ko05204	m.276393|TRINITY_DN13322_c0_g1_i1:63-593(+)	3prime_partial	PF08240.9|ADH_N|Alcohol dehydrogenase GroES-like domain|m.276393:34-163
TRINITY_DN36846_c0_g2	TRINITY_DN36846_c0_g2_i5	1272	gi|242041033|ref|XP_002467911.1|	hypothetical protein SORBIDRAFT_01g036210 [Sorghum bicolor]	0.00E+00	91%	_	_	_	_	_	_	_	_	_	_	_	_	_	_	_	m.173410|TRINITY_DN36846_c0_g2_i5:288-1271(-)	5prime_partial	PF11331.5|zinc_ribbon_12|Probable zinc-ribbon domain|m.173410:108-150
TRINITY_DN32749_c0_g1	TRINITY_DN32749_c0_g1_i9	3942	gi|242041355|ref|XP_002468072.1|	hypothetical protein SORBIDRAFT_01g039080 [Sorghum bicolor]	0.00E+00	100%	_	_	_	_	4558.Sb01g039080.1	hypothetical protein	_	_	NOG76042	_	_	GO:0005886|plasma membrane;	_	_	_	m.315983|TRINITY_DN32749_c0_g1_i9:148-693(-)	complete	_
TRINITY_DN32194_c1_g7	TRINITY_DN32194_c1_g7_i4	469	gi|242055511|ref|XP_002456901.1|	hypothetical protein SORBIDRAFT_03g045040 [Sorghum bicolor]	0.00E+00	100%	gi|558445989|sp|F4J7A7.1|PPD7_ARATH	RecName: Full=PsbP domain-containing protein 7, chloroplastic; AltName: Full=Photosystem II reaction center PsbP family protein; Flags: Precursor [Arabidopsis thal	7.00E-36	80%	_	_	_	_	_	GO:0005509|calcium ion binding;	GO:0015979|photosynthesis;	GO:0019898|extrinsic component of membrane;GO:0009654|photosystem II oxygen evolving complex;	_	_	_	m.27870|TRINITY_DN32194_c1_g7_i4:101-469(-)	5prime_partial	PF01789.13|PsbP|PsbP|m.27870:5-117
TRINITY_DN31715_c0_g1	TRINITY_DN31715_c0_g1_i7	1000	gi|514804944|ref|XP_004977338.1|	PREDICTED: uncharacterized protein LOC101753190 [Setaria italica]	0.00E+00	82%	gi|378405147|sp|Q9S740.2|AGP19_ARATH	RecName: Full=Lysine-rich arabinogalactan protein 19; Short=Lys-rich AGP 19; Flags: Precursor	3.00E-06	49%	_	_	_	_	_	_	_	_	_	_	_	_	_	_
TRINITY_DN31631_c0_g2	TRINITY_DN31631_c0_g2_i2	1713	gi|242057003|ref|XP_002457647.1|	hypothetical protein SORBIDRAFT_03g011130 [Sorghum bicolor]	0.00E+00	100%	gi|2497543|sp|Q42954.1|KPYC_TOBAC	RecName: Full=Pyruvate kinase, cytosolic isozyme; Short=PK [Nicotiana tabacum]	0.00E+00	92%	4558.Sb03g011130.1	hypothetical protein	COG0469	KOG2323	_	GO:0000287|magnesium ion binding;GO:0004743|pyruvate kinase activity;GO:0030955|potassium ion binding;	GO:0016310|phosphorylation;GO:0006094|gluconeogenesis;GO:0006096|glycolytic process;GO:0015976|carbon utilization;GO:0006144|purine nucleobase metabolic process;	_	K00873	PK, pyk	path:ko00010;path:ko00230;path:ko00620;path:ko01100;path:ko01110;path:ko01120;path:ko01130;path:ko01200;path:ko01230;path:ko04922;path:ko04930;path:ko05203;path:ko05230	m.210661|TRINITY_DN31631_c0_g2_i2:328-1713(-)	5prime_partial	PF00224.18|PK|Pyruvate kinase, barrel domain|m.210661:1-315;PF02887.13|PK_C|Pyruvate kinase, alpha/beta domain|m.210661:331-452
TRINITY_DN34164_c0_g1	TRINITY_DN34164_c0_g1_i7	3515	gi|242070753|ref|XP_002450653.1|	hypothetical protein SORBIDRAFT_05g008760 [Sorghum bicolor]	0.00E+00	98%	gi|2497543|sp|Q42954.1|KPYC_TOBAC	RecName: Full=Pyruvate kinase, cytosolic isozyme; Short=PK [Nicotiana tabacum]	0.00E+00	62%	4558.Sb05g008760.1	hypothetical protein	COG0469	KOG2323	_	GO:0000287|magnesium ion binding;GO:0004743|pyruvate kinase activity;GO:0030955|potassium ion binding;	GO:0016310|phosphorylation;GO:0006094|gluconeogenesis;GO:0006096|glycolytic process;GO:0015976|carbon utilization;GO:0046686|response to cadmium ion;GO:0006144|purine nucleobase metabolic process;	GO:0016020|membrane;GO:0005829|cytosol;	K00873	PK, pyk	path:ko00010;path:ko00230;path:ko00620;path:ko01100;path:ko01110;path:ko01120;path:ko01130;path:ko01200;path:ko01230;path:ko04922;path:ko04930;path:ko05203;path:ko05230	m.278652|TRINITY_DN34164_c0_g1_i7:185-1768(+);m.278654|TRINITY_DN34164_c0_g1_i7:2855-3373(-)	complete;complete	PF00224.18|PK|Pyruvate kinase, barrel domain|m.278652:31-373;PF02887.13|PK_C|Pyruvate kinase, alpha/beta domain|m.278652:395-519
TRINITY_DN28317_c2_g2	TRINITY_DN28317_c2_g2_i4	1142	gi|670428665|ref|XP_008655175.1|	PREDICTED: uncharacterized protein LOC100381829 isoform X1 [Zea mays]	0.00E+00	88%	gi|75268448|sp|Q52QH4.1|NAC68_ORYSJ	RecName: Full=NAC domain-containing protein 68; Short=ONAC068 [Oryza sativa Japonica Group]	0.00E+00	95%	39946.BGIOSIBCE004059	NAC domain-containing protein 68 (ONAC068)	_	_	NOG265992	GO:0003677|DNA binding;	GO:0006355|regulation of transcription, DNA-templated;	_	_	_	_	m.214084|TRINITY_DN28317_c2_g2_i4:2-559(+)	5prime_partial	PF02365.12|NAM|No apical meristem (NAM) protein|m.214084:19-100
TRINITY_DN25484_c0_g1	TRINITY_DN25484_c0_g1_i3	693	gi|242056781|ref|XP_002457536.1|	hypothetical protein SORBIDRAFT_03g008950 [Sorghum bicolor]	0.00E+00	80%	_	_	_	_	4558.Sb03g008950.1	hypothetical protein	_	_	NOG286569	_	_	_	_	_	_	m.299407|TRINITY_DN25484_c0_g1_i3:165-692(-)	5prime_partial	_
TRINITY_DN31205_c0_g3	TRINITY_DN31205_c0_g3_i2	1030	_	_	_	_	_	_	_	_	_	_	_	_	_	_	_	_	_	_	_	_	_	_
TRINITY_DN33295_c0_g1	TRINITY_DN33295_c0_g1_i9	2361	gi|514814606|ref|XP_004982074.1|	PREDICTED: uncharacterized protein C24B11.05-like isoform X4 [Setaria italica]	0.00E+00	94%	_	_	_	_	4558.Sb01g010990.1	annotation not avaliable	COG1011	KOG3109	_	GO:0016787|hydrolase activity;	GO:0008152|metabolic process;	_	K07025	K07025	_	m.203300|TRINITY_DN33295_c0_g1_i9:125-775(+)	complete	_
TRINITY_DN31678_c1_g5	TRINITY_DN31678_c1_g5_i9	2081	gi|242056931|ref|XP_002457611.1|	hypothetical protein SORBIDRAFT_03g010280 [Sorghum bicolor]	6.00E-17	90%	_	_	_	_	_	_	_	_	_	GO:0003677|DNA binding;	GO:0006355|regulation of transcription, DNA-templated;	_	_	_	_	_	_	_
TRINITY_DN34458_c1_g2	TRINITY_DN34458_c1_g2_i5	872	gi|242078331|ref|XP_002443934.1|	hypothetical protein SORBIDRAFT_07g004635 [Sorghum bicolor]	0.00E+00	86%	_	_	_	_	4558.Sb07g004635.1	hypothetical protein	_	_	NOG258948	_	_	_	_	_	_	_	_	_
TRINITY_DN26380_c1_g3	TRINITY_DN26380_c1_g3_i6	2485	gi|670417755|ref|XP_008649671.1|	PREDICTED: uncharacterized protein LOC103630396 [Zea mays]	0.00E+00	88%	_	_	_	_	_	_	_	_	_	_	_	_	_	_	_	m.251426|TRINITY_DN26380_c1_g3_i6:1579-2484(-);m.251427|TRINITY_DN26380_c1_g3_i6:682-1341(-)	5prime_partial;complete	PF03108.12|DBD_Tnp_Mut|MuDR family transposase|m.251426:226-292;PF04434.14|SWIM|SWIM zinc finger|m.251427:64-94
TRINITY_DN34509_c0_g1	TRINITY_DN34509_c0_g1_i1	2265	gi|242060824|ref|XP_002451701.1|	hypothetical protein SORBIDRAFT_04g006280 [Sorghum bicolor]	0.00E+00	96%	gi|75318032|sp|O22808.1|LYK5_ARATH	RecName: Full=Protein LYK5; AltName: Full=LysM domain receptor-like kinase 5; AltName: Full=LysM-containing receptor-like kinase 5; Flags: Precursor [Arabidopsis th	0.00E+00	72%	4558.Sb04g006280.1	hypothetical protein	COG0515	KOG1187	_	GO:0008061|chitin binding;GO:0005524|ATP binding;GO:0004672|protein kinase activity;	GO:0006468|protein phosphorylation;GO:0071323|cellular response to chitin;	_	_	_	_	m.247834|TRINITY_DN34509_c0_g1_i1:1-1113(+);m.247833|TRINITY_DN34509_c0_g1_i1:71-2113(+)	5prime_partial;complete	PF07714.14|Pkinase_Tyr|Protein tyrosine kinase|m.247833:420-652;PF00069.22|Pkinase|Protein kinase domain|m.247833:420-651;PF01476.17|LysM|LysM domain|m.247833:207-245
TRINITY_DN27761_c3_g1	TRINITY_DN27761_c3_g1_i1	945	gi|670408969|ref|XP_008645759.1|	PREDICTED: E3 ubiquitin-protein ligase PUB23-like [Zea mays]	0.00E+00	90%	gi|75211122|sp|Q9SVC6.1|PUB22_ARATH	RecName: Full=E3 ubiquitin-protein ligase PUB22; AltName: Full=Plant U-box protein 22; AltName: Full=U-box domain-containing protein 22 [Arabidopsis thaliana]	0.00E+00	62%	39946.BGIOSIBCE007325	Os02g0539200	_	KOG0167	_	GO:0004842|ubiquitin-protein transferase activity;	GO:0016567|protein ubiquitination;	GO:0000151|ubiquitin ligase complex;	_	_	_	m.123204|TRINITY_DN27761_c3_g1_i1:1-945(-)	internal	PF04564.12|U-box|U-box domain|m.123204:14-88
TRINITY_DN24188_c0_g1	TRINITY_DN24188_c0_g1_i3	749	gi|242062458|ref|XP_002452518.1|	hypothetical protein SORBIDRAFT_04g027310 [Sorghum bicolor]	0.00E+00	87%	_	_	_	_	4558.Sb04g027310.1	hypothetical protein	_	_	NOG234014	_	_	_	_	_	_	m.309141|TRINITY_DN24188_c0_g1_i3:319-747(-);m.309140|TRINITY_DN24188_c0_g1_i3:92-643(+)	5prime_partial;complete	_
TRINITY_DN25997_c0_g7	TRINITY_DN25997_c0_g7_i3	473	gi|242065522|ref|XP_002454050.1|	hypothetical protein SORBIDRAFT_04g023755 [Sorghum bicolor]	9.00E-20	82%	_	_	_	_	_	_	_	_	_	_	_	_	_	_	_	_	_	_
TRINITY_DN28903_c0_g1	TRINITY_DN28903_c0_g1_i4	1667	gi|242040129|ref|XP_002467459.1|	hypothetical protein SORBIDRAFT_01g028470 [Sorghum bicolor]	0.00E+00	100%	gi|75305901|sp|Q93Z53.1|PKP3_ARATH	RecName: Full=Plastidial pyruvate kinase 3, chloroplastic; Short=PKp3; AltName: Full=Pyruvate kinase I; AltName: Full=Pyruvate kinase isozyme B2, chloroplastic; Sho	0.00E+00	86%	4558.Sb01g028470.1	hypothetical protein	COG0469	KOG2323	_	GO:0000287|magnesium ion binding;GO:0004743|pyruvate kinase activity;GO:0030955|potassium ion binding;	GO:0016310|phosphorylation;GO:0006094|gluconeogenesis;GO:0006096|glycolytic process;GO:0015976|carbon utilization;GO:0006144|purine nucleobase metabolic process;GO:0006633|fatty acid biosynthetic process;	_	K00873	PK, pyk	path:ko00010;path:ko00230;path:ko00620;path:ko01100;path:ko01110;path:ko01120;path:ko01130;path:ko01200;path:ko01230;path:ko04922;path:ko04930;path:ko05203;path:ko05230	m.275476|TRINITY_DN28903_c0_g1_i4:384-1667(-)	5prime_partial	PF00224.18|PK|Pyruvate kinase, barrel domain|m.275476:4-283;PF02887.13|PK_C|Pyruvate kinase, alpha/beta domain|m.275476:325-406
TRINITY_DN38368_c3_g1	TRINITY_DN38368_c3_g1_i1	513	gi|237506883|gb|ACQ99194.1|	cellulose synthase [Phyllostachys edulis]	0.00E+00	100%	gi|75254483|sp|Q6AT26.1|CESA1_ORYSJ	RecName: Full=Probable cellulose synthase A catalytic subunit 1 [UDP-forming]	0.00E+00	100%	4558.Sb09g005280.1	hypothetical protein	COG1215	_	_	GO:0016760|cellulose synthase (UDP-forming) activity;GO:0008270|zinc ion binding;	GO:0006011|UDP-glucose metabolic process;GO:0005982|starch metabolic process;GO:0005985|sucrose metabolic process;GO:0042538|hyperosmotic salinity response;GO:0009833|primary cell wall biogenesis;GO:0030244|cellulose biosynthetic process;	GO:0005802|trans-Golgi network;GO:0005768|endosome;GO:0016021|integral component of membrane;GO:0005886|plasma membrane;	K10999	CESA	_	m.251816|TRINITY_DN38368_c3_g1_i1:19-348(-);m.251815|TRINITY_DN38368_c3_g1_i1:1-513(+)	complete;internal	PF03552.11|Cellulose_synt|Cellulose synthase|m.251815:1-171
TRINITY_DN20122_c0_g1	TRINITY_DN20122_c0_g1_i1	1286	gi|514764736|ref|XP_004965581.1|	PREDICTED: serine/arginine repetitive matrix protein 1-like [Setaria italica]	0.00E+00	71%	_	_	_	_	_	_	_	_	_	_	_	_	_	_	_	m.215572|TRINITY_DN20122_c0_g1_i1:396-1286(-)	5prime_partial	_
TRINITY_DN34945_c1_g2	TRINITY_DN34945_c1_g2_i6	1125	gi|242042407|ref|XP_002468598.1|	hypothetical protein SORBIDRAFT_01g048820 [Sorghum bicolor]	0.00E+00	99%	gi|158564340|sp|Q3EDL4.2|Y1154_ARATH	RecName: Full=Probable serine/threonine-protein kinase At1g01540 [Arabidopsis thaliana]	0.00E+00	85%	4558.Sb01g048820.1	hypothetical protein	COG0515	KOG1187	_	GO:0004674|protein serine/threonine kinase activity;GO:0005524|ATP binding;	GO:0009069|serine family amino acid metabolic process;GO:0046777|protein autophosphorylation;	GO:0005886|plasma membrane;	_	_	_	m.204706|TRINITY_DN34945_c1_g2_i6:2-787(+)	5prime_partial	PF07714.14|Pkinase_Tyr|Protein tyrosine kinase|m.204706:1-218;PF00069.22|Pkinase|Protein kinase domain|m.204706:1-216
TRINITY_DN37299_c0_g1	TRINITY_DN37299_c0_g1_i1	877	gi|514743402|ref|XP_004960375.1|	PREDICTED: zinc finger CCCH domain-containing protein 33-like [Setaria italica]	0.00E+00	92%	_	_	_	_	39947.LOC_Os05g03760.1	zinc finger family protein, putative, expressed	_	KOG1595	_	GO:0003677|DNA binding;GO:0046872|metal ion binding;	GO:0050832|defense response to fungus;GO:0010200|response to chitin;GO:0009409|response to cold;	_	_	_	_	m.342769|TRINITY_DN37299_c0_g1_i1:2-877(-)	internal	PF00642.21|zf-CCCH|Zinc finger C-x8-C-x5-C-x3-H type (and similar)|m.342769:203-224
TRINITY_DN24868_c0_g1	TRINITY_DN24868_c0_g1_i2	1597	gi|6319279|ref|NP_009362.1|	pyruvate kinase CDC19 [Saccharomyces cerevisiae S288c]	0.00E+00	100%	gi|125609|sp|P00549.2|KPYK1_YEAST	RecName: Full=Pyruvate kinase 1; Short=PK 1; AltName: Full=cell division cycle protein 19 [Saccharomyces cerevisiae S288c]	0.00E+00	100%	4932.YAL038W	Pyruvate kinase 1 (EC 2.7.1.40) (PK 1)	COG0469	KOG2323	_	GO:0000287|magnesium ion binding;GO:0005524|ATP binding;GO:0004743|pyruvate kinase activity;GO:0030955|potassium ion binding;	GO:0016310|phosphorylation;GO:0006094|gluconeogenesis;GO:0006096|glycolytic process;GO:0015976|carbon utilization;GO:0006144|purine nucleobase metabolic process;	GO:0005737|cytoplasm;GO:0005886|plasma membrane;	K00873	PK, pyk	path:ko00010;path:ko00230;path:ko00620;path:ko01100;path:ko01110;path:ko01120;path:ko01130;path:ko01200;path:ko01230;path:ko04922;path:ko04930;path:ko05203;path:ko05230	m.125907|TRINITY_DN24868_c0_g1_i2:79-1581(-);m.125908|TRINITY_DN24868_c0_g1_i2:67-1041(+)	complete;complete	PF00224.18|PK|Pyruvate kinase, barrel domain|m.125907:19-362;PF02887.13|PK_C|Pyruvate kinase, alpha/beta domain|m.125907:380-497;PF03328.11|HpcH_HpaI|HpcH/HpaI aldolase/citrate lyase family|m.125907:196-270
TRINITY_DN31760_c0_g4	TRINITY_DN31760_c0_g4_i6	1074	gi|514722793|ref|XP_004955081.1|	PREDICTED: putative receptor-like protein kinase At3g47110-like [Setaria italica]	7.00E-12	81%	gi|75202755|sp|Q9SCT4.1|IMK2_ARATH	RecName: Full=Probably inactive leucine-rich repeat receptor-like protein kinase IMK2; AltName: Full=Protein INFLORESCENCE MERISTEM RECEPTOR-LIKE KINASE 2; Flags: P	6.00E-08	65%	_	_	_	_	_	_	_	_	_	_	_	_	_	_
[truncated: 58,303 more rows]
