# Supplementary material for: Transcriptome, physiological and biochemical analysis of Triarrhena sacchariflora in response to flooding stress
Source: BMC Genet. 2019 Nov 29;20:88. doi: 10.1186/s12863-019-0790-4 (PMC6884903; doi:10.1186/s12863-019-0790-4)
Supplement: Supplementary file 9 — Additional file 9: Table S3. The unigenes expression statistics [file 12863_2019_790_MOESM9_ESM.xls]

## Sheet: 表达量分析结果表
Supplemental Table S3. The unigenes expression statistics
Gene_id	L0_1	L0_2	L2_1	L2_2	L4_1	L4_2	L0	L2	L4
TRINITY_DN10001_c0_g1	11.4	0	0	0	0	0	5.7	0	0
TRINITY_DN10004_c0_g1	0	0	0	0	0	0	0	0	0
TRINITY_DN10008_c0_g1	5.29	5.02	8.99	10.01	12.4	11.69	5.155	9.5	12.045
TRINITY_DN10011_c0_g1	0	0	2.34	1.95	0	0.5	0	2.145	0.25
TRINITY_DN10018_c0_g1	0	0	0	2.04	3.53	0	0	1.02	1.765
TRINITY_DN10018_c0_g2	0.31	0.57	0.08	0.45	0	0.3	0.44	0.265	0.15
TRINITY_DN10026_c0_g1	0.21	0.09	0.33	0.11	0.3	0.7	0.15	0.22	0.5
TRINITY_DN10033_c0_g1	0	0	6.52	0	0	0	0	3.26	0
TRINITY_DN10038_c0_g1	0	0	0	0	12.44	0	0	0	6.22
TRINITY_DN1003_c0_g1	0	0	0	0	0	0	0	0	0
TRINITY_DN10043_c0_g1	0	0	0	0	0	0	0	0	0
TRINITY_DN10043_c0_g2	0	0.8	2.9	0	0	0	0.4	1.45	0
TRINITY_DN10052_c0_g1	0	0	0.23	0	0.26	1.07	0	0.115	0.665
TRINITY_DN10056_c0_g1	0	0	0	0	0	0	0	0	0
TRINITY_DN10058_c0_g1	0	0	0	0	0	6.39	0	0	3.195
TRINITY_DN10058_c0_g2	0	0	0	0	0	0	0	0	0
TRINITY_DN10071_c0_g2	0	0	0	0	0	7.58	0	0	3.79
TRINITY_DN10074_c0_g1	0	0	6.35	0	6.08	0	0	3.175	3.04
TRINITY_DN10082_c0_g1	0.14	0.25	0.22	0.29	0.65	0	0.195	0.255	0.325
TRINITY_DN10088_c0_g1	0	0	0	0	0	0	0	0	0
TRINITY_DN10089_c0_g1	2.74	0	0	1.36	0	0	1.37	0.68	0
TRINITY_DN10101_c0_g1	0.43	0.58	0.34	0.35	0	0.21	0.505	0.345	0.105
TRINITY_DN10104_c0_g1	0.79	0.32	0	0.62	0.69	0.21	0.555	0.31	0.45
TRINITY_DN10104_c0_g2	0	0	0.87	0.37	0	0	0	0.62	0
TRINITY_DN10105_c0_g1	0	0	0	0	0	0	0	0	0
TRINITY_DN10106_c0_g1	0.83	0.75	1.36	0	0	0	0.79	0.68	0
TRINITY_DN10109_c0_g1	0.34	0.31	0	0	0.31	0	0.325	0	0.155
TRINITY_DN10112_c0_g1	0	14.95	0	0	0	0	7.475	0	0
TRINITY_DN10115_c0_g1	0	0	0	0	0	0	0	0	0
TRINITY_DN10116_c0_g1	5.69	0	0	0	0	0	2.845	0	0
TRINITY_DN10123_c0_g1	0.21	0	0.25	0.11	0.2	0.1	0.105	0.18	0.15
TRINITY_DN10123_c0_g2	0.13	0.48	0.42	0	0.13	0	0.305	0.21	0.065
TRINITY_DN10127_c0_g1	0.2	0.18	0.81	0.43	0.19	0	0.19	0.62	0.095
TRINITY_DN10128_c0_g1	0	0	0	18.04	0	0	0	9.02	0
TRINITY_DN10131_c0_g1	1.16	0	0	0	0	0	0.58	0	0
TRINITY_DN10134_c0_g1	0	2.56	0	0	0	0	1.28	0	0
TRINITY_DN10138_c0_g1	0	2.44	0.87	0	0.48	0	1.22	0.435	0.24
TRINITY_DN10138_c0_g2	0	0	0	0	0	0	0	0	0
TRINITY_DN10145_c0_g1	0	0	0	0	0	0	0	0	0
TRINITY_DN10147_c0_g1	0	0	0	0	0	0	0	0	0
TRINITY_DN10151_c0_g1	0	0	0	2.9	0	0	0	1.45	0
TRINITY_DN10154_c0_g1	0	0	0	0	0	3.3	0	0	1.65
TRINITY_DN10155_c0_g1	1.28	1.09	0	0	0.19	0.37	1.185	0	0.28
TRINITY_DN10160_c0_g1	0.66	1	0.71	0.93	0.82	0.63	0.83	0.82	0.725
TRINITY_DN10163_c0_g1	0	0	0	0	21.23	0	0	0	10.615
TRINITY_DN10165_c0_g1	0	0	0	0.57	0.49	0	0	0.285	0.245
TRINITY_DN10172_c0_g1	0	0	0	0	0	0	0	0	0
TRINITY_DN10176_c0_g1	1.19	0	0	0	0	0	0.595	0	0
TRINITY_DN10178_c0_g1	0	0	0	0	0	0	0	0	0
TRINITY_DN10187_c0_g1	1.04	0	0.85	0	0	0	0.52	0.425	0
TRINITY_DN10192_c0_g1	2.03	1.94	0	0.05	0.04	0	1.985	0.025	0.02
TRINITY_DN10199_c0_g1	0	0	0	0	0	22.63	0	0	11.315
TRINITY_DN1019_c0_g1	0.07	0.86	0.54	0.81	0.39	0.72	0.465	0.675	0.555
TRINITY_DN10205_c0_g1	0	0	0	0	0	9.26	0	0	4.63
TRINITY_DN10210_c0_g1	0	0	0	0	0	0	0	0	0
TRINITY_DN10211_c0_g1	12.72	0	0	0	0	0	6.36	0	0
TRINITY_DN10217_c0_g1	0	0	0	0.43	0	0	0	0.215	0
TRINITY_DN10218_c0_g1	0	0	0	22.43	0	0	0	11.215	0
TRINITY_DN10218_c0_g2	0.23	0.21	0.94	0.99	0.22	0	0.22	0.965	0.11
TRINITY_DN10219_c0_g1	0	7.25	0	0	0	0	3.625	0	0
TRINITY_DN10222_c0_g2	7.41	0	0	0	0	0	3.705	0	0
TRINITY_DN10226_c0_g1	0	0	0	1.26	0	3.62	0	0.63	1.81
TRINITY_DN10231_c0_g1	0	0	0	0	0	8.25	0	0	4.125
TRINITY_DN10234_c0_g1	0.56	0.51	0	0	1.03	1.08	0.535	0	1.055
TRINITY_DN10235_c0_g1	0	0	0	0	0	0	0	0	0
TRINITY_DN10238_c0_g1	0.77	0.57	0	0.69	0.48	0.67	0.67	0.345	0.575
TRINITY_DN10242_c0_g1	0.44	0.13	0.47	0.32	0	0.71	0.285	0.395	0.355
TRINITY_DN10242_c0_g2	0.21	0.58	0.38	0.52	0.62	0.46	0.395	0.45	0.54
TRINITY_DN10243_c0_g1	0.3	0.4	0.95	1.27	0.42	0.71	0.35	1.11	0.565
TRINITY_DN10250_c0_g1	0.43	0.44	0.48	0.49	0.48	0.57	0.435	0.485	0.525
TRINITY_DN10253_c0_g1	0	0	0	0	0	5.05	0	0	2.525
TRINITY_DN1025_c0_g1	0	0.96	0.57	0	0.32	0	0.48	0.285	0.16
TRINITY_DN10260_c0_g1	0	0.4	0.48	0	0.14	0.14	0.2	0.24	0.14
TRINITY_DN10267_c0_g1	1.22	2.2	1	0	0	5.85	1.71	0.5	2.925
TRINITY_DN10268_c0_g1	0.62	0	0	0	0	0	0.31	0	0
TRINITY_DN10274_c0_g1	0	0	0	1.22	1.5	0.22	0	0.61	0.86
TRINITY_DN10276_c0_g1	0	0	0	0	0	0	0	0	0
TRINITY_DN10277_c0_g1	0	4.77	0	0	1.52	0	2.385	0	0.76
TRINITY_DN10282_c0_g1	0	0	0	0	0	7.28	0	0	3.64
TRINITY_DN10283_c0_g1	0.59	0.2	0.23	0.24	0.21	0.28	0.395	0.235	0.245
TRINITY_DN10289_c0_g1	0	0	2.05	0	0	0	0	1.025	0
TRINITY_DN10293_c0_g1	0	0	0	0	0	0	0	0	0
TRINITY_DN10295_c0_g1	0.46	0.14	0.25	0.17	0.07	0.44	0.3	0.21	0.255
TRINITY_DN10301_c0_g1	0	2.12	0	0.79	0	0	1.06	0.395	0
TRINITY_DN10302_c0_g1	0	0	0	1.13	0	0	0	0.565	0
TRINITY_DN1030_c0_g1	0	0	0	0	0	0	0	0	0
TRINITY_DN10314_c0_g1	0	0	0	0	0	5.02	0	0	2.51
TRINITY_DN10314_c0_g2	0.17	0.31	0.49	0.24	0.34	0.21	0.24	0.365	0.275
TRINITY_DN10316_c0_g1	0	1.98	0	0	0	0	0.99	0	0
TRINITY_DN10320_c0_g1	0	0	5.9	0	0	0	0	2.95	0
TRINITY_DN10322_c0_g1	0	0	0	0	0	0	0	0	0
TRINITY_DN10329_c0_g1	0	4.61	0	0	2.2	0	2.305	0	1.1
TRINITY_DN10334_c0_g1	1.05	0	0	1.05	0.9	0	0.525	0.525	0.45
TRINITY_DN10337_c0_g1	1.26	1.37	0.27	0.73	0.65	0.89	1.315	0.5	0.77
TRINITY_DN10344_c0_g1	0	0	0	0	1.56	0	0	0	0.78
TRINITY_DN10351_c0_g1	0	1.92	0	0	0	0	0.96	0	0
TRINITY_DN10352_c0_g1	0	0	0	5.41	4.84	0	0	2.705	2.42
TRINITY_DN10353_c0_g1	0	0	1.17	0	1.25	0.68	0	0.585	0.965
TRINITY_DN10364_c0_g1	0.11	0.25	0.26	0.12	0.24	0.27	0.18	0.19	0.255
TRINITY_DN10368_c0_g1	1.96	0.51	0	0	0.26	0	1.235	0	0.13
TRINITY_DN10369_c0_g1	20.69	0	0	0	0	0	10.345	0	0
TRINITY_DN10373_c0_g1	1.27	1.82	1.56	1.3	1.71	1.82	1.545	1.43	1.765
TRINITY_DN10377_c0_g1	0	0.4	0.36	0	0	0.21	0.2	0.18	0.105
TRINITY_DN10379_c0_g1	0	0	0	0	0	0	0	0	0
TRINITY_DN10387_c0_g1	1.1	0.66	0.3	0.76	0	0	0.88	0.53	0
TRINITY_DN10396_c0_g1	0	0	3.71	0	0	0	0	1.855	0
TRINITY_DN10397_c0_g1	0.39	0	0.78	0.21	0	0.19	0.195	0.495	0.095
TRINITY_DN103_c0_g1	0	1.02	0	0	0	0	0.51	0	0
TRINITY_DN10402_c0_g1	0	0	0	0	0	0	0	0	0
TRINITY_DN10402_c0_g2	0	0	0	0	0	0	0	0	0
TRINITY_DN10409_c0_g1	0	0.4	0.36	0.24	2.06	1.06	0.2	0.3	1.56
TRINITY_DN10410_c0_g1	0	0	0	0.78	0	0.73	0	0.39	0.365
TRINITY_DN10414_c0_g1	0	0	0	0	3.6	0	0	0	1.8
TRINITY_DN10415_c0_g1	3.56	3.41	3.82	2.75	3.19	1.7	3.485	3.285	2.445
TRINITY_DN10423_c0_g1	0	1.99	0.89	0	0	0	0.995	0.445	0
TRINITY_DN10423_c0_g2	0	0	0	0	0	0	0	0	0
TRINITY_DN1042_c0_g1	22.81	0	0	0	0	0	11.405	0	0
TRINITY_DN10432_c0_g1	0	0	0	37.2	0	0	0	18.6	0
TRINITY_DN10435_c0_g1	0	0	0	24.02	0	0	0	12.01	0
TRINITY_DN10438_c0_g1	7.86	0	0	0	0	0	3.93	0	0
TRINITY_DN1043_c0_g1	0	0	0	0	0	0	0	0	0
TRINITY_DN10442_c0_g1	0.08	0.35	0.49	0.42	0.67	0.37	0.215	0.455	0.52
TRINITY_DN10449_c0_g1	0	0	0	0	31.07	0	0	0	15.535
TRINITY_DN10450_c0_g1	0.32	0	0	0.17	0.3	0.3	0.16	0.085	0.3
TRINITY_DN10452_c0_g1	2.14	5.65	0	0	0	0	3.895	0	0
TRINITY_DN10456_c0_g1	0	0	0	0	0	10.61	0	0	5.305
TRINITY_DN10459_c0_g1	0	3.77	0	0	1.8	0	1.885	0	0.9
TRINITY_DN10466_c0_g1	0	0.77	0	2.58	1.48	0	0.385	1.29	0.74
TRINITY_DN10471_c0_g1	0	0	1.08	0.28	0	0.25	0	0.68	0.125
TRINITY_DN10472_c0_g1	0	1.81	0	0	0.87	0	0.905	0	0.435
TRINITY_DN10473_c0_g1	0	0	0	0	0	9.67	0	0	4.835
TRINITY_DN10477_c0_g1	0.93	0.3	0.8	0.72	0.58	0.58	0.615	0.76	0.58
TRINITY_DN10483_c0_g1	0	0	0	0	0	0	0	0	0
TRINITY_DN10487_c0_g1	0	1.59	0	0	0	0	0.795	0	0
TRINITY_DN10499_c0_g1	0.13	0.54	0.53	0.22	0.06	0.38	0.335	0.375	0.22
TRINITY_DN10499_c0_g2	0.24	0.22	0.25	1.47	0.08	0.31	0.23	0.86	0.195
TRINITY_DN10500_c0_g1	3.56	3.05	0	0	0	0	3.305	0	0
TRINITY_DN10500_c0_g2	0	0	0	0	1.23	0	0	0	0.615
TRINITY_DN10505_c0_g1	0	0	0	0	0	0	0	0	0
TRINITY_DN10505_c0_g2	0	0	0	0	0.78	0	0	0	0.39
TRINITY_DN10506_c0_g1	0	0	0	0	0	0	0	0	0
TRINITY_DN10509_c0_g1	0	0.37	0.49	0.22	0.94	0	0.185	0.355	0.47
TRINITY_DN10513_c0_g1	0	0	0	0	0	0	0	0	0
TRINITY_DN10515_c0_g1	1.2	0.46	0.55	0.09	0.74	1.56	0.83	0.32	1.15
TRINITY_DN10522_c0_g1	0	0	0	0	0	0	0	0	0
TRINITY_DN10529_c0_g2	0.4	0.36	0.32	0	0	0.38	0.38	0.16	0.19
TRINITY_DN10532_c0_g1	0	0	0	0	0	2.89	0	0	1.445
TRINITY_DN10534_c0_g1	0	0	0	0	0	0	0	0	0
TRINITY_DN10536_c0_g1	0	0	1.03	0.88	1.52	1.21	0	0.955	1.365
TRINITY_DN10540_c0_g1	6.37	0	0	0	0	0	3.185	0	0
TRINITY_DN10540_c0_g2	1.15	0	0.18	0	0	0	0.575	0.09	0
TRINITY_DN10542_c0_g1	0	0	0	1.5	0	0	0	0.75	0
TRINITY_DN10544_c0_g1	0	0	0	0	0	0	0	0	0
TRINITY_DN10549_c0_g1	0.98	0	0	0	0	0.93	0.49	0	0.465
TRINITY_DN10550_c0_g1	0	0	1.41	0	0	0	0	0.705	0
TRINITY_DN10559_c0_g1	0	0.37	0.16	0	0.94	0.39	0.185	0.08	0.665
TRINITY_DN10559_c0_g2	0	0	3.69	0	2.54	0	0	1.845	1.27
TRINITY_DN10561_c0_g1	0	0	9.09	0	0	0	0	4.545	0
TRINITY_DN10569_c0_g1	0.91	0.21	0.18	0.24	0.21	0.22	0.56	0.21	0.215
TRINITY_DN1056_c0_g1	0	0	0	0	0	0	0	0	0
TRINITY_DN1058_c0_g1	0	0	0	0	0	0	0	0	0
TRINITY_DN10592_c0_g1	0	0	0	0	10.07	0	0	0	5.035
TRINITY_DN10592_c0_g2	0	0	0	0	0	0	0	0	0
TRINITY_DN10595_c0_g1	0.82	0.49	0.44	0.15	1.55	1.95	0.655	0.295	1.75
TRINITY_DN10596_c0_g1	0	3.68	0	0	0	0	1.84	0	0
TRINITY_DN10597_c0_g1	0.94	0.43	0.76	0.99	0.65	1.12	0.685	0.875	0.885
TRINITY_DN10597_c0_g2	0.23	0.35	0.62	0.25	0.98	1.65	0.29	0.435	1.315
TRINITY_DN10598_c0_g1	0.16	0.29	0	0.52	0.15	0.15	0.225	0.26	0.15
TRINITY_DN10613_c0_g1	0	0	4.33	0	0	0	0	2.165	0
TRINITY_DN10615_c0_g1	1.93	0	0	0	0	0	0.965	0	0
TRINITY_DN10623_c0_g1	0	0.52	0	0.6	0.26	0.27	0.26	0.3	0.265
TRINITY_DN10623_c0_g2	0	0	8.9	0	17.34	0	0	4.45	8.67
TRINITY_DN1062_c0_g1	0.24	0.29	0.26	0.52	0.08	0.08	0.265	0.39	0.08
TRINITY_DN10632_c0_g1	0	1.13	0	0	0	0	0.565	0	0
TRINITY_DN10633_c0_g1	0	0.36	0.96	0	0	0	0.18	0.48	0
TRINITY_DN10640_c0_g1	0.16	0	0	0	0.45	0.15	0.08	0	0.3
TRINITY_DN10650_c0_g1	0.98	0.44	0	0.5	0.87	1.4	0.71	0.25	1.135
TRINITY_DN10654_c0_g1	0	1.19	0	1.32	0	0	0.595	0.66	0
TRINITY_DN10655_c0_g1	1.4	1.25	0	0	0	0	1.325	0	0
TRINITY_DN10655_c0_g2	0	1.31	0	0	1.25	0	0.655	0	0.625
TRINITY_DN10656_c0_g1	0	0.41	0	0.93	1.21	0	0.205	0.465	0.605
TRINITY_DN10657_c0_g1	0	0	0	0	0.74	0.81	0	0	0.775
TRINITY_DN10658_c0_g1	0	0	0	31.59	0	0	0	15.795	0
TRINITY_DN10664_c0_g1	1.33	1.76	1.12	0.66	0.74	0.5	1.545	0.89	0.62
TRINITY_DN10668_c0_g2	0.13	0.16	0.34	0.09	0.51	0.12	0.145	0.215	0.315
TRINITY_DN10673_c0_g1	0	0	0	1.51	1.94	0	0	0.755	0.97
TRINITY_DN10679_c0_g1	0	3.19	0	7.08	0	0	1.595	3.54	0
TRINITY_DN10681_c0_g1	0	0.28	0.42	0.22	0.1	1.1	0.14	0.32	0.6
TRINITY_DN10695_c0_g1	0	0	0	0	1.34	1.51	0	0	1.425
TRINITY_DN10695_c0_g2	0.44	0	0	0	0	2.11	0.22	0	1.055
TRINITY_DN10696_c0_g1	0	0	0	0	20.82	0	0	0	10.41
TRINITY_DN10698_c0_g1	0	0	0	0	1.15	1.29	0	0	1.22
TRINITY_DN106_c0_g1	0.06	0.12	0.15	0.07	0.56	0.81	0.09	0.11	0.685
TRINITY_DN10701_c0_g1	0	0	0	0	0	0	0	0	0
TRINITY_DN10704_c0_g1	14.29	13.33	0	0	2.21	2.07	13.81	0	2.14
TRINITY_DN10710_c0_g1	0	0	0	0	0	0	0	0	0
TRINITY_DN10713_c0_g1	0	0.18	0.49	0.21	0.56	0.19	0.09	0.35	0.375
TRINITY_DN10716_c0_g1	0	0	0	0	8.47	2.42	0	0	5.445
TRINITY_DN10727_c0_g1	0.44	0.64	0.69	0.71	3.01	2.56	0.54	0.7	2.785
TRINITY_DN10732_c0_g1	1.52	0.15	0	0.07	0.16	0	0.835	0.035	0.08
TRINITY_DN10737_c0_g1	0	0	0	4.87	0	10.04	0	2.435	5.02
TRINITY_DN10747_c0_g1	0	0	0	0	0	0	0	0	0
TRINITY_DN10748_c0_g2	0.81	0.53	0	0	0.05	0	0.67	0	0.025
TRINITY_DN10750_c0_g1	3.41	0	0	1.72	0	0	1.705	0.86	0
TRINITY_DN10758_c0_g1	0.51	0.92	0.82	0.52	0	0.48	0.715	0.67	0.24
TRINITY_DN10767_c0_g1	0.19	0	0.89	0.39	0.35	0	0.095	0.64	0.175
TRINITY_DN10773_c0_g1	0	29.24	0	0	0	0	14.62	0	0
TRINITY_DN10779_c0_g1	0	0	0	0	5.2	0.96	0	0	3.08
TRINITY_DN10781_c0_g1	1.42	0	0	0	4.84	0	0.71	0	2.42
TRINITY_DN10787_c0_g1	0	0	0	0	6.08	14.13	0	0	10.105
TRINITY_DN10793_c0_g1	0	0	0	0	13.36	0	0	0	6.68
TRINITY_DN10795_c0_g1	0.42	0.38	0.34	0	0	0.4	0.4	0.17	0.2
TRINITY_DN10797_c0_g1	0	0	0	0	6.92	0	0	0	3.46
TRINITY_DN10805_c0_g1	1.9	0.76	1.35	1.36	1.01	0.6	1.33	1.355	0.805
TRINITY_DN10807_c0_g1	0	0	0	0	0	0	0	0	0
TRINITY_DN10807_c0_g2	0.04	0.18	0.19	0.13	0.23	0.41	0.11	0.16	0.32
TRINITY_DN10814_c0_g1	0	0	4.33	0	0	0	0	2.165	0
TRINITY_DN10815_c0_g1	0.11	0.11	1.98	0.65	0.46	0.56	0.11	1.315	0.51
TRINITY_DN10816_c0_g1	0	0	0	0	0	0	0	0	0
TRINITY_DN10829_c0_g1	14.12	0	0	0	0	0	7.06	0	0
TRINITY_DN1082_c0_g1	0.85	0	1.36	1.05	0.81	1.32	0.425	1.205	1.065
TRINITY_DN10836_c0_g1	0	0	0	0	0	0	0	0	0
TRINITY_DN10837_c0_g1	3.16	0	0	0	0	3.03	1.58	0	1.515
TRINITY_DN10838_c0_g1	0.64	0	0.17	0	0	0.4	0.32	0.085	0.2
TRINITY_DN10840_c0_g1	0	0	6.16	0	0	6.86	0	3.08	3.43
TRINITY_DN10840_c0_g2	0	0.59	0.79	0.34	0	0	0.295	0.565	0
TRINITY_DN10841_c0_g1	0	0	0	0	0	0	0	0	0
TRINITY_DN1084_c0_g1	0.85	0.38	0.23	1.06	2.01	1.22	0.615	0.645	1.615
TRINITY_DN10858_c0_g1	0	0	0	5.08	0	0	0	2.54	0
TRINITY_DN10860_c0_g1	1.02	1.38	0	0	0	0	1.2	0	0
TRINITY_DN10863_c0_g1	2.3	0	0	0	0	0	1.15	0	0
TRINITY_DN10863_c0_g2	0	0	0	0	0	0	0	0	0
TRINITY_DN10866_c0_g1	1.25	0.76	0	0	0	0	1.005	0	0
TRINITY_DN10869_c0_g1	0	0	0	0.52	0	0.96	0	0.26	0.48
TRINITY_DN10872_c0_g1	0.69	0.43	0.71	0.52	0.4	0.53	0.56	0.615	0.465
TRINITY_DN10875_c0_g1	0	0	0	0	0	0	0	0	0
TRINITY_DN10881_c0_g1	0	0	0	0	6.07	0	0	0	3.035
TRINITY_DN10883_c0_g1	0.47	0.43	0.68	0.61	0.18	0.18	0.45	0.645	0.18
TRINITY_DN10888_c0_g1	0.8	0.36	0.32	0.83	0	0.38	0.58	0.575	0.19
TRINITY_DN10891_c0_g1	6.18	0	0	0	0	0	3.09	0	0
TRINITY_DN10896_c0_g1	0.44	0	0	0.47	0	0.63	0.22	0.235	0.315
TRINITY_DN10897_c0_g1	3.62	0	0	0	2.06	0	1.81	0	1.03
TRINITY_DN10897_c0_g2	1.55	0	0	3.05	0	1.48	0.775	1.525	0.74
TRINITY_DN108_c0_g1	0	0	0	2.95	0	0	0	1.475	0
TRINITY_DN10900_c0_g1	0.15	0.23	0.45	0.45	0.47	0.21	0.19	0.45	0.34
TRINITY_DN10902_c0_g1	0	0.44	0	0	0	0.93	0.22	0	0.465
TRINITY_DN10912_c0_g1	0.97	1.02	1.18	0.84	0.78	0.52	0.995	1.01	0.65
TRINITY_DN10925_c0_g1	0	0.33	0	0.38	0.33	1.03	0.165	0.19	0.68
TRINITY_DN10932_c0_g1	0.67	0.61	1.1	0	0	0	0.64	0.55	0
TRINITY_DN1093_c0_g1	0	2.26	0	0	0	1.19	1.13	0	0.595
TRINITY_DN10946_c0_g1	0.24	0.22	0.38	0.33	0.12	0.34	0.23	0.355	0.23
TRINITY_DN10947_c0_g1	0	0	0	0	0	2.86	0	0	1.43
TRINITY_DN10952_c0_g1	0	0	0	0	0	0	0	0	0
TRINITY_DN10956_c0_g1	0	0.3	0.27	0	0.16	0.48	0.15	0.135	0.32
TRINITY_DN10956_c0_g2	0.97	0	0	0	0.29	0.31	0.485	0	0.3
TRINITY_DN10957_c0_g1	0	0	0	0	0	1.25	0	0	0.625
TRINITY_DN10962_c0_g1	2.7	0	0	0	0	0	1.35	0	0
TRINITY_DN10962_c0_g2	0	0	0	0	0	14.66	0	0	7.33
TRINITY_DN10967_c0_g1	0	0	0	0	0	0	0	0	0
TRINITY_DN10969_c0_g1	0	0	0	0	5.29	0	0	0	2.645
TRINITY_DN10989_c0_g1	0.11	0.1	0.18	0	0.33	0.33	0.105	0.09	0.33
TRINITY_DN11004_c0_g1	0.1	0.18	0.24	0.54	0.86	0.96	0.14	0.39	0.91
TRINITY_DN11011_c0_g1	0	0	0	0	0	0	0	0	0
TRINITY_DN11011_c0_g2	0.13	0.37	0	0	0	0.26	0.25	0	0.13
TRINITY_DN11017_c0_g1	0	0	0	0	0	0	0	0	0
TRINITY_DN11018_c0_g1	0.22	0.44	0.4	0.29	0.66	0.52	0.33	0.345	0.59
TRINITY_DN11019_c0_g1	0	0	0	0	0	0	0	0	0
TRINITY_DN11019_c0_g2	0.67	0	0.54	2.04	0	0	0.335	1.29	0
TRINITY_DN11021_c0_g1	0	0	0.29	0	0.17	0.17	0	0.145	0.17
TRINITY_DN11022_c0_g1	0.25	0.06	0.33	0.14	0.43	0.45	0.155	0.235	0.44
TRINITY_DN11025_c0_g1	0	0	0	4.1	0	0	0	2.05	0
TRINITY_DN11031_c0_g1	0	0	7.34	0	0	0	0	3.67	0
TRINITY_DN11034_c0_g1	2.52	0.38	0.34	0	0	0.4	1.45	0.17	0.2
TRINITY_DN11036_c0_g1	0	0	0.28	0	0.32	0	0	0.14	0.16
TRINITY_DN11037_c0_g1	0	0	0	0	0	1.17	0	0	0.585
TRINITY_DN11041_c0_g1	0	0	0	0	7.77	0	0	0	3.885
TRINITY_DN11047_c0_g1	0	5.71	0	0	0	0	2.855	0	0
TRINITY_DN11051_c0_g1	0.07	0.06	0.17	0.46	0.2	0.4	0.065	0.315	0.3
TRINITY_DN11056_c0_g1	0.25	0.35	0.2	0.53	0.33	0.56	0.3	0.365	0.445
TRINITY_DN11057_c0_g1	0	0	0	0	0	0	0	0	0
TRINITY_DN11059_c0_g1	0	0	0	0	0	0	0	0	0
TRINITY_DN11059_c0_g2	0.2	0.37	0.16	0.43	0.95	0.58	0.285	0.295	0.765
TRINITY_DN11066_c0_g1	0.11	0	0.54	0.24	0.43	0.97	0.055	0.39	0.7
TRINITY_DN11066_c0_g2	0.24	0.11	0.29	0.77	0.11	0	0.175	0.53	0.055
TRINITY_DN11067_c0_g1	0.69	0	0.55	0.37	1.29	0.33	0.345	0.46	0.81
TRINITY_DN11072_c0_g1	0	0	8.96	0	0	0	0	4.48	0
TRINITY_DN11074_c0_g1	0.39	0.71	0.31	0.42	2.01	0.93	0.55	0.365	1.47
TRINITY_DN11076_c0_g2	0.1	0.89	0.31	0.11	0.38	0.66	0.495	0.21	0.52
TRINITY_DN11078_c0_g1	0.58	0.52	0	0.15	0	0.41	0.55	0.075	0.205
TRINITY_DN1107_c0_g1	0.39	0.43	0.35	0.24	0.34	0.34	0.41	0.295	0.34
TRINITY_DN1107_c0_g2	0	0	0	0	0	4.54	0	0	2.27
TRINITY_DN11083_c0_g1	0	0	0	0	0	0	0	0	0
TRINITY_DN11085_c0_g1	0	0	0	4.32	0	0	0	2.16	0
TRINITY_DN11085_c0_g2	0	0	3.58	0	0	0	0	1.79	0
TRINITY_DN11089_c0_g1	0.65	0.19	0.26	0.12	0	0.1	0.42	0.19	0.05
TRINITY_DN11092_c0_g1	0.18	0.16	0.43	0.58	0.6	1.12	0.17	0.505	0.86
TRINITY_DN11093_c0_g1	0	0.1	0.36	0.61	0.54	0	0.05	0.485	0.27
TRINITY_DN11094_c0_g1	0	0.1	0.44	0.96	0.32	0.64	0.05	0.7	0.48
TRINITY_DN11096_c0_g1	0	0.16	0.29	0.68	0.34	0.09	0.08	0.485	0.215
TRINITY_DN11099_c0_g1	0	0	0	0	0	0	0	0	0
TRINITY_DN11103_c0_g1	0	0	3.06	0	0	0	0	1.53	0
TRINITY_DN11104_c0_g1	0.19	0.4	0.58	0.21	0.12	0.33	0.295	0.395	0.225
TRINITY_DN11109_c0_g1	0.29	0.52	0.54	0.42	0.74	0.37	0.405	0.48	0.555
TRINITY_DN11111_c0_g1	0	0	0	0	0	2.22	0	0	1.11
TRINITY_DN11111_c0_g2	0	0.22	0	0	1.37	0.24	0.11	0	0.805
TRINITY_DN1111_c0_g1	0.35	0.96	0.57	0	0	0.34	0.655	0.285	0.17
TRINITY_DN11126_c0_g2	0.14	0	0.77	0.29	0.78	0.26	0.07	0.53	0.52
TRINITY_DN11131_c0_g1	0	0	0	0	0	0	0	0	0
TRINITY_DN11136_c0_g1	0	0	0	4.68	0	0	0	2.34	0
TRINITY_DN11140_c0_g1	0.87	0.24	0.26	0.58	0.19	0.25	0.555	0.42	0.22
TRINITY_DN11141_c0_g1	0	0	0	0	0	0	0	0	0
TRINITY_DN11143_c0_g1	7.48	0	0	0	0	0	3.74	0	0
TRINITY_DN11147_c0_g1	12.18	0	0	0	0	0	6.09	0	0
TRINITY_DN11150_c0_g1	0	0	2.33	0	0	0	0	1.165	0
TRINITY_DN11153_c0_g1	0	0	0	0	7.22	0	0	0	3.61
TRINITY_DN11153_c0_g2	0.6	0.44	0.17	0.12	0.05	0.1	0.52	0.145	0.075
TRINITY_DN11168_c0_g2	0	2.85	0	3.15	0	6.35	1.425	1.575	3.175
TRINITY_DN1116_c0_g1	0	0	0	0	3.51	5.25	0	0	4.38
TRINITY_DN11171_c0_g2	0	0	0	6.45	0	0	0	3.225	0
TRINITY_DN11173_c0_g1	0	0	0	0	0	0	0	0	0
TRINITY_DN11176_c0_g1	0	0.11	0	0.14	0.97	0.37	0.055	0.07	0.67
TRINITY_DN11176_c0_g2	0.18	0	0	0.38	0.5	0.68	0.09	0.19	0.59
TRINITY_DN11177_c0_g1	0	0	0	0	0	3.25	0	0	1.625
TRINITY_DN11177_c0_g2	0	0	0	0	0	0	0	0	0
TRINITY_DN11183_c0_g1	5.53	4.59	0	5.13	0	0	5.06	2.565	0
TRINITY_DN11190_c0_g1	0.14	0.97	0.23	0.39	0.7	0.07	0.555	0.31	0.385
TRINITY_DN11190_c0_g2	0	0	0.27	0	1.44	0.16	0	0.135	0.8
TRINITY_DN1119_c0_g1	0	0	0	0	0	0	0	0	0
TRINITY_DN1119_c0_g2	3.15	0	0	0	0	0	1.575	0	0
TRINITY_DN11200_c0_g1	0	10.23	0	0	0	0	5.115	0	0
TRINITY_DN11200_c0_g2	0	2.37	1.43	0	0	0	1.185	0.715	0
TRINITY_DN11201_c0_g1	0	1.38	0	2.09	0	0	0.69	1.045	0
TRINITY_DN11203_c0_g1	1.47	0	0	0	1.25	2.81	0.735	0	2.03
TRINITY_DN11210_c0_g1	0.12	0.22	0.2	0.4	0.35	0.24	0.17	0.3	0.295
TRINITY_DN11211_c0_g1	4.83	0	0	4.51	0	0	2.415	2.255	0
TRINITY_DN11219_c0_g1	0	0	8.5	0	0	0	0	4.25	0
TRINITY_DN1121_c0_g1	6.18	0	0	2.95	0	2.96	3.09	1.475	1.48
TRINITY_DN11220_c0_g1	0	0	0.39	0.4	0.72	0	0	0.395	0.36
TRINITY_DN11229_c0_g1	0	0	4.35	0	0	0	0	2.175	0
TRINITY_DN11246_c0_g1	0	0	0	0	0	9.31	0	0	4.655
TRINITY_DN11246_c0_g2	0	0	0	0	0	0	0	0	0
TRINITY_DN11252_c0_g1	0.52	1.17	1.04	1.8	1.47	1.24	0.845	1.42	1.355
TRINITY_DN11259_c0_g1	4.94	0	0	0	2.07	0	2.47	0	1.035
TRINITY_DN11260_c0_g2	0.14	0.19	0.17	0.15	0.89	0.2	0.165	0.16	0.545
TRINITY_DN11263_c0_g1	0.47	0.43	0.19	0.5	0.66	0.68	0.45	0.345	0.67
TRINITY_DN11264_c0_g1	0	0	0	0.8	0	0	0	0.4	0
TRINITY_DN11274_c0_g1	0.25	0.67	1.39	0.52	0.23	0	0.46	0.955	0.115
TRINITY_DN11274_c0_g2	0.44	0.2	0.53	0.12	0.1	0.1	0.32	0.325	0.1
TRINITY_DN11275_c0_g1	0	0	0	0	0.3	1.06	0	0	0.68
TRINITY_DN11276_c0_g1	0	0	0	0	19.97	0	0	0	9.985
TRINITY_DN11277_c0_g1	0	0	3.72	0	0	0	0	1.86	0
TRINITY_DN11277_c0_g2	0	0	1.93	0	0	0	0	0.965	0
TRINITY_DN11281_c0_g1	0	0	0	0	1.58	0.33	0	0	0.955
TRINITY_DN11286_c0_g1	0	5.54	0	2.04	0	0	2.77	1.02	0
TRINITY_DN11286_c0_g2	0	0.88	0	2	0	0	0.44	1	0
TRINITY_DN11290_c0_g1	0	0	0	0	0	7.1	0	0	3.55
TRINITY_DN11292_c0_g1	0	0	0	0	0	6.47	0	0	3.235
TRINITY_DN11293_c0_g1	0	0	0	0	0	0	0	0	0
TRINITY_DN11294_c0_g1	0	0	0	0	0	4.94	0	0	2.47
TRINITY_DN11295_c0_g1	0	0	0	0	0	0	0	0	0
TRINITY_DN11302_c0_g1	1.79	1.59	0	0	0	1.71	1.69	0	0.855
TRINITY_DN11303_c0_g1	0	0	0	0	0	0	0	0	0
TRINITY_DN11306_c0_g1	0	2.91	0	0	0	0	1.455	0	0
TRINITY_DN11308_c0_g1	0	0	8.65	0	0	0	0	4.325	0
TRINITY_DN11309_c0_g1	0.89	0.27	0.72	0	0	0.85	0.58	0.36	0.425
TRINITY_DN11312_c0_g1	0	0	35.15	0	0	0	0	17.575	0
TRINITY_DN11314_c0_g1	0	0	0	0	0	0	0	0	0
TRINITY_DN11316_c0_g1	0.21	0.13	0.17	0.15	0.07	0.6	0.17	0.16	0.335
TRINITY_DN11319_c0_g1	0	0	0.16	0.21	0	0.74	0	0.185	0.37
TRINITY_DN11322_c0_g1	2.2	0	0	2.23	0	0	1.1	1.115	0
TRINITY_DN11324_c0_g1	0.53	0	0.43	0.54	0	0	0.265	0.485	0
TRINITY_DN11326_c0_g1	0	0.51	0.45	0	0	0.71	0.255	0.225	0.355
TRINITY_DN11327_c0_g1	0	0.12	0.43	0.73	0.77	0.13	0.06	0.58	0.45
TRINITY_DN1132_c0_g1	2.96	2.47	2.19	2.5	2.84	1.56	2.715	2.345	2.2
TRINITY_DN11330_c0_g1	0	6.14	0	0	0	0	3.07	0	0
TRINITY_DN11335_c0_g1	0	0	2.25	0	1.17	0	0	1.125	0.585
TRINITY_DN11335_c0_g2	0	0	0	0	0	0	0	0	0
TRINITY_DN11342_c0_g1	0.42	0	0	1.29	0	1	0.21	0.645	0.5
TRINITY_DN11351_c0_g2	0	6.48	0	0	0	1.75	3.24	0	0.875
TRINITY_DN11354_c0_g1	0.11	0.1	0.57	0.3	0.37	0.26	0.105	0.435	0.315
TRINITY_DN11355_c0_g1	0	13.73	0	0	0	0	6.865	0	0
TRINITY_DN11356_c0_g1	0	0	0	0	1.28	0	0	0	0.64
TRINITY_DN11356_c0_g2	0	0	0.98	0	2.13	0	0	0.49	1.065
TRINITY_DN11360_c0_g1	0	0.03	0.16	0.18	0.67	1.29	0.015	0.17	0.98
TRINITY_DN11366_c0_g1	0	0	0	0	0	0	0	0	0
TRINITY_DN11371_c0_g1	0	0	0	0	0	0	0	0	0
TRINITY_DN11378_c0_g1	1.82	0.82	0	0	0	0	1.32	0	0
TRINITY_DN11379_c0_g1	4.71	0	0	0	0	0	2.355	0	0
TRINITY_DN11381_c0_g1	0	0	0	0	41.64	0	0	0	20.82
TRINITY_DN11385_c0_g1	0	1.24	0.74	0.47	0.41	0	0.62	0.605	0.205
TRINITY_DN11388_c0_g1	0	0	0	0	0	0	0	0	0
TRINITY_DN11389_c0_g1	0.27	0	0.22	0.28	0.25	1.8	0.135	0.25	1.025
TRINITY_DN11390_c0_g1	0.79	0.24	0	0.28	0	0	0.515	0.14	0
TRINITY_DN11392_c0_g1	0	0	0	0	0	6.26	0	0	3.13
TRINITY_DN11401_c0_g1	1.53	0.41	0	0	0	0	0.97	0	0
TRINITY_DN11406_c0_g1	0	0	0	0	7.56	0	0	0	3.78
TRINITY_DN11407_c0_g2	0	0	0	0	0	0	0	0	0
TRINITY_DN11409_c0_g1	0.56	0.3	0	0	0.11	0.42	0.43	0	0.265
TRINITY_DN11413_c0_g1	0	0.65	0	0	0	0	0.325	0	0
TRINITY_DN11416_c0_g1	0	0	0	0	1	0.25	0	0	0.625
TRINITY_DN11417_c0_g1	0	0	0	0	0	0	0	0	0
TRINITY_DN11423_c0_g1	0	0	0	0	0.66	0	0	0	0.33
TRINITY_DN11428_c0_g1	0.33	0.45	0.15	0.24	0.38	0.32	0.39	0.195	0.35
TRINITY_DN11428_c0_g2	0	16.3	0	0	0	0	8.15	0	0
TRINITY_DN11429_c0_g1	0.32	0.57	0.32	0.09	0.15	0.23	0.445	0.205	0.19
TRINITY_DN11430_c0_g1	0	0	0	0	0	0	0	0	0
TRINITY_DN11431_c0_g1	0	0	0	0	0	0	0	0	0
TRINITY_DN11432_c0_g1	0	0	0	0	0	2.04	0	0	1.02
TRINITY_DN11434_c0_g1	0.21	0.1	0	0.23	0.1	0.1	0.155	0.115	0.1
TRINITY_DN11434_c0_g2	0	0	0	0	1.25	1.3	0	0	1.275
TRINITY_DN11436_c0_g1	0	4.96	0	0	0	0	2.48	0	0
TRINITY_DN11456_c0_g1	0	0	0	0	0	0	0	0	0
TRINITY_DN11459_c0_g1	0	0	2.29	2.76	1.19	0	0	2.525	0.595
TRINITY_DN11459_c0_g2	0	0	11.24	0	5.42	0	0	5.62	2.71
TRINITY_DN11460_c0_g1	2.68	2.22	1.44	2.36	1.45	1.28	2.45	1.9	1.365
TRINITY_DN11461_c0_g1	0	0	0	4.68	0	0	0	2.34	0
TRINITY_DN11461_c0_g2	0.56	0	0.46	0	0	0.54	0.28	0.23	0.27
TRINITY_DN11469_c0_g1	0	0	0	4.22	0	0	0	2.11	0
TRINITY_DN11475_c0_g1	0	0	0.9	0	1.01	0	0	0.45	0.505
TRINITY_DN11477_c0_g1	1.04	1.88	0	0.53	0	0	1.46	0.265	0
TRINITY_DN11483_c0_g1	0.53	0.36	2.86	1.28	0.38	0.25	0.445	2.07	0.315
TRINITY_DN11484_c0_g1	0	0	5.65	0	0	3.29	0	2.825	1.645
TRINITY_DN11486_c0_g1	4.35	11.04	0	0	0	0	7.695	0	0
TRINITY_DN11489_c0_g1	0.21	0.1	0.25	0.23	0.1	0.2	0.155	0.24	0.15
TRINITY_DN11492_c0_g1	0	0	0	0	0	0	0	0	0
TRINITY_DN11495_c0_g1	0.27	0.18	0.33	0.3	0.07	0.33	0.225	0.315	0.2
TRINITY_DN11496_c0_g1	1.35	0	0	0.69	0	1.93	0.675	0.345	0.965
TRINITY_DN1149_c0_g1	0	2.54	0	0	0	0	1.27	0	0
TRINITY_DN114_c0_g1	0	0	0.93	0	0.51	1.09	0	0.465	0.8
TRINITY_DN11501_c0_g1	0.75	1.28	0.64	0.55	0.79	0.75	1.015	0.595	0.77
TRINITY_DN11503_c0_g1	0.73	0.3	0.11	0.22	0.19	0.19	0.515	0.165	0.19
TRINITY_DN11503_c0_g2	0	13.1	4.45	0	4.34	0	6.55	2.225	2.17
TRINITY_DN11510_c0_g1	0.52	0	2.1	0	0	0	0.26	1.05	0
TRINITY_DN11511_c0_g1	0	1.32	0.39	0	0	0.23	0.66	0.195	0.115
TRINITY_DN11515_c0_g2	0	4.95	0	0	0	0	2.475	0	0
TRINITY_DN1151_c0_g1	0	5.25	0	0	0	0	2.625	0	0
TRINITY_DN11520_c0_g1	0	0	0	0	1.7	0.72	0	0	1.21
TRINITY_DN11521_c0_g1	1.6	0.48	0	0	0	0	1.04	0	0
TRINITY_DN11525_c0_g1	0	0	0.5	0	0	0	0	0.25	0
TRINITY_DN11525_c0_g2	0	0	0	0.41	0.37	0	0	0.205	0.185
TRINITY_DN11526_c0_g1	3.45	1.53	0	0	0	0	2.49	0	0
TRINITY_DN11528_c0_g1	0	0	0	0	0.79	0	0	0	0.395
TRINITY_DN1152_c0_g1	0.13	0.31	0.05	0.33	0.62	0.79	0.22	0.19	0.705
TRINITY_DN11531_c0_g1	0	0	0	0	0	0	0	0	0
TRINITY_DN11534_c0_g1	1.2	1.15	3.11	3.82	5.68	5.57	1.175	3.465	5.625
TRINITY_DN11535_c0_g1	0	0.1	0.85	0.8	0.41	0.1	0.05	0.825	0.255
TRINITY_DN11536_c0_g1	0	4.26	0	0	0	0	2.13	0	0
TRINITY_DN11540_c0_g1	0	0.67	0	0	0.35	0.36	0.335	0	0.355
TRINITY_DN11542_c0_g1	3.79	0	0	0	0	0	1.895	0	0
TRINITY_DN11544_c0_g1	0.39	0	0.42	0.84	0.25	0.25	0.195	0.63	0.25
TRINITY_DN11545_c0_g1	1.57	0.61	1.52	0.96	0.64	1.82	1.09	1.24	1.23
TRINITY_DN11549_c0_g1	0.95	0	0	0.13	0	0.11	0.475	0.065	0.055
TRINITY_DN11549_c0_g2	7.15	0	0	0	0	0	3.575	0	0
TRINITY_DN11561_c0_g1	0.35	0	0.56	0	0	0.33	0.175	0.28	0.165
TRINITY_DN11565_c0_g1	1.41	1.28	0.76	0	0.84	1.79	1.345	0.38	1.315
TRINITY_DN11565_c0_g2	0	0	0	0	0	17.8	0	0	8.9
TRINITY_DN11566_c0_g1	0	0	0	1.27	0.83	0.58	0	0.635	0.705
TRINITY_DN11572_c0_g1	1.17	0.35	0	0.4	0	0.37	0.76	0.2	0.185
TRINITY_DN11575_c0_g1	9.41	0	0	0	0	0	4.705	0	0
TRINITY_DN11580_c0_g1	0	0	3.62	0	0	0	0	1.81	0
TRINITY_DN11582_c0_g1	0	0	0	0	2.19	0	0	0	1.095
TRINITY_DN11582_c0_g2	0	0.17	0	0	0.36	1.1	0.085	0	0.73
TRINITY_DN11583_c0_g1	0	0	1.22	0	3.28	0	0	0.61	1.64
TRINITY_DN11585_c0_g1	0	2.86	0	1.93	0	0	1.43	0.965	0
TRINITY_DN1158_c0_g1	0	0	0	0	0	0	0	0	0
TRINITY_DN11591_c0_g2	0.75	0.34	0.53	0	0.09	0.09	0.545	0.265	0.09
TRINITY_DN11592_c0_g1	0.82	0	0	0	0	1.17	0.41	0	0.585
TRINITY_DN11593_c0_g1	0	0	0	0	0	31.78	0	0	15.89
TRINITY_DN11597_c0_g1	0	0.55	1.22	0.95	0.27	0.86	0.275	1.085	0.565
TRINITY_DN1159_c0_g1	0	0	0	1.17	1.27	0.26	0	0.585	0.765
TRINITY_DN11603_c0_g1	2.46	1.64	2.56	2.19	1.23	2.35	2.05	2.375	1.79
TRINITY_DN11606_c0_g1	0	0	0	0	0	9.61	0	0	4.805
TRINITY_DN11610_c0_g1	0.05	0.05	0.32	0.28	1.04	1.02	0.05	0.3	1.03
TRINITY_DN11612_c0_g1	0.55	0	8.49	14.86	1.52	1.32	0.275	11.675	1.42
TRINITY_DN11615_c0_g1	23.47	25.26	230.05	292.33	77.51	90.02	24.365	261.19	83.765
TRINITY_DN11625_c0_g1	5.24	0	0	0	0	0	2.62	0	0
TRINITY_DN11626_c0_g1	0.52	0.48	0	0	0.72	0	0.5	0	0.36
TRINITY_DN1162_c0_g1	0.59	0.27	0.24	0	0	0	0.43	0.12	0
TRINITY_DN11638_c0_g1	0	0	0	0	0	0	0	0	0
TRINITY_DN11649_c0_g1	0.28	0.62	0.55	0.44	0.39	0.26	0.45	0.495	0.325
TRINITY_DN11657_c0_g1	0	0	0	2.54	0	0	0	1.27	0
TRINITY_DN11669_c0_g1	0	0	0	0.43	0	0	0	0.215	0
TRINITY_DN11674_c0_g1	0	0	5.68	0	0	0	0	2.84	0
TRINITY_DN11679_c0_g1	0	0.97	0.43	0.55	0	0	0.485	0.49	0
TRINITY_DN11683_c0_g1	0	0	2.15	0.67	0.58	0	0	1.41	0.29
TRINITY_DN11686_c0_g1	0.33	0.2	0.09	0.47	0.1	0.1	0.265	0.28	0.1
TRINITY_DN11689_c0_g1	6.02	0	0	5.56	0	5.77	3.01	2.78	2.885
TRINITY_DN1168_c0_g1	0	0	0	0	0	0	0	0	0
TRINITY_DN11691_c0_g1	0	0	0	2.86	0	0	0	1.43	0
TRINITY_DN11694_c0_g1	0	1.21	0	0	0	1.91	0.605	0	0.955
TRINITY_DN116_c0_g1	0	0	0.78	0	0	0.91	0	0.39	0.455
TRINITY_DN11705_c0_g1	0	0	0	0	0	0	0	0	0
TRINITY_DN11710_c0_g1	6.81	0	0	2.2	0	0	3.405	1.1	0
TRINITY_DN11714_c0_g1	0	2.34	0.71	0	0.75	0	1.17	0.355	0.375
TRINITY_DN11716_c0_g1	0.98	1.26	0.9	0.97	0.68	1.2	1.12	0.935	0.94
TRINITY_DN11722_c0_g1	0.11	0.09	0.17	0.23	0.5	0.3	0.1	0.2	0.4
TRINITY_DN11727_c0_g1	0	0	8.65	0	0	0	0	4.325	0
TRINITY_DN11733_c0_g1	0.58	0.52	0.47	0	0	1.1	0.55	0.235	0.55
TRINITY_DN11736_c0_g1	0.45	0	0.96	0.64	0	0.58	0.225	0.8	0.29
TRINITY_DN11738_c0_g1	0.15	0	0	0.16	0.55	0.28	0.075	0.08	0.415
TRINITY_DN11740_c0_g1	0.85	0.28	0	0	0.83	0	0.565	0	0.415
TRINITY_DN11741_c0_g1	0	0	0.52	0.65	0.56	0	0	0.585	0.28
TRINITY_DN11749_c0_g1	0.47	0.18	0.38	0.44	0.36	0.52	0.325	0.41	0.44
TRINITY_DN11751_c0_g1	1.57	0	0.85	0.55	0.24	0.25	0.785	0.7	0.245
TRINITY_DN11756_c0_g1	0	0.58	0	0	0	0	0.29	0	0
TRINITY_DN11763_c0_g1	1.55	0	0	0	0	0	0.775	0	0
TRINITY_DN11773_c0_g1	0	0	0.29	0.75	0	1.36	0	0.52	0.68
TRINITY_DN11773_c0_g2	0	0	0	0.6	0.52	0.27	0	0.3	0.395
TRINITY_DN11774_c0_g1	0	0	0	0	0	0	0	0	0
TRINITY_DN11774_c0_g2	0.6	0	0.24	0.11	0	0.58	0.3	0.175	0.29
TRINITY_DN11776_c0_g1	0	0	0	0.86	0	1.63	0	0.43	0.815
TRINITY_DN11786_c0_g1	0	0	0	0	0	0	0	0	0
TRINITY_DN11787_c0_g1	0	8.96	0	0	0	0	4.48	0	0
TRINITY_DN1178_c0_g1	0	0.09	0.12	0.91	0.36	0.67	0.045	0.515	0.515
TRINITY_DN11790_c0_g1	1.31	0.51	0	0.2	0.35	0.36	0.91	0.1	0.355
TRINITY_DN11791_c0_g2	0.68	0.61	0.16	0.22	0.13	0.39	0.645	0.19	0.26
TRINITY_DN11795_c0_g1	0	0.22	0.58	0.26	0.45	0.23	0.11	0.42	0.34
TRINITY_DN11795_c0_g2	0	2.28	0	2.55	2.19	1.61	1.14	1.275	1.9
TRINITY_DN11809_c0_g1	0.28	0.26	0	0.15	0.64	0.27	0.27	0.075	0.455
TRINITY_DN11811_c0_g1	0	0	0	0	0	0	0	0	0
TRINITY_DN11811_c0_g2	0.95	1.72	0	0	0	1.81	1.335	0	0.905
TRINITY_DN11813_c0_g1	0	0	2.14	0	1.12	0	0	1.07	0.56
TRINITY_DN11818_c0_g1	0	0	0	13.1	0	0	0	6.55	0
TRINITY_DN11824_c0_g1	1.4	0.77	1.09	0.55	1.65	0.95	1.085	0.82	1.3
TRINITY_DN11833_c0_g1	0.11	0.7	0.18	0.12	0.21	0.21	0.405	0.15	0.21
TRINITY_DN11834_c0_g1	0	0	0	8.15	0	0	0	4.075	0
TRINITY_DN11837_c0_g1	7.26	1.41	0	1.09	0.95	0.99	4.335	0.545	0.97
TRINITY_DN11839_c0_g1	0.38	0	0	0	0.68	0	0.19	0	0.34
TRINITY_DN11840_c0_g1	0	0.55	0	0	0.75	0	0.275	0	0.375
TRINITY_DN11847_c0_g1	0	0	0	0	0	0	0	0	0
TRINITY_DN11849_c0_g1	0	0	4.58	0	0	0	0	2.29	0
TRINITY_DN11849_c0_g2	0	0	10.08	0	0	0	0	5.04	0
TRINITY_DN11852_c0_g1	0.72	0	0	0	0	0	0.36	0	0
TRINITY_DN11855_c0_g1	1.66	0.75	1.14	0.64	2.71	3.29	1.205	0.89	3
TRINITY_DN11858_c0_g1	0	0	0	0	0	0	0	0	0
TRINITY_DN11862_c0_g1	0	0	0	0	3.61	0	0	0	1.805
TRINITY_DN11864_c0_g1	0	0.33	0.36	0.1	0.26	0.09	0.165	0.23	0.175
TRINITY_DN11872_c0_g1	2.95	3.73	1.58	1.88	3.66	3.37	3.34	1.73	3.515
TRINITY_DN11876_c0_g1	0	0	0.77	0.61	0	0.18	0	0.69	0.09
TRINITY_DN11877_c0_g1	1.43	0	0	0.3	0	0.27	0.715	0.15	0.135
TRINITY_DN11882_c0_g1	0	0	0	0	0	2.88	0	0	1.44
TRINITY_DN11888_c0_g1	0	0	0	0	0	0	0	0	0
TRINITY_DN11894_c0_g1	0.46	0.42	0.27	0.23	0.12	0.32	0.44	0.25	0.22
TRINITY_DN11897_c0_g1	0.25	0.66	0.78	0.26	0.12	0	0.455	0.52	0.06
TRINITY_DN11898_c0_g1	6.02	0	0	0	0	0	3.01	0	0
TRINITY_DN11898_c0_g2	0.24	0.43	0.13	0.17	0.15	0	0.335	0.15	0.075
TRINITY_DN118_c0_g1	0.69	0.29	0.48	0.3	0.54	0.26	0.49	0.39	0.4
TRINITY_DN11900_c0_g1	0	0.63	0.28	0.55	0	0	0.315	0.415	0
TRINITY_DN11906_c0_g1	0.63	0.38	0.17	0.22	0.19	0	0.505	0.195	0.095
TRINITY_DN11907_c0_g1	0	0	0.18	0.24	0.21	0	0	0.21	0.105
TRINITY_DN11909_c0_g1	0.26	0.48	0.64	0.14	0.5	1.14	0.37	0.39	0.82
TRINITY_DN11910_c0_g1	0	0	0	0	0	0	0	0	0
TRINITY_DN11913_c0_g1	0	0.1	0.18	0.61	0.11	0.11	0.05	0.395	0.11
TRINITY_DN11913_c0_g2	0.1	0.18	0.23	0.63	0	0.84	0.14	0.43	0.42
TRINITY_DN11920_c0_g1	0	0	0	2.19	0.47	1.02	0	1.095	0.745
TRINITY_DN11924_c0_g1	0.88	3.61	0	0	0	0	2.245	0	0
TRINITY_DN11925_c0_g1	0	0	0.23	0	1.05	0.27	0	0.115	0.66
TRINITY_DN11925_c0_g2	0	0	0.44	0.29	0.75	0.26	0	0.365	0.505
TRINITY_DN11930_c0_g1	0.24	0.32	0.09	0.38	0.22	0	0.28	0.235	0.11
TRINITY_DN11932_c0_g1	0	0	0	0	3.75	0	0	0	1.875
TRINITY_DN11932_c0_g2	0	0	0	0	0	3.36	0	0	1.68
TRINITY_DN11937_c0_g1	0	0	6.35	0	0	0	0	3.175	0
TRINITY_DN11937_c0_g2	0	0	1.61	0	0	0	0	0.805	0
TRINITY_DN11939_c0_g1	5.48	0	1.51	0	0	0	2.74	0.755	0
TRINITY_DN11946_c0_g1	0	0	0	0	0	0	0	0	0
TRINITY_DN11951_c0_g1	0.96	0	0	0	0.29	0	0.48	0	0.145
TRINITY_DN11952_c0_g1	1.23	0.56	0.5	0	0.54	0	0.895	0.25	0.27
TRINITY_DN11954_c0_g1	0	0	1.2	0	1.01	0	0	0.6	0.505
TRINITY_DN1195_c0_g1	0	0	1.15	0	0	0	0	0.575	0
TRINITY_DN11961_c0_g1	0	0	0	0	0	0	0	0	0
TRINITY_DN11962_c0_g1	0	0	2.09	0	0.74	0	0	1.045	0.37
TRINITY_DN11964_c0_g1	0	0	0	0	22.58	0	0	0	11.29
TRINITY_DN11968_c0_g1	1.04	0.19	0.67	0.66	1.15	0.59	0.615	0.665	0.87
TRINITY_DN11972_c0_g1	0.21	1.51	0.33	0	0	0.4	0.86	0.165	0.2
TRINITY_DN11972_c0_g2	0.43	0.39	0.35	0.45	0	1.66	0.41	0.4	0.83
TRINITY_DN11978_c0_g1	0	0	2.5	0	0	0	0	1.25	0
TRINITY_DN11980_c0_g1	0.22	0.1	0.18	0	0	0.53	0.16	0.09	0.265
TRINITY_DN11980_c0_g2	0	3.94	0	1.45	0	2.81	1.97	0.725	1.405
TRINITY_DN11981_c0_g1	0	0	0	0	0	0	0	0	0
TRINITY_DN11983_c0_g1	0.41	0.09	0.66	0.33	0.2	0	0.25	0.495	0.1
TRINITY_DN11985_c0_g1	2.2	0.66	0	0	0	0	1.43	0	0
TRINITY_DN11987_c0_g1	0	1.39	0	0	0	1.47	0.695	0	0.735
TRINITY_DN11987_c0_g2	0	0	0	0	0	2.23	0	0	1.115
TRINITY_DN11992_c0_g1	0.08	0	0.2	0.8	0.08	0.24	0.04	0.5	0.16
TRINITY_DN11995_c0_g1	0	0	0	0	0	0	0	0	0
TRINITY_DN12004_c0_g1	0	0	0	0	0	5.77	0	0	2.885
TRINITY_DN12010_c0_g1	0	0	0	0	0	0	0	0	0
TRINITY_DN12019_c0_g1	0	0	3.93	0	0	0	0	1.965	0
TRINITY_DN12020_c0_g1	0.71	0.13	0.11	0.76	0.41	0.27	0.42	0.435	0.34
TRINITY_DN12022_c0_g1	0.35	0.16	0.7	0	1.15	0.33	0.255	0.35	0.74
TRINITY_DN12027_c0_g1	0	0	0.5	0	0.57	0.2	0	0.25	0.385
TRINITY_DN12028_c0_g1	0	0	0	0	1.21	0	0	0	0.605
TRINITY_DN12028_c0_g2	0	0	0	0	0	0	0	0	0
TRINITY_DN12032_c0_g1	0.48	0.22	0.78	0	0.22	1.15	0.35	0.39	0.685
TRINITY_DN12034_c0_g1	0	0	0	0	0	0	0	0	0
TRINITY_DN12035_c0_g1	1.33	1.19	0	0	0	0	1.26	0	0
TRINITY_DN12041_c0_g1	0	0.98	0.87	0	0	0	0.49	0.435	0
TRINITY_DN12042_c0_g1	0	0	0.36	1.9	0.21	0	0	1.13	0.105
TRINITY_DN12050_c0_g1	0	0	1.66	0	0	0	0	0.83	0
TRINITY_DN12051_c0_g1	0	0	0	0	3.04	0	0	0	1.52
TRINITY_DN12057_c0_g1	0.45	0.82	0.74	1.41	0	0	0.635	1.075	0
TRINITY_DN12057_c0_g2	0	0	0	0	1.63	0.34	0	0	0.985
TRINITY_DN12059_c0_g1	0	0	0	0	0	0	0	0	0
TRINITY_DN12063_c0_g1	0	0	0.48	0.39	0.57	0.23	0	0.435	0.4
TRINITY_DN12067_c0_g1	0	0	0	0	4.23	4.84	0	0	4.535
TRINITY_DN12071_c0_g1	0	0	0	0	0	0	0	0	0
TRINITY_DN12077_c0_g1	0	0	0	0	0	0	0	0	0
TRINITY_DN12089_c0_g1	0	0	0	0	0	0	0	0	0
TRINITY_DN12090_c0_g1	0	0	0	0	45.59	0	0	0	22.795
TRINITY_DN12094_c0_g1	1.1	0	1.8	0	0.94	0	0.55	0.9	0.47
TRINITY_DN120_c0_g2	0.42	0	0.13	0.36	0.16	0	0.21	0.245	0.08
TRINITY_DN12105_c0_g1	0.26	0.29	0.21	0.42	0.56	0.25	0.275	0.315	0.405
TRINITY_DN12106_c0_g1	5.53	0	14.13	0	0	0	2.765	7.065	0
TRINITY_DN12108_c0_g1	5.58	3.3	0	0	0	0	4.44	0	0
TRINITY_DN12109_c0_g1	15.19	0	0	0	0	0	7.595	0	0
TRINITY_DN12111_c0_g1	0	0	0	0	0	0	0	0	0
TRINITY_DN12113_c0_g1	0	0	0	0	0.27	0.57	0	0	0.42
TRINITY_DN12114_c0_g1	0.25	0.33	0.2	0.13	0.59	0.12	0.29	0.165	0.355
TRINITY_DN12123_c0_g1	0.45	0.63	1.07	1.11	0.5	0.92	0.54	1.09	0.71
TRINITY_DN12129_c0_g1	0	0	0	11.12	0	0	0	5.56	0
TRINITY_DN12131_c0_g1	1.8	0	0	0	1.56	0	0.9	0	0.78
TRINITY_DN12137_c0_g2	0	0.95	0	3.16	0	0	0.475	1.58	0
TRINITY_DN12147_c0_g1	0	0	0	0	0	0	0	0	0
TRINITY_DN12147_c0_g2	0.09	0.32	0.14	0.1	0.09	0.26	0.205	0.12	0.175
TRINITY_DN12150_c0_g1	1.52	0	1.25	0	0	0	0.76	0.625	0
TRINITY_DN12151_c0_g2	0	0	0	0	1.36	0	0	0	0.68
TRINITY_DN12159_c0_g1	0.3	0	0.73	0	0.28	0	0.15	0.365	0.14
TRINITY_DN12165_c0_g2	1.08	0	0	0	0	0	0.54	0	0
TRINITY_DN12167_c0_g1	0	2.76	0	0	0	0	1.38	0	0
TRINITY_DN12168_c0_g1	0.67	0.3	0.53	0	0.31	0.16	0.485	0.265	0.235
TRINITY_DN12169_c0_g1	6.68	0	0	0	0	0	3.34	0	0
TRINITY_DN12175_c0_g1	0.55	2.99	0	1.13	0.49	0	1.77	0.565	0.245
TRINITY_DN12180_c0_g1	0.47	0.43	0.28	0.13	0.22	0.68	0.45	0.205	0.45
TRINITY_DN12182_c0_g1	0	0	0	5.35	0	2.58	0	2.675	1.29
TRINITY_DN12183_c0_g1	1.5	0	0	0.13	0.48	0	0.75	0.065	0.24
TRINITY_DN12184_c0_g1	0.48	0.44	0.13	0.86	0.3	0.15	0.46	0.495	0.225
TRINITY_DN12186_c0_g1	1.36	0	0	0	0	0	0.68	0	0
TRINITY_DN12187_c0_g1	0.21	0.19	0	0	0	0.4	0.2	0	0.2
TRINITY_DN12187_c0_g2	0	0	0	0	0	15.46	0	0	7.73
TRINITY_DN12190_c0_g1	0	0	0	0	0	0	0	0	0
TRINITY_DN12190_c0_g2	0	0	0	0	0	0	0	0	0
TRINITY_DN12191_c0_g1	0.75	0	0.92	0	0.34	0	0.375	0.46	0.17
TRINITY_DN12192_c0_g1	0	1.18	0	0	0	0.62	0.59	0	0.31
TRINITY_DN12192_c0_g2	0	0	0	0	2.16	0	0	0	1.08
TRINITY_DN12193_c0_g1	0	0	4.35	1.72	0	0	0	3.035	0
TRINITY_DN12194_c0_g1	0	0	0.28	0.36	0	1	0	0.32	0.5
TRINITY_DN12206_c0_g1	0.31	0.56	0.31	0.51	0	0.3	0.435	0.41	0.15
TRINITY_DN1220_c0_g1	0	0	3.98	0	0	0	0	1.99	0
TRINITY_DN12211_c0_g1	0	0	0	0	0	0	0	0	0
TRINITY_DN12211_c0_g2	0	0.36	0.16	0.42	1.49	1.15	0.18	0.29	1.32
TRINITY_DN12214_c0_g1	0.91	0	1.49	0	0	0	0.455	0.745	0
TRINITY_DN12216_c0_g1	0.56	0.25	0	0	0.26	1.34	0.405	0	0.8
TRINITY_DN12216_c0_g2	0.11	0.29	0.17	0	0.71	0.51	0.2	0.085	0.61
TRINITY_DN12218_c0_g1	0	0.47	0	1.08	1.39	0	0.235	0.54	0.695
TRINITY_DN12219_c0_g1	0	0	0	0.36	0.93	0.33	0	0.18	0.63
TRINITY_DN12221_c0_g1	0	0	0.17	0.46	0.1	0.41	0	0.315	0.255
TRINITY_DN12223_c0_g1	0.19	0.53	0	0	0.18	0.37	0.36	0	0.275
TRINITY_DN12223_c0_g2	0	0	1.06	0	0	0.62	0	0.53	0.31
TRINITY_DN12228_c0_g1	0.51	0.12	0.41	0.14	0.24	0.37	0.315	0.275	0.305
TRINITY_DN12228_c0_g2	0.12	0.33	0.59	0.13	0	0	0.225	0.36	0
TRINITY_DN12229_c0_g1	0	0	0	0.2	0.54	0.37	0	0.1	0.455
TRINITY_DN12230_c0_g1	0	0	0	0	0	0	0	0	0
TRINITY_DN12231_c0_g1	0.14	0	0	0	0.67	0.41	0.07	0	0.54
TRINITY_DN12232_c0_g1	1.91	1.62	3.23	2.74	2.94	2.56	1.765	2.985	2.75
TRINITY_DN12236_c0_g2	0.62	0	0.5	0.32	0.28	0.3	0.31	0.41	0.29
TRINITY_DN12244_c0_g1	0	0	0	0	2.12	4.84	0	0	3.48
TRINITY_DN12251_c0_g1	0	0	0	0	0	13.89	0	0	6.945
TRINITY_DN12254_c0_g1	0	0	0	0	6.08	0	0	0	3.04
TRINITY_DN12258_c0_g1	0	0	0	0	0	0	0	0	0
TRINITY_DN12261_c0_g1	0	0	0	15.57	0	0	0	7.785	0
TRINITY_DN12262_c0_g1	1.46	0.09	0	0.11	0.2	0.3	0.775	0.055	0.25
TRINITY_DN12264_c0_g1	0	3.86	0	0	0	0	1.93	0	0
TRINITY_DN12266_c0_g1	0	0	0	0	0	0	0	0	0
TRINITY_DN12266_c0_g2	0	0	0	0	0	0	0	0	0
TRINITY_DN12267_c0_g1	0.69	0.96	0.55	0.25	0.66	0.44	0.825	0.4	0.55
TRINITY_DN12269_c0_g1	0.08	0.14	0.63	0.77	0.42	0.19	0.11	0.7	0.305
TRINITY_DN12274_c0_g2	0.53	0.27	0.42	0.41	0.37	0.44	0.4	0.415	0.405
TRINITY_DN12275_c0_g1	0	0	0	0	0	0	0	0	0
TRINITY_DN12277_c0_g1	0	0	0	0	0	0	0	0	0
TRINITY_DN12279_c0_g1	0	0	0	0	3.28	0	0	0	1.64
TRINITY_DN12280_c0_g1	0.44	0	0.35	0.23	0.61	0.62	0.22	0.29	0.615
TRINITY_DN12280_c0_g2	0	9.67	0	0	0	0	4.835	0	0
TRINITY_DN12283_c0_g1	0	0	0	0	0	0	0	0	0
TRINITY_DN12284_c0_g1	0	0.61	0.55	0.69	0	0	0.305	0.62	0
TRINITY_DN12285_c0_g1	0	0	0	14.26	12.92	22.5	0	7.13	17.71
TRINITY_DN1228_c0_g1	0	0	0	0	0.25	0.53	0	0	0.39
TRINITY_DN12291_c0_g1	0	0	0	0	0	0	0	0	0
TRINITY_DN12298_c0_g1	0	0	0	5.27	0	0	0	2.635	0
TRINITY_DN12298_c0_g2	0.09	0.39	0.41	0	0.33	0.49	0.24	0.205	0.41
TRINITY_DN122_c0_g1	0.33	0.21	0.24	0.23	0.85	0.94	0.27	0.235	0.895
TRINITY_DN12305_c0_g1	0	0.79	0	0	0	0	0.395	0	0
TRINITY_DN12312_c0_g1	0	0	0	0	0	1.17	0	0	0.585
TRINITY_DN12312_c0_g2	0	0	0	0	4.55	1.71	0	0	3.13
TRINITY_DN12317_c0_g2	1.99	0	0	0	0.52	0	0.995	0	0.26
TRINITY_DN12321_c0_g1	0	0	0	0	0	0	0	0	0
TRINITY_DN12322_c0_g1	0.2	0.36	0.24	0	0.38	0	0.28	0.12	0.19
TRINITY_DN12324_c0_g1	0.22	1.01	0.18	0	0.21	0.43	0.615	0.09	0.32
TRINITY_DN12324_c0_g2	0	0	0	0	0	0	0	0	0
TRINITY_DN12326_c0_g1	0	0	0	0	0	0	0	0	0
TRINITY_DN12328_c0_g1	0	0.23	1.18	0.41	0	1.51	0.115	0.795	0.755
TRINITY_DN12331_c0_g1	0	0	0	2.34	0	0	0	1.17	0
TRINITY_DN12333_c0_g1	0	0	0	0	0	0	0	0	0
TRINITY_DN12335_c0_g1	0	0	0	0	0	0	0	0	0
TRINITY_DN12337_c0_g1	0.42	0.19	0.67	0.11	0	0	0.305	0.39	0
TRINITY_DN12339_c0_g1	0	0	0.46	0	0.52	0.54	0	0.23	0.53
TRINITY_DN1233_c0_g1	0	0	0	24.71	0	0	0	12.355	0
TRINITY_DN12341_c0_g1	0	0	0	0	0	6.36	0	0	3.18
TRINITY_DN12353_c0_g1	14.75	0	0	0	0	0	7.375	0	0
TRINITY_DN12359_c0_g1	0.23	0	0.18	0	0	0.86	0.115	0.09	0.43
TRINITY_DN1235_c0_g1	0.62	0.73	0.74	0.44	0.23	0.21	0.675	0.59	0.22
TRINITY_DN12363_c0_g1	2.36	1.71	2.76	1.8	2.14	1.46	2.035	2.28	1.8
TRINITY_DN12367_c0_g1	0	0	1.8	2.2	2.83	0	0	2	1.415
TRINITY_DN12370_c0_g1	0	0	0	0	3	0.82	0	0	1.91
TRINITY_DN12371_c0_g1	0	0	0	0	0	4.94	0	0	2.47
TRINITY_DN12381_c0_g1	0	0.62	0.55	0	1.23	0	0.31	0.275	0.615
TRINITY_DN12381_c0_g2	0.49	0	0.98	0.26	0	0.23	0.245	0.62	0.115
TRINITY_DN12382_c0_g1	0	0	0	0	5.61	0	0	0	2.805
TRINITY_DN12383_c0_g1	10.35	0	9.09	9.3	0	0	5.175	9.195	0
TRINITY_DN1238_c0_g1	0	0	9.09	0	0	0	0	4.545	0
TRINITY_DN12391_c0_g1	0	0	0	0	0	9.77	0	0	4.885
TRINITY_DN12394_c0_g1	0	0	0	12.56	0	0	0	6.28	0
TRINITY_DN12398_c0_g1	0.65	0	0	0	1.14	0	0.325	0	0.57
TRINITY_DN12400_c0_g1	0	1.43	1.29	0.8	0	0	0.715	1.045	0
TRINITY_DN12403_c0_g2	0.31	0.4	0.25	0.1	0.56	0.21	0.355	0.175	0.385
TRINITY_DN12406_c0_g1	1.57	0	0	0	0	0.5	0.785	0	0.25
TRINITY_DN12414_c0_g1	0	4.92	0	0	0	0	2.46	0	0
TRINITY_DN12422_c0_g1	1.25	0.28	0	0.33	0.57	0	0.765	0.165	0.285
TRINITY_DN12424_c0_g1	4.9	4.9	0.32	0.22	0.3	0.2	4.9	0.27	0.25
TRINITY_DN12425_c0_g1	0	0.51	0	0	1.49	0	0.255	0	0.745
TRINITY_DN12426_c0_g1	0	0	0	0	5.04	0	0	0	2.52
TRINITY_DN12429_c0_g1	0	0	3.72	0	0	0	0	1.86	0
TRINITY_DN12435_c0_g2	0	0	0	0.73	1.88	6.14	0	0.365	4.01
TRINITY_DN12441_c0_g1	3.12	0.57	0	0.64	0	0	1.845	0.32	0
TRINITY_DN12446_c0_g1	0	0.17	0.75	0	0.17	0	0.085	0.375	0.085
TRINITY_DN12448_c0_g1	1.74	0.39	0	0.45	1.94	0	1.065	0.225	0.97
TRINITY_DN12449_c0_g1	0	0	0	0	0	14.27	0	0	7.135
TRINITY_DN12454_c0_g1	0	0	0	0	0	0	0	0	0
TRINITY_DN12454_c0_g2	0.33	0.6	0	0.35	0	0	0.465	0.175	0
TRINITY_DN12460_c0_g1	5.77	0	0	0	0	2.76	2.885	0	1.38
TRINITY_DN12462_c0_g1	8.31	0	0	0	0	0	4.155	0	0
TRINITY_DN12464_c0_g2	0.12	0.22	0.23	0.62	0.2	0.27	0.17	0.425	0.235
TRINITY_DN12467_c0_g1	0	0	0	0	4.11	0	0	0	2.055
TRINITY_DN12467_c0_g2	0	0	0.7	0.9	0	0	0	0.8	0
TRINITY_DN12470_c0_g1	0.74	0.67	0	0.39	0.52	0.53	0.705	0.195	0.525
TRINITY_DN12473_c0_g1	21.5	21.63	9.12	7.59	21.42	19.8	21.565	8.355	20.61
TRINITY_DN12476_c0_g1	0	0	0	0.48	0	0	0	0.24	0
TRINITY_DN12486_c0_g1	0	1.47	0	0	0	0.77	0.735	0	0.385
TRINITY_DN12486_c0_g2	0	0	0.72	0	0.14	0.14	0	0.36	0.14
TRINITY_DN12487_c0_g1	0.37	0.08	0.07	0.3	0.18	0.09	0.225	0.185	0.135
TRINITY_DN12490_c0_g1	0.57	0.13	0.57	0.15	0.54	0.41	0.35	0.36	0.475
TRINITY_DN12492_c0_g1	13.39	13.65	12.59	14.65	16.86	16.45	13.52	13.62	16.655
TRINITY_DN12498_c0_g1	0	0.66	0	0	1.32	0	0.33	0	0.66
TRINITY_DN12500_c0_g1	0.14	0.39	0.23	0.31	0.14	0	0.265	0.27	0.07
TRINITY_DN12501_c0_g1	0.85	0.61	1.15	1.83	1.3	0.57	0.73	1.49	0.935
TRINITY_DN12503_c0_g1	0	0	0	0	0	0	0	0	0
TRINITY_DN12512_c0_g1	0.23	0.47	0.23	0.38	0.22	1.05	0.35	0.305	0.635
TRINITY_DN12512_c0_g2	0.15	0.68	0.48	0	0.14	0.58	0.415	0.24	0.36
TRINITY_DN12516_c0_g1	0.97	0.54	0.27	0.43	0	0.72	0.755	0.35	0.36
TRINITY_DN12518_c0_g1	0.07	0	0.46	0.16	0.56	0.41	0.035	0.31	0.485
TRINITY_DN12524_c0_g1	0	0	0	0	2.23	0	0	0	1.115
TRINITY_DN12527_c0_g1	2.4	0.89	0.79	1.29	0.31	0.42	1.645	1.04	0.365
TRINITY_DN12530_c0_g1	0	0	0.58	0.31	0.68	0.14	0	0.445	0.41
TRINITY_DN12545_c0_g1	0	0	5.83	3.3	0	0	0	4.565	0
TRINITY_DN12558_c0_g1	0	0	0.79	0	0	0.47	0	0.395	0.235
TRINITY_DN12560_c0_g1	0	1.41	1.3	0	5.35	0	0.705	0.65	2.675
TRINITY_DN12564_c0_g1	0	0	9.41	0	17.65	0	0	4.705	8.825
TRINITY_DN12567_c0_g1	0	0	0	0	3.7	12.84	0	0	8.27
TRINITY_DN12571_c0_g1	0	0.56	0.16	0.11	0.2	0	0.28	0.135	0.1
TRINITY_DN12579_c0_g1	0.33	0.2	0.26	0.12	0.42	0	0.265	0.19	0.21
TRINITY_DN12582_c0_g1	0	5.76	0	0	0	0	2.88	0	0
TRINITY_DN12584_c0_g1	0	0	0	2.76	0	0	0	1.38	0
TRINITY_DN12587_c0_g1	0	0	0	11.96	0	0	0	5.98	0
TRINITY_DN12588_c0_g1	0.49	0.8	0.39	0.42	0.19	0.09	0.645	0.405	0.14
TRINITY_DN12590_c0_g1	0.23	0	0.83	0.25	0.33	0.22	0.115	0.54	0.275
TRINITY_DN12595_c0_g1	0	14.51	0	0	0	0	7.255	0	0
TRINITY_DN12598_c0_g1	0	0	0	0	0	7.25	0	0	3.625
TRINITY_DN12600_c0_g1	0	0.31	0.16	0	0.2	0.52	0.155	0.08	0.36
TRINITY_DN12600_c0_g2	0	1.47	1.32	0	0	0	0.735	0.66	0
TRINITY_DN12602_c0_g1	0	0	2.19	0	0	2.53	0	1.095	1.265
TRINITY_DN12603_c0_g1	0	0	0.7	0.45	0	0	0	0.575	0
TRINITY_DN12604_c0_g1	0.19	0.17	0.31	0.41	0.54	0.18	0.18	0.36	0.36
TRINITY_DN12608_c0_g1	0.08	0.35	0.62	0.25	0.37	0.37	0.215	0.435	0.37
TRINITY_DN12610_c0_g1	0	0	0.35	0.46	0.2	0	0	0.405	0.1
TRINITY_DN12626_c0_g1	0	0	0	0	0	0	0	0	0
TRINITY_DN12627_c0_g2	0.55	0.25	0.55	0.6	0.13	0.27	0.4	0.575	0.2
TRINITY_DN12637_c0_g1	0	0.28	0.51	0	0.29	0	0.14	0.255	0.145
TRINITY_DN12639_c0_g1	2.7	0	0	0	0	0	1.35	0	0
TRINITY_DN12639_c0_g2	0	0.87	0	0.49	0	0	0.435	0.245	0
TRINITY_DN12640_c0_g1	0	11.96	0	0	0	0	5.98	0	0
TRINITY_DN1264_c0_g1	0.26	0.15	0.14	0.47	0.59	0.21	0.205	0.305	0.4
TRINITY_DN12650_c0_g1	0	0	0	0	0	0	0	0	0
TRINITY_DN12656_c0_g1	0	0	0	0	0.67	2.2	0	0	1.435
TRINITY_DN12657_c0_g1	0	22.42	0	0	0	0	11.21	0	0
TRINITY_DN12662_c0_g1	0	0	0	0	0	0	0	0	0
TRINITY_DN12665_c0_g1	0	0	5.97	0	0	0	0	2.985	0
TRINITY_DN12667_c0_g1	0.03	0.14	0.51	0.5	0.6	1.27	0.085	0.505	0.935
TRINITY_DN12678_c0_g2	0	0	0	0	2.57	1.89	0	0	2.23
TRINITY_DN12681_c0_g1	0	0.49	0.55	0.44	0.39	0	0.245	0.495	0.195
TRINITY_DN12683_c0_g1	0.08	0.42	0.37	0.08	1.13	0.22	0.25	0.225	0.675
TRINITY_DN12683_c0_g2	0.77	0.52	0.46	0	0.18	0.55	0.645	0.23	0.365
TRINITY_DN12684_c0_g1	0.43	0.58	0.46	0.04	0.28	0.34	0.505	0.25	0.31
TRINITY_DN12686_c0_g1	0.81	0.25	0	0	0	0.52	0.53	0	0.26
TRINITY_DN12689_c0_g1	0	10.69	0	0	0	0	5.345	0	0
TRINITY_DN12689_c0_g2	0	0	0	0	0	0	0	0	0
TRINITY_DN12690_c0_g1	0	0	0	0	1.39	0.76	0	0	1.075
TRINITY_DN12690_c0_g2	0	0	0	0.72	1.87	0.66	0	0.36	1.265
TRINITY_DN12693_c0_g1	0.29	0	0	0.47	0.27	0.28	0.145	0.235	0.275
TRINITY_DN12696_c0_g1	0	0.5	0.22	0.6	0	0.27	0.25	0.41	0.135
TRINITY_DN126_c0_g1	0.35	0.4	0.74	0.18	0.37	0.64	0.375	0.46	0.505
TRINITY_DN12701_c0_g1	0	0	0	0	0	0	0	0	0
TRINITY_DN12701_c0_g2	0	0.62	0.44	0	0.26	0.13	0.31	0.22	0.195
TRINITY_DN12705_c0_g1	0.26	0.27	0.42	0.41	0.29	0.47	0.265	0.415	0.38
TRINITY_DN12707_c0_g1	0	0.52	0	0	0.51	0	0.26	0	0.255
TRINITY_DN12711_c0_g1	0	0.29	0.26	0.34	0.29	0	0.145	0.3	0.145
TRINITY_DN12715_c0_g1	11.4	0	0	0	0	0	5.7	0	0
TRINITY_DN1271_c0_g1	0	0	0	0	0	4.44	0	0	2.22
TRINITY_DN12723_c0_g1	0	0	1.87	0	0	0	0	0.935	0
TRINITY_DN12728_c0_g1	0	0	4.7	0	0	0	0	2.35	0
TRINITY_DN12733_c0_g1	0	1	0	0	0.49	0	0.5	0	0.245
TRINITY_DN12734_c0_g1	0	0	0	0.32	0	2.07	0	0.16	1.035
TRINITY_DN12735_c0_g1	0	0	0	0	0	0	0	0	0
TRINITY_DN12736_c0_g1	0	0	0	0	0	0	0	0	0
TRINITY_DN12738_c0_g1	0	0	0.62	0	0	0	0	0.31	0
TRINITY_DN12741_c0_g1	0	0	0	0	0	0	0	0	0
TRINITY_DN12745_c0_g1	0.06	0.1	0.23	0.12	0.22	0.16	0.08	0.175	0.19
TRINITY_DN12747_c0_g1	0.14	0.13	0.33	0.15	0.66	0.53	0.135	0.24	0.595
TRINITY_DN12753_c0_g1	0	0	8.32	0	0	0	0	4.16	0
TRINITY_DN1275_c0_g1	0	0.79	0.35	0.45	0.78	0	0.395	0.4	0.39
TRINITY_DN12768_c0_g1	0.47	1.07	0.38	0.25	0.66	0	0.77	0.315	0.33
TRINITY_DN12768_c0_g2	0	0.68	0.2	0.8	0	0	0.34	0.5	0
TRINITY_DN12771_c0_g1	1.54	0	0	0	0.67	0	0.77	0	0.335
TRINITY_DN12774_c0_g1	0	0.23	0.3	0	0.36	0.12	0.115	0.15	0.24
TRINITY_DN12779_c0_g1	0	0	0	0	0	0	0	0	0
TRINITY_DN12783_c0_g1	0	0	2.71	0	2.7	3.1	0	1.355	2.9
TRINITY_DN12799_c0_g1	0	0	0	0	30.2	0	0	0	15.1
TRINITY_DN12806_c0_g1	0	0.1	0.09	0.12	0.42	0.95	0.05	0.105	0.685
TRINITY_DN1280_c0_g1	0	0	7.54	0	0	4.28	0	3.77	2.14
TRINITY_DN1280_c0_g2	0	0	0	0	0	0	0	0	0
TRINITY_DN12813_c0_g1	0.1	0.13	0.23	0.16	0.51	0.51	0.115	0.195	0.51
TRINITY_DN12815_c0_g1	0	0	3.06	0	0	0	0	1.53	0
TRINITY_DN12816_c0_g1	0	0	1.09	0	0	0	0	0.545	0
TRINITY_DN12817_c0_g1	0	0	0	0	0	0	0	0	0
TRINITY_DN12818_c0_g1	1.93	1.98	2.63	0.97	4.52	4.48	1.955	1.8	4.5
TRINITY_DN12819_c0_g1	0	2.04	0	0	0	0	1.02	0	0
TRINITY_DN12823_c0_g1	0	0	0	0	0	2.13	0	0	1.065
TRINITY_DN12825_c0_g1	0.49	0.2	0.11	0.29	0.48	0.38	0.345	0.2	0.43
TRINITY_DN12828_c0_g1	17.86	0	0	0	0	4.28	8.93	0	2.14
TRINITY_DN1283_c0_g1	0	0	0	0	0	0	0	0	0
TRINITY_DN12849_c0_g1	0.73	0.22	0	0	0.67	0.23	0.475	0	0.45
TRINITY_DN12850_c0_g1	0	0	0	0	0	0	0	0	0
TRINITY_DN12852_c0_g1	1.01	0.6	0.41	0.4	0.62	1.07	0.805	0.405	0.845
TRINITY_DN12855_c0_g1	0	0.49	0	0	0	0	0.245	0	0
TRINITY_DN12864_c0_g1	0	0	6.16	0	0	0	0	3.08	0
TRINITY_DN12865_c0_g1	0.2	0.35	0.47	0.42	0.18	0.56	0.275	0.445	0.37
TRINITY_DN12870_c0_g1	0	0	0	0	0	0	0	0	0
TRINITY_DN12870_c0_g2	0	0	0	0	0	0	0	0	0
TRINITY_DN12876_c0_g1	0.47	0	0	0.49	1.68	0.45	0.235	0.245	1.065
TRINITY_DN12879_c0_g1	0	0	0	0.92	1.34	0	0	0.46	0.67
TRINITY_DN12889_c0_g1	0.66	0.45	0.2	0.22	0.29	0.58	0.555	0.21	0.435
TRINITY_DN12893_c0_g1	0	0.17	0.31	0.41	0.36	0.74	0.085	0.36	0.55
TRINITY_DN12895_c0_g1	0	0	0	0	0	0	0	0	0
TRINITY_DN12899_c0_g1	1.75	0.53	0	0	0	0	1.14	0	0
TRINITY_DN12909_c0_g1	0	0	0	0	0	2.53	0	0	1.265
TRINITY_DN1290_c0_g1	0	0	0	0	0	3.37	0	0	1.685
TRINITY_DN12911_c0_g2	2.64	0	0	0	0	0	1.32	0	0
TRINITY_DN12912_c0_g1	0.58	0.26	0.23	1.21	0.79	0.82	0.42	0.72	0.805
TRINITY_DN12919_c0_g1	2.88	0	2.4	0	0	0	1.44	1.2	0
TRINITY_DN12921_c0_g1	0.64	0	1.57	1.32	1.13	3.07	0.32	1.445	2.1
TRINITY_DN12922_c0_g1	0	0	0	0	0	0	0	0	0
TRINITY_DN12928_c0_g1	0	0	0	0	0	0	0	0	0
TRINITY_DN12929_c0_g1	0.29	0.26	0.27	0.1	0.09	4.26	0.275	0.185	2.175
TRINITY_DN1292_c0_g1	0.25	0.39	0.2	0.13	0.48	0.41	0.32	0.165	0.445
TRINITY_DN12936_c0_g2	0	0	0	0	0	0	0	0	0
TRINITY_DN12937_c0_g1	0	0	0	0	0	0	0	0	0
TRINITY_DN12937_c0_g2	0	0.53	0.78	0	0.73	0.37	0.265	0.39	0.55
TRINITY_DN1293_c0_g1	0	0	0.56	2.11	1.81	2.63	0	1.335	2.22
TRINITY_DN12944_c0_g1	2.57	0	0	0	0	0	1.285	0	0
TRINITY_DN12945_c1_g1	0	0	0	0	0	0	0	0	0
TRINITY_DN12947_c0_g1	0.44	0.4	0.18	0.47	1.23	0	0.42	0.325	0.615
TRINITY_DN12950_c0_g1	0	0	0	0	0	2.04	0	0	1.02
TRINITY_DN12956_c0_g1	0	0	0	0	32.04	0	0	0	16.02
TRINITY_DN12966_c0_g1	1.98	1.57	1.29	1.86	1.65	1.3	1.775	1.575	1.475
TRINITY_DN12976_c0_g1	0	1.6	0	0	2.31	0.85	0.8	0	1.58
TRINITY_DN1297_c0_g1	0	0	0	0	0	0	0	0	0
TRINITY_DN12983_c0_g1	0.13	0.42	0.26	0.22	0.26	0.25	0.275	0.24	0.255
TRINITY_DN12984_c0_g1	0	0	0	0	0	0	0	0	0
TRINITY_DN12987_c0_g1	3.24	0	0	0	0	0	1.62	0	0
TRINITY_DN12988_c0_g1	0	0.32	0	0.37	0.64	0	0.16	0.185	0.32
TRINITY_DN12990_c0_g1	0	0	0	0	0	0	0	0	0
TRINITY_DN13002_c0_g1	0	0.21	0.56	0.24	0.21	0.22	0.105	0.4	0.215
TRINITY_DN13005_c0_g1	0.42	0.88	0.34	1.8	0.4	0.67	0.65	1.07	0.535
TRINITY_DN13006_c0_g2	0.41	0.74	0.33	0	1.1	0	0.575	0.165	0.55
TRINITY_DN13007_c0_g2	0.45	1.24	0	0.47	0	0	0.845	0.235	0
TRINITY_DN13012_c0_g1	0.08	0.22	0.38	0.13	1.05	0.5	0.15	0.255	0.775
TRINITY_DN13017_c0_g1	0	0.99	0	0	0.94	0	0.495	0	0.47
TRINITY_DN13019_c0_g1	0	0	0	0	0	0	0	0	0
TRINITY_DN13024_c0_g1	1.05	0.95	0	0	0.63	0	1	0	0.315
TRINITY_DN13024_c1_g1	0	0	0	0	0	0	0	0	0
TRINITY_DN13025_c0_g1	0.35	0.78	0.35	0.66	0.67	0.42	0.565	0.505	0.545
TRINITY_DN13026_c0_g1	6.37	0	0	0	0	0	3.185	0	0
TRINITY_DN13033_c0_g1	0	1.5	0	0	0	0.79	0.75	0	0.395
TRINITY_DN13045_c0_g1	0	0	0	0	0	2.27	0	0	1.135
TRINITY_DN13045_c0_g2	0	0	0	0	0.79	0.87	0	0	0.83
TRINITY_DN13046_c0_g1	0.24	0.44	0.87	0.13	0.11	0.35	0.34	0.5	0.23
TRINITY_DN13048_c0_g1	0	0	0	0	9.68	0	0	0	4.84
TRINITY_DN13049_c0_g1	0	0	5.97	0	0	0	0	2.985	0
TRINITY_DN13050_c0_g1	0.62	0	0	0.65	0	0	0.31	0.325	0
TRINITY_DN13051_c0_g1	0.18	0.08	0.57	0.29	0.09	0	0.13	0.43	0.045
TRINITY_DN13058_c0_g1	0	0	1.72	0	0	0	0	0.86	0
TRINITY_DN13059_c0_g1	0	1.14	1.03	0	1.11	0	0.57	0.515	0.555
TRINITY_DN1305_c0_g1	0	0	1.27	0	0	0	0	0.635	0
TRINITY_DN13064_c0_g1	0	0	0	2.95	0	0	0	1.475	0
TRINITY_DN13073_c0_g1	0	0	0	0	0	0	0	0	0
TRINITY_DN13074_c0_g1	2.5	0.23	0.07	0.18	0.4	0.4	1.365	0.125	0.4
TRINITY_DN13083_c0_g1	0.46	0.18	0.48	0.6	0.64	0.29	0.32	0.54	0.465
TRINITY_DN13087_c0_g1	6.32	0	0	0	0	0	3.16	0	0
TRINITY_DN13090_c0_g1	0.39	0	0.42	0.7	0.25	0	0.195	0.56	0.125
TRINITY_DN13094_c0_g1	0.58	0.1	0.28	0.74	0.44	0.11	0.34	0.51	0.275
TRINITY_DN13099_c0_g1	0.72	0	0	1.47	0	0	0.36	0.735	0
TRINITY_DN1309_c0_g1	0	0	0	0	0	6.2	0	0	3.1
TRINITY_DN13102_c0_g1	0.26	0.14	0.08	0.11	0.46	1.25	0.2	0.095	0.855
TRINITY_DN13103_c0_g1	0	0	0	7.13	0	0	0	3.565	0
TRINITY_DN13104_c0_g1	0	0	3.13	0	0	0	0	1.565	0
TRINITY_DN13110_c0_g1	0	0	0	0	0	0	0	0	0
TRINITY_DN13115_c0_g1	0	0.13	0.33	0.3	0.13	0.53	0.065	0.315	0.33
TRINITY_DN13118_c0_g1	8.57	0	0	0	0	0	4.285	0	0
TRINITY_DN13120_c0_g1	0	0	0	0	0	5.16	0	0	2.58
TRINITY_DN13123_c0_g1	0.36	0.13	0.4	0.23	0.07	0.41	0.245	0.315	0.24
TRINITY_DN13125_c0_g1	2.2	0	0	0	0	0	1.1	0	0
TRINITY_DN13128_c0_g1	0	0	0	0	0	0	0	0	0
TRINITY_DN13130_c0_g1	0	0	0	0	0	0	0	0	0
TRINITY_DN13133_c0_g1	0	0	0	0	0	0	0	0	0
TRINITY_DN13136_c0_g1	8.06	0	0	0	0	0	4.03	0	0
TRINITY_DN13137_c0_g1	0.14	0.13	0.85	0.46	0.07	0.14	0.135	0.655	0.105
TRINITY_DN13137_c0_g2	0	0	0	0	4	18.52	0	0	11.26
TRINITY_DN13139_c0_g1	0	0	0	0	0	0	0	0	0
TRINITY_DN13141_c0_g1	0	0	0	0	0	8.78	0	0	4.39
TRINITY_DN13150_c0_g1	0	0	0	0	0	0	0	0	0
TRINITY_DN13153_c0_g1	1.09	0	0.22	0.29	0	0.26	0.545	0.255	0.13
TRINITY_DN13153_c0_g2	0	0	1.72	1.05	3.62	0	0	1.385	1.81
TRINITY_DN13160_c0_g1	0	0	5.02	0	0	0	0	2.51	0
TRINITY_DN13164_c0_g1	0.17	0.91	0.54	1.07	1.42	1.44	0.54	0.805	1.43
TRINITY_DN13167_c0_g1	1.76	0	0	5.17	0	0	0.88	2.585	0
TRINITY_DN13168_c0_g1	0.24	0.07	0.31	0.6	0.46	0.08	0.155	0.455	0.27
TRINITY_DN13173_c0_g2	0	0	4.92	2.82	0	0	0	3.87	0
TRINITY_DN13182_c0_g1	0	0	1.3	0.65	3.21	2.71	0	0.975	2.96
TRINITY_DN13184_c0_g1	1.99	0.16	0	0.43	0.39	0.17	1.075	0.215	0.28
TRINITY_DN13187_c0_g1	0	0	0	0	0	0	0	0	0
TRINITY_DN13189_c0_g1	0	0	0	0	0	0	0	0	0
TRINITY_DN13191_c0_g1	1.75	2.06	1.61	1.01	1.02	1.93	1.905	1.31	1.475
TRINITY_DN13193_c0_g1	1.49	2.67	0	0	0	0	2.08	0	0
TRINITY_DN13196_c0_g1	0.57	0.28	0.25	0.22	0.39	0.1	0.425	0.235	0.245
TRINITY_DN13200_c0_g1	0	0.59	0	0.67	0	0	0.295	0.335	0
TRINITY_DN13204_c0_g1	0	0	1.81	0	0	0	0	0.905	0
TRINITY_DN13211_c0_g1	0	20.1	0	0	0	0	10.05	0	0
TRINITY_DN13215_c0_g1	0.4	0.24	0.32	0	0.13	0.13	0.32	0.16	0.13
TRINITY_DN13215_c0_g2	0	0	0	0	0	0	0	0	0
TRINITY_DN13219_c0_g1	0	0	0	0	0	1.43	0	0	0.715
TRINITY_DN13222_c0_g1	0.12	0.11	0.15	0.2	0.3	0.48	0.115	0.175	0.39
TRINITY_DN13224_c0_g1	0	3.12	0	0	4.46	0	1.56	0	2.23
TRINITY_DN13230_c0_g1	0	4.84	0	0	0	0	2.42	0	0
TRINITY_DN13231_c0_g1	0	0	1.86	0.77	0	0	0	1.315	0
TRINITY_DN13231_c0_g2	0	7.72	0	0	0	0	3.86	0	0
TRINITY_DN13233_c0_g1	0	0	0.59	1.03	0.22	0.23	0	0.81	0.225
TRINITY_DN13238_c0_g1	0	0	0	0	0	0	0	0	0
TRINITY_DN13240_c0_g1	0	1.09	0	0	0	0	0.545	0	0
TRINITY_DN13241_c0_g1	1.63	0	0	0	0	0	0.815	0	0
TRINITY_DN13243_c0_g1	0	0	7.56	0	0	0	0	3.78	0
TRINITY_DN13244_c0_g1	0.59	0.15	0.34	0.09	0.49	0.4	0.37	0.215	0.445
TRINITY_DN13246_c0_g1	2.8	0	0	0	0	0	1.4	0	0
TRINITY_DN13248_c0_g1	0	0	1.51	3.58	0	0	0	2.545	0
TRINITY_DN13264_c0_g1	0.12	0.56	0.37	0.17	0.46	0.26	0.34	0.27	0.36
TRINITY_DN13265_c0_g1	0	0	0	0	0	0	0	0	0
TRINITY_DN13271_c0_g1	6.41	1.88	7.08	0	0	0	4.145	3.54	0
TRINITY_DN13272_c0_g1	0	0.44	0.1	0	0.8	0	0.22	0.05	0.4
TRINITY_DN13279_c0_g1	0	0	0	0	0	0	0	0	0
TRINITY_DN13286_c0_g1	0	0	0	0	0	0	0	0	0
TRINITY_DN1328_c0_g2	0.34	0.23	0.2	0.05	0.12	0.16	0.285	0.125	0.14
TRINITY_DN13290_c0_g1	0	0	0	0	0	0	0	0	0
TRINITY_DN13290_c0_g2	0	0	6.96	0	0	0	0	3.48	0
TRINITY_DN13302_c0_g1	0.46	0.42	0	0	0	0	0.44	0	0
TRINITY_DN13305_c0_g2	0	0	0	0	0.77	0	0	0	0.385
TRINITY_DN13306_c0_g2	1.24	3.35	0	0	5.32	1.19	2.295	0	3.255
TRINITY_DN13307_c0_g1	0	0	0	0	0	0	0	0	0
TRINITY_DN13310_c0_g1	0	0	0	23.16	0	0	0	11.58	0
TRINITY_DN13313_c0_g1	0	0	0.89	0	0	0	0	0.445	0
TRINITY_DN13318_c0_g1	0	0.89	1.98	1.01	0	0	0.445	1.495	0
TRINITY_DN1331_c0_g1	0.44	0	0	0	0	0.42	0.22	0	0.21
TRINITY_DN1331_c0_g2	0	0	0	0	3.7	0	0	0	1.85
TRINITY_DN13321_c0_g1	0	0	0	0	0	0	0	0	0
TRINITY_DN13322_c0_g1	0.14	0.26	0.11	0.31	0.27	0.55	0.2	0.21	0.41
TRINITY_DN13322_c0_g2	0	0.09	0.17	0.22	1.19	0.2	0.045	0.195	0.695
TRINITY_DN13335_c0_g1	0	0	0	2.48	0	0	0	1.24	0
TRINITY_DN13341_c0_g1	0	0	0	0	2.13	1.19	0	0	1.66
TRINITY_DN13346_c0_g1	0.39	0.35	0	0.36	0.11	0.26	0.37	0.18	0.185
TRINITY_DN13347_c0_g1	0	0	0	0	11.53	0	0	0	5.765
TRINITY_DN13350_c0_g1	0.4	0.27	0.16	0	0.47	0.57	0.335	0.08	0.52
TRINITY_DN13351_c0_g1	0.08	0.29	0.32	0.26	0.08	0.16	0.185	0.29	0.12
TRINITY_DN13355_c0_g1	0	0	0	0	0	0	0	0	0
TRINITY_DN13356_c0_g1	0	0	0	0	8.54	0	0	0	4.27
TRINITY_DN13359_c0_g1	0	0	0	1.96	0.84	0	0	0.98	0.42
TRINITY_DN13359_c0_g2	0.63	0	0.84	0.22	0.2	0.2	0.315	0.53	0.2
TRINITY_DN13371_c0_g1	0	0	0.34	0.9	0.59	0.2	0	0.62	0.395
TRINITY_DN13372_c0_g1	3.36	0.51	0	0.22	0.63	0.27	1.935	0.11	0.45
TRINITY_DN13379_c0_g1	0	0.21	0.19	0.25	0.44	0	0.105	0.22	0.22
TRINITY_DN13381_c0_g1	1.75	0	0	0	1.52	0.84	0.875	0	1.18
TRINITY_DN13387_c0_g1	0	0.13	0	0.3	0.53	0.27	0.065	0.15	0.4
TRINITY_DN1338_c0_g1	0	0	0	0	8.91	0	0	0	4.455
TRINITY_DN1338_c0_g2	1.79	1.59	0	0	0	0	1.69	0	0
TRINITY_DN13394_c0_g1	0	0	0	0	0.35	0.37	0	0	0.36
TRINITY_DN13395_c0_g1	0	0.57	1.79	0	0	0	0.285	0.895	0
TRINITY_DN13395_c0_g2	0	0.6	0	0	0	0	0.3	0	0
TRINITY_DN13396_c0_g1	5.41	0	0	0	0	0	2.705	0	0
TRINITY_DN13397_c0_g1	0	0	4.11	0	0	0	0	2.055	0
TRINITY_DN13398_c0_g1	0	4.52	0	0	0	0	2.26	0	0
TRINITY_DN13402_c0_g1	0.46	0	0	0	0	1.1	0.23	0	0.55
TRINITY_DN13402_c0_g2	0	5.46	0	0	0	0	2.73	0	0
TRINITY_DN13403_c0_g1	4.83	0	0	0	0	0	2.415	0	0
TRINITY_DN13403_c0_g2	0	3.35	0	0	0	0	1.675	0	0
TRINITY_DN13406_c0_g1	2.65	1.6	4.25	2.26	3.31	3.37	2.125	3.255	3.34
TRINITY_DN13417_c0_g1	0.13	0.3	0.32	0.29	1.02	0.95	0.215	0.305	0.985
TRINITY_DN13421_c0_g1	0	0	0	0	15.79	0	0	0	7.895
TRINITY_DN13421_c0_g2	0	0	0	0	0	0	0	0	0
TRINITY_DN13428_c0_g1	0	7.47	0	0	0	0	3.735	0	0
TRINITY_DN13432_c0_g1	0.13	0.12	0	0.42	0.49	0.75	0.125	0.21	0.62
TRINITY_DN13437_c0_g1	0.11	0.48	0.08	0	0.1	0.71	0.295	0.04	0.405
TRINITY_DN13440_c0_g2	0	0	0.93	1.13	0	0	0	1.03	0
TRINITY_DN13443_c0_g1	0	0.17	0	0.79	0.52	0	0.085	0.395	0.26
TRINITY_DN1344_c0_g1	0.34	0.3	0.63	0.36	0.43	0.86	0.32	0.495	0.645
TRINITY_DN13464_c0_g1	0	0	0.87	0.37	0	0	0	0.62	0
TRINITY_DN13469_c0_g1	0	0	0	0	0	0	0	0	0
TRINITY_DN13476_c0_g1	0	0	17.58	0	0	0	0	8.79	0
TRINITY_DN13476_c0_g2	3.56	0	0	0	0	0	1.78	0	0
TRINITY_DN13478_c0_g1	2.27	0	0	0	0	0	1.135	0	0
TRINITY_DN13478_c0_g2	0	0	0	3.5	0	0	0	1.75	0
TRINITY_DN1347_c0_g1	0	0	0	0	0	3.25	0	0	1.625
TRINITY_DN13482_c0_g1	0	0.21	0.19	0	0.87	0	0.105	0.095	0.435
TRINITY_DN13482_c0_g2	0	0.93	0.28	0	0.62	0	0.465	0.14	0.31
TRINITY_DN1348_c0_g1	0	0	0	0	0	0	0	0	0
TRINITY_DN13490_c0_g1	0.79	0.24	0	0	0.97	0	0.515	0	0.485
TRINITY_DN13491_c0_g1	0.15	0.41	0.18	0.16	0.37	0	0.28	0.17	0.185
TRINITY_DN13497_c0_g1	0	0	0	0	0	0	0	0	0
TRINITY_DN13510_c0_g1	0	0	0	0	0	0	0	0	0
TRINITY_DN13510_c0_g2	0	4.07	0	0	0	0	2.035	0	0
TRINITY_DN13513_c0_g1	0	0	0	0	0	0	0	0	0
TRINITY_DN13526_c0_g1	0	0	0	0	0	0	0	0	0
TRINITY_DN13537_c0_g1	0	0	0	0	0	0	0	0	0
TRINITY_DN13538_c0_g1	0	1.36	0	0	1.97	0	0.68	0	0.985
TRINITY_DN13539_c0_g1	0	7.26	0	0	0	0	3.63	0	0
TRINITY_DN1353_c0_g1	0.35	0.53	1.32	2.16	0.67	0.34	0.44	1.74	0.505
TRINITY_DN13541_c0_g1	0	0	0.8	0	0	0	0	0.4	0
TRINITY_DN13553_c0_g1	0	1.47	0	0	0	0	0.735	0	0
TRINITY_DN13553_c0_g2	0.18	0	0.15	0	0	1.04	0.09	0.075	0.52
TRINITY_DN13563_c0_g1	0	0	0	0	0	0	0	0	0
TRINITY_DN13566_c0_g1	0	0	0.97	0	1.06	3.45	0	0.485	2.255
TRINITY_DN13574_c0_g1	0.3	0.07	0.36	0.4	0.14	0.21	0.185	0.38	0.175
TRINITY_DN13584_c0_g1	1.22	0.37	0.66	0	0.36	0.39	0.795	0.33	0.375
TRINITY_DN13586_c0_g1	0	0	0	0	0.79	0.53	0	0	0.66
TRINITY_DN13588_c0_g1	0	0	0	0	0	0	0	0	0
TRINITY_DN13592_c0_g1	0	1.38	0	1.54	0	0	0.69	0.77	0
TRINITY_DN13596_c0_g1	0	0	0	2.05	0	1.95	0	1.025	0.975
TRINITY_DN13599_c0_g1	0	0	1.13	1.36	0	0	0	1.245	0
TRINITY_DN1359_c0_g1	5.54	0.38	0	0.18	1.15	0.49	2.96	0.09	0.82
TRINITY_DN135_c0_g1	0.32	0.15	0.13	0.86	0	0.62	0.235	0.495	0.31
TRINITY_DN13600_c0_g1	2.39	2.06	2.38	1.82	1.62	2.64	2.225	2.1	2.13
TRINITY_DN13609_c0_g1	0.31	0.07	0.19	0.17	0.15	0.22	0.19	0.18	0.185
TRINITY_DN1360_c0_g1	0	0.4	0.71	0	0.39	1.25	0.2	0.355	0.82
TRINITY_DN1360_c0_g2	2.47	0	0	0	0	0	1.235	0	0
TRINITY_DN13615_c0_g1	1.07	0	0.87	0	0	1.02	0.535	0.435	0.51
TRINITY_DN13616_c0_g1	0.11	0	0.36	0.48	0	0.21	0.055	0.42	0.105
TRINITY_DN13617_c0_g1	1.34	0.17	0.92	0.61	0.54	0.73	0.755	0.765	0.635
TRINITY_DN13619_c0_g1	0	0	0	11.3	0	0	0	5.65	0
TRINITY_DN13621_c0_g1	27.85	0	0	0	0	0	13.925	0	0
TRINITY_DN13624_c0_g1	0.64	0.29	0.77	0	0.58	0	0.465	0.385	0.29
TRINITY_DN13633_c0_g1	0	0	0.63	2.34	2.68	0	0	1.485	1.34
TRINITY_DN13633_c0_g2	0	0	5.65	0	0	0	0	2.825	0
TRINITY_DN13642_c0_g1	4.36	0	0	0	0	0	2.18	0	0
TRINITY_DN13644_c0_g1	0	0	0	0	0	0	0	0	0
TRINITY_DN13650_c0_g1	0	0	1.83	0	0	0	0	0.915	0
TRINITY_DN13653_c0_g1	0.72	0.22	0	0	0.22	0.23	0.47	0	0.225
TRINITY_DN13654_c0_g1	1.4	0	0	0	0	0	0.7	0	0
TRINITY_DN13654_c0_g2	0.39	0.23	0.72	0.42	0.12	0.12	0.31	0.57	0.12
TRINITY_DN13657_c0_g1	0	1.53	0	1.69	4.38	0	0.765	0.845	2.19
TRINITY_DN13657_c0_g2	0	0	0	0	0	0	0	0	0
TRINITY_DN13663_c0_g2	0	0	0	0	0	6.14	0	0	3.07
TRINITY_DN13666_c0_g1	0.37	0.22	0.2	0.13	0.7	0.47	0.295	0.165	0.585
TRINITY_DN13666_c0_g2	0	0	0	0	0	0	0	0	0
TRINITY_DN13667_c0_g1	0	0.44	0	2	0	0	0.22	1	0
TRINITY_DN13697_c0_g1	5.05	0	0	0	0	0	2.525	0	0
TRINITY_DN1369_c0_g1	0	0.06	0.61	0.22	0.07	0.07	0.03	0.415	0.07
TRINITY_DN13708_c0_g1	0	0	0	0	8.02	0	0	0	4.01
TRINITY_DN13711_c0_g1	0.46	0	0	0	0	0	0.23	0	0
TRINITY_DN13714_c0_g1	0	0.21	0	0	0	1.34	0.105	0	0.67
TRINITY_DN13720_c0_g1	0	3.62	0	0	0	0	1.81	0	0
TRINITY_DN13726_c0_g1	0	0	0.5	0.63	0	0.59	0	0.565	0.295
TRINITY_DN13728_c0_g1	0	1.48	0	0	0	0	0.74	0	0
TRINITY_DN13730_c0_g1	0	0	1.63	0	0	0	0	0.815	0
TRINITY_DN13731_c0_g1	1.14	0.88	0.87	0.9	0.45	0.1	1.01	0.885	0.275
TRINITY_DN13740_c0_g1	0	0	0	0	0	0	0	0	0
TRINITY_DN13745_c0_g1	1.23	1.51	1.48	0.86	1.61	0.51	1.37	1.17	1.06
TRINITY_DN13749_c0_g2	0	1.29	2.37	0	0	1.38	0.645	1.185	0.69
TRINITY_DN13750_c0_g1	0	0	0	0	0	0	0	0	0
TRINITY_DN13758_c0_g1	0	0	0	0	0	0	0	0	0
TRINITY_DN13762_c0_g1	2.05	0	0	0	0	0	1.025	0	0
TRINITY_DN13765_c0_g1	0.37	0	0	0.77	1.01	0.35	0.185	0.385	0.68
TRINITY_DN13768_c0_g1	0	0	7.54	0	0	0	0	3.77	0
TRINITY_DN13771_c0_g1	0	50.95	0	0	0	0	25.475	0	0
TRINITY_DN13773_c0_g2	0.24	0.15	0.06	0.18	0.31	0.23	0.195	0.12	0.27
TRINITY_DN13774_c0_g1	0	0	0.14	0.56	1.48	0	0	0.35	0.74
TRINITY_DN13776_c0_g1	0	0	2.5	0	0	0	0	1.25	0
TRINITY_DN13776_c0_g2	0	0	2.12	0.23	0	0	0	1.175	0
TRINITY_DN13780_c0_g1	0.13	0.23	0.1	0	0.5	0.37	0.18	0.05	0.435
TRINITY_DN13784_c0_g1	0	0	0	0	0	0	0	0	0
TRINITY_DN13785_c0_g1	0	0	0	4.02	0	0	0	2.01	0
TRINITY_DN13786_c0_g1	0.41	0	0.11	1.6	0.26	0.13	0.205	0.855	0.195
TRINITY_DN13791_c0_g1	0	0	0	0	0	0	0	0	0
TRINITY_DN137_c0_g1	0	0	0	0	0	7.4	0	0	3.7
TRINITY_DN13800_c0_g1	0.96	1.57	0.98	0.14	1.03	0.46	1.265	0.56	0.745
TRINITY_DN13803_c0_g1	0.28	1.02	0.23	0.29	0.51	0.54	0.65	0.26	0.525
TRINITY_DN13807_c0_g1	0	0	0	0	0	0	0	0	0
TRINITY_DN13821_c0_g1	0.28	0.25	0	0	0	0.27	0.265	0	0.135
TRINITY_DN13821_c0_g2	0	12.63	0	0	0	0	6.315	0	0
TRINITY_DN13837_c0_g1	0	0	0	0	0	0	0	0	0
TRINITY_DN1383_c0_g1	0	0	0	0	3.69	0	0	0	1.845
TRINITY_DN13850_c0_g1	3.65	0	0	0	0	0	1.825	0	0
TRINITY_DN13859_c0_g1	4.99	0	0	0	0	0	2.495	0	0
TRINITY_DN13859_c0_g2	0.14	0.06	0.34	0.23	0.07	0.07	0.1	0.285	0.07
TRINITY_DN13862_c0_g1	0	1.02	0.46	0	0	0	0.51	0.23	0
TRINITY_DN13863_c0_g1	0	0	1.53	1.88	3.26	3.5	0	1.705	3.38
TRINITY_DN13865_c0_g1	0	1.69	0	0	0	3.58	0.845	0	1.79
TRINITY_DN13868_c0_g1	0	8.96	0	0	0	0	4.48	0	0
TRINITY_DN13876_c0_g1	0	0	0	0	0	0	0	0	0
TRINITY_DN13881_c0_g1	0	15.38	0	0	8.02	9.31	7.69	0	8.665
TRINITY_DN13883_c0_g1	0	0	0.85	0.83	0.24	0.25	0	0.84	0.245
TRINITY_DN13883_c0_g2	0	0	1.59	0.89	0.26	0.27	0	1.24	0.265
TRINITY_DN13884_c0_g1	0	0	13.97	0	0	0	0	6.985	0
TRINITY_DN13888_c0_g1	0	0	0	1.01	0	0	0	0.505	0
TRINITY_DN13889_c0_g1	0	0	0	0	0	0	0	0	0
TRINITY_DN13890_c0_g1	0	9.43	0	0	0	0	4.715	0	0
TRINITY_DN13898_c0_g1	0	0	0	4.63	0	0	0	2.315	0
TRINITY_DN13898_c0_g2	0	0	2.36	0	0	0.92	0	1.18	0.46
TRINITY_DN1389_c0_g1	0.31	0.28	0.41	0.22	0.68	0.68	0.295	0.315	0.68
TRINITY_DN13902_c0_g1	0.39	0.49	0.12	0.42	0.82	0.67	0.44	0.27	0.745
TRINITY_DN13903_c0_g1	0	0	0	0	0	0	0	0	0
TRINITY_DN13905_c0_g1	0	0.4	0	1.36	0	0.42	0.2	0.68	0.21
TRINITY_DN13907_c0_g1	0.24	0.35	0.5	0.59	0.6	0.23	0.295	0.545	0.415
TRINITY_DN13910_c0_g1	0	0	9.7	0	0	0	0	4.85	0
TRINITY_DN13913_c0_g1	0	0	6.61	0	0	0	0	3.305	0
TRINITY_DN1391_c0_g1	0	0.58	0.34	0.23	1.39	0.41	0.29	0.285	0.9
TRINITY_DN13921_c0_g1	0.1	0.63	0.24	0	0.1	0.29	0.365	0.12	0.195
TRINITY_DN13921_c0_g2	0.12	0.05	0.23	0.58	0.46	0.34	0.085	0.405	0.4
TRINITY_DN13925_c0_g1	0	0	0	0	0	0	0	0	0
TRINITY_DN13927_c0_g2	0.59	0	0.28	0.13	1.12	0.11	0.295	0.205	0.615
TRINITY_DN1392_c0_g1	0	0	0	0	0	0	0	0	0
TRINITY_DN13933_c0_g1	0.54	0	0	0	0	1.02	0.27	0	0.51
TRINITY_DN13935_c0_g1	0	0	6.44	0	0	0	0	3.22	0
TRINITY_DN13936_c0_g1	1.7	0	0	2.32	0	0	0.85	1.16	0
TRINITY_DN1393_c0_g1	0	0.44	1.18	0	0	0	0.22	0.59	0
TRINITY_DN13941_c0_g1	2.37	0	0	0	0	0	1.185	0	0
TRINITY_DN13945_c0_g1	0	0	0	0	6.8	0	0	0	3.4
TRINITY_DN13947_c0_g1	0.98	0	0	0	2.53	0	0.49	0	1.265
TRINITY_DN13951_c0_g1	1.54	0	0	0	0	2.2	0.77	0	1.1
TRINITY_DN13952_c0_g1	1	0.97	0.55	1.33	0.96	0.88	0.985	0.94	0.92
TRINITY_DN13953_c0_g1	0.33	0.48	0.2	0.16	0.36	0.79	0.405	0.18	0.575
TRINITY_DN13956_c0_g1	0.8	1.04	0.28	0.96	0.09	0.6	0.92	0.62	0.345
TRINITY_DN13958_c0_g1	0	0.94	0	0	0.94	0	0.47	0	0.47
TRINITY_DN13959_c0_g1	0	7.53	0	0	0	0	3.765	0	0
TRINITY_DN13960_c0_g1	0	0	0	1.68	0	2.07	0	0.84	1.035
TRINITY_DN13964_c0_g1	0	0	1.61	0	0	0	0	0.805	0
TRINITY_DN13968_c0_g1	0	0	0	0	0	0	0	0	0
TRINITY_DN1396_c0_g1	0	0	0.35	0.23	0	0.41	0	0.29	0.205
TRINITY_DN13971_c0_g1	0	0	0	3.39	0	0	0	1.695	0
TRINITY_DN13972_c0_g1	0	0	0	0	0	0	0	0	0
TRINITY_DN13977_c0_g1	0.3	0.41	0.54	0.16	0.22	0.58	0.355	0.35	0.4
TRINITY_DN13978_c0_g1	0.62	0.94	0.39	0.2	0.78	0.59	0.78	0.295	0.685
TRINITY_DN13981_c0_g1	0	0	0	0	0	0	0	0	0
TRINITY_DN13981_c0_g2	0	0	0	0	0	0	0	0	0
TRINITY_DN1398_c0_g1	0	0.66	0.29	0.19	0	0.35	0.33	0.24	0.175
TRINITY_DN13994_c0_g1	0	0	0.22	0	0.51	0.53	0	0.11	0.52
TRINITY_DN139_c0_g1	1.71	1.17	0.44	0.71	0.83	0.58	1.44	0.575	0.705
TRINITY_DN14000_c0_g1	0	0	0	0	0	0	0	0	0
TRINITY_DN14001_c0_g1	0.41	0.25	0	0.29	0.26	0	0.33	0.145	0.13
TRINITY_DN14003_c0_g1	0.56	0	0	0	0	0	0.28	0	0
TRINITY_DN14004_c0_g2	0	0	0	0	0	0	0	0	0
TRINITY_DN14006_c0_g1	0	0	0	0	0	0	0	0	0
TRINITY_DN14007_c0_g1	11.38	0	0	0	0	0	5.69	0	0
TRINITY_DN14009_c0_g1	0	0	0	0	0	0	0	0	0
TRINITY_DN14009_c0_g2	2.94	0	0	0	0	0	1.47	0	0
TRINITY_DN1400_c0_g1	0.18	0.32	0.48	0.19	0.58	0.11	0.25	0.335	0.345
TRINITY_DN14014_c0_g1	0.8	0.72	1.3	0	0	0	0.76	0.65	0
TRINITY_DN14018_c0_g1	0.13	0.12	0.21	0	0.76	0.93	0.125	0.105	0.845
TRINITY_DN14020_c0_g1	0	0	0	0	0	0	0	0	0
TRINITY_DN14021_c0_g1	11.8	5.11	0	0	0	0	8.455	0	0
TRINITY_DN14022_c0_g1	0.27	0.75	0.18	0.25	0.75	0.62	0.51	0.215	0.685
TRINITY_DN14023_c0_g1	0.27	0.25	0.22	1.15	0.25	0.52	0.26	0.685	0.385
TRINITY_DN14023_c0_g2	0	0	2.84	6.45	0	0	0	4.645	0
TRINITY_DN14024_c0_g1	0	0	0	0	0	0	0	0	0
TRINITY_DN14024_c0_g2	0	0	0	0.63	0.73	0.19	0	0.315	0.46
TRINITY_DN14027_c0_g1	0.09	0.25	0.37	0.4	0.62	0.36	0.17	0.385	0.49
TRINITY_DN14027_c0_g2	0.56	0.25	0.28	0.15	0.41	0.2	0.405	0.215	0.305
TRINITY_DN14029_c0_g1	0	1.25	0	0	0	0.66	0.625	0	0.33
TRINITY_DN14030_c0_g1	0	0	0	0	0	0	0	0	0
TRINITY_DN14030_c0_g2	0	0	0	0	0	0	0	0	0
TRINITY_DN14037_c0_g1	0.39	0.23	0	0.55	0.12	0.12	0.31	0.275	0.12
TRINITY_DN14040_c0_g1	0	0	0	8.38	0	4.28	0	4.19	2.14
TRINITY_DN14043_c0_g1	0	0	0	0	0	0	0	0	0
TRINITY_DN14043_c0_g2	1.36	0	0	0	0	0	0.68	0	0
TRINITY_DN14044_c0_g1	0	0	0.1	0.55	0.24	0.61	0	0.325	0.425
TRINITY_DN14045_c0_g2	0.08	0.23	0.07	0.36	1.05	1.04	0.155	0.215	1.045
TRINITY_DN14046_c0_g2	1.05	0.94	1	0.56	0.8	2	0.995	0.78	1.4
TRINITY_DN14047_c0_g1	0.34	0.08	0.27	0.28	0.16	0.33	0.21	0.275	0.245
TRINITY_DN14051_c0_g1	0.48	0.34	0.11	0.1	0.33	0.14	0.41	0.105	0.235
TRINITY_DN14051_c0_g2	0	0	0	0	0	0	0	0	0
TRINITY_DN14053_c0_g1	0	0	14.55	0	0	0	0	7.275	0
TRINITY_DN14053_c0_g2	0	0	0.87	0	0	0	0	0.435	0
TRINITY_DN14053_c0_g3	0	0	0	0	0	0	0	0	0
TRINITY_DN14055_c0_g1	2.81	0.85	0	0	0	0	1.83	0	0
TRINITY_DN14055_c0_g2	0	0.29	0.52	0.68	0	0.31	0.145	0.6	0.155
TRINITY_DN14055_c0_g3	0	0	0	1.26	0	2.42	0	0.63	1.21
TRINITY_DN14058_c0_g1	0.2	0.11	0.59	0.3	0.27	0.6	0.155	0.445	0.435
TRINITY_DN14061_c0_g1	1.78	0	0	0	0	0	0.89	0	0
TRINITY_DN14061_c0_g2	0.16	0.45	0	0.53	0.62	0.16	0.305	0.265	0.39
TRINITY_DN14063_c0_g1	0.31	0.19	0.08	0.11	1.3	0.4	0.25	0.095	0.85
TRINITY_DN14063_c0_g2	0.72	0.41	0.14	0.59	0.7	0.69	0.565	0.365	0.695
TRINITY_DN14065_c0_g1	0	0.39	3.12	1.63	4.66	6.22	0.195	2.375	5.44
TRINITY_DN14066_c0_g1	0	0	0	0	0	2.01	0	0	1.005
TRINITY_DN14067_c0_g1	0.48	0.98	0.99	1.07	1.44	1.05	0.73	1.03	1.245
TRINITY_DN1406_c0_g1	1.23	0.84	0.99	1.29	1.96	2.34	1.035	1.14	2.15
TRINITY_DN14071_c0_g1	11.62	11.46	7.2	7.19	6.34	6.79	11.54	7.195	6.565
TRINITY_DN14072_c1_g1	0	0	0	0	0	1.89	0	0	0.945
TRINITY_DN14073_c0_g1	0	0	0.18	0.48	0.21	0.22	0	0.33	0.215
TRINITY_DN14073_c0_g2	0	0	0	0.76	0	0.35	0	0.38	0.175
TRINITY_DN14075_c0_g1	0	0.66	0.2	0.39	0.7	0	0.33	0.295	0.35
TRINITY_DN14076_c0_g2	0	0	0	0	0	0	0	0	0
TRINITY_DN14079_c0_g1	0	0	0	0.74	0.87	0.22	0	0.37	0.545
TRINITY_DN14082_c0_g1	0	0	0	0	0	2.91	0	0	1.455
TRINITY_DN14082_c0_g2	0	0	1.9	0	0.52	0	0	0.95	0.26
TRINITY_DN14082_c0_g3	0	0	0	20.53	0	0	0	10.265	0
TRINITY_DN14083_c0_g1	0	0	0	0	0.97	0	0	0	0.485
TRINITY_DN14083_c0_g2	0.33	0.59	0.44	0	0.42	0.11	0.46	0.22	0.265
TRINITY_DN14084_c0_g1	0.93	3.37	2.69	1.58	0.17	1.07	2.15	2.135	0.62
TRINITY_DN14088_c0_g1	0	0.61	0.27	0.46	0.25	0.33	0.305	0.365	0.29
TRINITY_DN14093_c0_g1	0.38	0.1	0.48	0.82	0.53	0.62	0.24	0.65	0.575
TRINITY_DN14096_c0_g1	0	0.66	1.19	0.74	0	0	0.33	0.965	0
TRINITY_DN14097_c0_g2	0	0.78	0	0.87	0	0	0.39	0.435	0
TRINITY_DN14098_c0_g1	0.08	0.15	0.45	0.44	0.39	0	0.115	0.445	0.195
TRINITY_DN14099_c0_g1	0	0	0	21.73	0	0	0	10.865	0
TRINITY_DN14099_c0_g2	0	0	1.34	0	0	0.52	0	0.67	0.26
TRINITY_DN14100_c0_g1	0	0	0	0	0	1.85	0	0	0.925
TRINITY_DN14102_c0_g1	0.55	0.33	0.1	0.26	0.35	0.12	0.44	0.18	0.235
TRINITY_DN14102_c0_g2	0	0.28	0.12	0.17	0	0	0.14	0.145	0
TRINITY_DN14103_c0_g1	0	0	0	0	0.57	0	0	0	0.285
TRINITY_DN14105_c0_g1	0	0	0	0	0	0	0	0	0
TRINITY_DN14105_c0_g2	9.41	0	0	0	0	0	4.705	0	0
TRINITY_DN14109_c0_g1	0.22	0.39	0.35	0.47	0.07	0.28	0.305	0.41	0.175
TRINITY_DN14110_c0_g1	0.41	0.25	0.41	0.19	0.43	0.16	0.33	0.3	0.295
TRINITY_DN14112_c0_g1	0.24	0.22	0.1	0	0.69	0	0.23	0.05	0.345
TRINITY_DN14112_c0_g2	0.29	0.1	0.32	0.31	0.28	0.22	0.195	0.315	0.25
TRINITY_DN14117_c0_g1	0	0	0.45	1.13	0.49	0	0	0.79	0.245
TRINITY_DN14117_c0_g2	1.02	0.92	0	1.05	0	0	0.97	0.525	0
TRINITY_DN14120_c0_g1	0.12	0.11	0.5	0.4	1.89	0.71	0.115	0.45	1.3
TRINITY_DN14123_c0_g1	0.41	0.19	0.55	0.45	0.4	0.2	0.3	0.5	0.3
TRINITY_DN14124_c0_g1	0.23	0.2	0	0	1.25	0	0.215	0	0.625
TRINITY_DN14129_c0_g1	0	0	0	0	0	0	0	0	0
TRINITY_DN14129_c0_g2	0	0	0	0	0	0	0	0	0
TRINITY_DN14130_c0_g1	0	0	1	2.44	2.1	0	0	1.72	1.05
TRINITY_DN14131_c0_g2	0	0	0	0	0	0	0	0	0
TRINITY_DN14132_c0_g2	0.1	0.37	0	0	0.29	0.49	0.235	0	0.39
TRINITY_DN14133_c0_g1	0	0.2	1.09	0.24	0.21	0	0.1	0.665	0.105
TRINITY_DN14133_c0_g2	3.92	0	3.22	5.19	2.23	0	1.96	4.205	1.115
TRINITY_DN14135_c0_g1	0.74	0	0	0.38	0.67	0.7	0.37	0.19	0.685
TRINITY_DN14135_c0_g2	0	0	0	0	0	0	0	0	0
TRINITY_DN14137_c0_g1	0.23	0.2	0	0	0.84	0.22	0.215	0	0.53
TRINITY_DN14140_c0_g2	0	2.4	9.18	0	0	0	1.2	4.59	0
TRINITY_DN14141_c0_g1	0	0	0	0.86	0	0.52	0	0.43	0.26
TRINITY_DN14142_c0_g1	0.38	0.39	0.42	0.33	0.39	0.35	0.385	0.375	0.37
TRINITY_DN14143_c0_g1	0.53	0	0.21	0	0.24	0.25	0.265	0.105	0.245
TRINITY_DN14145_c0_g1	0	0	0	1.02	0.88	0	0	0.51	0.44
TRINITY_DN14146_c0_g1	0	0	1.21	0	0	0	0	0.605	0
TRINITY_DN14148_c0_g1	0	0.3	1.34	0	0	0.32	0.15	0.67	0.16
TRINITY_DN14149_c0_g1	0.5	0.89	0.63	0.75	0.85	0.85	0.695	0.69	0.85
TRINITY_DN14151_c0_g1	0	0.12	2.11	1.98	0.88	1.26	0.06	2.045	1.07
TRINITY_DN14152_c0_g1	0.25	0.19	0.36	0.27	0.2	0.2	0.22	0.315	0.2
TRINITY_DN14153_c0_g1	0.13	0.09	0.57	0.25	0.06	0.09	0.11	0.41	0.075
TRINITY_DN14153_c0_g2	0	0	0.54	0.54	0.16	0	0	0.54	0.08
TRINITY_DN14154_c0_g1	2.32	0	1.92	0	0	0	1.16	0.96	0
TRINITY_DN14157_c0_g1	0.28	0.26	0	0.3	0.26	0	0.27	0.15	0.13
TRINITY_DN14157_c0_g2	0.17	0.42	0.43	0.21	0.13	0.26	0.295	0.32	0.195
TRINITY_DN14158_c0_g1	0.54	0.49	0.97	0.72	0.38	0.39	0.515	0.845	0.385
TRINITY_DN14158_c0_g2	0.7	0.85	0.38	0	0.22	0	0.775	0.19	0.11
TRINITY_DN14159_c0_g1	1.05	0	1.27	1.08	0	1	0.525	1.175	0.5
TRINITY_DN14159_c0_g2	0.64	1.73	0	3.26	1.12	0	1.185	1.63	0.56
TRINITY_DN14163_c0_g1	0	0.67	0	0.75	0.65	0.71	0.335	0.375	0.68
TRINITY_DN14163_c0_g2	1.36	0	0.47	0	0	0	0.68	0.235	0
TRINITY_DN14165_c0_g1	2.17	2.92	0	0	0	0	2.545	0	0
TRINITY_DN14165_c0_g2	0.55	0.2	0.44	0.82	0.52	0.1	0.375	0.63	0.31
TRINITY_DN14169_c0_g1	1.44	1.06	0.88	1.73	1.54	1.86	1.25	1.305	1.7
TRINITY_DN14172_c0_g1	0.06	0.28	0.3	0.27	0.18	0.12	0.17	0.285	0.15
TRINITY_DN14175_c0_g1	0.26	0.35	0.31	0.29	0.38	0.25	0.305	0.3	0.315
TRINITY_DN14176_c0_g1	0.16	0.21	0.25	0.26	0.38	0.26	0.185	0.255	0.32
TRINITY_DN14177_c0_g1	0.43	0.08	0.37	0.26	0.57	0.76	0.255	0.315	0.665
TRINITY_DN14179_c0_g1	0	0	0	0	0	18.32	0	0	9.16
TRINITY_DN14182_c0_g1	0.36	0.33	0.68	0.65	0.11	0.12	0.345	0.665	0.115
TRINITY_DN14185_c0_g1	2.76	0	0	0	0	0	1.38	0	0
TRINITY_DN14188_c0_g1	0.32	0.29	0.38	0.17	0.67	0.66	0.305	0.275	0.665
TRINITY_DN14188_c0_g2	0.62	0	1	0	0	1.18	0.31	0.5	0.59
TRINITY_DN14189_c0_g1	0	0	0	0	0	0	0	0	0
TRINITY_DN14189_c0_g2	22.81	0	0	0	0	0	11.405	0	0
TRINITY_DN14194_c0_g1	1.42	1.29	0.38	0	1.09	0.23	1.355	0.19	0.66
TRINITY_DN14194_c0_g2	0.28	0.68	0.08	0.1	1.55	0.45	0.48	0.09	1
TRINITY_DN14195_c0_g1	0.39	0.52	0	0.61	0.18	0	0.455	0.305	0.09
TRINITY_DN14198_c0_g2	0	0	0	0	0	0	0	0	0
TRINITY_DN14202_c0_g2	0	0	0	0.78	1.34	2.2	0	0.39	1.77
TRINITY_DN14202_c0_g3	0	6.32	0	7.13	0	7.5	3.16	3.565	3.75
TRINITY_DN14204_c0_g1	0.38	0.28	0.3	0.62	0.74	0.73	0.33	0.46	0.735
TRINITY_DN14204_c0_g2	0.54	0	0.44	0	0	0.52	0.27	0.22	0.26
TRINITY_DN14205_c0_g1	0	0	7.15	0	0	0	0	3.575	0
TRINITY_DN14205_c0_g2	0	0	0	1.51	0	0.71	0	0.755	0.355
TRINITY_DN14208_c0_g1	0.41	0.09	0.24	0.33	0.78	0	0.25	0.285	0.39
TRINITY_DN14209_c0_g1	0.43	0.43	0.38	0.42	0.14	0.55	0.43	0.4	0.345
TRINITY_DN1420_c0_g1	0.83	0.68	0.93	0.74	0.27	0.53	0.755	0.835	0.4
TRINITY_DN14210_c0_g1	0	0	0	0	0	0	0	0	0
TRINITY_DN14213_c0_g1	0	0	0	0	0	0	0	0	0
TRINITY_DN14213_c0_g2	0.86	0.1	0.17	0	0.1	0.51	0.48	0.085	0.305
TRINITY_DN14215_c0_g1	0	0.33	0.29	0.52	0.81	0.35	0.165	0.405	0.58
TRINITY_DN14216_c0_g1	0.55	0.74	0	0.15	0	0.13	0.645	0.075	0.065
TRINITY_DN14216_c0_g2	0	0	5.04	0	0	0	0	2.52	0
TRINITY_DN1421_c0_g1	0	0	0	0	0	0	0	0	0
TRINITY_DN14220_c0_g1	0	1.25	1.12	0.7	0	0	0.625	0.91	0
TRINITY_DN14221_c0_g1	8.21	0.5	0	1.44	1.76	0.26	4.355	0.72	1.01
TRINITY_DN14222_c0_g1	6.32	0	0	0	0	0	3.16	0	0
TRINITY_DN14222_c0_g2	0.25	0.31	0.43	0.32	0.1	0.23	0.28	0.375	0.165
TRINITY_DN14224_c0_g1	0	5.23	0	0	0	18.32	2.615	0	9.16
TRINITY_DN14225_c0_g2	0.33	0	1.08	0	0	2.87	0.165	0.54	1.435
TRINITY_DN14230_c0_g1	0.1	0.32	0.2	0.17	0.6	0.34	0.21	0.185	0.47
TRINITY_DN14232_c0_g1	0	0	0	0	0	0	0	0	0
TRINITY_DN14235_c0_g1	0.12	0.43	0.65	0.12	0.49	0.23	0.275	0.385	0.36
TRINITY_DN14236_c0_g2	0	0.31	0.41	0	0.64	0	0.155	0.205	0.32
TRINITY_DN14237_c0_g2	0	0	0	0	0	0	0	0	0
TRINITY_DN14237_c0_g3	0	0.69	0	0.16	0	0.29	0.345	0.08	0.145
TRINITY_DN14238_c0_g1	0	0	0.8	0	0	0.93	0	0.4	0.465
TRINITY_DN14238_c0_g2	4.27	0	0	0	0	0	2.135	0	0
TRINITY_DN14239_c0_g1	0	0	0	0	0	0	0	0	0
TRINITY_DN14239_c0_g2	0	0	0	1.52	0.66	0.72	0	0.76	0.69
TRINITY_DN14240_c0_g1	0	0	0	0	0	0	0	0	0
TRINITY_DN14243_c0_g1	0	0	4.59	5.3	0	0	0	4.945	0
TRINITY_DN14244_c0_g1	0	0	0	0	0	0	0	0	0
TRINITY_DN14247_c1_g1	9.42	0.28	0	0.99	1.71	1.2	4.85	0.495	1.455
TRINITY_DN14248_c0_g1	0	0	0	0	0	0	0	0	0
TRINITY_DN14248_c0_g2	0.13	0.12	0.52	0.28	0.37	0	0.125	0.4	0.185
TRINITY_DN14249_c0_g1	0	0	0	0	3.27	0	0	0	1.635
TRINITY_DN1424_c0_g1	0	0	0	0	0	0	0	0	0
TRINITY_DN1424_c0_g2	0.1	0.27	0.16	0.53	0.47	0.66	0.185	0.345	0.565
TRINITY_DN14250_c0_g1	0	0	0	0	10.31	0	0	0	5.155
TRINITY_DN14252_c0_g1	2.01	0	0	0	0.45	0	1.005	0	0.225
TRINITY_DN14252_c0_g2	2.64	0	0	0	0	0	1.32	0	0
TRINITY_DN14255_c0_g1	0	0.5	0	0.56	0.49	0.52	0.25	0.28	0.505
TRINITY_DN14255_c0_g2	0	0.35	0	0.79	0	0	0.175	0.395	0
TRINITY_DN14258_c0_g1	0.41	0.3	0.66	0.8	0.48	0.32	0.355	0.73	0.4
TRINITY_DN14261_c0_g1	0	0	0	0	0	0	0	0	0
TRINITY_DN14262_c0_g1	0	0.11	0.56	0.76	0.34	0.11	0.055	0.66	0.225
TRINITY_DN14264_c0_g1	0	0	0	0	2.68	0.99	0	0	1.835
TRINITY_DN14264_c0_g2	0	0	0	0	0	2.33	0	0	1.165
TRINITY_DN14266_c0_g1	0	0	0	1.3	1.12	0	0	0.65	0.56
TRINITY_DN14268_c0_g1	0	0	1.62	1	0	0.95	0	1.31	0.475
TRINITY_DN14268_c0_g2	0	0	0	0	0	0	0	0	0
TRINITY_DN14269_c0_g1	5.92	6.32	16.56	16.93	5.1	5.45	6.12	16.745	5.275
TRINITY_DN1426_c0_g1	3.94	0	0	1.92	0	0	1.97	0.96	0
TRINITY_DN1426_c0_g2	0	0	0	0	9.42	0	0	0	4.71
TRINITY_DN14270_c0_g1	0	0	0.16	0.41	0.36	0.74	0	0.285	0.55
TRINITY_DN14272_c0_g1	0.2	0.47	0.16	0.28	0.32	0.38	0.335	0.22	0.35
TRINITY_DN14278_c0_g1	0	0.41	0.73	0	0	0.86	0.205	0.365	0.43
TRINITY_DN14278_c0_g2	0	0	0	0	1.03	0	0	0	0.515
TRINITY_DN14279_c0_g1	0	0	0	0	0	0	0	0	0
TRINITY_DN14281_c0_g1	0	0	6.16	0	0	0	0	3.08	0
TRINITY_DN14286_c1_g1	0	0	5.29	0	0	0	0	2.645	0
TRINITY_DN14287_c0_g1	0.17	0.26	0.64	0.37	0.33	0.44	0.215	0.505	0.385
TRINITY_DN14289_c0_g1	0.59	0.21	0.09	0.51	0.68	0	0.4	0.3	0.34
TRINITY_DN14291_c0_g1	2.17	0.18	0	0.21	0.28	0.38	1.175	0.105	0.33
TRINITY_DN14291_c0_g2	1.88	0.24	0	0	0.13	0.13	1.06	0	0.13
TRINITY_DN14295_c0_g1	0.4	0.31	0.18	0.25	0	0	0.355	0.215	0
TRINITY_DN14297_c0_g1	1.08	0.98	0	0	0.98	0	1.03	0	0.49
TRINITY_DN14297_c0_g2	0.25	0.23	0.07	0.37	0	0.32	0.24	0.22	0.16
TRINITY_DN14302_c0_g1	4.3	4.66	12.83	10.34	9.78	10.79	4.48	11.585	10.285
TRINITY_DN14303_c0_g1	0.54	0.35	0.31	0.33	0.54	0.25	0.445	0.32	0.395
TRINITY_DN14307_c0_g1	0.38	0.35	0	0.4	1.03	0	0.365	0.2	0.515
TRINITY_DN14307_c0_g2	0	0	0	0	0	0	0	0	0
TRINITY_DN14308_c0_g1	0.22	0.05	0.35	0.06	0.96	0.73	0.135	0.205	0.845
TRINITY_DN14310_c0_g1	5.04	5.39	18.59	17.9	9.29	8.78	5.215	18.245	9.035
TRINITY_DN14311_c0_g1	0.08	0.14	1.01	0.68	0.15	0.08	0.11	0.845	0.115
TRINITY_DN14313_c0_g1	0.7	1.27	0	0	1.22	0	0.985	0	0.61
TRINITY_DN14314_c0_g1	1.66	0	0	0	0.72	0.79	0.83	0	0.755
TRINITY_DN14317_c0_g1	0	0	3.43	0	0	0	0	1.715	0
TRINITY_DN14318_c0_g2	0	0	0	0	0	0	0	0	0
TRINITY_DN1431_c0_g1	0.7	0	0.85	0	0.63	0	0.35	0.425	0.315
TRINITY_DN14321_c0_g1	0.28	0.5	0.09	0.13	0.23	0.27	0.39	0.11	0.25
TRINITY_DN14323_c0_g1	16.59	22.27	10.8	12.64	18.93	24.35	19.43	11.72	21.64
TRINITY_DN14324_c0_g1	3.61	2.21	5.77	7.52	11.15	10.38	2.91	6.645	10.765
TRINITY_DN14326_c0_g2	0.48	0.22	0.19	0	0.57	0.23	0.35	0.095	0.4
TRINITY_DN14327_c0_g1	0.17	0.05	0.48	0.12	1.07	0.42	0.11	0.3	0.745
TRINITY_DN14329_c0_g1	0.27	0.32	0.18	0.24	0.35	0.13	0.295	0.21	0.24
TRINITY_DN1432_c0_g1	0	0	0	0	0	0	0	0	0
TRINITY_DN14331_c0_g1	0	0	0	1.85	0	1.82	0	0.925	0.91
TRINITY_DN14331_c0_g2	0.49	0.45	0	0.26	0.68	0	0.47	0.13	0.34
TRINITY_DN14332_c0_g1	0.32	0.14	0.44	0.68	0.61	0.23	0.23	0.56	0.42
TRINITY_DN14332_c0_g2	0	0.72	0.32	0.82	0.36	0.75	0.36	0.57	0.555
TRINITY_DN14333_c0_g1	0	0	0	0	0.67	0.27	0	0	0.47
TRINITY_DN14333_c0_g2	0	0	0.17	0.11	1.07	0.84	0	0.14	0.955
TRINITY_DN14334_c0_g1	0	0	0.51	0	0	1.19	0	0.255	0.595
TRINITY_DN14334_c1_g1	0	0	0	0	7.19	0	0	0	3.595
TRINITY_DN14335_c0_g2	0	0.81	0.72	0	1.99	0	0.405	0.36	0.995
TRINITY_DN14336_c0_g1	4.78	0.45	0	0.18	0.65	0.8	2.615	0.09	0.725
TRINITY_DN14337_c0_g1	0.11	0.31	0.23	0.18	0.38	0.51	0.21	0.205	0.445
TRINITY_DN14339_c0_g1	0.25	0.08	1.39	1.27	0.99	0.97	0.165	1.33	0.98
TRINITY_DN14342_c0_g2	0	0	0	0	0	0	0	0	0
TRINITY_DN14344_c0_g1	0.66	0.3	1.62	1.61	0.55	1.11	0.48	1.615	0.83
TRINITY_DN14347_c0_g1	0	0	1.09	0.16	0.28	0.58	0	0.625	0.43
TRINITY_DN1434_c0_g1	0	0	0	0	0	0	0	0	0
TRINITY_DN14351_c0_g1	0	0	0	2.28	0	0.53	0	1.14	0.265
TRINITY_DN14353_c0_g1	0.7	0.55	0.56	0.89	1.03	0.8	0.625	0.725	0.915
TRINITY_DN14354_c0_g1	0.23	0.13	0.22	0.49	1.62	0.36	0.18	0.355	0.99
TRINITY_DN14356_c0_g1	0.41	1.86	0.11	0	0	0.26	1.135	0.055	0.13
TRINITY_DN14357_c0_g1	0.15	0	0.06	0.16	0.22	0.22	0.075	0.11	0.22
TRINITY_DN14357_c0_g2	0	0	0.81	0	0	2.84	0	0.405	1.42
TRINITY_DN14361_c0_g1	0	0	3.77	0	0	0	0	1.885	0
TRINITY_DN14363_c0_g1	0	0	4.2	0	0	0	0	2.1	0
TRINITY_DN14363_c0_g2	0	0	0.52	0.7	0.31	0	0	0.61	0.155
TRINITY_DN14365_c0_g1	0	0	0	6.37	0	0	0	3.185	0
TRINITY_DN14365_c0_g2	0	0	1.41	0	0	0	0	0.705	0
TRINITY_DN14367_c0_g1	0.63	0	0	0	0	0	0.315	0	0
TRINITY_DN14370_c0_g1	1.09	0.65	0.72	0.29	0.87	0.61	0.87	0.505	0.74
TRINITY_DN14371_c0_g1	0.78	0.24	0.1	0.14	0.62	1.25	0.51	0.12	0.935
TRINITY_DN14371_c0_g2	0	0	0	0	0	0	0	0	0
TRINITY_DN14374_c0_g1	0.79	0.84	0.71	0.77	1.82	1.5	0.815	0.74	1.66
TRINITY_DN14375_c0_g1	0.59	0	0.47	0.53	1.04	1.79	0.295	0.5	1.415
TRINITY_DN14376_c0_g1	0	0.18	0.73	0.44	0.59	0.49	0.09	0.585	0.54
TRINITY_DN14378_c0_g1	0	0	0.29	0	0.65	1.02	0	0.145	0.835
TRINITY_DN14379_c0_g2	0	0.12	0.31	0	0.61	0	0.06	0.155	0.305
TRINITY_DN1437_c0_g1	0	0.92	1.67	1.02	0.88	0	0.46	1.345	0.44
TRINITY_DN14380_c0_g2	0.43	0.66	0.26	0.28	0.3	0.44	0.545	0.27	0.37
TRINITY_DN14386_c0_g1	0	0	0	0	0	0	0	0	0
TRINITY_DN14386_c0_g2	0	0	0	0	0	0	0	0	0
TRINITY_DN14387_c0_g1	0	0	1.55	0.96	0	0	0	1.255	0
TRINITY_DN14387_c0_g2	0	0	0	0	0.4	0	0	0	0.2
TRINITY_DN1438_c0_g1	1.1	1	0.22	0	0.25	0.26	1.05	0.11	0.255
TRINITY_DN14390_c0_g1	0	0	0.64	0.84	0	0.51	0	0.74	0.255
TRINITY_DN14392_c0_g1	1.65	0.74	0	0	1.94	1.23	1.195	0	1.585
TRINITY_DN14393_c0_g1	0.2	0	0.48	0.21	0.48	0.28	0.1	0.345	0.38
TRINITY_DN14393_c0_g2	0	1.56	0	0	0	0	0.78	0	0
TRINITY_DN14394_c0_g1	0	0	0	0	0	0	0	0	0
TRINITY_DN14394_c0_g2	0	0	0	0	4.38	0	0	0	2.19
TRINITY_DN14394_c0_g3	0	0	0.89	0	0	2.07	0	0.445	1.035
TRINITY_DN14395_c0_g2	0.38	0.34	0.08	0.21	0.46	0	0.36	0.145	0.23
TRINITY_DN14396_c0_g1	0	0	0.33	0	0	0.39	0	0.165	0.195
TRINITY_DN14396_c0_g2	0.56	1.02	0	0.45	0.53	0.13	0.79	0.225	0.33
TRINITY_DN14397_c0_g1	0	1.15	0	0	0	0	0.575	0	0
TRINITY_DN14397_c0_g2	1.95	0	0	1.01	0	0	0.975	0.505	0
TRINITY_DN14398_c0_g1	1.04	0.97	1.32	0.68	1.42	1.24	1.005	1	1.33
TRINITY_DN14401_c0_g1	0.66	0.86	0.19	0.19	0.29	0.8	0.76	0.19	0.545
TRINITY_DN14403_c0_g1	2.31	0	0	0.78	2.01	0	1.155	0.39	1.005
TRINITY_DN14404_c0_g1	0	0	0	0	0	4.84	0	0	2.42
TRINITY_DN14405_c0_g1	0	0	0	0	0	0	0	0	0
TRINITY_DN14406_c0_g1	0	0	1.76	0.9	0	0	0	1.33	0
TRINITY_DN14408_c0_g1	2.54	3.2	14.38	14.53	6.95	6.39	2.87	14.455	6.67
TRINITY_DN14409_c0_g1	11.39	11.33	10.87	10.41	44.88	49.75	11.36	10.64	47.315
TRINITY_DN14410_c0_g1	1.17	0	0	0	0	0	0.585	0	0
TRINITY_DN14411_c0_g1	0	0	4.94	5.24	5.99	2.47	0	5.09	4.23
TRINITY_DN14413_c0_g1	0	1.34	0	0	0	0	0.67	0	0
TRINITY_DN14413_c0_g2	0	0	0	0	0	0	0	0	0
TRINITY_DN14415_c0_g1	0.42	0.21	0.52	0.32	0.33	0.2	0.315	0.42	0.265
TRINITY_DN14417_c0_g2	0	0	0	1.68	0.72	0.79	0	0.84	0.755
TRINITY_DN14417_c0_g3	0	0.51	0.22	0	0	0.27	0.255	0.11	0.135
TRINITY_DN14420_c0_g1	0.53	0.59	0.52	0.61	0.52	0.41	0.56	0.565	0.465
TRINITY_DN14422_c0_g1	1.05	0.32	0.56	0.38	0.08	0.75	0.685	0.47	0.415
TRINITY_DN14423_c0_g1	0	0	0	0	2.13	0	0	0	1.065
TRINITY_DN14424_c0_g1	0.11	0.09	0.67	0	0.4	0.2	0.1	0.335	0.3
TRINITY_DN14425_c0_g1	0.69	0.77	1.11	1.13	1	0.63	0.73	1.12	0.815
TRINITY_DN14427_c0_g1	0.71	0.4	1.84	1.75	0.81	1.4	0.555	1.795	1.105
TRINITY_DN14429_c0_g1	0	0	0	0	0	0	0	0	0
TRINITY_DN1442_c0_g1	0.15	0.27	0.3	0.24	0.29	0.43	0.21	0.27	0.36
TRINITY_DN14430_c0_g1	1.86	0	0	0	0	0	0.93	0	0
TRINITY_DN14430_c0_g2	0	1.52	0	0	1.46	0	0.76	0	0.73
TRINITY_DN14431_c0_g1	3.91	4.53	7.26	6.52	6.56	6.62	4.22	6.89	6.59
TRINITY_DN14432_c0_g1	0	0	0	0	0	3.18	0	0	1.59
TRINITY_DN14433_c0_g1	2.76	2.16	3.19	2.35	4.88	4.84	2.46	2.77	4.86
TRINITY_DN14435_c0_g1	0	0	0	0	0.54	0	0	0	0.27
TRINITY_DN14437_c0_g1	0.81	0.29	0.26	0.17	0.15	0	0.55	0.215	0.075
TRINITY_DN14438_c0_g1	0	0	0	0	0	0.99	0	0	0.495
TRINITY_DN14438_c0_g2	0.36	0	0.29	0.26	0.11	0.12	0.18	0.275	0.115
TRINITY_DN14439_c0_g1	0	0	0	0	0	0	0	0	0
TRINITY_DN14439_c0_g2	3.58	0	0	0	0	0	1.79	0	0
TRINITY_DN14441_c0_g1	1.18	1.41	0.94	0.67	0.38	0.48	1.295	0.805	0.43
TRINITY_DN14443_c0_g1	0	0	0	0	0	0	0	0	0
TRINITY_DN14444_c0_g1	0	0	0	0	0	0	0	0	0
TRINITY_DN14445_c0_g1	0.29	0.19	0.11	0	0.11	0.24	0.24	0.055	0.175
TRINITY_DN14445_c0_g2	0.28	0.25	0.33	0.15	0.13	0.67	0.265	0.24	0.4
TRINITY_DN14447_c0_g1	1.37	0.74	0.22	0	0	0	1.055	0.11	0
TRINITY_DN14447_c0_g2	0	0	0	0	0	0	0	0	0
TRINITY_DN14447_c0_g3	0	2.92	0	0	0	0	1.46	0	0
TRINITY_DN14450_c0_g1	0	0.11	0.76	1.02	0	0	0.055	0.89	0
TRINITY_DN14450_c0_g2	0	0	1.42	0	0	0	0	0.71	0
TRINITY_DN14452_c0_g1	0.39	0.12	0.31	0.14	0.44	0.19	0.255	0.225	0.315
TRINITY_DN14452_c0_g2	0	0	0.64	0.83	0.24	0.25	0	0.735	0.245
TRINITY_DN14452_c0_g3	0.66	0.22	0.29	0.39	0.35	0.46	0.44	0.34	0.405
TRINITY_DN14456_c0_g1	0	0	0	0	0	0	0	0	0
TRINITY_DN14458_c0_g1	0.16	0.21	0.16	0.34	0.19	0.34	0.185	0.25	0.265
TRINITY_DN14462_c0_g1	0	0	0	0	8.99	0	0	0	4.495
TRINITY_DN14463_c0_g1	0.33	0.24	0.59	1.15	0.59	0.43	0.285	0.87	0.51
TRINITY_DN14464_c0_g1	0.48	0.27	1.05	0.72	0.59	0.62	0.375	0.885	0.605
TRINITY_DN14468_c0_g1	0.36	0.5	1.03	0.9	0.48	0.51	0.43	0.965	0.495
TRINITY_DN14469_c0_g1	0	0	0	0	0	6.66	0	0	3.33
TRINITY_DN14469_c0_g2	0.06	0.12	0.26	0.14	0.5	0.31	0.09	0.2	0.405
TRINITY_DN14470_c0_g1	0.57	0.54	0.45	0.69	0.88	1.02	0.555	0.57	0.95
TRINITY_DN14472_c0_g1	0.12	0.43	0.09	0.06	0.6	0.22	0.275	0.075	0.41
TRINITY_DN14472_c0_g2	0.05	0.22	0.35	0.27	0.38	0.38	0.135	0.31	0.38
TRINITY_DN14473_c0_g1	0.4	0.23	0.39	0	0.31	0.48	0.315	0.195	0.395
TRINITY_DN14474_c0_g1	1.26	1.13	0	0	0	0	1.195	0	0
TRINITY_DN14478_c0_g1	0	0	0	6.55	0	0	0	3.275	0
TRINITY_DN14478_c0_g2	0.55	0	2.23	0.56	0	1.05	0.275	1.395	0.525
TRINITY_DN14478_c0_g3	0	0	0	0	0	0	0	0	0
TRINITY_DN14479_c0_g1	0.88	1	0.92	1.25	0.53	0.67	0.94	1.085	0.6
TRINITY_DN1447_c0_g1	0.6	1.09	0.49	0.63	0	0.29	0.845	0.56	0.145
TRINITY_DN14481_c0_g1	0	0	0	0	0	0	0	0	0
TRINITY_DN14482_c0_g1	0	0.26	0.61	0.31	0	0	0.13	0.46	0
TRINITY_DN14485_c0_g1	0.4	0.36	0.04	0.05	0.13	0.17	0.38	0.045	0.15
TRINITY_DN14486_c0_g1	0.9	1.18	1.44	1.19	1.83	1.83	1.04	1.315	1.83
TRINITY_DN14488_c0_g1	1.97	1.77	0.18	0.25	0.29	0.44	1.87	0.215	0.365
TRINITY_DN14489_c0_g2	0.47	0.64	0.19	0.38	0.34	0.23	0.555	0.285	0.285
TRINITY_DN14489_c0_g3	5.39	0	0	0	0	0	2.695	0	0
TRINITY_DN1448_c0_g1	0.39	0.18	0.47	0	0	0.37	0.285	0.235	0.185
TRINITY_DN14490_c0_g1	0.17	0.6	0.27	0	1.1	0.32	0.385	0.135	0.71
TRINITY_DN14490_c0_g2	0	1.04	0	0	0	0	0.52	0	0
TRINITY_DN14495_c0_g1	1.04	0.91	1.08	1.05	3.9	2.84	0.975	1.065	3.37
TRINITY_DN14497_c0_g2	0.49	0.11	0.42	0.64	0	0.48	0.3	0.53	0.24
TRINITY_DN14498_c0_g2	0	0.62	0	0	2.39	0.65	0.31	0	1.52
TRINITY_DN14498_c0_g3	0.36	0	1.16	0.37	0.65	0.68	0.18	0.765	0.665
TRINITY_DN14500_c0_g1	1.58	1.41	0	0	0	0	1.495	0	0
TRINITY_DN14502_c0_g1	0	0	0	0	0	0	0	0	0
TRINITY_DN14504_c0_g1	0.27	0	0.34	0.23	0.57	0.36	0.135	0.285	0.465
TRINITY_DN14504_c0_g2	0.09	0.08	0.28	0	0.43	0.08	0.085	0.14	0.255
TRINITY_DN14505_c0_g1	1.36	0	0	0.86	0.25	0	0.68	0.43	0.125
TRINITY_DN14505_c0_g2	0.41	0.37	0.5	0	0	0.39	0.39	0.25	0.195
TRINITY_DN14507_c0_g1	0.14	0	0.44	0.3	0.26	0	0.07	0.37	0.13
TRINITY_DN14512_c0_g2	0	3.51	0	3.89	0	0	1.755	1.945	0
TRINITY_DN14516_c0_g1	0	0	0	0	0	8.7	0	0	4.35
TRINITY_DN14516_c0_g2	0.54	0.25	0	0.29	0	0.78	0.395	0.145	0.39
TRINITY_DN14516_c0_g3	0.29	0.35	0.23	0.53	0.16	0.22	0.32	0.38	0.19
TRINITY_DN14518_c0_g1	0	0	0	6	0	0	0	3	0
TRINITY_DN14520_c0_g1	1.52	0.59	0.35	0	0	0.83	1.055	0.175	0.415
TRINITY_DN14520_c0_g2	0.64	0.37	0.65	0.5	0.33	0.56	0.505	0.575	0.445
TRINITY_DN14521_c0_g2	0	0.66	0	0.77	0.22	0.23	0.33	0.385	0.225
TRINITY_DN14524_c0_g1	0	0	0	0	0	0	0	0	0
TRINITY_DN14526_c0_g1	0.31	0.71	0.38	0.93	0.44	0.38	0.51	0.655	0.41
TRINITY_DN14527_c0_g1	0.16	0.07	0.13	0	0.23	0.3	0.115	0.065	0.265
TRINITY_DN14527_c0_g2	0	0	4.11	0	0	3.18	0	2.055	1.59
TRINITY_DN14530_c0_g1	0	0	0	0	7.95	0	0	0	3.975
TRINITY_DN14534_c0_g1	0	0	0	0	0	9.61	0	0	4.805
TRINITY_DN14537_c0_g1	0	0	0	4.99	0	1.62	0	2.495	0.81
TRINITY_DN14537_c0_g2	0	0.8	1.07	0.47	0.41	0.21	0.4	0.77	0.31
TRINITY_DN14539_c0_g1	0	0.25	0.45	0.15	0.26	0.53	0.125	0.3	0.395
TRINITY_DN1453_c0_g1	0	2.04	0	0	0	0	1.02	0	0
TRINITY_DN14543_c0_g1	0.99	0	1.62	0	0	0	0.495	0.81	0
TRINITY_DN14544_c0_g1	2.49	0	0	0	1.06	0	1.245	0	0.53
TRINITY_DN14546_c0_g1	3.04	1.92	2.32	1.63	1.72	1.74	2.48	1.975	1.73
TRINITY_DN14547_c0_g1	2.42	0	0	0	0	2.32	1.21	0	1.16
TRINITY_DN14548_c0_g1	0	0	0	0	0	0	0	0	0
TRINITY_DN14548_c0_g2	0	0	0	0	0	0	0	0	0
TRINITY_DN14550_c0_g1	0	0	0	0	0	6.39	0	0	3.195
TRINITY_DN14550_c0_g2	0	1.31	0	0	0	0.91	0.655	0	0.455
TRINITY_DN14550_c0_g3	0	1	1.83	0	1.92	0	0.5	0.915	0.96
TRINITY_DN14554_c0_g1	1.03	0	0	0.54	0.24	0.98	0.515	0.27	0.61
TRINITY_DN14555_c0_g1	0	0	9.74	0	0	0	0	4.87	0
TRINITY_DN14556_c0_g1	1.97	2.46	2.46	2.28	1.7	1.82	2.215	2.37	1.76
TRINITY_DN14564_c0_g1	0	0	0	0	0	0	0	0	0
TRINITY_DN14565_c0_g1	0	0.17	0	0.2	0.89	0.18	0.085	0.1	0.535
TRINITY_DN14566_c0_g1	0	0	2.58	0	0	2.96	0	1.29	1.48
TRINITY_DN14569_c0_g1	0	0.37	0	0	0	0	0.185	0	0
TRINITY_DN14569_c0_g2	0	6.32	0	0	0	0	3.16	0	0
TRINITY_DN14572_c0_g1	0.15	0.14	0.6	0.82	0.59	1.16	0.145	0.71	0.875
TRINITY_DN14573_c0_g1	0.21	0.47	0.58	0.34	0.3	0.7	0.34	0.46	0.5
TRINITY_DN14574_c0_g1	0	0	17.92	0	0	0	0	8.96	0
TRINITY_DN14577_c0_g1	1.28	0	0	0.88	0	0	0.64	0.44	0
TRINITY_DN14577_c0_g2	0	0	0.26	2	0	1.21	0	1.13	0.605
TRINITY_DN14577_c0_g3	0	2.59	0	0	0	0	1.295	0	0
TRINITY_DN14578_c0_g1	0	5.09	0	0	0	0	2.545	0	0
TRINITY_DN14579_c0_g1	0	0	0.22	0	1.23	1.02	0	0.11	1.125
TRINITY_DN14580_c0_g1	0	13.39	0	0	0	0	6.695	0	0
TRINITY_DN14581_c0_g1	0	0	0	0	0.92	0	0	0	0.46
TRINITY_DN14582_c0_g1	0.19	0.52	0.15	0.2	0.71	0.91	0.355	0.175	0.81
TRINITY_DN14586_c0_g1	0	0	0	0	0	4.26	0	0	2.13
TRINITY_DN14588_c0_g1	1.66	0	0.68	0	1.44	0	0.83	0.34	0.72
TRINITY_DN14588_c0_g2	0	0	0	0	0	0	0	0	0
TRINITY_DN14588_c0_g3	0	0	0	0	0	0	0	0	0
TRINITY_DN1458_c0_g1	0	4.16	0	0	0	0	2.08	0	0
TRINITY_DN14590_c0_g1	0	0	1.04	0	0	0	0	0.52	0
TRINITY_DN14590_c0_g2	0.64	0	0.09	0.11	0.51	0.31	0.32	0.1	0.41
TRINITY_DN14592_c0_g1	0	0	0	0	1.98	0	0	0	0.99
TRINITY_DN14593_c0_g1	0.33	0.4	0.09	0.12	0.1	0.32	0.365	0.105	0.21
TRINITY_DN14593_c0_g2	0	0	0	0	0	0	0	0	0
TRINITY_DN14593_c0_g3	0	1.72	0	0.57	0	0	0.86	0.285	0
TRINITY_DN14596_c0_g1	0.23	0.1	0.18	0	1.3	0.54	0.165	0.09	0.92
TRINITY_DN14598_c0_g1	4.33	4.53	1.51	2.98	5.34	4.94	4.43	2.245	5.14
TRINITY_DN14599_c0_g1	3.11	0	0	1.04	0	0	1.555	0.52	0
TRINITY_DN1459_c0_g1	1.17	1.05	0	0	0	0	1.11	0	0
TRINITY_DN14600_c0_g1	0.4	0.24	0.21	0	0	0	0.32	0.105	0
TRINITY_DN14600_c0_g2	4.13	0	0	0	0	0	2.065	0	0
TRINITY_DN14605_c0_g1	0	0	0	4.15	3.6	0	0	2.075	1.8
TRINITY_DN14608_c0_g1	0.06	0.06	0.41	0.56	0.31	0.18	0.06	0.485	0.245
TRINITY_DN14609_c0_g2	0	0	0.2	0	1.36	0	0	0.1	0.68
TRINITY_DN1460_c0_g1	3.23	3.09	2.74	3.36	1.29	2.59	3.16	3.05	1.94
TRINITY_DN14611_c0_g1	0	0	2.05	0	0	0	0	1.025	0
TRINITY_DN14611_c0_g2	0	0	1.6	0	0	0	0	0.8	0
TRINITY_DN14612_c0_g1	0.61	0	0	0.64	0.83	0.87	0.305	0.32	0.85
TRINITY_DN14613_c0_g1	0	2.5	0	0	0	0	1.25	0	0
TRINITY_DN14614_c0_g1	0	2.84	2.58	1.05	0.9	0	1.42	1.815	0.45
TRINITY_DN14615_c0_g1	0	0.34	0	0	0.34	0.36	0.17	0	0.35
TRINITY_DN14616_c0_g1	2.76	2.4	0	0	0	5.28	2.58	0	2.64
TRINITY_DN14617_c0_g1	0	0	0	0	0	0	0	0	0
TRINITY_DN14618_c0_g1	0	0	0	0	0	2.51	0	0	1.255
TRINITY_DN14618_c0_g2	0	0	0	13.54	0	4.63	0	6.77	2.315
TRINITY_DN14618_c0_g3	0	0	0.65	0.57	0	0	0	0.61	0
TRINITY_DN14620_c0_g1	0	0	3.93	0.62	1.06	2.3	0	2.275	1.68
TRINITY_DN14622_c0_g1	0	0	0.71	0	0	0.21	0	0.355	0.105
TRINITY_DN14622_c0_g2	0.14	0.13	0.11	0.15	0	0.13	0.135	0.13	0.065
TRINITY_DN14623_c0_g1	0.37	0.35	0.67	0.37	0.33	0.57	0.36	0.52	0.45
TRINITY_DN14624_c0_g1	0	0.44	1.98	0	0	0	0.22	0.99	0
TRINITY_DN14625_c0_g1	0	0	0	0	1.3	0	0	0	0.65
TRINITY_DN14628_c0_g1	0	0	0	0	0	0	0	0	0
TRINITY_DN14628_c0_g3	0	0	1.49	0	0	0	0	0.745	0
TRINITY_DN14629_c0_g1	0.36	0.32	1.16	2.61	0.97	0	0.34	1.885	0.485
TRINITY_DN14630_c0_g1	0.13	0.23	0.36	0.28	0.25	0.25	0.18	0.32	0.25
TRINITY_DN14633_c0_g1	0	0.93	1.25	0	0	0	0.465	0.625	0
TRINITY_DN14636_c0_g1	0.32	0.29	0.39	0.22	0.28	0.23	0.305	0.305	0.255
TRINITY_DN14636_c0_g2	0	0	0	0	0	0	0	0	0
TRINITY_DN14642_c0_g1	0	0	0	0	0	2.76	0	0	1.38
TRINITY_DN14643_c0_g1	0	0.37	0.83	0.22	0	0.2	0.185	0.525	0.1
TRINITY_DN14643_c0_g2	1.01	0	0	0.52	0	0.48	0.505	0.26	0.24
TRINITY_DN14648_c0_g1	0	0.27	0.48	0	0	0.56	0.135	0.24	0.28
TRINITY_DN14649_c0_g1	0.42	0.19	1.01	0	0.2	0	0.305	0.505	0.1
TRINITY_DN1464_c0_g1	0	0	0	0	0	0	0	0	0
TRINITY_DN14650_c0_g1	0.34	0.2	0.45	0	0.43	0.97	0.27	0.225	0.7
TRINITY_DN14652_c0_g1	0	0	0	0	0	0	0	0	0
TRINITY_DN14653_c0_g2	0	0.46	0	1.04	0	0.96	0.23	0.52	0.48
TRINITY_DN14657_c0_g1	0.78	0	0	0	0	0.74	0.39	0	0.37
TRINITY_DN14659_c0_g1	0	0	0	0	0	0	0	0	0
TRINITY_DN14659_c0_g2	1.82	1.65	0	1.84	0	0	1.735	0.92	0
TRINITY_DN14660_c0_g1	0	0	0	0	0	0	0	0	0
TRINITY_DN14661_c0_g1	0	0	0	0	0	0	0	0	0
TRINITY_DN14661_c0_g2	0	0	0	2.76	0	1.33	0	1.38	0.665
TRINITY_DN14662_c0_g1	0	0	0	0	0	0	0	0	0
TRINITY_DN14664_c0_g1	0.27	0.62	0.57	0.43	0.79	0.92	0.445	0.5	0.855
TRINITY_DN14667_c0_g1	0.31	0.49	0.25	0.17	0.15	0.6	0.4	0.21	0.375
TRINITY_DN14668_c0_g1	0	0	0	0	0	0	0	0	0
TRINITY_DN14669_c0_g1	0	0.46	0.2	0.8	0	0.97	0.23	0.5	0.485
TRINITY_DN14669_c0_g2	0.28	0.3	0.27	0.36	0.22	0.59	0.29	0.315	0.405
TRINITY_DN14671_c0_g1	0	0	0	0.64	0	0	0	0.32	0
TRINITY_DN14673_c0_g1	0	0	0	0	6.07	0	0	0	3.035
TRINITY_DN14675_c0_g2	1.14	0	0.23	0	0.26	0	0.57	0.115	0.13
TRINITY_DN14676_c0_g1	0	0	4.11	0	2.07	0	0	2.055	1.035
TRINITY_DN14679_c0_g1	0	3.81	0	0	0	0	1.905	0	0
TRINITY_DN14679_c0_g2	0	0	0.65	0	0	0	0	0.325	0
TRINITY_DN14681_c0_g1	0.89	0	0	0	3.08	1.69	0.445	0	2.385
TRINITY_DN14682_c0_g1	0	0	0.36	0.94	0	0.42	0	0.65	0.21
TRINITY_DN14683_c0_g2	0	0.12	0.73	0.28	0.25	0	0.06	0.505	0.125
TRINITY_DN14685_c0_g1	0	0.44	0.39	0.17	0.46	0.46	0.22	0.28	0.46
TRINITY_DN14685_c0_g3	0.54	0.16	0.53	0.33	0.23	0.46	0.35	0.43	0.345
TRINITY_DN14686_c0_g1	0.15	0.42	1.11	0	0.58	0.29	0.285	0.555	0.435
TRINITY_DN14688_c0_g1	0	15.26	0	3.38	0	0	7.63	1.69	0
TRINITY_DN14690_c0_g1	0.54	0.97	0	0.29	0.78	0.34	0.755	0.145	0.56
TRINITY_DN14690_c0_g2	0.4	0.69	0	0.27	0.42	0.38	0.545	0.135	0.4
TRINITY_DN14690_c0_g3	0.58	0.74	0	0.6	0.54	0.35	0.66	0.3	0.445
TRINITY_DN14695_c0_g2	0	0	0	0.51	0.45	0.23	0	0.255	0.34
TRINITY_DN14698_c0_g1	0.22	0.4	0.35	0.48	0.11	0.32	0.31	0.415	0.215
TRINITY_DN14698_c0_g2	0	0	0	0.76	0.66	0	0	0.38	0.33
TRINITY_DN14698_c0_g3	0	0.2	0	0.23	0.2	0	0.1	0.115	0.1
TRINITY_DN14699_c0_g1	0	0	0	0	0	0	0	0	0
TRINITY_DN1469_c0_g1	2.29	2.82	0	0	0.11	0	2.555	0	0.055
TRINITY_DN14700_c0_g1	0.32	0.57	0.36	0.15	0.7	0.65	0.445	0.255	0.675
TRINITY_DN14700_c0_g2	0.47	0.36	0.38	0.09	0.76	0.3	0.415	0.235	0.53
TRINITY_DN14701_c0_g2	6.79	5.83	0	3.23	0	0	6.31	1.615	0
TRINITY_DN14703_c0_g1	0	0	0	0	0	0	0	0	0
TRINITY_DN14705_c0_g1	7.92	0.58	0	0.38	0.86	0.57	4.25	0.19	0.715
TRINITY_DN14706_c0_g1	0	0	0	0	0	0	0	0	0
TRINITY_DN14709_c0_g1	1.16	0.35	0.93	0.41	0.54	0.37	0.755	0.67	0.455
TRINITY_DN14709_c0_g2	0	3.84	0	0	0	2.09	1.92	0	1.045
TRINITY_DN14710_c0_g1	0.5	0.38	0.2	0.36	0.33	0.12	0.44	0.28	0.225
TRINITY_DN14711_c0_g1	0	2.02	0.6	0	0.65	0	1.01	0.3	0.325
TRINITY_DN14711_c0_g2	0.14	0.44	0.28	0.23	0.48	0.61	0.29	0.255	0.545
TRINITY_DN14713_c0_g1	4.04	5.35	3.69	4.85	2.62	2.39	4.695	4.27	2.505
TRINITY_DN14717_c0_g1	0.69	0	0	0	0.6	0	0.345	0	0.3
TRINITY_DN14718_c0_g1	0.61	0.55	0	0.32	0	0	0.58	0.16	0
TRINITY_DN14718_c0_g2	0	4.67	0	0	0	0	2.335	0	0
TRINITY_DN14719_c0_g1	0.28	0.17	0.3	0.1	0.36	0.27	0.225	0.2	0.315
TRINITY_DN14719_c0_g2	0.16	0.14	0.32	0.17	0.54	0.46	0.15	0.245	0.5
TRINITY_DN14721_c0_g1	0.92	0.36	0	0	0	0	0.64	0	0
TRINITY_DN14722_c0_g1	0	0.08	0.1	0	0.49	0.24	0.04	0.05	0.365
TRINITY_DN14727_c0_g1	0.85	0	0.7	0	2.22	0	0.425	0.35	1.11
TRINITY_DN14727_c0_g2	0.42	0	1.36	0	0.39	0.2	0.21	0.68	0.295
TRINITY_DN14729_c0_g1	0	0	0	0	0	0	0	0	0
TRINITY_DN14730_c0_g1	0	0	0	0	7.6	0	0	0	3.8
TRINITY_DN14731_c0_g1	0	1.95	0	0	0	0	0.975	0	0
TRINITY_DN14731_c0_g2	0	1.33	0	0.74	1.92	1.4	0.665	0.37	1.66
TRINITY_DN14731_c0_g3	0.39	0	0.31	0	1.74	0	0.195	0.155	0.87
TRINITY_DN14733_c0_g1	5.08	3.01	0	0	0	0	4.045	0	0
TRINITY_DN14735_c0_g1	0	0	0	0	0	0	0	0	0
TRINITY_DN14735_c0_g2	2.79	0	0	0	0	0	1.395	0	0
TRINITY_DN14736_c0_g1	0	0	0	0	0	13.18	0	0	6.59
TRINITY_DN14736_c0_g2	0.71	0.57	0.06	0	0.53	0.08	0.64	0.03	0.305
TRINITY_DN14737_c0_g1	0	2.67	0	0	1.27	0	1.335	0	0.635
TRINITY_DN14737_c0_g2	2.82	0	0	0	2.36	0	1.41	0	1.18
TRINITY_DN14739_c0_g1	8.46	0	0	0	0	0	4.23	0	0
TRINITY_DN14740_c0_g1	0.66	0	0	0.35	0.6	0	0.33	0.175	0.3
TRINITY_DN14740_c0_g2	0.25	0.23	0.2	0.34	0.55	0.18	0.24	0.27	0.365
TRINITY_DN14740_c0_g3	0.63	0.28	0.48	0.17	0.15	0.22	0.455	0.325	0.185
TRINITY_DN14741_c0_g1	0.49	0.67	0.79	0.53	0.47	0.35	0.58	0.66	0.41
TRINITY_DN14741_c0_g2	0.2	0.18	0	0.43	0	0.19	0.19	0.215	0.095
TRINITY_DN14741_c0_g3	0.43	0.29	0.35	0.47	0	0.1	0.36	0.41	0.05
TRINITY_DN14744_c0_g1	0.09	0.63	0.63	0.47	0.25	0.92	0.36	0.55	0.585
TRINITY_DN14746_c0_g1	0	0	0	0	0	0	0	0	0
TRINITY_DN14746_c1_g1	0	0	1.03	0	0	0	0	0.515	0
TRINITY_DN14749_c0_g1	0.92	0.36	0.74	0.7	0.75	0.5	0.64	0.72	0.625
TRINITY_DN1474_c0_g1	0.93	0.56	0.75	0	0.56	0	0.745	0.375	0.28
TRINITY_DN14750_c0_g1	0.45	0.82	0	0.48	0	0.86	0.635	0.24	0.43
TRINITY_DN14757_c0_g1	0	0	2.6	0	0	0	0	1.3	0
TRINITY_DN14758_c0_g1	0	0	0	0	0	2.83	0	0	1.415
TRINITY_DN1475_c0_g1	0	0	0	0	0	0	0	0	0
TRINITY_DN14763_c0_g1	0.59	0.13	0	0	0.49	0.21	0.36	0	0.35
TRINITY_DN14763_c0_g2	0.28	0.77	0.45	0	0.67	0.68	0.525	0.225	0.675
TRINITY_DN14764_c0_g1	0	0	0	0	0	0	0	0	0
TRINITY_DN14767_c0_g1	0	0	0	0	5.27	0	0	0	2.635
TRINITY_DN14767_c0_g2	0	0	0	0	0	0	0	0	0
TRINITY_DN14768_c0_g1	0.16	0	0.52	0	0.76	0.46	0.08	0.26	0.61
TRINITY_DN14769_c0_g1	0	0	0	0	0	20.57	0	0	10.285
TRINITY_DN1476_c0_g1	0	0	1.36	0	0.31	0	0	0.68	0.155
TRINITY_DN14770_c0_g1	0	0	0.63	0.28	0.37	0.37	0	0.455	0.37
TRINITY_DN14772_c0_g1	0.39	0.63	0.56	0.56	0.81	0.25	0.51	0.56	0.53
TRINITY_DN14774_c0_g1	0	0	0	0	0	0	0	0	0
TRINITY_DN14775_c0_g1	0	17.29	0	0	0	0	8.645	0	0
TRINITY_DN14776_c0_g1	0	0	0	0	0.47	0	0	0	0.235
TRINITY_DN14777_c0_g1	2.76	3.18	4.31	2.96	4.18	2.11	2.97	3.635	3.145
TRINITY_DN14779_c0_g1	0	0	0	0	0	9.02	0	0	4.51
TRINITY_DN14781_c0_g1	0	0	0	0	0	0	0	0	0
TRINITY_DN14784_c0_g1	1.64	0.74	0	0.83	0	0	1.19	0.415	0
TRINITY_DN14787_c0_g1	0	0.34	0	0.41	0.36	0.12	0.17	0.205	0.24
TRINITY_DN14791_c0_g1	0.11	0.1	0.18	0.49	0	0.32	0.105	0.335	0.16
TRINITY_DN14791_c0_g2	0	0	1.23	0	0	0	0	0.615	0
TRINITY_DN14792_c0_g1	0.41	0.3	0.59	0.27	0.08	0.16	0.355	0.43	0.12
TRINITY_DN14793_c0_g1	0.13	0.24	0.1	0.48	0.26	0.5	0.185	0.29	0.38
TRINITY_DN14793_c0_g2	0.08	0.49	0.62	0	0.23	0.15	0.285	0.31	0.19
TRINITY_DN14793_c0_g3	0	0.2	0.18	0.47	0.21	0	0.1	0.325	0.105
TRINITY_DN14794_c0_g1	1	0	0	0	0	0.95	0.5	0	0.475
TRINITY_DN14796_c0_g1	0.38	0.34	0.61	0.4	0	0	0.36	0.505	0
TRINITY_DN14796_c0_g2	0.36	0.3	0.31	0.32	0.19	0.19	0.33	0.315	0.19
TRINITY_DN14801_c0_g1	0	0.44	0	0.49	0	1.37	0.22	0.245	0.685
TRINITY_DN14802_c0_g1	0.15	0.81	1.91	1.27	1.69	2.7	0.48	1.59	2.195
TRINITY_DN14803_c0_g1	0	0	6.44	0	8.65	0	0	3.22	4.325
TRINITY_DN14803_c0_g2	0	0	0	0	0	0	0	0	0
TRINITY_DN14805_c0_g1	0	0	0	0	0	0	0	0	0
TRINITY_DN14808_c0_g1	0.14	0.26	0.23	0.23	0.14	0.34	0.2	0.23	0.24
TRINITY_DN14808_c0_g2	0.86	0.44	0.1	0.4	0.35	0.23	0.65	0.25	0.29
TRINITY_DN14809_c0_g1	0	0	1.47	0	0	0	0	0.735	0
TRINITY_DN14810_c0_g1	0	0	0	0	0	0	0	0	0
TRINITY_DN14812_c0_g2	0.37	0.33	0.39	0	0.23	0	0.35	0.195	0.115
TRINITY_DN14812_c0_g3	0.27	0.25	0.22	0	0	0.26	0.26	0.11	0.13
TRINITY_DN14819_c0_g1	0	0	10.44	0	0	0	0	5.22	0
TRINITY_DN14819_c0_g2	0.11	0.26	0.5	0.43	0.33	0.49	0.185	0.465	0.41
TRINITY_DN14820_c0_g1	0	0.11	0.37	0.38	0.33	0.11	0.055	0.375	0.22
TRINITY_DN14822_c0_g1	0.94	0.85	0	0	0	0	0.895	0	0
TRINITY_DN14822_c0_g2	1.14	0.41	0.18	0	0	0.43	0.775	0.09	0.215
TRINITY_DN14823_c0_g1	0	0	0	1.25	0	1.74	0	0.625	0.87
TRINITY_DN14823_c1_g1	0	0	4.85	0	0	0	0	2.425	0
TRINITY_DN14826_c0_g1	2.82	0	2.35	0	0	5.4	1.41	1.175	2.7
TRINITY_DN14827_c0_g2	0.27	0.41	0.07	0.49	0	0	0.34	0.28	0
TRINITY_DN1482_c0_g1	0.42	0.42	0.67	0.2	0.41	0.36	0.42	0.435	0.385
TRINITY_DN14830_c0_g1	0	0	0	0	0	1.92	0	0	0.96
TRINITY_DN14830_c0_g2	0	0	0	0	6.53	0	0	0	3.265
TRINITY_DN14832_c0_g1	0.39	0.24	0.31	0.04	0.42	0.22	0.315	0.175	0.32
TRINITY_DN14832_c0_g2	0	0	0	0	0.58	0	0	0	0.29
TRINITY_DN14832_c0_g4	0	0	0	0	0	0	0	0	0
TRINITY_DN14833_c0_g2	1.4	1.25	0	0	2.38	0	1.325	0	1.19
TRINITY_DN14834_c0_g1	0	0.44	0.79	0	0	0	0.22	0.395	0
TRINITY_DN14835_c0_g1	0	0	5.91	0	0	0	0	2.955	0
TRINITY_DN14835_c0_g2	0	0	0	0	0	1.36	0	0	0.68
TRINITY_DN14835_c0_g3	0	0	5.29	0	0	0	0	2.645	0
TRINITY_DN14838_c0_g1	0.66	0.07	0.93	1.03	0.14	0.35	0.365	0.98	0.245
TRINITY_DN14842_c0_g1	0.22	0.8	0	0.24	0.41	0.64	0.51	0.12	0.525
TRINITY_DN14842_c0_g2	0	0.97	0.89	0	0	0	0.485	0.445	0
TRINITY_DN14843_c0_g1	0.49	0.68	0.22	0.42	0.27	0.3	0.585	0.32	0.285
TRINITY_DN14846_c0_g1	0.26	0.03	0.27	0.04	0.36	0.11	0.145	0.155	0.235
TRINITY_DN14846_c0_g2	2.49	0	0	0	0	0	1.245	0	0
TRINITY_DN14847_c0_g1	3.39	0	0	0	0	0	1.695	0	0
TRINITY_DN14849_c0_g1	0.41	0	0.11	0.15	0.6	0.66	0.205	0.13	0.63
TRINITY_DN14851_c0_g1	0.29	0.52	0.12	0	0.41	0.97	0.405	0.06	0.69
TRINITY_DN14851_c0_g3	0.18	0.32	0.14	0.19	0	0.17	0.25	0.165	0.085
TRINITY_DN14852_c0_g1	0	0	0	1.66	1.44	0	0	0.83	0.72
TRINITY_DN14852_c0_g2	0	0	27.28	0	0	0	0	13.64	0
TRINITY_DN14853_c0_g1	0	0	0	0	0	2.81	0	0	1.405
TRINITY_DN14855_c0_g1	0	0	0	0	0.62	0.43	0	0	0.525
TRINITY_DN14855_c0_g2	0	0	10.82	0	0	0	0	5.41	0
TRINITY_DN14860_c0_g1	0	0	0	0	0	24.18	0	0	12.09
TRINITY_DN14860_c0_g2	0	0	0	0	0.56	1.22	0	0	0.89
TRINITY_DN14861_c0_g1	0	0	0	2.86	0	0	0	1.43	0
TRINITY_DN14862_c0_g1	0.1	0.62	0.63	0.74	2.73	1.97	0.36	0.685	2.35
TRINITY_DN14864_c0_g1	0	0	0.18	0.12	0.54	0.76	0	0.15	0.65
TRINITY_DN14865_c1_g1	22.2	1.51	0	2.28	6.87	5.29	11.855	1.14	6.08
TRINITY_DN14869_c0_g1	0.37	0.39	0.17	0.5	0.28	0.34	0.38	0.335	0.31
TRINITY_DN14870_c0_g1	0	0	1.45	0	0	0	0	0.725	0
TRINITY_DN14871_c0_g1	0	0.7	0.37	0	0	0.15	0.35	0.185	0.075
TRINITY_DN14872_c0_g1	0.25	0.23	0.7	0.68	0.36	0.36	0.24	0.69	0.36
TRINITY_DN14874_c0_g1	0	0	0.31	0	0	1.09	0	0.155	0.545
TRINITY_DN14876_c0_g1	0	0	0	5.88	0	0	0	2.94	0
TRINITY_DN14876_c0_g2	0.11	0.34	0.17	0.42	0.32	0.16	0.225	0.295	0.24
TRINITY_DN14876_c0_g3	0	0.82	0.74	0	0	0	0.41	0.37	0
TRINITY_DN14878_c0_g1	0	0	0	0	0	0	0	0	0
TRINITY_DN14878_c0_g2	0	0	0	0	0	0	0	0	0
TRINITY_DN14879_c0_g1	0	0.51	0.09	0.24	1.08	0.43	0.255	0.165	0.755
TRINITY_DN14879_c0_g2	0.21	0.06	0.28	0.23	0	0.2	0.135	0.255	0.1
TRINITY_DN14881_c0_g1	0	0	0	0.58	0	0.53	0	0.29	0.265
TRINITY_DN14885_c0_g1	0	0	0	0.47	0.4	0.86	0	0.235	0.63
TRINITY_DN14885_c0_g2	0.31	0.28	0.5	0.33	0.28	0.3	0.295	0.415	0.29
TRINITY_DN14887_c0_g1	4.55	4.31	3.82	3.41	2.11	3.57	4.43	3.615	2.84
TRINITY_DN14888_c0_g2	1.51	0.1	0	0.23	0.21	0	0.805	0.115	0.105
TRINITY_DN14891_c0_g1	0.19	0.67	0.15	0.1	0	0	0.43	0.125	0
TRINITY_DN14893_c0_g1	0	0	0	0	0	0	0	0	0
TRINITY_DN14896_c0_g1	0	0	0	0	22.95	0	0	0	11.475
TRINITY_DN14897_c0_g1	4.15	2.95	2.61	2.92	8.37	7.53	3.55	2.765	7.95
TRINITY_DN14898_c0_g1	4.24	1.54	0	0.3	1.81	1.35	2.89	0.15	1.58
TRINITY_DN1489_c0_g1	0.37	0	0.45	0	0	0.36	0.185	0.225	0.18
TRINITY_DN14901_c0_g1	0	4.07	0	0	2.59	0	2.035	0	1.295
TRINITY_DN14902_c0_g1	3.25	0	0	0	0	0	1.625	0	0
TRINITY_DN14905_c0_g1	0	0	0	0	0	0	0	0	0
TRINITY_DN14905_c0_g2	0	0	0	0	0	1.54	0	0	0.77
TRINITY_DN14907_c0_g1	0	0.12	0.88	0.29	0	0.52	0.06	0.585	0.26
TRINITY_DN14910_c0_g1	0	0	0	0	0	1.59	0	0	0.795
TRINITY_DN14912_c0_g1	0	0	0	0	0	0	0	0	0
TRINITY_DN14912_c0_g2	0	0	0	0	2.39	0.65	0	0	1.52
TRINITY_DN14912_c0_g3	0.75	0.68	0.31	0	0	0.72	0.715	0.155	0.36
TRINITY_DN14914_c0_g1	0	9.81	0	0	0	0	4.905	0	0
TRINITY_DN14919_c0_g1	0.25	0.41	0.12	0.17	0.25	0.19	0.33	0.145	0.22
TRINITY_DN14920_c0_g1	0.59	0	0.12	0.94	0.28	0.7	0.295	0.53	0.49
TRINITY_DN14921_c0_g1	0	0	0	0	0	0	0	0	0
TRINITY_DN14921_c0_g2	0	13.73	0	0	0	0	6.865	0	0
TRINITY_DN14922_c0_g1	0.99	0	0	2.07	0.9	0	0.495	1.035	0.45
TRINITY_DN14923_c0_g1	2.54	0	0	0	0	0.27	1.27	0	0.135
TRINITY_DN14926_c0_g1	0	1.06	0.48	0	0	0.56	0.53	0.24	0.28
TRINITY_DN14926_c0_g2	0.14	0.25	0.11	0	0.79	0.26	0.195	0.055	0.525
TRINITY_DN14931_c0_g1	0	0	0	0	0	3.67	0	0	1.835
TRINITY_DN14931_c0_g2	0	0	0	0	0	0	0	0	0
TRINITY_DN14932_c0_g1	0	0	0	0	2.06	0	0	0	1.03
TRINITY_DN14932_c0_g2	0	0	0.65	0.28	1.49	0	0	0.465	0.745
TRINITY_DN14933_c0_g1	0.33	0.15	0.26	0.18	0.15	0.16	0.24	0.22	0.155
TRINITY_DN14933_c0_g2	0.8	0.72	0	0	0	0	0.76	0	0
TRINITY_DN14933_c0_g3	0	0	0	0	0	6.47	0	0	3.235
TRINITY_DN14935_c0_g1	0	0	0	0.21	0.55	0.76	0	0.105	0.655
TRINITY_DN14935_c0_g2	0	0	0	0	0	7.02	0	0	3.51
TRINITY_DN14936_c0_g1	0	0.81	0.48	0.31	0	0	0.405	0.395	0
TRINITY_DN14936_c0_g2	0	0	0	5.27	0	0	0	2.635	0
TRINITY_DN14937_c0_g1	0	1.32	0	0.5	0	0	0.66	0.25	0
TRINITY_DN14937_c0_g2	0.22	0.2	1.44	0.24	0	0	0.21	0.84	0
TRINITY_DN14938_c0_g1	0.54	0.99	1.1	0.29	0.25	0.52	0.765	0.695	0.385
TRINITY_DN14938_c0_g2	0	0	0	0	0	0	0	0	0
TRINITY_DN14938_c0_g3	0.17	0	0.41	0.9	0.32	0.64	0.085	0.655	0.48
TRINITY_DN14939_c0_g1	0	0	0	0	0	3.1	0	0	1.55
TRINITY_DN14939_c0_g2	0	0	0	0	7.05	0	0	0	3.525
TRINITY_DN14943_c0_g1	0	0	0	0	0	0	0	0	0
TRINITY_DN14944_c0_g2	0.63	0.24	0.75	0.36	0.26	0.39	0.435	0.555	0.325
TRINITY_DN14946_c0_g1	0	14.14	0	0	0	0	7.07	0	0
TRINITY_DN14946_c0_g2	0.61	0.22	0.1	0.52	0	0.58	0.415	0.31	0.29
TRINITY_DN14946_c0_g3	0.31	0	0.25	0.32	0.84	0	0.155	0.285	0.42
TRINITY_DN14947_c0_g1	0.16	0.29	0.13	0	0	0.62	0.225	0.065	0.31
TRINITY_DN14948_c0_g1	0	0	0	0	0	0	0	0	0
TRINITY_DN1494_c0_g1	0	0	0	0	0	16.82	0	0	8.41
TRINITY_DN14951_c0_g1	0.41	1.17	1.32	0.73	1.77	0.87	0.79	1.025	1.32
TRINITY_DN14952_c0_g1	0.27	0	0.75	0.43	0.25	0.39	0.135	0.59	0.32
TRINITY_DN14953_c0_g1	0.6	0.48	0.9	0.69	0.99	0.67	0.54	0.795	0.83
TRINITY_DN14954_c0_g1	0.74	0	0.3	0	0	1.77	0.37	0.15	0.885
TRINITY_DN14955_c0_g1	1.71	0	0	0	0.74	0	0.855	0	0.37
TRINITY_DN14957_c0_g2	0	0	0	0	3.81	0	0	0	1.905
TRINITY_DN1495_c0_g1	0	0	0	7.42	0	0	0	3.71	0
TRINITY_DN14960_c0_g1	0.31	0.09	0.16	0.66	0.2	0.29	0.2	0.41	0.245
TRINITY_DN14961_c0_g1	0	0	0	8.11	0	0	0	4.055	0
TRINITY_DN14962_c0_g1	0	7.15	0	0	0	0	3.575	0	0
TRINITY_DN14963_c0_g1	0.26	0.35	0.26	0.64	0.38	0.56	0.305	0.45	0.47
TRINITY_DN14965_c0_g1	0.31	0.42	0.12	0.33	1.61	1.34	0.365	0.225	1.475
TRINITY_DN14965_c0_g2	1.35	0	0.55	0	0.59	0.64	0.675	0.275	0.615
TRINITY_DN14967_c0_g1	0	0	1.81	0	0	0	0	0.905	0
TRINITY_DN14967_c0_g2	0.46	0.62	0.09	0.25	0.22	0.44	0.54	0.17	0.33
TRINITY_DN14969_c0_g1	1.09	1.55	1.06	1.61	4.46	3.47	1.32	1.335	3.965
TRINITY_DN1496_c0_g1	0	0	0	1.98	0	0	0	0.99	0
TRINITY_DN14971_c0_g2	0.08	0.07	0	0	0.51	0.36	0.075	0	0.435
TRINITY_DN14972_c0_g1	0.1	0.09	0.67	0.34	0	0.3	0.095	0.505	0.15
TRINITY_DN14972_c0_g2	0	0	3.77	0	0	0	0	1.885	0
TRINITY_DN14973_c0_g1	0.83	0.48	0.78	0.86	0.85	0.59	0.655	0.82	0.72
TRINITY_DN14974_c0_g1	0.39	0	0.31	0.21	0	0	0.195	0.26	0
TRINITY_DN14976_c0_g1	5.27	0	0	0	0	0	2.635	0	0
TRINITY_DN14976_c0_g2	0	0	0	3.89	0	0	0	1.945	0
TRINITY_DN14980_c0_g1	0	0	0	0	0	0	0	0	0
TRINITY_DN14983_c0_g1	2.08	0	0	0.31	0.27	0.57	1.04	0.155	0.42
TRINITY_DN14988_c0_g1	0	0	0	0	2.96	4.39	0	0	3.675
TRINITY_DN14988_c0_g2	4.13	0	0	7.78	0	0	2.065	3.89	0
TRINITY_DN14989_c0_g1	0.12	0	0.74	0.37	0.22	0.22	0.06	0.555	0.22
TRINITY_DN14989_c0_g2	0	0	0	0	0.25	0.53	0	0	0.39
TRINITY_DN14989_c0_g3	0.48	0.44	1.18	0	0	0	0.46	0.59	0
TRINITY_DN14990_c0_g1	0	0	0.35	0	1.57	0	0	0.175	0.785
TRINITY_DN14991_c0_g1	0.62	0.34	0.7	0.4	0.83	0.59	0.48	0.55	0.71
TRINITY_DN14992_c0_g2	0	1.59	1.48	0	0	5.14	0.795	0.74	2.57
TRINITY_DN14993_c0_g1	0	0	0	0	0	0.72	0	0	0.36
TRINITY_DN14994_c0_g1	0	0	0	0	29.22	0	0	0	14.61
TRINITY_DN14994_c0_g2	0.5	0.07	0	0	0.32	0	0.285	0	0.16
TRINITY_DN14995_c0_g1	0.22	0.49	0.6	0.82	0.11	0.1	0.355	0.71	0.105
TRINITY_DN14996_c0_g1	0	0	0	0	0	0	0	0	0
TRINITY_DN14996_c0_g2	0	0	0.52	0	0.6	0.41	0	0.26	0.505
TRINITY_DN14997_c0_g1	0.11	0.17	0.49	0.38	0.21	0.23	0.14	0.435	0.22
TRINITY_DN14998_c0_g1	0	0	0	0	0	0	0	0	0
TRINITY_DN14999_c0_g1	0	0	0	6.74	0	0	0	3.37	0
TRINITY_DN14999_c0_g2	0	0.18	0	0	0.74	0	0.09	0	0.37
TRINITY_DN149_c0_g1	0	0	1.4	0	0	0	0	0.7	0
TRINITY_DN15000_c0_g1	1.98	0	0	0	0	0	0.99	0	0
TRINITY_DN15002_c0_g1	0	0	0	0	3.05	0	0	0	1.525
TRINITY_DN15004_c0_g1	0.27	0.49	0.22	0.57	0	0.26	0.38	0.395	0.13
TRINITY_DN15004_c0_g2	0	0	0	0	0	1.95	0	0	0.975
TRINITY_DN15005_c0_g1	0.09	0.59	0.07	0.4	0.27	0.72	0.34	0.235	0.495
TRINITY_DN15005_c0_g2	0.26	0.7	0.41	0	0.74	0.49	0.48	0.205	0.615
TRINITY_DN15006_c0_g1	0.31	1.38	0.12	0.33	0.58	0	0.845	0.225	0.29
TRINITY_DN15007_c0_g1	0	0	9.41	0	17.65	0	0	4.705	8.825
TRINITY_DN15007_c0_g2	0	1.18	0.52	0	0	0	0.59	0.26	0
TRINITY_DN15008_c0_g1	0	0	0	0	0	0	0	0	0
TRINITY_DN15009_c0_g1	0	0	0	0	0	0	0	0	0
TRINITY_DN15009_c0_g2	0	0	0	0	0	0	0	0	0
TRINITY_DN15009_c0_g3	0	0	1.55	0	0	0	0	0.775	0
TRINITY_DN1500_c0_g1	0.67	0	0	0	0.91	0.32	0.335	0	0.615
TRINITY_DN15010_c0_g1	0	0	0	0	0	22.43	0	0	11.215
TRINITY_DN15010_c0_g2	0	0.39	0.35	0.45	0.39	0	0.195	0.4	0.195
TRINITY_DN15011_c0_g1	0	0	0	0	0	0	0	0	0
TRINITY_DN15011_c0_g2	0	0	0	0	0	0	0	0	0
TRINITY_DN15011_c0_g3	0	0	1.7	0	0	0	0	0.85	0
TRINITY_DN15014_c0_g1	0	0.2	0.18	0	0.42	0.21	0.1	0.09	0.315
TRINITY_DN15017_c0_g1	0.52	0.09	0.16	0.11	0.49	0.3	0.305	0.135	0.395
TRINITY_DN15018_c0_g1	0	0	0	0	0	0	0	0	0
TRINITY_DN15018_c0_g2	0	0.69	1.03	0	0	0	0.345	0.515	0
TRINITY_DN15019_c0_g1	0	0	5.72	0	0	0	0	2.86	0
TRINITY_DN15020_c0_g1	0	0	0	0	0	0	0	0	0
TRINITY_DN15020_c0_g2	0	0	1.16	0	0.07	0	0	0.58	0.035
TRINITY_DN15021_c0_g1	0	6.69	0	0	0	3.77	3.345	0	1.885
TRINITY_DN15021_c0_g2	0	0.57	0	1.29	1.11	0.6	0.285	0.645	0.855
TRINITY_DN15025_c0_g1	0	0	0	0	1.34	0	0	0	0.67
TRINITY_DN15028_c0_g1	0	0	0	0	0	0	0	0	0
TRINITY_DN15028_c0_g2	0.27	0	0.32	0	0.26	0	0.135	0.16	0.13
TRINITY_DN15029_c0_g1	1.48	1.34	0.6	0	0	2.12	1.41	0.3	1.06
TRINITY_DN15029_c0_g2	0	1.96	0	0	0	0	0.98	0	0
TRINITY_DN15031_c0_g1	5.99	5.43	5.26	6.01	5.49	3.37	5.71	5.635	4.43
TRINITY_DN15032_c0_g1	24.42	0	0	0	0	4.17	12.21	0	2.085
TRINITY_DN15033_c0_g1	0	0.41	0	0.47	0.4	0	0.205	0.235	0.2
TRINITY_DN15033_c0_g2	0	0	0.59	0	0.68	0	0	0.295	0.34
TRINITY_DN15033_c0_g3	0	0	5.77	0	0	0	0	2.885	0
TRINITY_DN15036_c0_g1	2.61	0	0	0	0	0	1.305	0	0
TRINITY_DN15037_c0_g1	1	1.82	0	0	0	0	1.41	0	0
TRINITY_DN15038_c0_g3	0	0	0	0	0	0	0	0	0
TRINITY_DN15039_c0_g1	13.93	0	0	0	0	0	6.965	0	0
TRINITY_DN15039_c0_g3	0.63	0	0	0	1.11	0	0.315	0	0.555
TRINITY_DN15040_c0_g1	0	0	0	0	0	4.09	0	0	2.045
TRINITY_DN15041_c0_g1	0	0	0	0	8.48	0	0	0	4.24
TRINITY_DN15043_c0_g1	9.02	9.58	8.92	10.43	11.86	12.88	9.3	9.675	12.37
TRINITY_DN15044_c0_g1	0.34	0	0.09	0.12	0.22	0.43	0.17	0.105	0.325
TRINITY_DN15044_c0_g2	0	0	0	0.4	2.76	0	0	0.2	1.38
TRINITY_DN15044_c0_g3	0.12	0.11	0.58	0.13	0.11	0	0.115	0.355	0.055
TRINITY_DN15046_c0_g1	0	2.17	1.98	0	0	0	1.085	0.99	0
TRINITY_DN15047_c0_g1	0.46	0.21	0	0	0.43	0.22	0.335	0	0.325
TRINITY_DN15048_c0_g1	0	0.46	0.4	0	0.36	0.48	0.23	0.2	0.42
TRINITY_DN15051_c0_g1	0	0	0	0	0	5.45	0	0	2.725
TRINITY_DN15053_c0_g1	0	0	0	0	0	0	0	0	0
TRINITY_DN15057_c0_g1	0	0	0	0	0.7	0.74	0	0	0.72
TRINITY_DN15057_c0_g2	0	0	0	0	2.87	2.13	0	0	2.5
TRINITY_DN15059_c0_g1	0.48	0	0	0	0	0.23	0.24	0	0.115
TRINITY_DN1505_c0_g1	0	0	0	0	1.76	0	0	0	0.88
TRINITY_DN15060_c0_g1	0.14	0	0.55	0.29	0.52	0.13	0.07	0.42	0.325
TRINITY_DN15062_c0_g2	2.1	0.07	0	0.24	0.31	0.11	1.085	0.12	0.21
TRINITY_DN15063_c0_g1	0	0	0	0	0	0	0	0	0
TRINITY_DN15069_c0_g1	0.28	0	0	0	1.02	0.26	0.14	0	0.64
TRINITY_DN15069_c0_g2	0.27	0.43	0.19	0.11	0.17	0.13	0.35	0.15	0.15
TRINITY_DN15069_c0_g3	0.17	0.78	0.14	0.55	0	0.33	0.475	0.345	0.165
TRINITY_DN1506_c0_g1	0.19	0.26	0.15	0.21	0.18	0	0.225	0.18	0.09
TRINITY_DN15070_c0_g1	0	0	0.18	0	2.24	0	0	0.09	1.12
TRINITY_DN15071_c0_g1	0	0	0.36	0	0	0.86	0	0.18	0.43
TRINITY_DN15072_c0_g1	0	0	8.65	0	0	0	0	4.325	0
TRINITY_DN15072_c0_g2	0	0	5.16	0	0	0	0	2.58	0
TRINITY_DN15075_c0_g1	0	0	0	0	0	0	0	0	0
TRINITY_DN15076_c0_g1	0	0	0	0	0	3.62	0	0	1.81
TRINITY_DN15076_c0_g2	0	0	0	0	5.42	0	0	0	2.71
TRINITY_DN15076_c0_g3	0	1.78	4.99	0	1.7	0	0.89	2.495	0.85
TRINITY_DN15079_c0_g2	0	0	0	0	0	0	0	0	0
TRINITY_DN1507_c0_g2	1.07	0	0	0	0	1.02	0.535	0	0.51
TRINITY_DN15080_c0_g1	0.28	0.83	0.96	1.3	1.26	1.22	0.555	1.13	1.24
TRINITY_DN15083_c0_g1	0	0.6	2.4	0	0	0	0.3	1.2	0
TRINITY_DN15085_c0_g1	0	0	0	0	16.55	0	0	0	8.275
TRINITY_DN15085_c0_g3	0.73	0.33	0	0	0.33	0	0.53	0	0.165
TRINITY_DN15087_c0_g1	0	0	0	3.64	0	3.56	0	1.82	1.78
TRINITY_DN15087_c0_g2	0	0.25	0.44	0	0.25	0.78	0.125	0.22	0.515
[truncated: 56,910 more rows]
