# Supplementary material for: Transcriptome, physiological and biochemical analysis of Triarrhena sacchariflora in response to flooding stress
Source: BMC Genet. 2019 Nov 29;20:88. doi: 10.1186/s12863-019-0790-4 (PMC6884903; doi:10.1186/s12863-019-0790-4)
Supplement: Supplementary file 10 — Additional file 10: Table S4. The differentially expressed genes (DEGs) in response to flooding [file 12863_2019_790_MOESM10_ESM.xlsx]

## Sheet: 0_2DAF
Supplemental Table S4. The differentially expressed genes (DEGs) in 0_2DAF
Gene_id	FC(TMSL2/TMSL0)	Log2FC(TMSL2/TMSL0)	Pvalue	Padjust	Significant	Regulate	TMSL0_1	TMSL0_2	TMSL2_1	TMSL2_2	TMSL0	TMSL2
TRINITY_DN29685_c0_g1	0.014	-6.17829	9.24899e-22	1.75648e-17	yes	down	374.35	346.83	6.93	7.37	360.59	7.15
TRINITY_DN27861_c1_g5	0.001	-9.50562	1.43828e-21	1.82096e-17	yes	down	106.73	107.48	0.23	0.17	107.105	0.2
TRINITY_DN32894_c2_g2	0.029	-5.11235	3.4454e-21	2.18106e-17	yes	down	279.39	291.39	10.31	11.9	285.39	11.105
TRINITY_DN28935_c0_g1	0.072	-3.79581	4.04846e-21	2.1967e-17	yes	down	1028.14	1000.7	103.96	101.85	1014.42	102.905
TRINITY_DN26878_c0_g2	0.019	-5.7228	2.32632e-21	2.20896e-17	yes	down	127.63	129.01	3.19	2.56	128.32	2.875
TRINITY_DN36213_c1_g1	0.016	-5.99569	5.96373e-22	2.26514e-17	yes	down	222.59	216.17	4.6	4.88	219.38	4.74
TRINITY_DN32344_c4_g1	0.066	-3.91552	7.12377e-21	2.45977e-17	yes	down	182.75	182.61	17.07	16.75	182.68	16.91
TRINITY_DN35247_c0_g1	0.071	-3.82491	3.42124e-21	2.59891e-17	yes	down	717.61	697.12	71.28	72.25	707.365	71.765
TRINITY_DN30759_c0_g1	0.039	-4.68206	7.01433e-21	2.66418e-17	yes	down	146.66	145.22	8.16	8.18	145.94	8.17
TRINITY_DN34157_c0_g1	0.072	-3.80304	6.12918e-21	2.90998e-17	yes	down	976.07	918.05	93.22	97.02	947.06	95.12
TRINITY_DN34247_c0_g2	27.502	4.78146	6.98497e-21	2.94781e-17	yes	up	6.67	7.04	303.89	309.53	6.855	306.71
TRINITY_DN34012_c0_g1	0.063	-3.99929	1.16876e-20	3.41474e-17	yes	down	343.87	343.1	26.57	29.44	343.485	28.005
TRINITY_DN28441_c0_g1	0.014	-6.17507	1.08871e-20	3.44595e-17	yes	down	71.58	72.4	1.46	1.56	71.99	1.51
TRINITY_DN37927_c4_g2	0.065	-3.9462	1.70037e-20	4.30556e-17	yes	down	885.81	836.72	81.28	82.75	861.265	82.015
TRINITY_DN36880_c0_g3	0.05	-4.32058	1.66432e-20	4.5153e-17	yes	down	280.44	263.79	18.85	17.05	272.115	17.95
TRINITY_DN32790_c0_g2	0.077	-3.69645	2.0193e-20	4.79356e-17	yes	down	508.88	500.33	56.3	54.32	504.605	55.31
TRINITY_DN34614_c0_g1	0.061	-4.04687	2.2058e-20	4.92829e-17	yes	down	154.86	153.1	14.3	12.68	153.98	13.49
TRINITY_DN32447_c2_g1	0.036	-4.78277	2.34852e-20	4.95565e-17	yes	down	183.04	201.96	8.25	13.34	192.5	10.795
TRINITY_DN37604_c0_g2	0.027	-5.21976	2.55043e-20	5.09845e-17	yes	down	467.47	414.44	29.08	17.07	440.955	23.075
TRINITY_DN27145_c1_g1	0.079	-3.66613	2.6853e-20	5.09966e-17	yes	down	825.53	780.12	88.11	91.56	802.825	89.835
TRINITY_DN34881_c1_g3	0.016	-5.92572	3.04657e-20	5.51022e-17	yes	down	478.47	418.44	10.93	10.31	448.455	10.62
TRINITY_DN29808_c2_g1	0.035	-4.84959	3.21844e-20	5.55648e-17	yes	down	176.63	174.2	9.11	8.72	175.415	8.915
TRINITY_DN28127_c0_g1	0.076	-3.72481	3.66493e-20	6.05223e-17	yes	down	827.44	779.45	79.04	83.73	803.445	81.385
TRINITY_DN35498_c1_g1	15.542	3.95808	3.85281e-20	6.09739e-17	yes	up	24.7	24.97	455.14	453.5	24.835	454.32
TRINITY_DN36153_c1_g2	0.057	-4.13099	4.74278e-20	7.20562e-17	yes	down	298.29	292.69	32.21	24.26	295.49	28.235
TRINITY_DN25666_c0_g1	0.072	-3.79344	5.43778e-20	7.64954e-17	yes	down	137.75	140.22	16.43	16.54	138.985	16.485
TRINITY_DN31116_c2_g2	0.005	-7.56449	5.2493e-20	7.66842e-17	yes	down	80.2	76.87	0.7	0.6	78.535	0.65
TRINITY_DN31610_c0_g2	0.021	-5.60561	5.70733e-20	7.74199e-17	yes	down	97.69	89.56	2.67	2.95	93.625	2.81
TRINITY_DN30219_c1_g1	0.027	-5.18944	6.5723e-20	8.32097e-17	yes	down	246.31	230.88	9.29	10.13	238.595	9.71
TRINITY_DN27386_c0_g2	0.027	-5.20192	7.95591e-20	8.39392e-17	yes	down	189.58	205.56	6.72	7.7	197.57	7.21
TRINITY_DN27186_c1_g2	0.019	-5.73755	7.75835e-20	8.41937e-17	yes	down	85.08	80.4	2.76	9.79	82.74	6.275
TRINITY_DN37874_c1_g1	0.063	-3.99998	8.20532e-20	8.42309e-17	yes	down	119.27	114.48	14.6	11.69	116.875	13.145
TRINITY_DN33393_c0_g1	0.077	-3.70105	7.62301e-20	8.51579e-17	yes	down	142.22	148.36	17.48	16.35	145.29	16.915
TRINITY_DN25605_c4_g2	0.06	-4.05957	6.53211e-20	8.55526e-17	yes	down	979.09	982.39	87.39	94.29	980.74	90.84
TRINITY_DN28649_c2_g1	0.021	-5.54033	7.53677e-20	8.6746e-17	yes	down	145.95	141.78	4.04	4.93	143.865	4.485
TRINITY_DN37054_c0_g1	0.1	-3.32306	7.52939e-20	8.93692e-17	yes	down	268.1	258.25	36.21	35.7	263.175	35.955
TRINITY_DN36366_c1_g3	0.073	-3.78248	9.46684e-20	8.98924e-17	yes	down	479.35	496.2	45.68	50.93	487.775	48.305
TRINITY_DN38118_c1_g1	0.077	-3.69162	7.34278e-20	8.99656e-17	yes	down	96.77	99.4	9.68	8.95	98.085	9.315
TRINITY_DN35057_c0_g1	0.031	-5.00564	9.31573e-20	9.07257e-17	yes	down	211.01	206.95	8.91	9.32	208.98	9.115
TRINITY_DN34881_c1_g4	0.014	-6.15985	9.3078e-20	9.30339e-17	yes	down	423.59	390.39	7.26	9.09	406.99	8.175
TRINITY_DN32642_c1_g2	0.026	-5.24502	1.01859e-19	9.43608e-17	yes	down	74.47	71.21	2.67	2.81	72.84	2.74
TRINITY_DN33029_c0_g3	0.085	-3.55383	1.21811e-19	1.10158e-16	yes	down	1152.89	1130.59	133.11	140.11	1141.74	136.61
TRINITY_DN33748_c1_g2	0.119	-3.07423	1.60427e-19	1.38485e-16	yes	down	997.04	1040.33	164.95	171.45	1018.68	168.2
TRINITY_DN34894_c0_g1	0.137	-2.86567	1.60145e-19	1.41456e-16	yes	down	521.64	536.45	98.99	96.83	529.045	97.91
TRINITY_DN36620_c1_g1	0.091	-3.45411	1.73547e-19	1.43297e-16	yes	down	295.06	299.2	40.66	41.98	297.13	41.32
TRINITY_DN34876_c0_g5	0.032	-4.96923	1.80031e-19	1.45488e-16	yes	down	99.66	100.19	4.36	4.64	99.925	4.5
TRINITY_DN32515_c1_g1	0.076	-3.72104	1.7298e-19	1.46002e-16	yes	down	432.1	403.4	44.56	47.19	417.75	45.875
TRINITY_DN33436_c0_g1	0.094	-3.41116	1.86135e-19	1.47287e-16	yes	down	141.39	144.9	19.55	19.55	143.145	19.55
TRINITY_DN34876_c0_g1	0.031	-5.00785	2.0324e-19	1.5754e-16	yes	down	68.51	70.28	3.16	2.85	69.395	3.005
TRINITY_DN29603_c3_g4	0.07	-3.8309	2.21093e-19	1.67951e-16	yes	down	374.73	361.19	36.63	37.59	367.96	37.11
TRINITY_DN30475_c0_g1	0.115	-3.11987	2.30499e-19	1.71663e-16	yes	down	254.82	253.8	41.29	40.95	254.31	41.12
TRINITY_DN27198_c2_g1	0.13	-2.94416	2.59303e-19	1.89401e-16	yes	down	504.58	522.89	84.88	99.54	513.735	92.21
TRINITY_DN36723_c1_g2	0.046	-4.43361	2.66269e-19	1.9082e-16	yes	down	297.3	299.44	19.68	17.99	298.37	18.835
TRINITY_DN27636_c0_g2	0.139	-2.84621	2.86495e-19	2.01512e-16	yes	down	924.01	925.28	177.94	181.43	924.645	179.685
TRINITY_DN30479_c0_g1	0.027	-5.19991	2.92227e-19	2.01807e-16	yes	down	51.97	56.12	2.02	1.99	54.045	2.005
TRINITY_DN25840_c0_g1	0.049	-4.35282	3.32937e-19	2.18028e-16	yes	down	154	148.13	10.65	10.12	151.065	10.385
TRINITY_DN35796_c0_g1	0.089	-3.48866	3.31346e-19	2.20793e-16	yes	down	67.98	68.71	9.94	8.41	68.345	9.175
TRINITY_DN35929_c1_g3	0.061	-4.04556	3.26539e-19	2.21475e-16	yes	down	48.18	49.37	4.18	4.27	48.775	4.225
TRINITY_DN29988_c0_g1	0.045	-4.48402	3.51589e-19	2.2634e-16	yes	down	284.14	286.73	18.28	17.51	285.435	17.895
TRINITY_DN27691_c1_g1	0.065	-3.95182	3.65572e-19	2.31419e-16	yes	down	878.7	812.25	70.71	72.64	845.475	71.675
TRINITY_DN38194_c2_g1	0.016	-6.00534	4.28049e-19	2.62228e-16	yes	down	300.66	277.37	6	6.61	289.015	6.305
TRINITY_DN25959_c1_g1	0.085	-3.55749	4.25243e-19	2.6478e-16	yes	down	454.53	409.81	56.86	56.49	432.17	56.675
TRINITY_DN36980_c2_g1	0.008	-7.05698	5.47253e-19	3.01243e-16	yes	down	104.32	95.86	1.12	0.94	100.09	1.03
TRINITY_DN36883_c2_g2	0.102	-3.29887	5.44934e-19	3.04378e-16	yes	down	171.38	175.44	23.72	23.95	173.41	23.835
TRINITY_DN29999_c0_g1	0.093	-3.42744	5.38355e-19	3.05191e-16	yes	down	180.99	172.63	21.28	22.47	176.81	21.875
TRINITY_DN29467_c1_g1	0.018	-5.80446	5.31719e-19	3.05996e-16	yes	down	74.65	70.71	1.87	1.68	72.68	1.775
TRINITY_DN34982_c1_g2	0.065	-3.94092	5.27658e-19	3.08331e-16	yes	down	219.07	206.51	20.48	19.09	212.79	19.785
TRINITY_DN30897_c2_g1	0.134	-2.8967	5.11881e-19	3.08607e-16	yes	down	5601.49	5433.5	1017.53	1086.88	5517.49	1052.2
TRINITY_DN34060_c0_g2	0.116	-3.10885	5.25997e-19	3.12163e-16	yes	down	207.03	202.26	33.89	33.59	204.645	33.74
TRINITY_DN28128_c2_g3	0.09	-3.48095	6.03594e-19	3.14051e-16	yes	down	367.97	350.73	46.02	41.95	359.35	43.985
TRINITY_DN27979_c2_g3	0.061	-4.03374	5.82325e-19	3.15969e-16	yes	down	510.01	511.07	34.09	39.09	510.54	36.59
TRINITY_DN31424_c1_g1	0.103	-3.28069	6.01949e-19	3.17545e-16	yes	down	126.95	123.93	18.04	18.22	125.44	18.13
TRINITY_DN31971_c1_g1	0.095	-3.38972	5.98827e-19	3.20347e-16	yes	down	123.25	134.56	18.96	18.28	128.905	18.62
TRINITY_DN29603_c3_g1	0.078	-3.67552	6.41954e-19	3.29496e-16	yes	down	307.85	296.17	34.2	32.52	302.01	33.36
TRINITY_DN31580_c1_g1	0.044	-4.49311	6.71141e-19	3.39884e-16	yes	down	68.99	70.27	4.68	4.7	69.63	4.69
TRINITY_DN32677_c0_g1	0.091	-3.45579	7.50717e-19	3.65561e-16	yes	down	215.47	200.37	27.95	27.66	207.92	27.805
TRINITY_DN31205_c0_g2	0.105	-3.25301	7.37867e-19	3.68758e-16	yes	down	295.6	271.64	44.9	47.34	283.62	46.12
TRINITY_DN37403_c0_g2	0.05	-4.33012	7.50134e-19	3.7002e-16	yes	down	183.49	201.33	17.72	16.31	192.41	17.015
TRINITY_DN36315_c3_g1	0.139	-2.84666	7.76427e-19	3.73294e-16	yes	down	446.24	438.44	93.18	85.09	442.34	89.135
TRINITY_DN31706_c0_g2	0.075	-3.73769	8.00301e-19	3.79963e-16	yes	down	321.05	295.23	31.42	33.07	308.14	32.245
TRINITY_DN33495_c0_g4	0.033	-4.9265	8.65073e-19	4.05644e-16	yes	down	751.28	614.96	25.45	24.13	683.12	24.79
TRINITY_DN33408_c1_g1	0.132	-2.92115	9.0507e-19	4.19224e-16	yes	down	179.04	175.82	32.08	30.26	177.43	31.17
TRINITY_DN32372_c0_g2	0.1	-3.31561	9.63771e-19	4.41036e-16	yes	down	72.8	75.98	11.11	10.22	74.39	10.665
TRINITY_DN31038_c1_g1	19.034	4.25049	9.90218e-19	4.47744e-16	yes	up	3.98	4.35	113.84	107.93	4.165	110.885
TRINITY_DN27745_c0_g1	0.118	-3.08386	1.0465e-18	4.67626e-16	yes	down	984.17	989.78	157.97	167.58	986.975	162.775
TRINITY_DN33654_c2_g5	0.034	-4.88563	1.06172e-18	4.6891e-16	yes	down	2004.27	1786.64	81.53	98.15	1895.45	89.84
TRINITY_DN33313_c1_g1	0.037	-4.77165	1.12627e-18	4.917e-16	yes	down	70.21	65.43	3.16	3.95	67.82	3.555
TRINITY_DN30847_c0_g1	0.055	-4.18361	1.1813e-18	5.09865e-16	yes	down	59.49	55.64	4.62	5.48	57.565	5.05
TRINITY_DN35304_c0_g1	0.102	-3.28798	1.21102e-18	5.1682e-16	yes	down	258.49	257.51	38.76	37.76	258	38.26
TRINITY_DN33332_c1_g4	0.035	-4.81612	1.23881e-18	5.22806e-16	yes	down	58.36	61.61	3.03	2.93	59.985	2.98
TRINITY_DN27497_c0_g1	0.133	-2.90899	1.34675e-18	5.62113e-16	yes	down	789.16	763.95	157.45	141.74	776.555	149.595
TRINITY_DN22064_c0_g1	0.045	-4.48462	1.42364e-18	5.81428e-16	yes	down	73.99	78.42	5.82	6.41	76.205	6.115
TRINITY_DN34572_c1_g1	0.101	-3.30648	1.4236e-18	5.87731e-16	yes	down	67.77	71.49	10.3	10.37	69.63	10.335
TRINITY_DN28637_c0_g1	0.077	-3.69997	1.54325e-18	6.23572e-16	yes	down	82.24	75.45	27.29	31.42	78.845	29.355
TRINITY_DN34392_c0_g1	0.096	-3.38284	1.57564e-18	6.29959e-16	yes	down	88.35	94.63	11.15	12.07	91.49	11.61
TRINITY_DN33685_c0_g1	0.107	-3.22887	1.60987e-18	6.3694e-16	yes	down	132.67	134.5	22.03	20.98	133.585	21.505
TRINITY_DN35780_c1_g1	0.069	-3.85701	1.69841e-18	6.45089e-16	yes	down	95.58	96.61	9.73	9.49	96.095	9.61
TRINITY_DN33069_c1_g1	0.161	-2.639	1.68205e-18	6.45328e-16	yes	down	548.93	524.16	127.9	118.82	536.545	123.36
TRINITY_DN27861_c1_g4	0.001	-10.0049	1.65311e-18	6.47302e-16	yes	down	244	330.46	0.54	0.79	287.23	0.665
TRINITY_DN30870_c0_g1	0.041	-4.61842	1.68074e-18	6.51408e-16	yes	down	114.83	105.77	5.58	7.04	110.3	6.31
TRINITY_DN30973_c0_g1	0.141	-2.82778	1.9821e-18	7.30915e-16	yes	down	407.03	385.01	79.54	80.2	396.02	79.87
TRINITY_DN30716_c1_g1	0.035	-4.82975	1.94569e-18	7.31696e-16	yes	down	126.54	164.64	4.69	5.67	145.59	5.18
TRINITY_DN26061_c1_g1	0.093	-3.43353	1.96538e-18	7.31853e-16	yes	down	136.15	135.38	17.32	17.53	135.765	17.425
TRINITY_DN36957_c0_g1	0.181	-2.46932	2.04279e-18	7.46052e-16	yes	down	349.26	355.28	90.91	81.32	352.27	86.115
TRINITY_DN31946_c0_g1	0.083	-3.58661	2.07261e-18	7.49731e-16	yes	down	97.91	94.69	12.38	11.18	96.3	11.78
TRINITY_DN37945_c0_g1	0.102	-3.28778	2.19069e-18	7.63366e-16	yes	down	247.72	240.51	37.72	31.43	244.115	34.575
TRINITY_DN30119_c2_g2	0.148	-2.7598	2.18429e-18	7.68184e-16	yes	down	262.19	262.76	54.11	54.6	262.475	54.355
TRINITY_DN31870_c0_g1	0.151	-2.73189	2.14494e-18	7.68576e-16	yes	down	179.02	176.44	38.36	38.83	177.73	38.595
TRINITY_DN32302_c0_g1	0.082	-3.60301	2.18074e-18	7.74102e-16	yes	down	105.69	105.7	11.33	11.92	105.695	11.625
TRINITY_DN36321_c1_g2	0.114	-3.13156	2.64304e-18	8.9632e-16	yes	down	180.67	175.3	27.75	28.25	177.985	28
TRINITY_DN32156_c1_g3	0.023	-5.45293	2.62006e-18	8.96534e-16	yes	down	30.88	29.38	0.92	1.17	30.13	1.045
TRINITY_DN31377_c3_g1	0.118	-3.07904	2.60079e-18	8.9803e-16	yes	down	111.51	109.96	19.23	17.59	110.735	18.41
TRINITY_DN30537_c0_g1	0.044	-4.49928	2.71623e-18	9.12989e-16	yes	down	56.28	61.09	3.77	3.84	58.685	3.805
TRINITY_DN30877_c2_g1	0.091	-3.45879	2.7578e-18	9.1883e-16	yes	down	175.1	195.31	23.46	25.24	185.205	24.35
TRINITY_DN36260_c0_g1	0.099	-3.33282	3.52896e-18	1.15549e-15	yes	down	154.76	166.61	21.76	23.1	160.685	22.43
TRINITY_DN33967_c0_g1	0.075	-3.73568	3.52602e-18	1.16457e-15	yes	down	110.67	104.95	9.96	11.43	107.81	10.695
TRINITY_DN30755_c0_g1	0.056	-4.15111	3.63906e-18	1.18136e-15	yes	down	69.58	72.18	6.2	6.32	70.88	6.26
TRINITY_DN22267_c0_g1	10.312	3.36624	3.81061e-18	1.22656e-15	yes	up	10.87	12.39	167.85	167.38	11.63	167.615
TRINITY_DN29513_c1_g1	0.087	-3.52905	3.97148e-18	1.2676e-15	yes	down	1101.3	1122.36	142.57	130.21	1111.83	136.39
TRINITY_DN30459_c1_g1	0.069	-3.86292	4.08738e-18	1.29373e-15	yes	down	114.36	109.7	11.47	12.23	112.03	11.85
TRINITY_DN37654_c0_g2	0.064	-3.96538	4.5676e-18	1.43377e-15	yes	down	38.72	38.68	3.72	3.24	38.7	3.48
TRINITY_DN33222_c2_g2	0.164	-2.6069	4.67275e-18	1.45476e-15	yes	down	252.36	252.86	56.17	58.41	252.61	57.29
TRINITY_DN36200_c0_g1	0.065	-3.95271	4.91147e-18	1.51665e-15	yes	down	41.2	43.75	4.29	4.28	42.475	4.285
TRINITY_DN35171_c0_g1	0.09	-3.47864	5.25294e-18	1.60901e-15	yes	down	51.78	57.07	9.13	6.93	54.425	8.03
TRINITY_DN32618_c2_g1	0.127	-2.97174	5.35204e-18	1.61334e-15	yes	down	684.33	762.69	131.48	142.5	723.51	136.99
TRINITY_DN25153_c2_g1	0.096	-3.38404	5.31941e-18	1.61634e-15	yes	down	153.95	140.4	20.43	19.1	147.175	19.765
TRINITY_DN28927_c0_g2	0.05	-4.32175	5.42872e-18	1.62357e-15	yes	down	54.58	52.59	10.35	4.44	53.585	7.395
TRINITY_DN35439_c0_g1	0.175	-2.51147	5.55243e-18	1.6476e-15	yes	down	178.67	207.78	43.63	42.16	193.225	42.895
TRINITY_DN30265_c2_g2	0.139	-2.84385	5.90009e-18	1.73719e-15	yes	down	294.55	317.98	58.6	61.36	306.265	59.98
TRINITY_DN30453_c1_g5	0.007	-7.09457	6.03424e-18	1.76302e-15	yes	down	28.28	26.89	0.31	0.24	27.585	0.275
TRINITY_DN25553_c0_g1	8.151	3.02706	6.49453e-18	1.88302e-15	yes	up	37.27	38.21	444.4	437.57	37.74	440.985
TRINITY_DN36110_c0_g3	0.131	-2.9327	6.65481e-18	1.91487e-15	yes	down	322.96	315.87	66.79	66.36	319.415	66.575
TRINITY_DN36561_c1_g1	0.157	-2.67041	7.47256e-18	2.13401e-15	yes	down	94.86	97.38	21.09	21.2	96.12	21.145
TRINITY_DN37377_c3_g1	0.164	-2.60783	7.83233e-18	2.22006e-15	yes	down	504.22	468.04	107.82	117.06	486.13	112.44
TRINITY_DN23889_c1_g2	0.03	-5.06999	8.07593e-18	2.27215e-15	yes	down	190.68	182.5	6.51	9.07	186.59	7.79
TRINITY_DN31816_c0_g1	0.119	-3.07337	8.54944e-18	2.38768e-15	yes	down	83.27	89.8	14.22	14.62	86.535	14.42
TRINITY_DN22605_c0_g1	0.08	-3.65083	8.62025e-18	2.38988e-15	yes	down	92.27	87.89	9.55	10.58	90.08	10.065
TRINITY_DN34257_c3_g2	0.063	-3.99975	9.05288e-18	2.45605e-15	yes	down	74.14	71.08	7.59	6.12	72.61	6.855
TRINITY_DN34923_c1_g1	0.116	-3.10848	8.9262e-18	2.45678e-15	yes	down	156.89	143.72	25.24	24.01	150.305	24.625
TRINITY_DN38114_c1_g2	0.134	-2.90364	9.04054e-18	2.47034e-15	yes	down	96.98	93.26	16.38	15.51	95.12	15.945
TRINITY_DN33379_c0_g2	0.052	-4.25755	9.71252e-18	2.59789e-15	yes	down	91.12	102.59	6.39	7.77	96.855	7.08
TRINITY_DN33720_c0_g1	0.123	-3.02492	9.68965e-18	2.61016e-15	yes	down	108.98	106.8	19.19	19.65	107.89	19.42
TRINITY_DN29991_c2_g2	0.097	-3.36269	1.00562e-17	2.671e-15	yes	down	157.46	158.83	24.81	21.53	158.145	23.17
TRINITY_DN28356_c0_g1	0.036	-4.81549	1.0392e-17	2.72214e-15	yes	down	128.07	112.37	5.81	6.4	120.22	6.105
TRINITY_DN37964_c0_g2	0.221	-2.17826	1.03381e-17	2.72682e-15	yes	down	4254.67	4151.11	1260.75	1329.89	4202.89	1295.32
TRINITY_DN32043_c0_g1	0.071	-3.81303	1.04964e-17	2.73065e-15	yes	down	48.94	53.7	4.77	5.59	51.32	5.18
TRINITY_DN34383_c0_g1	0.017	-5.84156	1.09557e-17	2.83076e-15	yes	down	206.63	195.28	3.43	3.12	200.955	3.275
TRINITY_DN26804_c1_g2	0.136	-2.87631	1.13633e-17	2.91622e-15	yes	down	91.68	90.81	19.02	19.75	91.245	19.385
TRINITY_DN33580_c0_g1	0.163	-2.61596	1.18109e-17	2.95134e-15	yes	down	196.85	192.8	41.22	43.92	194.825	42.57
TRINITY_DN27496_c1_g2	0.073	-3.77065	1.1598e-17	2.95648e-15	yes	down	104.24	95.19	10.5	12.53	99.715	11.515
TRINITY_DN26573_c1_g4	0.003	-8.39942	1.17544e-17	2.95665e-15	yes	down	103.98	99.41	0.16	0.73	101.695	0.445
TRINITY_DN36751_c1_g1	4.985	2.31755	1.1714e-17	2.96613e-15	yes	up	69.31	71.23	462.7	479.53	70.27	471.115
TRINITY_DN28130_c2_g3	0.092	-3.44501	1.2517e-17	3.10734e-15	yes	down	140.8	130.78	17.46	18.14	135.79	17.8
TRINITY_DN32618_c2_g2	0.094	-3.40997	1.28969e-17	3.14006e-15	yes	down	300.46	275.2	36.03	38.24	287.83	37.135
TRINITY_DN30140_c1_g1	0.2	-2.32412	1.28453e-17	3.14768e-15	yes	down	252.09	248	73.27	72.86	250.045	73.065
TRINITY_DN31032_c2_g1	0.116	-3.10288	1.2836e-17	3.16582e-15	yes	down	175.98	161.99	29.11	31.82	168.985	30.465
TRINITY_DN33367_c0_g1	0.11	-3.18736	1.31468e-17	3.18051e-15	yes	down	83.42	81.78	13.58	11.99	82.6	12.785
TRINITY_DN25407_c0_g1	0.011	-6.51481	1.36423e-17	3.2795e-15	yes	down	97.07	89.54	1.57	1.21	93.305	1.39
TRINITY_DN25538_c0_g2	0.132	-2.92375	1.3765e-17	3.2882e-15	yes	down	2497.13	2495.85	449.48	453.75	2496.49	451.615
TRINITY_DN29603_c3_g6	0.083	-3.59798	1.42406e-17	3.38054e-15	yes	down	129.78	125.47	14.82	14.8	127.625	14.81
TRINITY_DN37964_c1_g1	0.16	-2.64675	1.43445e-17	3.38405e-15	yes	down	3136.93	2982.09	914.09	882.84	3059.51	898.465
TRINITY_DN30188_c2_g1	0.173	-2.53384	1.47875e-17	3.46703e-15	yes	down	279.12	263.21	67.35	68.55	271.165	67.95
TRINITY_DN24603_c0_g1	0.019	-5.71383	1.53619e-17	3.55778e-15	yes	down	37.45	41.13	1.12	1.1	39.29	1.11
TRINITY_DN28071_c0_g1	0.086	-3.5399	1.53233e-17	3.57061e-15	yes	down	29.64	29.46	3.64	3.57	29.55	3.605
TRINITY_DN31046_c0_g1	0.037	-4.76194	1.57372e-17	3.60078e-15	yes	down	16.52	15.92	0.81	0.78	16.22	0.795
TRINITY_DN33923_c0_g1	0.176	-2.50329	1.56484e-17	3.60217e-15	yes	down	64.91	63.49	15.72	16.26	64.2	15.99
TRINITY_DN31874_c1_g3	0.156	-2.68004	1.69505e-17	3.85516e-15	yes	down	958.68	934.63	199.03	219.37	946.655	209.2
TRINITY_DN36637_c0_g1	0.11	-3.18404	1.71211e-17	3.87079e-15	yes	down	101.13	108.37	17.15	17.08	104.75	17.115
TRINITY_DN29609_c1_g1	0.005	-7.67511	1.7883e-17	3.99549e-15	yes	down	33.35	29.96	0.2	0.23	31.655	0.215
TRINITY_DN36315_c3_g4	0.152	-2.72249	1.78672e-17	4.01558e-15	yes	down	292.94	293.12	62.6	61.65	293.03	62.125
TRINITY_DN29472_c1_g1	0.081	-3.63424	1.85502e-17	4.12031e-15	yes	down	138.42	138.11	15.34	16.59	138.265	15.965
TRINITY_DN27037_c0_g1	0.143	-2.80524	1.88031e-17	4.15221e-15	yes	down	56.26	56.68	11.33	11.34	56.47	11.335
TRINITY_DN30288_c0_g1	0.056	-4.15954	1.89485e-17	4.16013e-15	yes	down	31.4	33.17	3.05	2.93	32.285	2.99
TRINITY_DN29067_c1_g1	0.038	-4.71628	1.98517e-17	4.30861e-15	yes	down	49.24	46.19	3.2	2.41	47.715	2.805
TRINITY_DN26626_c0_g1	0.102	-3.29054	1.97999e-17	4.32206e-15	yes	down	55.01	52.11	8.05	7.22	53.56	7.635
TRINITY_DN34793_c1_g1	0.148	-2.75529	2.08099e-17	4.46555e-15	yes	down	180.07	170.43	39.75	38.58	175.25	39.165
TRINITY_DN32174_c0_g1	0.034	-4.87568	2.0735e-17	4.47475e-15	yes	down	57.82	54.64	2.45	3.02	56.23	2.735
TRINITY_DN37152_c0_g1	0.154	-2.69707	2.09709e-17	4.47481e-15	yes	down	77.06	81.75	18.68	17.13	79.405	17.905
TRINITY_DN34044_c2_g2	0.021	-5.58468	2.21229e-17	4.69426e-15	yes	down	39.29	34.88	1.18	0.95	37.085	1.065
TRINITY_DN24713_c0_g1	0.097	-3.36252	2.2788e-17	4.80853e-15	yes	down	213.12	189.38	27	26.82	201.25	26.91
TRINITY_DN31768_c2_g3	0.081	-3.62513	2.30938e-17	4.8195e-15	yes	down	58.24	55.08	6.01	5.29	56.66	5.65
TRINITY_DN30352_c0_g1	0.046	-4.4516	2.29752e-17	4.82123e-15	yes	down	340.02	264.94	5.67	3.18	302.48	4.425
TRINITY_DN29556_c1_g2	0.14	-2.84005	2.32336e-17	4.82217e-15	yes	down	369.06	348.93	67.94	72.89	358.995	70.415
TRINITY_DN30932_c0_g3	0.136	-2.8737	2.38883e-17	4.90446e-15	yes	down	116.74	116.49	23.39	22.67	116.615	23.03
TRINITY_DN34308_c0_g1	0.015	-6.07048	2.37821e-17	4.9092e-15	yes	down	34.12	30.85	0.7	0.66	32.485	0.68
TRINITY_DN26319_c0_g1	0.013	-6.31436	2.44091e-17	4.95779e-15	yes	down	58.24	51.94	0.77	1.23	55.09	1
TRINITY_DN27216_c1_g6	0.107	-3.22993	2.43216e-17	4.96658e-15	yes	down	99.41	100.17	13.94	16.07	99.79	15.005
TRINITY_DN30357_c0_g3	0.108	-3.21378	2.46884e-17	4.98785e-15	yes	down	253.63	229.69	39.37	33.8	241.66	36.585
TRINITY_DN33580_c0_g2	0.122	-3.03102	2.72966e-17	5.45673e-15	yes	down	70.71	66.81	11.69	11.97	68.76	11.83
TRINITY_DN28099_c0_g1	0.237	-2.07449	2.72636e-17	5.47898e-15	yes	down	337.97	333.2	125.56	120.27	335.585	122.915
TRINITY_DN28937_c2_g4	0.009	-6.84251	2.79937e-17	5.5378e-15	yes	down	46.97	53	0.71	0.46	49.985	0.585
TRINITY_DN37893_c0_g1	0.216	-2.20918	2.79772e-17	5.56352e-15	yes	down	608.63	551.55	183.28	181.66	580.09	182.47
TRINITY_DN26981_c0_g1	0.123	-3.01861	3.00043e-17	5.87436e-15	yes	down	146.62	149.99	23.96	27.55	148.305	25.755
TRINITY_DN32426_c0_g1	0.243	-2.04168	3.03214e-17	5.87586e-15	yes	down	365.17	371.93	144.97	148.03	368.55	146.5
TRINITY_DN26202_c3_g2	0.017	-5.85721	3.02261e-17	5.88741e-15	yes	down	39.97	37.64	0.93	0.91	38.805	0.92
TRINITY_DN35776_c1_g2	0.117	-3.0944	2.99195e-17	5.88809e-15	yes	down	112.43	106.85	18.27	17.69	109.64	17.98
TRINITY_DN28200_c0_g1	0.148	-2.75623	3.06617e-17	5.91164e-15	yes	down	115.67	107.67	22.9	22.57	111.67	22.735
TRINITY_DN32819_c1_g1	0.115	-3.11901	3.31018e-17	6.34986e-15	yes	down	396.4	395.38	60.61	66.69	395.89	63.65
TRINITY_DN33346_c0_g3	0.098	-3.35042	3.39658e-17	6.48286e-15	yes	down	99.46	96.43	13.13	13.9	97.945	13.515
TRINITY_DN27271_c3_g3	0.123	-3.02507	3.41465e-17	6.48477e-15	yes	down	148.8	142.74	25.54	24.59	145.77	25.065
TRINITY_DN38048_c2_g1	0.176	-2.50737	3.45015e-17	6.51959e-15	yes	down	40.14	40.3	10.9	11.15	40.22	11.025
TRINITY_DN33907_c0_g1	0.182	-2.45909	3.62183e-17	6.81012e-15	yes	down	764.41	709.66	181.7	194.9	737.035	188.3
TRINITY_DN26734_c1_g1	0.077	-3.69931	3.67624e-17	6.87837e-15	yes	down	57.01	53.87	6.19	5.73	55.44	5.96
TRINITY_DN33201_c1_g1	0.167	-2.58213	3.73487e-17	6.95382e-15	yes	down	115.12	118.35	31.19	29.77	116.735	30.48
TRINITY_DN27867_c1_g1	9.688	3.27613	3.76347e-17	6.97289e-15	yes	up	10.4	13.79	129.81	147	12.095	138.405
TRINITY_DN35633_c1_g1	0.084	-3.5817	3.88676e-17	7.16636e-15	yes	down	40.24	37.95	4.64	4.61	39.095	4.625
TRINITY_DN31682_c0_g4	0.176	-2.50709	3.98663e-17	7.24499e-15	yes	down	293.47	267.09	72.02	70.46	280.28	71.24
TRINITY_DN33671_c0_g1	0.178	-2.49279	4.00986e-17	7.2525e-15	yes	down	88.44	87.11	23.11	22.51	87.775	22.81
TRINITY_DN24535_c4_g3	0.229	-2.12861	3.97343e-17	7.25572e-15	yes	down	1645.8	1567.87	512.37	510.32	1606.84	511.345
TRINITY_DN29448_c1_g2	8.348	3.06142	3.96236e-17	7.27045e-15	yes	up	10.64	10.85	125.48	122.69	10.745	124.085
TRINITY_DN30259_c0_g1	0.161	-2.63398	4.07071e-17	7.32767e-15	yes	down	129.26	130.74	28.63	30.91	130	29.77
TRINITY_DN35154_c0_g2	0.198	-2.33836	4.26464e-17	7.64055e-15	yes	down	96.26	99.18	28.06	26.24	97.72	27.15
TRINITY_DN29303_c3_g1	0.091	-3.45348	4.34041e-17	7.70362e-15	yes	down	55.04	51.62	6.95	6.46	53.33	6.705
TRINITY_DN36644_c1_g2	6.492	2.69858	4.32499e-17	7.71229e-15	yes	up	17.36	15.7	148.42	149.6	16.53	149.01
TRINITY_DN23445_c0_g1	0.114	-3.1268	4.42496e-17	7.81715e-15	yes	down	57.12	55.13	8.83	9.26	56.125	9.045
TRINITY_DN34901_c4_g2	0.039	-4.66667	4.52714e-17	7.96064e-15	yes	down	14.39	15.17	0.84	0.79	14.78	0.815
TRINITY_DN28188_c0_g1	21.538	4.4288	4.71166e-17	8.24693e-15	yes	up	6.54	9.05	185.96	222.42	7.795	204.19
TRINITY_DN36274_c0_g1	0.168	-2.57054	4.8424e-17	8.39836e-15	yes	down	43.16	46.17	11.41	10.65	44.665	11.03
TRINITY_DN33639_c1_g2	0.152	-2.71844	4.8249e-17	8.40639e-15	yes	down	458.27	500.42	123.8	109.39	479.345	116.595
TRINITY_DN31133_c0_g1	0.109	-3.19199	4.89583e-17	8.41418e-15	yes	down	169.94	153.16	25.97	23.21	161.55	24.59
TRINITY_DN33249_c1_g3	10.138	3.34168	4.89148e-17	8.44492e-15	yes	up	9.17	9.62	127.62	124.36	9.395	125.99
TRINITY_DN37234_c2_g3	0.01	-6.6199	4.97436e-17	8.51064e-15	yes	down	60.13	55.93	0.8	0.84	58.03	0.82
TRINITY_DN38180_c0_g1	0.082	-3.6105	5.04629e-17	8.55661e-15	yes	down	133.62	157.49	15.66	18.15	145.555	16.905
TRINITY_DN34879_c0_g2	0.07	-3.83832	5.02464e-17	8.55811e-15	yes	down	17.02	17.77	1.65	1.74	17.395	1.695
TRINITY_DN30636_c1_g2	0.089	-3.49477	5.24452e-17	8.85321e-15	yes	down	55.63	52.04	6.36	6.74	53.835	6.55
TRINITY_DN36442_c3_g2	0.142	-2.81187	5.33216e-17	8.96132e-15	yes	down	78.09	84.11	17.27	15.29	81.1	16.28
TRINITY_DN26862_c0_g2	0.099	-3.33566	5.47606e-17	9.16263e-15	yes	down	98.92	90.79	13.54	13.25	94.855	13.395
TRINITY_DN28935_c0_g2	0.097	-3.36156	5.54603e-17	9.239e-15	yes	down	88.43	84.74	10.96	11.41	86.585	11.185
TRINITY_DN35301_c0_g1	0.107	-3.22405	5.64844e-17	9.2874e-15	yes	down	42	39.8	6.51	6.45	40.9	6.48
TRINITY_DN30993_c0_g1	0.01	-6.67661	5.62697e-17	9.29232e-15	yes	down	16.7	17.94	0.19	0.3	17.32	0.245
TRINITY_DN30395_c0_g1	0.163	-2.61407	5.62311e-17	9.3265e-15	yes	down	2753.76	2972.67	442.32	621.88	2863.22	532.1
TRINITY_DN31709_c0_g1	0.053	-4.23708	5.82212e-17	9.53172e-15	yes	down	101.16	91.44	6.47	8.21	96.3	7.34
TRINITY_DN30706_c0_g2	0.172	-2.54268	5.98931e-17	9.76334e-15	yes	down	96.82	93.65	20.41	20.26	95.235	20.335
TRINITY_DN25098_c0_g1	0.068	-3.86964	6.09532e-17	9.8937e-15	yes	down	104.25	94.05	9.85	7.98	99.15	8.915
TRINITY_DN27460_c1_g3	0.135	-2.89238	6.20568e-17	1.003e-14	yes	down	324.24	354.57	61.38	69.95	339.405	65.665
TRINITY_DN37575_c0_g1	0.273	-1.87198	6.79334e-17	1.08414e-14	yes	down	226.18	225.06	86.1	85.61	225.62	85.855
TRINITY_DN36620_c1_g2	0.106	-3.23587	6.78217e-17	1.08692e-14	yes	down	98.77	97.93	15.05	13.75	98.35	14.4
TRINITY_DN34151_c1_g1	0.043	-4.53297	6.76202e-17	1.08828e-14	yes	down	39.69	37.17	2.32	2.97	38.43	2.645
TRINITY_DN27485_c0_g1	0.123	-3.02769	6.93594e-17	1.10226e-14	yes	down	83.59	79.18	14.69	13.15	81.385	13.92
TRINITY_DN32177_c2_g1	0.135	-2.88657	7.47185e-17	1.18248e-14	yes	down	338.14	293.5	62.3	68.34	315.82	65.32
TRINITY_DN26698_c2_g4	0.172	-2.53596	7.59568e-17	1.19709e-14	yes	down	82.78	85.01	21.11	19.45	83.895	20.28
TRINITY_DN28316_c0_g1	0.013	-6.2913	7.66705e-17	1.20335e-14	yes	down	817.03	1218.84	17.55	19.22	1017.93	18.385
TRINITY_DN29498_c0_g1	0.025	-5.33007	7.77804e-17	1.21574e-14	yes	down	49.63	46.1	1.58	1.73	47.865	1.655
TRINITY_DN29678_c0_g1	0.191	-2.39135	7.85596e-17	1.22289e-14	yes	down	216.23	225.44	57.17	58.87	220.835	58.02
TRINITY_DN29619_c0_g1	0.051	-4.30652	8.06883e-17	1.24077e-14	yes	down	51.8	61.51	3.77	4.34	56.655	4.055
TRINITY_DN35063_c0_g5	0.034	-4.87248	8.04133e-17	1.24157e-14	yes	down	29.01	35.83	1.33	1.64	32.42	1.485
TRINITY_DN31805_c0_g1	0.17	-2.55499	8.01854e-17	1.2431e-14	yes	down	298.12	272.45	66.26	71.18	285.285	68.72
TRINITY_DN34188_c0_g1	0.176	-2.50348	8.14971e-17	1.24815e-14	yes	down	154.4	150.59	37.98	37.98	152.495	37.98
TRINITY_DN26268_c0_g1	0.042	-4.58754	8.42516e-17	1.28516e-14	yes	down	41.94	50.93	2.99	2.59	46.435	2.79
TRINITY_DN30809_c0_g2	0.224	-2.15891	8.61131e-17	1.3083e-14	yes	down	979.31	1060.9	309.79	326.95	1020.11	318.37
TRINITY_DN30723_c1_g4	0.127	-2.97406	8.95352e-17	1.35487e-14	yes	down	76.19	68.45	12.34	12.04	72.32	12.19
TRINITY_DN36017_c0_g2	0.074	-3.75594	9.0864e-17	1.36952e-14	yes	down	45	47.91	4.46	3.33	46.455	3.895
TRINITY_DN30299_c1_g3	0.06	-4.05631	9.18723e-17	1.37925e-14	yes	down	41.89	41.96	4.29	3.36	41.925	3.825
TRINITY_DN25837_c0_g2	0.078	-3.67419	9.52819e-17	1.4248e-14	yes	down	58.13	61.48	6.22	7.58	59.805	6.9
TRINITY_DN30424_c1_g1	0.144	-2.79968	9.80978e-17	1.45545e-14	yes	down	159.7	157.52	31.86	34.88	158.61	33.37
TRINITY_DN27191_c0_g1	0.096	-3.38116	9.80774e-17	1.46085e-14	yes	down	55.01	53.31	7.38	7.19	54.16	7.285
TRINITY_DN35328_c0_g1	0.244	-2.03693	1.01019e-16	1.49295e-14	yes	down	147.72	147.07	51.12	48.66	147.395	49.89
TRINITY_DN25013_c0_g1	0.177	-2.49469	1.03118e-16	1.51807e-14	yes	down	437.96	390.72	103.16	100.46	414.34	101.81
TRINITY_DN36196_c1_g1	0.173	-2.53221	1.03761e-16	1.52165e-14	yes	down	141.7	140.17	38.37	32.85	140.935	35.61
TRINITY_DN30084_c0_g1	0.118	-3.08468	1.10714e-16	1.61116e-14	yes	down	45.22	44.32	7.27	7.57	44.77	7.42
TRINITY_DN38126_c2_g1	0.044	-4.4946	1.10706e-16	1.61725e-14	yes	down	66.47	61.04	4.56	4.76	63.755	4.66
TRINITY_DN32468_c0_g1	4.427	2.14641	1.12945e-16	1.63735e-14	yes	up	33.27	33.74	198.66	200.55	33.505	199.605
TRINITY_DN36591_c0_g1	0.104	-3.26588	1.13949e-16	1.6394e-14	yes	down	14.39	13.7	2.23	1.93	14.045	2.08
TRINITY_DN29303_c3_g2	0.035	-4.83802	1.15095e-16	1.64343e-14	yes	down	54.84	55.05	2.45	3.15	54.945	2.8
TRINITY_DN37623_c2_g1	0.077	-3.70727	1.13915e-16	1.64515e-14	yes	down	99.1	95.55	10.5	11.27	97.325	10.885
TRINITY_DN30371_c0_g2	0.259	-1.95069	1.14965e-16	1.64777e-14	yes	down	418.19	396.39	146.12	149.92	407.29	148.02
TRINITY_DN29006_c0_g2	0.203	-2.30301	1.17753e-16	1.6751e-14	yes	down	119.8	117.48	33.32	33.67	118.64	33.495
TRINITY_DN29307_c4_g1	0.009	-6.85381	1.20314e-16	1.70514e-14	yes	down	28.23	31.38	0.31	0.52	29.805	0.415
TRINITY_DN33243_c1_g1	0.11	-3.18092	1.22501e-16	1.72968e-14	yes	down	40.24	41.21	6.38	6.23	40.725	6.305
TRINITY_DN34367_c0_g2	0.239	-2.06463	1.25409e-16	1.76417e-14	yes	down	88.06	86.6	29.16	28.07	87.33	28.615
TRINITY_DN34080_c1_g1	0.052	-4.25934	1.25944e-16	1.76517e-14	yes	down	35.5	36.72	2.87	3.31	36.11	3.09
TRINITY_DN34981_c1_g1	0.273	-1.87076	1.27598e-16	1.78177e-14	yes	down	2058.97	1941.34	810.81	858.88	2000.15	834.845
TRINITY_DN35461_c2_g2	0.103	-3.2833	1.29057e-16	1.789e-14	yes	down	40.83	38.69	5.08	6.18	39.76	5.63
TRINITY_DN29032_c0_g1	0.055	-4.17756	1.28888e-16	1.79319e-14	yes	down	68.29	75.22	4.61	6.15	71.755	5.38
TRINITY_DN29816_c1_g1	0.252	-1.99078	1.35513e-16	1.87165e-14	yes	down	823.42	768.45	290.27	270.41	795.935	280.34
TRINITY_DN36979_c0_g1	0.129	-2.95089	1.38309e-16	1.88966e-14	yes	down	126.06	118.14	22.42	23.66	122.1	23.04
TRINITY_DN28612_c0_g1	0.003	-8.62724	1.38179e-16	1.8947e-14	yes	down	9.87	9.83	0.03	0.04	9.85	0.035
TRINITY_DN30194_c2_g2	0.197	-2.34302	1.37756e-16	1.89574e-14	yes	down	193.54	204.39	51.16	62.21	198.965	56.685
TRINITY_DN36625_c1_g1	0.226	-2.1443	1.41133e-16	1.92134e-14	yes	down	288.43	276.03	89.37	90.41	282.23	89.89
TRINITY_DN24895_c0_g1	0.132	-2.92447	1.48363e-16	2.01255e-14	yes	down	274.31	248.93	45.49	51.73	261.62	48.61
TRINITY_DN36066_c1_g3	0.194	-2.3637	1.50195e-16	2.03015e-14	yes	down	93.69	90.24	24.42	25.33	91.965	24.875
TRINITY_DN38402_c3_g1	0.225	-2.15242	1.60533e-16	2.16219e-14	yes	down	162.19	175.06	50.01	49.34	168.625	49.675
TRINITY_DN32077_c1_g1	0.223	-2.16666	1.62484e-16	2.18073e-14	yes	down	184.7	194.06	60.78	59.51	189.38	60.145
TRINITY_DN32917_c0_g1	0.031	-4.99779	1.64232e-16	2.19643e-14	yes	down	93.12	111.64	4.32	4.71	102.38	4.515
TRINITY_DN26127_c1_g1	0.071	-3.81676	1.67922e-16	2.23007e-14	yes	down	330.28	378.88	32.23	40.31	354.58	36.27
TRINITY_DN21726_c0_g1	0.084	-3.56901	1.67535e-16	2.23275e-14	yes	down	98.7	92.05	12.39	9.92	95.375	11.155
TRINITY_DN37162_c1_g3	0.144	-2.79329	1.68849e-16	2.23457e-14	yes	down	132.28	128.76	23.99	27.38	130.52	25.685
TRINITY_DN29177_c3_g1	0.084	-3.57383	1.70289e-16	2.24581e-14	yes	down	42.92	41.69	4.97	5.05	42.305	5.01
TRINITY_DN36490_c0_g1	0.114	-3.13673	1.73018e-16	2.2739e-14	yes	down	28.86	30.08	5.05	4.17	29.47	4.61
TRINITY_DN34939_c0_g1	0.207	-2.27573	1.73924e-16	2.27793e-14	yes	down	98.57	102.4	32.51	31.18	100.485	31.845
TRINITY_DN28254_c0_g1	0.106	-3.24065	1.77874e-16	2.3058e-14	yes	down	66.34	58.75	9.15	9.27	62.545	9.21
TRINITY_DN24535_c4_g2	0.184	-2.43873	1.77679e-16	2.31117e-14	yes	down	740.3	608.96	298.22	281.98	674.63	290.1
TRINITY_DN34359_c0_g1	0.124	-3.00639	1.77521e-16	2.31704e-14	yes	down	120.91	149.57	26.46	29.03	135.24	27.745
TRINITY_DN34015_c0_g3	0.019	-5.68647	1.79897e-16	2.3241e-14	yes	down	13.19	13.65	0.42	0.3	13.42	0.36
TRINITY_DN32394_c0_g1	0.039	-4.66308	1.82775e-16	2.35327e-14	yes	down	18.84	18.96	0.96	0.92	18.9	0.94
TRINITY_DN32681_c1_g1	0.14	-2.84159	1.87296e-16	2.40333e-14	yes	down	124.63	144.17	25.62	26.47	134.4	26.045
TRINITY_DN36624_c0_g1	0.19	-2.39798	1.91175e-16	2.44485e-14	yes	down	62.63	59.11	17.36	17.46	60.87	17.41
TRINITY_DN29267_c0_g1	0.225	-2.15464	2.0254e-16	2.58151e-14	yes	down	174.74	169.44	54.32	54.7	172.09	54.51
TRINITY_DN25519_c0_g1	0.178	-2.49266	2.36076e-16	2.99888e-14	yes	down	443.49	408.19	100.49	110.42	425.84	105.455
TRINITY_DN37635_c2_g3	0.125	-2.99677	2.38063e-16	3.01403e-14	yes	down	103.18	107.09	15.01	16	105.135	15.505
TRINITY_DN34692_c4_g1	0.116	-3.10638	2.40094e-16	3.01963e-14	yes	down	130.9	154.72	22.6	24.21	142.81	23.405
TRINITY_DN36439_c0_g2	0.206	-2.27654	2.39619e-16	3.02366e-14	yes	down	84.83	81.98	21.27	24.46	83.405	22.865
TRINITY_DN31531_c1_g1	0.225	-2.15091	2.43555e-16	3.05303e-14	yes	down	106.6	100.55	32.76	32.83	103.575	32.795
TRINITY_DN33898_c1_g2	0.268	-1.90179	2.56653e-16	3.20665e-14	yes	down	1001.98	939.81	368.41	373.58	970.895	370.995
TRINITY_DN32701_c0_g1	0.045	-4.45974	2.61164e-16	3.2523e-14	yes	down	48.79	44.55	3.26	2.75	46.67	3.005
TRINITY_DN37949_c0_g3	0.059	-4.08844	2.66978e-16	3.31384e-14	yes	down	17.46	19	1.68	2.08	18.23	1.88
TRINITY_DN28277_c0_g3	16.478	4.04246	2.70108e-16	3.34178e-14	yes	up	1.94	2.81	55.16	56.4	2.375	55.78
TRINITY_DN31265_c1_g1	0.191	-2.39163	2.79493e-16	3.44666e-14	yes	down	109.89	109.68	29.16	29.58	109.785	29.37
TRINITY_DN30525_c1_g2	11.006	3.46027	2.81818e-16	3.46408e-14	yes	up	5.09	4.68	78.68	72.01	4.885	75.345
TRINITY_DN30799_c0_g1	0.166	-2.58778	2.90132e-16	3.55477e-14	yes	down	177.59	191.3	49.76	54.5	184.445	52.13
TRINITY_DN36110_c0_g1	0.087	-3.51914	2.93774e-16	3.58783e-14	yes	down	38.31	41.48	4.86	4.96	39.895	4.91
TRINITY_DN37575_c0_g2	0.056	-4.16188	2.99044e-16	3.64048e-14	yes	down	24.66	24.78	1.14	1.05	24.72	1.095
TRINITY_DN34082_c0_g1	0.309	-1.6962	3.02297e-16	3.65663e-14	yes	down	577.36	556.82	241.34	242.12	567.09	241.73
TRINITY_DN28802_c0_g3	0.106	-3.23609	3.01911e-16	3.66364e-14	yes	down	104.75	111.4	13.81	18.85	108.075	16.33
TRINITY_DN27651_c0_g1	0.205	-2.28384	3.0686e-16	3.70005e-14	yes	down	126.4	123.93	33.96	33.32	125.165	33.64
TRINITY_DN36531_c0_g1	0.189	-2.40725	3.08177e-16	3.70417e-14	yes	down	76.7	70.14	24.34	23.13	73.42	23.735
TRINITY_DN29916_c2_g1	0.221	-2.17798	3.11674e-16	3.73438e-14	yes	down	131.58	136.69	40.72	42.3	134.135	41.51
TRINITY_DN35414_c0_g1	4.823	2.26984	3.18231e-16	3.80096e-14	yes	up	19.01	20.94	137.36	130.34	19.975	133.85
TRINITY_DN28418_c0_g2	10.083	3.33382	3.19764e-16	3.8073e-14	yes	up	15.69	12.41	199.8	208.36	14.05	204.08
TRINITY_DN24013_c0_g2	0.097	-3.36586	3.21532e-16	3.81638e-14	yes	down	88.07	101.76	12.95	12.92	94.915	12.935
TRINITY_DN27785_c0_g2	0.144	-2.79806	3.23225e-16	3.82453e-14	yes	down	107.94	108.78	22.09	21.59	108.36	21.84
TRINITY_DN27469_c1_g2	0.056	-4.15196	3.2542e-16	3.83854e-14	yes	down	72.46	88.7	6.66	5.76	80.58	6.21
TRINITY_DN34388_c0_g1	0.198	-2.33828	3.27441e-16	3.85043e-14	yes	down	73.32	70.22	19.69	20.71	71.77	20.2
TRINITY_DN30162_c1_g1	0.121	-3.04385	3.45038e-16	4.04482e-14	yes	down	50.79	53.89	9.47	8.33	52.34	8.9
TRINITY_DN36724_c0_g1	0.095	-3.39432	3.69288e-16	4.31579e-14	yes	down	62.33	57.83	7.8	8.75	60.08	8.275
TRINITY_DN34188_c1_g1	0.282	-1.8247	3.84504e-16	4.47983e-14	yes	down	277.56	276.88	102.07	100.93	277.22	101.5
TRINITY_DN33386_c0_g3	0.031	-5.01601	3.90629e-16	4.50969e-14	yes	down	32.72	30.95	1.21	1.8	31.835	1.505
TRINITY_DN26971_c0_g1	0.228	-2.1299	3.88884e-16	4.517e-14	yes	down	725.96	736.46	243.52	219.48	731.21	231.5
TRINITY_DN38301_c1_g4	0.156	-2.6809	3.9025e-16	4.51905e-14	yes	down	98.39	88.57	17.6	11.41	93.48	14.505
TRINITY_DN36813_c0_g1	0.188	-2.40861	3.92656e-16	4.51935e-14	yes	down	72.42	69.64	19.09	20.05	71.03	19.57
TRINITY_DN31024_c0_g1	0.15	-2.73372	3.94132e-16	4.52263e-14	yes	down	54.91	56.3	11.6	11.42	55.605	11.51
TRINITY_DN31200_c4_g1	5.477	2.45331	4.00521e-16	4.58211e-14	yes	up	20.32	19.23	155.81	160.87	19.775	158.34
TRINITY_DN23857_c0_g1	0.152	-2.7151	4.24157e-16	4.83793e-14	yes	down	120.32	114.99	24.17	24.9	117.655	24.535
TRINITY_DN27937_c2_g2	6.492	2.69877	4.27641e-16	4.86307e-14	yes	up	8.73	8.52	75.99	68.78	8.625	72.385
TRINITY_DN32911_c1_g1	0.317	-1.6576	4.33533e-16	4.91536e-14	yes	down	1477.41	1414.05	631.23	658.62	1445.73	644.925
TRINITY_DN29213_c0_g1	0.018	-5.76239	4.35013e-16	4.91746e-14	yes	down	19.59	19.59	1.08	1.06	19.59	1.07
TRINITY_DN31906_c1_g1	0.253	-1.98217	4.366e-16	4.92075e-14	yes	down	176.75	179.23	64.07	58.79	177.99	61.43
TRINITY_DN16963_c0_g1	12.615	3.65705	4.4715e-16	5.02475e-14	yes	up	9.57	9.31	167.71	164.55	9.44	166.13
TRINITY_DN36128_c0_g1	0.229	-2.12575	4.48533e-16	5.02542e-14	yes	down	197.45	189.8	69.82	70.14	193.625	69.98
TRINITY_DN36741_c0_g1	0.323	-1.63134	4.50566e-16	5.03336e-14	yes	down	247.91	250.03	123.39	114.38	248.97	118.885
TRINITY_DN32984_c0_g2	0.076	-3.71396	4.52084e-16	5.0355e-14	yes	down	21.39	21.14	2.34	2.22	21.265	2.28
TRINITY_DN36938_c0_g2	4.43	2.14742	4.60428e-16	5.11345e-14	yes	up	19.61	19.69	125.75	117.42	19.65	121.585
TRINITY_DN35028_c0_g4	8.979	3.16661	4.6681e-16	5.1692e-14	yes	up	6.17	6.58	81.46	78.88	6.375	80.17
TRINITY_DN36167_c3_g1	0.163	-2.61828	4.87603e-16	5.36816e-14	yes	down	105.2	106.89	27.11	24.57	106.045	25.84
TRINITY_DN33835_c1_g1	0.205	-2.28405	4.86594e-16	5.37262e-14	yes	down	119.32	118.03	34.87	35.57	118.675	35.22
TRINITY_DN29821_c0_g1	0.049	-4.35431	5.34542e-16	5.851e-14	yes	down	19.75	19.02	1.33	1.46	19.385	1.395
TRINITY_DN32094_c1_g1	0.244	-2.03655	5.3357e-16	5.85724e-14	yes	down	187.18	173.86	64.66	64.82	180.52	64.74
TRINITY_DN25534_c0_g4	0.061	-4.03786	5.4902e-16	5.97503e-14	yes	down	95.35	89.62	7.31	8.52	92.485	7.915
TRINITY_DN33603_c0_g2	0.009	-6.77392	5.48204e-16	5.9833e-14	yes	down	21.79	21.1	0.25	0.38	21.445	0.315
TRINITY_DN34346_c0_g1	0.088	-3.5025	5.54521e-16	6.01767e-14	yes	down	153.51	137.43	17.36	18.59	145.47	17.975
TRINITY_DN27152_c0_g1	0.075	-3.7406	5.743e-16	6.21454e-14	yes	down	47.9	54.45	6.51	7.29	51.175	6.9
TRINITY_DN36540_c0_g2	0.184	-2.43878	5.8184e-16	6.27825e-14	yes	down	51.73	51.55	13.14	13.42	51.64	13.28
TRINITY_DN35506_c0_g2	0.308	-1.70065	5.91527e-16	6.36469e-14	yes	down	454.57	422.05	186.19	188.11	438.31	187.15
TRINITY_DN27068_c1_g3	0.021	-5.56938	6.20162e-16	6.65395e-14	yes	down	62.08	68.88	1.76	2.13	65.48	1.945
TRINITY_DN38035_c0_g3	0.2	-2.31854	6.27249e-16	6.71103e-14	yes	down	64.1	65.15	15.92	17.51	64.625	16.715
TRINITY_DN33652_c0_g1	0.304	-1.71661	6.52497e-16	6.96155e-14	yes	down	629.26	646.65	234.19	222.54	637.955	228.365
TRINITY_DN32801_c0_g1	0.007	-7.21917	6.73553e-16	7.16607e-14	yes	down	13.51	12.45	0.24	0.08	12.98	0.16
TRINITY_DN33852_c0_g3	0.067	-3.89386	6.85609e-16	7.27396e-14	yes	down	108.44	86.69	9.31	9.07	97.565	9.19
TRINITY_DN33959_c0_g1	0.054	-4.20031	6.87922e-16	7.27817e-14	yes	down	16	16.08	1.51	1.1	16.04	1.305
TRINITY_DN34140_c1_g1	0.269	-1.89195	6.97106e-16	7.33449e-14	yes	down	143.41	142.38	53.07	53.57	142.895	53.32
TRINITY_DN36259_c1_g1	0.324	-1.62641	6.95541e-16	7.33834e-14	yes	down	402.99	390.56	202.66	210.92	396.775	206.79
TRINITY_DN27365_c0_g3	0.123	-3.02686	7.13493e-16	7.42463e-14	yes	down	413.37	466.35	78.93	70.95	439.86	74.94
TRINITY_DN30409_c0_g5	0.205	-2.28779	7.11784e-16	7.42719e-14	yes	down	39.06	37.61	11.22	10.84	38.335	11.03
TRINITY_DN29246_c0_g1	0.271	-1.88193	7.10958e-16	7.43901e-14	yes	down	379.36	380.14	151.41	137.21	379.75	144.31
TRINITY_DN29412_c1_g1	0.327	-1.61443	7.10771e-16	7.4576e-14	yes	down	426.77	410.9	189.68	193.84	418.835	191.76
TRINITY_DN28937_c1_g1	0.001	-10.2078	7.33663e-16	7.61366e-14	yes	down	21.82	21.54	0	0.04	21.68	0.02
TRINITY_DN33495_c0_g1	0.073	-3.76653	7.46769e-16	7.72855e-14	yes	down	168.08	138.99	15.18	16.5	153.535	15.84
TRINITY_DN34948_c1_g4	0.223	-2.16171	7.572e-16	7.81521e-14	yes	down	94.76	93.5	23.85	29.49	94.13	26.67
TRINITY_DN26658_c1_g1	0.212	-2.24064	7.66753e-16	7.84982e-14	yes	down	95.12	94.26	29.32	26.96	94.69	28.14
TRINITY_DN27360_c0_g2	0.219	-2.19199	7.6339e-16	7.85775e-14	yes	down	84.4	85.28	26.85	25.38	84.84	26.115
TRINITY_DN33439_c1_g4	0.104	-3.26891	7.65987e-16	7.86317e-14	yes	down	52.9	44.85	5.53	4.98	48.875	5.255
TRINITY_DN33078_c0_g1	0.225	-2.15141	7.7306e-16	7.89311e-14	yes	down	70.93	71.8	23.28	21.78	71.365	22.53
TRINITY_DN26087_c0_g2	0.008	-6.9365	7.88961e-16	8.03386e-14	yes	down	27.24	24.49	0.21	0.39	25.865	0.3
TRINITY_DN26402_c0_g1	0.092	-3.44388	7.94049e-16	8.06405e-14	yes	down	41.85	40.22	5.34	5.89	41.035	5.615
TRINITY_DN31265_c0_g4	0.217	-2.20624	7.98207e-16	8.08466e-14	yes	down	149.71	136.46	44.41	42.4	143.085	43.405
TRINITY_DN31966_c1_g3	0.199	-2.32756	8.01945e-16	8.10092e-14	yes	down	59.35	54.43	16.18	15.19	56.89	15.685
TRINITY_DN30143_c0_g1	0.175	-2.5138	8.17145e-16	8.21079e-14	yes	down	78.78	72.69	18.11	16.38	75.735	17.245
TRINITY_DN34000_c0_g1	4.117	2.04171	8.16319e-16	8.22425e-14	yes	up	13.54	13.29	84.27	78.54	13.415	81.405
TRINITY_DN35378_c1_g1	0.162	-2.62581	8.23905e-16	8.25688e-14	yes	down	32.58	32.25	7.76	6.98	32.415	7.37
TRINITY_DN28935_c0_g3	0.044	-4.5064	8.51026e-16	8.50623e-14	yes	down	43.37	43.79	2.59	2.81	43.58	2.7
TRINITY_DN31009_c0_g3	0.125	-3.00322	8.63981e-16	8.61305e-14	yes	down	33.44	31.34	8.28	7.23	32.39	7.755
TRINITY_DN35413_c1_g3	0.037	-4.76796	8.76579e-16	8.69301e-14	yes	down	68.09	89.07	4.22	3.81	78.58	4.015
TRINITY_DN33471_c0_g3	0.232	-2.10574	8.7588e-16	8.70882e-14	yes	down	207.26	194.79	63.04	64.99	201.025	64.015
TRINITY_DN37415_c2_g1	0.058	-4.10813	8.90284e-16	8.80593e-14	yes	down	45.29	44.99	3.65	4.46	45.14	4.055
TRINITY_DN32547_c3_g4	6.953	2.79761	9.20346e-16	9.0327e-14	yes	up	18.41	17.58	175.92	173.67	17.995	174.795
TRINITY_DN26815_c1_g1	0.169	-2.56529	9.1625e-16	9.03923e-14	yes	down	130.63	147.56	34.76	36.31	139.095	35.535
TRINITY_DN30262_c1_g3	0.155	-2.69167	9.18839e-16	9.04128e-14	yes	down	92.27	86.3	20.1	18.62	89.285	19.36
TRINITY_DN29402_c1_g4	0.264	-1.92327	9.40854e-16	9.16295e-14	yes	down	201.96	204.84	75.62	77.22	203.4	76.42
TRINITY_DN31024_c0_g2	0.173	-2.53363	9.36605e-16	9.16859e-14	yes	down	82.04	76.97	19.74	18.64	79.505	19.19
TRINITY_DN37609_c1_g1	5.715	2.5148	9.40243e-16	9.18054e-14	yes	up	25.81	30.55	230.32	232.95	28.18	231.635
TRINITY_DN37299_c0_g1	0.293	-1.77017	9.62672e-16	9.35146e-14	yes	down	507.64	500.26	206.35	207.41	503.95	206.88
TRINITY_DN30172_c1_g2	0.115	-3.1161	9.74415e-16	9.44138e-14	yes	down	76.72	77.83	12.6	12.84	77.275	12.72
TRINITY_DN33901_c0_g1	0.109	-3.19218	9.82517e-16	9.49566e-14	yes	down	41.42	39.56	6.67	5.66	40.49	6.165
TRINITY_DN30359_c0_g1	0.323	-1.63079	1.00186e-15	9.65799e-14	yes	down	12380.2	11181.6	5080.86	5551.1	11780.9	5315.98
TRINITY_DN27137_c0_g1	0.076	-3.71917	1.00538e-15	9.6674e-14	yes	down	41.45	52.93	4.83	5.77	47.19	5.3
TRINITY_DN37900_c3_g3	0.23	-2.11735	1.01031e-15	9.69029e-14	yes	down	168.61	159.18	52.23	53.93	163.895	53.08
TRINITY_DN31805_c0_g3	0.139	-2.84586	1.02371e-15	9.76946e-14	yes	down	291.77	247.35	50.14	55.28	269.56	52.71
TRINITY_DN27709_c2_g4	0.196	-2.35454	1.02353e-15	9.79236e-14	yes	down	64.99	73.26	19.04	18.63	69.125	18.835
TRINITY_DN29556_c0_g1	5.689	2.50813	1.04088e-15	9.90849e-14	yes	up	22.46	24.18	172.39	191.27	23.32	181.83
TRINITY_DN29245_c1_g2	0.121	-3.04269	1.05115e-15	9.95631e-14	yes	down	37.88	36.48	6.62	6.87	37.18	6.745
TRINITY_DN25724_c0_g3	0.046	-4.43824	1.04859e-15	9.95689e-14	yes	down	16.09	16.22	0.93	1.2	16.155	1.065
TRINITY_DN26047_c1_g1	0.197	-2.3443	1.08111e-15	1.02146e-13	yes	down	158.91	150.15	41.74	44.23	154.53	42.985
TRINITY_DN27478_c0_g1	0.179	-2.48163	1.12104e-15	1.05656e-13	yes	down	59.97	58.05	13.67	15.5	59.01	14.585
TRINITY_DN24767_c0_g1	0.015	-6.08297	1.14529e-15	1.07675e-13	yes	down	65.73	59.63	1.02	1.41	62.68	1.215
TRINITY_DN25176_c1_g1	0.191	-2.38901	1.164e-15	1.08894e-13	yes	down	70.37	68.94	19.19	17.84	69.655	18.515
TRINITY_DN35019_c2_g1	0.195	-2.35541	1.16117e-15	1.08898e-13	yes	down	203.83	193.22	57.21	56.71	198.525	56.96
TRINITY_DN23078_c0_g1	0.111	-3.16729	1.1672e-15	1.08926e-13	yes	down	114.03	105.18	17.73	16.24	109.605	16.985
TRINITY_DN37973_c1_g1	4.763	2.25182	1.18079e-15	1.09924e-13	yes	up	15.85	17.62	124.66	107.7	16.735	116.18
TRINITY_DN35952_c0_g5	0.248	-2.01406	1.18782e-15	1.10308e-13	yes	down	562.72	539.14	197.05	182.51	550.93	189.78
TRINITY_DN30656_c0_g1	0.222	-2.17029	1.26635e-15	1.17313e-13	yes	down	42.69	41.69	13.88	12.71	42.19	13.295
TRINITY_DN29908_c0_g4	5.276	2.39933	1.29694e-15	1.19855e-13	yes	up	13.89	15.11	104.12	110.63	14.5	107.375
TRINITY_DN37669_c1_g1	0.027	-5.22792	1.34052e-15	1.23582e-13	yes	down	65.66	57.52	2.25	2.28	61.59	2.265
TRINITY_DN34743_c3_g1	0.269	-1.89504	1.35209e-15	1.24347e-13	yes	down	79.26	81.06	29.85	31.36	80.16	30.605
TRINITY_DN33254_c0_g1	0.28	-1.83576	1.38179e-15	1.26771e-13	yes	down	135.89	139.01	70.37	68.52	137.45	69.445
TRINITY_DN25385_c4_g1	0.155	-2.68539	1.39819e-15	1.27967e-13	yes	down	228.35	211.41	44.03	51.23	219.88	47.63
TRINITY_DN35897_c0_g1	0.18	-2.47135	1.40976e-15	1.28715e-13	yes	down	66.54	77.5	22.54	19	72.02	20.77
TRINITY_DN31874_c1_g1	0.325	-1.62162	1.41587e-15	1.28963e-13	yes	down	948.88	1070.35	455.92	476.6	1009.62	466.26
TRINITY_DN24151_c0_g2	18.593	4.21668	1.42346e-15	1.29344e-13	yes	up	3.98	4.06	102.14	107.46	4.02	104.8
TRINITY_DN32436_c0_g1	4.388	2.13357	1.43095e-15	1.29714e-13	yes	up	16.55	18.77	114.69	108.41	17.66	111.55
TRINITY_DN29326_c0_g1	0.055	-4.18143	1.45319e-15	1.31417e-13	yes	down	67.58	73.12	8.46	8.63	70.35	8.545
TRINITY_DN30927_c2_g1	0.131	-2.93188	1.4975e-15	1.34782e-13	yes	down	27.47	23.54	4.8	4.79	25.505	4.795
TRINITY_DN36163_c0_g1	0.319	-1.64832	1.49418e-15	1.34803e-13	yes	down	197.38	200.28	88.05	86.19	198.83	87.12
TRINITY_DN29380_c0_g2	0.131	-2.93642	1.51537e-15	1.35747e-13	yes	down	79.55	79.19	12.54	9.39	79.37	10.965
TRINITY_DN21590_c0_g1	0.134	-2.90297	1.51443e-15	1.35983e-13	yes	down	254.94	238.03	42.84	49.53	246.485	46.185
TRINITY_DN33634_c0_g2	0.202	-2.31032	1.52674e-15	1.36443e-13	yes	down	53.46	55.76	16.32	15.57	54.61	15.945
TRINITY_DN30961_c3_g1	0.003	-8.42374	1.53927e-15	1.37241e-13	yes	down	41.08	38.68	0.07	0.3	39.88	0.185
TRINITY_DN35248_c0_g1	3.402	1.76618	1.63924e-15	1.45812e-13	yes	up	49.67	53.62	246.28	238.66	51.645	242.47
TRINITY_DN26067_c2_g1	0.154	-2.69518	1.71082e-15	1.51824e-13	yes	down	79.66	75.19	15.52	17.45	77.425	16.485
TRINITY_DN37400_c1_g1	0.288	-1.7974	1.75896e-15	1.55732e-13	yes	down	316.47	291.51	125.24	124.07	303.99	124.655
TRINITY_DN24159_c0_g1	0.089	-3.49462	1.77489e-15	1.56776e-13	yes	down	51.08	48.33	5.8	6.19	49.705	5.995
TRINITY_DN31700_c1_g1	4.431	2.14749	1.78049e-15	1.56906e-13	yes	up	25.86	25.09	158.77	158.62	25.475	158.695
TRINITY_DN38391_c1_g2	4.575	2.19386	1.79057e-15	1.57429e-13	yes	up	11.27	11.57	112.53	97.04	11.42	104.785
TRINITY_DN24068_c0_g1	0.202	-2.31027	1.81786e-15	1.59092e-13	yes	down	460.72	512.34	130.16	143.37	486.53	136.765
TRINITY_DN36783_c3_g1	0.042	-4.5857	1.81763e-15	1.59439e-13	yes	down	11.81	12.78	0.71	0.75	12.295	0.73
TRINITY_DN28460_c2_g1	6.644	2.73212	1.84058e-15	1.60341e-13	yes	up	9.15	10.18	88.46	92.17	9.665	90.315
TRINITY_DN38159_c2_g1	0.345	-1.53436	1.84603e-15	1.60449e-13	yes	down	272.21	277.28	128.07	126.72	274.745	127.395
TRINITY_DN34536_c0_g1	0.265	-1.91829	1.83769e-15	1.60458e-13	yes	down	85.16	86.66	33.96	34.41	85.91	34.185
TRINITY_DN32255_c1_g1	0.273	-1.87512	1.85612e-15	1.60957e-13	yes	down	124.15	121.92	48.87	49.34	123.035	49.105
TRINITY_DN32936_c0_g1	0.146	-2.77887	1.89755e-15	1.63802e-13	yes	down	14.89	14.31	2.9	3.02	14.6	2.96
TRINITY_DN38368_c3_g2	0.042	-4.56158	1.90352e-15	1.63945e-13	yes	down	50.85	51.42	2.24	3.97	51.135	3.105
TRINITY_DN31836_c0_g1	0.219	-2.18915	1.89574e-15	1.64018e-13	yes	down	113.36	116.9	47.29	47.28	115.13	47.285
TRINITY_DN31472_c1_g1	0.216	-2.21156	2.04389e-15	1.75636e-13	yes	down	71.97	79.54	23.67	23.4	75.755	23.535
TRINITY_DN23252_c0_g2	0.008	-6.96573	2.0584e-15	1.76484e-13	yes	down	24.01	27.91	0.38	0.16	25.96	0.27
TRINITY_DN28125_c0_g1	0.194	-2.36885	2.11395e-15	1.80838e-13	yes	down	74.9	75.87	21.34	20.2	75.385	20.77
TRINITY_DN32635_c3_g1	0.041	-4.59487	2.15961e-15	1.84329e-13	yes	down	18.69	18.61	1.32	1.02	18.65	1.17
TRINITY_DN34118_c0_g2	0.049	-4.352	2.1969e-15	1.87091e-13	yes	down	95.3	80.39	5.26	6.9	87.845	6.08
TRINITY_DN24881_c0_g1	0.043	-4.53716	2.21112e-15	1.87881e-13	yes	down	27.73	31.2	1.64	1.96	29.465	1.8
TRINITY_DN28317_c2_g2	0.283	-1.82283	2.28495e-15	1.93721e-13	yes	down	214.95	216.65	84.74	85.6	215.8	85.17
TRINITY_DN34153_c0_g1	0.175	-2.51724	2.34375e-15	1.97384e-13	yes	down	30.29	30.6	7.91	7.09	30.445	7.5
TRINITY_DN35077_c0_g1	0.048	-4.36703	2.33477e-15	1.97504e-13	yes	down	39.43	33.43	2.72	2.15	36.43	2.435
TRINITY_DN33149_c1_g1	2.859	1.51539	2.34233e-15	1.97703e-13	yes	up	100.47	97.61	400.98	395.94	99.04	398.46
TRINITY_DN37130_c7_g1	0.265	-1.91727	2.39086e-15	2.00906e-13	yes	down	66.97	66.65	26.75	25.55	66.81	26.15
TRINITY_DN35387_c0_g1	0.081	-3.6302	2.44448e-15	2.04959e-13	yes	down	8.1	8.35	0.99	0.84	8.225	0.915
TRINITY_DN37605_c0_g1	0.174	-2.52121	2.47111e-15	2.06735e-13	yes	down	18.79	19.71	5.09	6.53	19.25	5.81
TRINITY_DN32360_c1_g1	6.298	2.65495	2.56392e-15	2.13091e-13	yes	up	4.78	4.82	36.48	37.54	4.8	37.01
TRINITY_DN33737_c3_g2	0.2	-2.32278	2.56039e-15	2.13265e-13	yes	down	96.19	107.74	28.26	28.98	101.965	28.62
TRINITY_DN24721_c1_g1	0.236	-2.08124	2.55543e-15	2.1332e-13	yes	down	48.48	53.03	16.71	14.99	50.755	15.85
TRINITY_DN33293_c0_g2	0	-12.5377	2.58428e-15	2.14315e-13	yes	down	13.42	11.34	0	0	12.38	0
TRINITY_DN30527_c2_g2	0.03	-5.05292	2.59515e-15	2.14747e-13	yes	down	33.06	32.1	0.98	1.78	32.58	1.38
TRINITY_DN26579_c2_g3	0.142	-2.81664	2.60658e-15	2.15224e-13	yes	down	80.75	76.41	14.6	15.77	78.58	15.185
TRINITY_DN34834_c0_g1	13.071	3.70824	2.6393e-15	2.17453e-13	yes	up	3.45	5.16	72.61	69.78	4.305	71.195
TRINITY_DN38249_c2_g5	0.12	-3.06313	2.67726e-15	2.20103e-13	yes	down	17.27	16.5	2.76	2.94	16.885	2.85
TRINITY_DN38359_c3_g1	0.162	-2.6286	2.72178e-15	2.22319e-13	yes	down	239.28	248.77	51.07	59.28	244.025	55.175
TRINITY_DN34112_c1_g1	0.107	-3.226	2.71861e-15	2.2254e-13	yes	down	27.66	25.83	3.39	3.76	26.745	3.575
TRINITY_DN29891_c1_g6	0.21	-2.25182	2.71723e-15	2.22907e-13	yes	down	21.64	22.25	6.55	6.41	21.945	6.48
TRINITY_DN31444_c0_g1	0.257	-1.9582	2.75741e-15	2.24265e-13	yes	down	179.23	170.43	65.91	60.27	174.83	63.09
TRINITY_DN31420_c0_g1	0.233	-2.0989	2.76356e-15	2.24286e-13	yes	down	65.18	66.16	17.22	18.1	65.67	17.66
TRINITY_DN34585_c1_g1	0.293	-1.77005	2.75341e-15	2.24421e-13	yes	down	78.37	77.69	34.95	35.36	78.03	35.155
TRINITY_DN26259_c2_g1	0.192	-2.38194	2.80371e-15	2.27059e-13	yes	down	68.32	66.09	18.35	17.45	67.205	17.9
TRINITY_DN28056_c1_g1	0.028	-5.15028	2.81785e-15	2.27235e-13	yes	down	17.39	16.21	0.59	0.63	16.8	0.61
TRINITY_DN34885_c1_g1	0.289	-1.79052	2.81611e-15	2.27577e-13	yes	down	128.18	120.53	48.09	50.91	124.355	49.5
TRINITY_DN28748_c5_g3	0.114	-3.12931	2.90655e-15	2.33891e-13	yes	down	48.47	50.52	7.26	6.53	49.495	6.895
TRINITY_DN35922_c0_g1	0.372	-1.42717	2.98636e-15	2.39806e-13	yes	down	234.83	231.06	124.8	121.49	232.945	123.145
TRINITY_DN27338_c0_g1	0.34	-1.55735	3.03381e-15	2.43101e-13	yes	down	900.15	856.8	414.4	421.96	878.475	418.18
TRINITY_DN33901_c1_g1	0.043	-4.54754	3.05277e-15	2.44106e-13	yes	down	35.12	33.51	2.48	1.5	34.315	1.99
TRINITY_DN29039_c1_g2	3.651	1.86833	3.20581e-15	2.54734e-13	yes	up	35.19	36.97	188.97	196.3	36.08	192.635
TRINITY_DN27967_c4_g1	11.446	3.51681	3.20478e-15	2.55187e-13	yes	up	2.07	2.12	33.28	33.69	2.095	33.485
TRINITY_DN29038_c0_g1	0.171	-2.5481	3.20009e-15	2.55348e-13	yes	down	62.01	64.35	15.52	14.53	63.18	15.025
TRINITY_DN32646_c0_g2	0.104	-3.25922	3.27545e-15	2.59184e-13	yes	down	39.69	33.89	5.3	5.78	36.79	5.54
TRINITY_DN38068_c1_g1	4.365	2.12603	3.2734e-15	2.59562e-13	yes	up	24.01	28.44	162.25	156.37	26.225	159.31
TRINITY_DN33751_c0_g1	0.32	-1.64533	3.31233e-15	2.61557e-13	yes	down	102.04	99.72	48.46	45.52	100.88	46.99
TRINITY_DN37168_c3_g4	0.235	-2.0893	3.39989e-15	2.67915e-13	yes	down	114.79	115.81	38.14	37.87	115.3	38.005
TRINITY_DN26515_c0_g2	0.256	-1.96366	3.43816e-15	2.6981e-13	yes	down	70.93	68.6	23.43	26.12	69.765	24.775
TRINITY_DN36113_c0_g1	3.276	1.71205	3.43179e-15	2.69868e-13	yes	up	34.63	32.86	153.49	154.94	33.745	154.215
TRINITY_DN33430_c0_g1	0.188	-2.41298	3.44724e-15	2.69965e-13	yes	down	52.41	57.59	14.95	14.54	55	14.745
TRINITY_DN33439_c0_g2	0.05	-4.30984	3.4574e-15	2.70203e-13	yes	down	43.34	42.24	2.76	3.34	42.79	3.05
TRINITY_DN28976_c0_g1	0.013	-6.30693	3.57924e-15	2.7858e-13	yes	down	20.4	21.23	0.33	0.4	20.815	0.365
TRINITY_DN35299_c1_g1	2.893	1.53272	3.57613e-15	2.78909e-13	yes	up	208.04	201.7	749.4	736.81	204.87	743.105
TRINITY_DN37487_c0_g2	0.308	-1.69726	3.59508e-15	2.7924e-13	yes	down	88.57	88.99	38.65	39.01	88.78	38.83
TRINITY_DN23949_c0_g2	0.172	-2.53833	3.72213e-15	2.88518e-13	yes	down	85.85	82.85	20.65	19.97	84.35	20.31
TRINITY_DN32527_c0_g1	0.229	-2.12767	3.75769e-15	2.90682e-13	yes	down	27.47	29.04	9.83	8.8	28.255	9.315
TRINITY_DN25043_c0_g1	0.305	-1.7115	3.80278e-15	2.93572e-13	yes	down	1590.75	1485.51	664.76	641.43	1538.13	653.095
TRINITY_DN33280_c1_g1	0.29	-1.78725	3.8441e-15	2.96159e-13	yes	down	118.88	124.45	50.95	48.6	121.665	49.775
TRINITY_DN30007_c0_g1	0.284	-1.81845	3.89621e-15	2.99567e-13	yes	down	439.05	481.11	183.56	188.11	460.08	185.835
TRINITY_DN27962_c0_g3	0.229	-2.12909	3.99041e-15	3.0619e-13	yes	down	5952.58	5923.14	1827.43	1853.12	5937.86	1840.28
TRINITY_DN32050_c0_g1	0.142	-2.81108	4.02407e-15	3.0815e-13	yes	down	20.16	21.97	4.59	3.8	21.065	4.195
TRINITY_DN29022_c5_g1	8.664	3.115	4.03708e-15	3.08524e-13	yes	up	5.38	7.03	71.88	83.94	6.205	77.91
TRINITY_DN29976_c1_g1	0.222	-2.17001	4.06018e-15	3.09666e-13	yes	down	42.66	44.24	13.59	12.95	43.45	13.27
TRINITY_DN27680_c0_g1	0.066	-3.9228	4.15581e-15	3.15062e-13	yes	down	39.21	42.27	3.63	3.55	40.74	3.59
TRINITY_DN29960_c0_g2	0.108	-3.21124	4.13934e-15	3.15071e-13	yes	down	111.1	141.4	18.27	20.26	126.25	19.265
TRINITY_DN28609_c0_g4	0.167	-2.58033	4.1477e-15	3.15076e-13	yes	down	36.39	32.83	7.82	8.5	34.61	8.16
TRINITY_DN24189_c0_g1	0.207	-2.26978	4.17018e-15	3.15521e-13	yes	down	59.42	52.99	16.37	17.02	56.205	16.695
TRINITY_DN31067_c0_g1	0.159	-2.65741	4.19404e-15	3.16696e-13	yes	down	27.49	28.68	6.53	6.22	28.085	6.375
TRINITY_DN27213_c0_g3	0.148	-2.75626	4.20827e-15	3.1714e-13	yes	down	104.86	125.61	23.31	25.13	115.235	24.22
TRINITY_DN36979_c1_g1	0.076	-3.71343	4.25606e-15	3.20106e-13	yes	down	10.21	11.48	1.35	1.35	10.845	1.35
TRINITY_DN32013_c1_g2	0.378	-1.40433	4.27231e-15	3.20693e-13	yes	down	339.73	341.16	183.94	173.06	340.445	178.5
TRINITY_DN29539_c0_g4	0.238	-2.07106	4.30363e-15	3.22407e-13	yes	down	82.85	82.25	26.72	29.16	82.55	27.94
TRINITY_DN31707_c1_g1	0.168	-2.57736	4.38356e-15	3.27749e-13	yes	down	26.65	24.38	5.35	5.32	25.515	5.335
TRINITY_DN26785_c1_g2	7.71	2.94668	4.43107e-15	3.3065e-13	yes	up	15.44	15.08	214.7	228.37	15.26	221.535
TRINITY_DN37979_c1_g1	0.278	-1.84552	4.46527e-15	3.32549e-13	yes	down	57.13	55.36	22.65	22.19	56.245	22.42
TRINITY_DN29805_c2_g1	0.325	-1.62209	4.50181e-15	3.34614e-13	yes	down	240.77	240.04	112.84	106.64	240.405	109.74
TRINITY_DN35085_c0_g1	0.288	-1.79449	4.53176e-15	3.35527e-13	yes	down	45.68	48.18	20.32	19.12	46.93	19.72
TRINITY_DN38511_c1_g4	0.174	-2.52502	4.5284e-15	3.35933e-13	yes	down	53.13	51.31	12.79	12.66	52.22	12.725
TRINITY_DN35499_c0_g2	0.222	-2.1684	4.58766e-15	3.39005e-13	yes	down	205.51	189.32	63.57	60.96	197.415	62.265
TRINITY_DN32431_c0_g3	0.238	-2.07063	4.66008e-15	3.43688e-13	yes	down	226.33	228.13	78.23	75.86	227.23	77.045
TRINITY_DN27256_c0_g2	10.169	3.34606	4.69687e-15	3.4573e-13	yes	up	2.94	2.77	41.82	41.1	2.855	41.46
TRINITY_DN33016_c1_g1	0.083	-3.58749	4.75112e-15	3.49046e-13	yes	down	28.6	24.86	2.83	3.56	26.73	3.195
TRINITY_DN34634_c0_g2	0.108	-3.21601	4.92253e-15	3.60941e-13	yes	down	15.68	16.19	2.32	2.57	15.935	2.445
TRINITY_DN34313_c4_g2	0.034	-4.86908	4.9602e-15	3.63002e-13	yes	down	11.51	12.63	0.48	0.71	12.07	0.595
TRINITY_DN33613_c1_g1	0.227	-2.13783	5.03225e-15	3.67567e-13	yes	down	61.25	59.4	19.85	20.58	60.325	20.215
TRINITY_DN24882_c0_g2	46.808	5.54868	5.08183e-15	3.70476e-13	yes	up	0.21	0.39	19.6	20.95	0.3	20.275
TRINITY_DN32674_c1_g1	0.284	-1.81725	5.14287e-15	3.74207e-13	yes	down	53.59	54.78	21.38	22.44	54.185	21.91
TRINITY_DN28729_c3_g2	7.038	2.81517	5.16067e-15	3.74785e-13	yes	up	4.24	3.8	33.77	34.75	4.02	34.26
TRINITY_DN31567_c0_g2	0.249	-2.00359	5.19224e-15	3.76358e-13	yes	down	87.45	81.39	31.28	27.76	84.42	29.52
TRINITY_DN38191_c0_g2	0.283	-1.82317	5.21758e-15	3.77474e-13	yes	down	127.12	120.81	53.38	51.27	123.965	52.325
TRINITY_DN27959_c1_g1	0.049	-4.33784	5.24095e-15	3.78444e-13	yes	down	50.14	51.19	4.4	3.28	50.665	3.84
TRINITY_DN31678_c1_g6	5.361	2.42244	5.30539e-15	3.82371e-13	yes	up	6.69	6.41	51.28	46.43	6.55	48.855
TRINITY_DN35019_c2_g4	23.282	4.54112	5.3545e-15	3.85179e-13	yes	up	0.83	1.29	34.25	36.02	1.06	35.135
TRINITY_DN37016_c1_g1	0.25	-2.00256	5.43712e-15	3.90383e-13	yes	down	415.6	377.45	135.7	141.24	396.525	138.47
TRINITY_DN36632_c4_g1	0.225	-2.15205	5.52734e-15	3.96112e-13	yes	down	218.46	202.9	72.46	71.66	210.68	72.06
TRINITY_DN30421_c1_g1	0.146	-2.77886	5.5605e-15	3.97738e-13	yes	down	53.51	56.11	7.38	7.05	54.81	7.215
TRINITY_DN31591_c0_g1	4.1	2.03566	5.60954e-15	3.9974e-13	yes	up	12.09	12.49	74.05	73.59	12.29	73.82
TRINITY_DN34398_c0_g1	4.037	2.01342	5.60585e-15	4.00228e-13	yes	up	4.53	5.07	30.59	28.28	4.8	29.435
TRINITY_DN27690_c1_g1	0.053	-4.23696	5.70668e-15	4.05901e-13	yes	down	85.13	84.43	7.87	4.3	84.78	6.085
TRINITY_DN34979_c0_g1	0.232	-2.10828	5.82346e-15	4.13433e-13	yes	down	30.38	31.08	10.15	10.74	30.73	10.445
TRINITY_DN32354_c1_g3	0.368	-1.4419	5.87508e-15	4.1632e-13	yes	down	450.56	449.1	242.8	246.81	449.83	244.805
TRINITY_DN35802_c1_g4	18.479	4.20782	5.8976e-15	4.17137e-13	yes	up	1.01	1.35	28.48	33.42	1.18	30.95
TRINITY_DN34520_c1_g1	0.391	-1.35421	5.92979e-15	4.18634e-13	yes	down	385.27	388.33	216.09	212.26	386.8	214.175
TRINITY_DN37139_c0_g1	0.268	-1.89809	5.9683e-15	4.20572e-13	yes	down	16.11	16.35	6.36	5.88	16.23	6.12
TRINITY_DN32258_c2_g1	0.116	-3.1093	6.01046e-15	4.22758e-13	yes	down	35.06	37.46	5.61	6.43	36.26	6.02
TRINITY_DN23343_c0_g1	0.047	-4.42399	6.13353e-15	4.30617e-13	yes	down	13.21	12.98	0.93	0.75	13.095	0.84
TRINITY_DN36481_c1_g1	0.299	-1.74313	6.21971e-15	4.35862e-13	yes	down	190.72	204.92	81.11	75.18	197.82	78.145
TRINITY_DN36091_c1_g1	0.419	-1.25381	6.28911e-15	4.39105e-13	yes	down	754.45	758.49	444.9	429.08	756.47	436.99
TRINITY_DN37136_c2_g1	0.077	-3.70416	6.2851e-15	4.39633e-13	yes	down	34.78	37.21	7.26	6.79	35.995	7.025
TRINITY_DN24691_c1_g1	0.157	-2.67456	6.58748e-15	4.59093e-13	yes	down	50.56	48.02	10.37	11.06	49.29	10.715
TRINITY_DN31634_c1_g2	0.062	-4.01742	6.6965e-15	4.64984e-13	yes	down	26.53	26.97	2.23	2.33	26.75	2.28
TRINITY_DN32471_c0_g1	0.38	-1.39652	6.69113e-15	4.65462e-13	yes	down	562.62	554.13	290.68	290.78	558.375	290.73
TRINITY_DN33261_c1_g1	0.282	-1.82615	6.83358e-15	4.73637e-13	yes	down	59.68	61.14	25.74	23.73	60.41	24.735
TRINITY_DN33901_c0_g4	0.035	-4.8292	6.8534e-15	4.74146e-13	yes	down	24.81	29.79	1.6	1.01	27.3	1.305
TRINITY_DN33870_c0_g1	0.124	-3.01293	6.92476e-15	4.78211e-13	yes	down	59.43	56.12	14.07	14.89	57.775	14.48
TRINITY_DN25652_c0_g1	0.155	-2.69049	7.24543e-15	4.99448e-13	yes	down	44.88	42.2	8.79	10.16	43.54	9.475
TRINITY_DN31538_c2_g1	4.902	2.29333	7.28876e-15	5.01525e-13	yes	up	18.75	20.14	129.98	126.18	19.445	128.08
TRINITY_DN30646_c0_g1	0.322	-1.634	7.33352e-15	5.03692e-13	yes	down	147.19	146.43	66.5	64.48	146.81	65.49
TRINITY_DN35594_c0_g1	0.284	-1.8161	7.39493e-15	5.06994e-13	yes	down	92.03	93.53	37.33	38.45	92.78	37.89
TRINITY_DN36693_c1_g1	0.198	-2.33368	7.46183e-15	5.10658e-13	yes	down	36.67	35.58	13.71	13.85	36.125	13.78
TRINITY_DN28074_c0_g1	0.264	-1.92015	7.62673e-15	5.21005e-13	yes	down	161.51	166.43	59.72	66.32	163.97	63.02
TRINITY_DN28141_c1_g1	0.084	-3.5739	7.66807e-15	5.22888e-13	yes	down	58.32	52.11	5.66	7.54	55.215	6.6
TRINITY_DN34391_c0_g1	0.099	-3.33275	7.72951e-15	5.25192e-13	yes	down	87.75	84.66	11.68	12.24	86.205	11.96
TRINITY_DN32323_c0_g1	27.651	4.78926	7.71835e-15	5.25374e-13	yes	up	1.55	1.15	34.63	37.32	1.35	35.975
TRINITY_DN34272_c1_g1	0.166	-2.59167	7.79613e-15	5.2783e-13	yes	down	24.41	24.45	5.75	6.5	24.43	6.125
TRINITY_DN28882_c0_g2	0.246	-2.02075	7.79036e-15	5.28381e-13	yes	down	44.88	45.34	16.29	15.59	45.11	15.94
TRINITY_DN27997_c0_g1	0.207	-2.26928	7.82158e-15	5.28611e-13	yes	down	34.38	35.98	10.41	11	35.18	10.705
TRINITY_DN33295_c0_g1	0.237	-2.07501	7.83771e-15	5.2876e-13	yes	down	105.93	101.85	36.75	37.1	103.89	36.925
TRINITY_DN32749_c0_g1	0.209	-2.26069	7.8634e-15	5.29553e-13	yes	down	43.26	41.72	13.3	11.52	42.49	12.41
TRINITY_DN37401_c0_g1	0.314	-1.66988	8.01333e-15	5.38695e-13	yes	down	78.95	82.84	33.7	31.11	80.895	32.405
TRINITY_DN33136_c0_g4	0.124	-3.01057	8.23425e-15	5.50622e-13	yes	down	25.44	22.04	4.15	4.39	23.74	4.27
TRINITY_DN30591_c1_g1	0.273	-1.87403	8.20909e-15	5.50879e-13	yes	down	170	173.39	63.14	63.07	171.695	63.105
TRINITY_DN30923_c0_g3	7.08	2.82378	8.22473e-15	5.50955e-13	yes	up	16.27	13.96	156.92	156.16	15.115	156.54
TRINITY_DN26911_c0_g2	0.098	-3.3543	8.34623e-15	5.57129e-13	yes	down	98.29	87.32	13.17	11.5	92.805	12.335
TRINITY_DN28975_c1_g1	0.17	-2.55575	8.38702e-15	5.5887e-13	yes	down	51.51	46.11	11.19	12.15	48.81	11.67
TRINITY_DN35065_c2_g4	0.031	-5.00057	8.42248e-15	5.5927e-13	yes	down	12.31	12.85	0.58	0.5	12.58	0.54
TRINITY_DN37444_c3_g2	0.39	-1.35678	8.41568e-15	5.59797e-13	yes	down	5082.6	4825	2655.92	2687.3	4953.8	2671.61
TRINITY_DN33345_c4_g1	0.253	-1.98267	8.45466e-15	5.60427e-13	yes	down	52.49	48.41	20.81	17.46	50.45	19.135
TRINITY_DN29278_c0_g2	0.345	-1.5355	8.49508e-15	5.61148e-13	yes	down	478.52	492.33	229.45	240.61	485.425	235.03
TRINITY_DN35661_c0_g1	0.151	-2.7287	8.49234e-15	5.61944e-13	yes	down	15.72	14.6	3.53	3.17	15.16	3.35
TRINITY_DN31678_c1_g5	3.307	1.72546	8.74068e-15	5.76369e-13	yes	up	24.96	26.79	123.34	119.1	25.875	121.22
TRINITY_DN37294_c1_g1	0.239	-2.06576	8.79773e-15	5.79125e-13	yes	down	45.5	45.73	16.19	15.74	45.615	15.965
TRINITY_DN26528_c0_g3	0.019	-5.68524	8.85972e-15	5.82197e-13	yes	down	18.46	22.39	0.47	0.63	20.425	0.55
TRINITY_DN37567_c0_g1	3.159	1.65928	9.00791e-15	5.90912e-13	yes	up	95.41	96.93	414.43	424.85	96.17	419.64
TRINITY_DN36547_c0_g1	5.483	2.45492	9.06405e-15	5.92549e-13	yes	up	12.47	11.67	97.14	101.44	12.07	99.29
TRINITY_DN36389_c0_g1	0.197	-2.34725	9.05241e-15	5.92808e-13	yes	down	40.11	39.37	10.93	10.5	39.74	10.715
TRINITY_DN36846_c0_g2	0.235	-2.08843	9.24217e-15	6.03155e-13	yes	down	55	58.47	17.49	17.64	56.735	17.565
TRINITY_DN26628_c0_g2	0.065	-3.93369	9.30719e-15	6.06356e-13	yes	down	24.62	23.46	1.83	2.66	24.04	2.245
TRINITY_DN25837_c0_g1	0.014	-6.14457	9.48449e-15	6.16849e-13	yes	down	11.48	10.45	0.23	0.2	10.965	0.215
TRINITY_DN34667_c1_g1	0.043	-4.54532	9.64949e-15	6.24373e-13	yes	down	19.86	17.59	1.3	0.89	18.725	1.095
TRINITY_DN38368_c3_g5	0.133	-2.90862	9.63413e-15	6.24443e-13	yes	down	66.63	64.14	15.26	11.84	65.385	13.55
TRINITY_DN31393_c2_g2	0.286	-1.80817	9.62136e-15	6.24681e-13	yes	down	41.75	41.25	16.7	16.6	41.5	16.65
TRINITY_DN37362_c0_g1	0.204	-2.29107	9.67274e-15	6.24813e-13	yes	down	35.27	32.35	9.7	9.13	33.81	9.415
TRINITY_DN29193_c1_g1	0.29	-1.78554	9.84778e-15	6.3504e-13	yes	down	48.53	50.9	21.1	20.4	49.715	20.75
TRINITY_DN34374_c0_g1	0.297	-1.75196	9.96326e-15	6.40313e-13	yes	down	75.88	75.65	31.11	29.04	75.765	30.075
TRINITY_DN26478_c1_g1	3.004	1.58688	9.94787e-15	6.40407e-13	yes	up	136.6	146.61	601.53	578.37	141.605	589.95
TRINITY_DN35982_c2_g1	0.409	-1.28972	1.00671e-14	6.45892e-13	yes	down	667.87	658.41	374.81	350.06	663.14	362.435
TRINITY_DN31232_c0_g1	0.096	-3.38439	1.01033e-14	6.4712e-13	yes	down	24.52	21.66	3.34	2.62	23.09	2.98
TRINITY_DN32484_c0_g1	3.961	1.98597	1.01848e-14	6.51245e-13	yes	up	12.65	13.1	74.64	75.03	12.875	74.835
TRINITY_DN33494_c0_g3	0.289	-1.79059	1.0269e-14	6.55526e-13	yes	down	121.56	119.44	50.58	46.22	120.5	48.4
TRINITY_DN29076_c0_g1	0.088	-3.5026	1.03606e-14	6.59155e-13	yes	down	63.87	60.99	8.15	8.13	62.43	8.14
TRINITY_DN31096_c1_g1	0.342	-1.54973	1.03491e-14	6.59532e-13	yes	down	152.62	149.47	76.77	72.33	151.045	74.55
TRINITY_DN29836_c0_g1	0.241	-2.05562	1.04435e-14	6.63318e-13	yes	down	73.79	73.49	26.17	23.62	73.64	24.895
TRINITY_DN27515_c3_g1	0.077	-3.70353	1.04851e-14	6.64852e-13	yes	down	11.83	12.27	1.42	1.2	12.05	1.31
TRINITY_DN31078_c0_g1	0.061	-4.03333	1.05955e-14	6.70731e-13	yes	down	45.55	50.76	5.02	5.26	48.155	5.14
TRINITY_DN27475_c0_g1	4.065	2.02311	1.06244e-14	6.7144e-13	yes	up	50.37	48.29	261.66	274.89	49.33	268.275
TRINITY_DN28626_c0_g1	0.378	-1.40527	1.0949e-14	6.90805e-13	yes	down	2965.99	2818.81	1440.35	1462.08	2892.4	1451.21
TRINITY_DN24479_c0_g1	0.104	-3.27137	1.10478e-14	6.95881e-13	yes	down	105.21	99.39	14.7	15.51	102.3	15.105
TRINITY_DN27937_c3_g1	0.183	-2.45274	1.1392e-14	7.16378e-13	yes	down	68.56	59.99	16.77	16.39	64.275	16.58
TRINITY_DN26788_c1_g1	0.098	-3.35283	1.14985e-14	7.20684e-13	yes	down	34.14	39.01	5	5.12	36.575	5.06
TRINITY_DN32855_c0_g2	6.362	2.66945	1.14942e-14	7.21605e-13	yes	up	3.28	3.44	30.89	29.05	3.36	29.97
TRINITY_DN33848_c1_g1	0.106	-3.24416	1.16504e-14	7.29003e-13	yes	down	57.58	58.38	9.4	7.22	57.98	8.31
TRINITY_DN30101_c0_g3	0.278	-1.84498	1.16707e-14	7.29071e-13	yes	down	42.34	44.24	17.09	16.39	43.29	16.74
TRINITY_DN29411_c1_g1	0.359	-1.47697	1.17437e-14	7.31227e-13	yes	down	310.34	311.26	195.43	198.93	310.8	197.18
TRINITY_DN26962_c0_g1	0.073	-3.77326	1.17359e-14	7.31941e-13	yes	down	44.81	100.38	50.37	68.88	72.595	59.625
TRINITY_DN27957_c0_g1	0.352	-1.50771	1.18014e-14	7.33617e-13	yes	down	413.19	390.07	191.04	191.2	401.63	191.12
TRINITY_DN34665_c0_g1	0.305	-1.7134	1.19486e-14	7.41553e-13	yes	down	94.11	102.77	44.75	40.91	98.44	42.83
TRINITY_DN28574_c3_g3	0.074	-3.74928	1.19727e-14	7.41836e-13	yes	down	24.08	23.82	2.58	2.88	23.95	2.73
TRINITY_DN37358_c0_g2	0.265	-1.91349	1.21132e-14	7.49322e-13	yes	down	149.44	167.17	70.94	64.32	158.305	67.63
TRINITY_DN38215_c1_g1	0.124	-3.01574	1.214e-14	7.49757e-13	yes	down	82.5	68.58	21.49	16.26	75.54	18.875
TRINITY_DN31715_c0_g1	0.191	-2.38713	1.2278e-14	7.57049e-13	yes	down	98.14	87.3	21.06	21.63	92.72	21.345
TRINITY_DN36464_c0_g1	0.261	-1.94036	1.23328e-14	7.59199e-13	yes	down	86.76	95.38	33.49	34.48	91.07	33.985
TRINITY_DN31134_c0_g1	0.253	-1.98461	1.23824e-14	7.61019e-13	yes	down	110.94	126.89	44.2	47.52	118.915	45.86
TRINITY_DN30357_c0_g2	0.174	-2.51887	1.2425e-14	7.62399e-13	yes	down	57.19	51.68	13.87	13.15	54.435	13.51
TRINITY_DN29831_c0_g1	0.17	-2.55878	1.25511e-14	7.68898e-13	yes	down	48.57	43.25	9.27	8.4	45.91	8.835
TRINITY_DN27437_c0_g5	0.096	-3.3739	1.25933e-14	7.70238e-13	yes	down	27.38	23.05	3.34	3.53	25.215	3.435
TRINITY_DN25128_c0_g1	4.798	2.26253	1.27568e-14	7.78986e-13	yes	up	14.29	12.98	100.28	100.72	13.635	100.5
TRINITY_DN34429_c0_g1	4.425	2.14557	1.28801e-14	7.8525e-13	yes	up	12.64	12.08	81.65	74.47	12.36	78.06
TRINITY_DN30849_c0_g2	0.007	-7.23118	1.30349e-14	7.93418e-13	yes	down	62.98	47.55	0.52	0.47	55.265	0.495
TRINITY_DN35211_c1_g2	0.328	-1.60792	1.309e-14	7.94226e-13	yes	down	100.22	101.22	47.21	45.68	100.72	46.445
TRINITY_DN35629_c0_g1	0.255	-1.97356	1.30748e-14	7.9457e-13	yes	down	34.12	31.83	12.05	11.86	32.975	11.955
TRINITY_DN27661_c0_g1	0.32	-1.64266	1.32702e-14	8.02593e-13	yes	down	177.37	184.86	78.74	77.57	181.115	78.155
TRINITY_DN26958_c0_g1	7.742	2.95275	1.32614e-14	8.03341e-13	yes	up	3.55	3.52	39.43	36.68	3.535	38.055
TRINITY_DN32174_c0_g3	0.061	-4.03348	1.35318e-14	8.15815e-13	yes	down	26.21	27.27	2.08	2.55	26.74	2.315
TRINITY_DN28827_c2_g1	0.16	-2.64482	1.35236e-14	8.1662e-13	yes	down	91.66	85.08	19.45	20.54	88.37	19.995
TRINITY_DN37899_c1_g4	0.106	-3.23463	1.38932e-14	8.36276e-13	yes	down	280.37	367.16	44.37	52.67	323.765	48.52
TRINITY_DN35271_c1_g1	0.34	-1.55612	1.40902e-14	8.46793e-13	yes	down	105.81	102.37	48.02	47.23	104.09	47.625
TRINITY_DN31741_c1_g2	0.191	-2.38653	1.41813e-14	8.5092e-13	yes	down	72.39	72.63	19.43	19.67	72.51	19.55
TRINITY_DN32940_c0_g1	0.345	-1.53652	1.42494e-14	8.52316e-13	yes	down	159.69	160.37	76.12	73.85	160.03	74.985
TRINITY_DN33733_c1_g4	0.009	-6.72364	1.42413e-14	8.53176e-13	yes	down	9.51	8.41	0.14	0.08	8.96	0.11
TRINITY_DN31150_c3_g1	0.039	-4.67953	1.44923e-14	8.65482e-13	yes	down	21.49	19.16	1.27	1.28	20.325	1.275
TRINITY_DN36652_c2_g1	0.214	-2.22137	1.4611e-14	8.71202e-13	yes	down	685.83	539.2	200.86	172.06	612.515	186.46
TRINITY_DN24300_c0_g1	0.136	-2.88085	1.46438e-14	8.71789e-13	yes	down	550.25	544.83	107.28	106.6	547.54	106.94
TRINITY_DN34676_c0_g2	0.267	-1.9068	1.47013e-14	8.72476e-13	yes	down	143.6	132.25	53.24	52.99	137.925	53.115
TRINITY_DN20122_c0_g1	0.213	-2.23164	1.46862e-14	8.72946e-13	yes	down	56.58	58.43	16.42	18.06	57.505	17.24
TRINITY_DN25484_c0_g1	0.198	-2.33785	1.48297e-14	8.78721e-13	yes	down	145.13	154.07	49.9	43.29	149.6	46.595
TRINITY_DN37164_c0_g4	0.192	-2.37974	1.49715e-14	8.85742e-13	yes	down	37.78	35.64	9.17	9.45	36.71	9.31
TRINITY_DN28476_c0_g1	0.099	-3.33846	1.50497e-14	8.88988e-13	yes	down	50.07	66.2	8.65	9.41	58.135	9.03
TRINITY_DN24059_c0_g1	0	-11.9035	1.54699e-14	9.12387e-13	yes	down	30.86	31.86	0	0	31.36	0
TRINITY_DN32021_c0_g5	19.277	4.26878	1.54954e-14	9.12477e-13	yes	up	1.32	1.74	38.46	45.73	1.53	42.095
TRINITY_DN24691_c0_g1	0.08	-3.63573	1.58972e-14	9.34686e-13	yes	down	93.34	84.11	10.46	7.71	88.725	9.085
TRINITY_DN31618_c1_g1	0.268	-1.90093	1.64103e-14	9.63366e-13	yes	down	182.8	203.81	71.57	70.17	193.305	70.87
TRINITY_DN38126_c2_g2	0.18	-2.47003	1.66866e-14	9.76565e-13	yes	down	22.65	23.2	5.76	5.84	22.925	5.8
TRINITY_DN32992_c1_g2	0.186	-2.42406	1.66661e-14	9.76871e-13	yes	down	95.22	110.76	26.48	26.23	102.99	26.355
TRINITY_DN25156_c0_g1	0.037	-4.74735	1.68187e-14	9.82779e-13	yes	down	13.67	13.03	0.73	0.75	13.35	0.74
TRINITY_DN31441_c1_g6	0.207	-2.27289	1.70843e-14	9.9677e-13	yes	down	26.17	26.22	8.03	7.14	26.195	7.585
TRINITY_DN38547_c7_g4	0.264	-1.92149	1.71167e-14	9.97129e-13	yes	down	20.55	19.15	7.38	7.36	19.85	7.37
TRINITY_DN36471_c0_g4	0.221	-2.17657	1.79479e-14	1.04395e-12	yes	down	32.15	29.25	9.09	9.81	30.7	9.45
TRINITY_DN27072_c0_g1	0.329	-1.60231	1.81315e-14	1.05302e-12	yes	down	136.74	136.62	72.97	68.61	136.68	70.79
TRINITY_DN27528_c1_g1	0.043	-4.55374	1.8462e-14	1.07057e-12	yes	down	15.73	14.8	1.02	0.78	15.265	0.9
TRINITY_DN36822_c0_g1	4.646	2.21592	1.85239e-14	1.07252e-12	yes	up	9.47	8.46	75.49	72.9	8.965	74.195
TRINITY_DN29377_c3_g1	0.18	-2.47295	1.89686e-14	1.0966e-12	yes	down	51.77	45.79	11.71	12.96	48.78	12.335
TRINITY_DN31154_c2_g2	94.303	6.55924	1.92988e-14	1.11399e-12	yes	up	0.36	0.55	74.18	78.63	0.455	76.405
TRINITY_DN36811_c1_g5	0.232	-2.10599	1.93997e-14	1.11812e-12	yes	down	46.73	47.15	14.69	15.77	46.94	15.23
TRINITY_DN31417_c0_g1	0.316	-1.66235	1.96549e-14	1.13111e-12	yes	down	196.97	213.04	96.12	79.59	205.005	87.855
TRINITY_DN33247_c2_g4	0.032	-4.96563	1.98332e-14	1.13965e-12	yes	down	21.58	19.6	1.02	0.78	20.59	0.9
TRINITY_DN27492_c0_g1	0.192	-2.38293	1.9892e-14	1.14129e-12	yes	down	25.26	25.8	7.04	6.82	25.53	6.93
TRINITY_DN26776_c0_g1	0.378	-1.40407	1.99856e-14	1.14494e-12	yes	down	170.96	173.91	97.69	96.69	172.435	97.19
TRINITY_DN37444_c3_g3	0.46	-1.12137	2.00498e-14	1.14688e-12	yes	down	4042.79	3852.94	2524.62	2546.12	3947.86	2535.37
TRINITY_DN25547_c0_g1	0.354	-1.49665	2.02854e-14	1.15862e-12	yes	down	413.5	414.91	197.29	210.77	414.205	204.03
TRINITY_DN38363_c2_g1	0.175	-2.51456	2.05448e-14	1.16816e-12	yes	down	29.42	27.92	7.55	6.95	28.67	7.25
TRINITY_DN28056_c0_g1	0.117	-3.09308	2.04909e-14	1.1686e-12	yes	down	73.33	68.5	10.42	13.94	70.915	12.18
TRINITY_DN25639_c1_g2	0.117	-3.0915	2.05412e-14	1.16971e-12	yes	down	23.7	27.05	4.07	4.63	25.375	4.35
TRINITY_DN29119_c2_g3	0.051	-4.28314	2.07075e-14	1.17215e-12	yes	down	28.93	26.79	2.3	1.55	27.86	1.925
TRINITY_DN33397_c2_g2	0.109	-3.19223	2.06784e-14	1.17225e-12	yes	down	13.02	13.78	1.95	2.2	13.4	2.075
TRINITY_DN36146_c0_g2	0.247	-2.0153	2.06713e-14	1.1736e-12	yes	down	39.09	36.23	13.28	12.29	37.66	12.785
TRINITY_DN31124_c1_g3	0.337	-1.56871	2.09945e-14	1.18135e-12	yes	down	124.11	114.97	56.43	57.78	119.54	57.105
TRINITY_DN31029_c1_g1	0.32	-1.6422	2.0967e-14	1.18156e-12	yes	down	63.87	62.73	28.67	28.75	63.3	28.71
TRINITY_DN31294_c0_g1	0.169	-2.5683	2.09422e-14	1.18191e-12	yes	down	33.86	33.87	8.11	8.24	33.865	8.175
TRINITY_DN31527_c1_g1	0.129	-2.95338	2.10586e-14	1.18321e-12	yes	down	28.5	29.48	7.28	5.79	28.99	6.535
TRINITY_DN30785_c2_g2	0.215	-2.21678	2.09368e-14	1.18336e-12	yes	down	91.02	100.57	28.83	32.53	95.795	30.68
TRINITY_DN34119_c0_g1	0.285	-1.81193	2.11143e-14	1.18458e-12	yes	down	78.79	74.86	26.23	29.46	76.825	27.845
TRINITY_DN32341_c0_g2	3.3	1.72239	2.15717e-14	1.20846e-12	yes	up	11.77	11.91	51.4	51.06	11.84	51.23
TRINITY_DN24404_c1_g3	0.36	-1.47393	2.20418e-14	1.23298e-12	yes	down	239.72	219	117.57	114.59	229.36	116.08
TRINITY_DN28153_c4_g1	4.705	2.23408	2.22031e-14	1.24017e-12	yes	up	16.68	17.26	107.76	116.29	16.97	112.025
TRINITY_DN37669_c2_g4	0.12	-3.06075	2.24002e-14	1.24935e-12	yes	down	39	38.51	6.48	6.72	38.755	6.6
TRINITY_DN35413_c0_g1	0.321	-1.63968	2.24644e-14	1.25109e-12	yes	down	651.58	592.04	278.37	279.64	621.81	279.005
TRINITY_DN38147_c2_g1	2.292	1.19633	2.25211e-14	1.25241e-12	yes	up	201.23	213.52	682.72	681.75	207.375	682.235
TRINITY_DN34450_c0_g1	0.342	-1.54724	2.26021e-14	1.25507e-12	yes	down	87.95	92.66	45.23	44.3	90.305	44.765
TRINITY_DN28074_c1_g2	0.156	-2.67909	2.29518e-14	1.27263e-12	yes	down	64.68	54.78	12.73	13.49	59.73	13.11
TRINITY_DN36822_c0_g2	12.383	3.63033	2.31855e-14	1.28372e-12	yes	up	3.83	2.72	51.94	54.71	3.275	53.325
TRINITY_DN24404_c1_g1	0.307	-1.70278	2.34873e-14	1.29854e-12	yes	down	158.33	155.44	67.31	70	156.885	68.655
TRINITY_DN32194_c1_g7	0.113	-3.14324	2.39271e-14	1.31901e-12	yes	down	144.78	139.88	21.62	20.46	142.33	21.04
TRINITY_DN33555_c0_g1	0.125	-3.00483	2.39195e-14	1.32051e-12	yes	down	21.81	19.92	3.75	4.06	20.865	3.905
TRINITY_DN34509_c0_g1	0.196	-2.35099	2.4244e-14	1.33454e-12	yes	down	22.18	20.72	5.81	6.03	21.45	5.92
TRINITY_DN23826_c0_g1	685.08	9.42013	2.43584e-14	1.3389e-12	yes	up	0	0.02	12.27	14.24	0.01	13.255
TRINITY_DN26869_c1_g2	0.36	-1.47492	2.4604e-14	1.35045e-12	yes	down	906.02	850.44	444.14	437.86	878.23	441
TRINITY_DN33849_c0_g2	0.199	-2.32578	2.57746e-14	1.41266e-12	yes	down	28.23	29.88	8.45	7.79	29.055	8.12
TRINITY_DN31560_c0_g1	0.164	-2.61111	2.58755e-14	1.41614e-12	yes	down	19.12	19.02	5	4.07	19.07	4.535
TRINITY_DN31398_c0_g1	0.1	-3.31854	2.61256e-14	1.42777e-12	yes	down	25.07	23.96	4.22	2.54	24.515	3.38
TRINITY_DN30135_c4_g4	3.115	1.63945	2.62103e-14	1.43034e-12	yes	up	44.59	43.93	199.57	182.5	44.26	191.035
TRINITY_DN34143_c2_g1	0.096	-3.38102	2.66602e-14	1.45281e-12	yes	down	46.98	47.18	5.54	7.31	47.08	6.425
TRINITY_DN38095_c2_g1	0.324	-1.62454	2.70953e-14	1.4744e-12	yes	down	105.04	111.26	52.94	49.42	108.15	51.18
TRINITY_DN30053_c1_g1	0.2	-2.32232	2.72917e-14	1.48297e-12	yes	down	332.13	283.04	81.36	89.15	307.585	85.255
TRINITY_DN30424_c1_g2	0.203	-2.30314	2.73635e-14	1.48474e-12	yes	down	48.07	42.69	12.71	13.21	45.38	12.96
TRINITY_DN33256_c0_g2	0.377	-1.40604	2.7474e-14	1.48862e-12	yes	down	228.55	263.11	150.35	131.73	245.83	141.04
TRINITY_DN29736_c1_g1	0.214	-2.22703	2.75737e-14	1.49188e-12	yes	down	48.4	53.6	15.95	15.29	51	15.62
TRINITY_DN37614_c0_g1	0.163	-2.62112	2.79659e-14	1.51096e-12	yes	down	15.58	18.47	5.16	4.16	17.025	4.66
TRINITY_DN33247_c2_g2	0.116	-3.10209	2.82606e-14	1.52471e-12	yes	down	34.39	33.1	5.06	4.85	33.745	4.955
TRINITY_DN26231_c4_g3	0.179	-2.48466	2.89746e-14	1.56101e-12	yes	down	129.01	133.84	32.25	35.21	131.425	33.73
TRINITY_DN34454_c0_g1	0.313	-1.67501	2.94096e-14	1.57997e-12	yes	down	43.68	46.53	20.78	19.24	45.105	20.01
TRINITY_DN35230_c0_g1	0.24	-2.05706	2.93701e-14	1.58008e-12	yes	down	18.43	34.37	7.01	6.06	26.4	6.535
TRINITY_DN29025_c0_g2	0.152	-2.72093	3.04154e-14	1.63169e-12	yes	down	17.82	16.54	4.17	4.05	17.18	4.11
TRINITY_DN26380_c1_g3	0.151	-2.73141	3.12619e-14	1.67474e-12	yes	down	20.78	24.57	4.23	4.75	22.675	4.49
TRINITY_DN33900_c0_g1	0.068	-3.87411	3.14323e-14	1.67913e-12	yes	down	10.41	10.59	1.23	0.63	10.5	0.93
TRINITY_DN25997_c0_g7	0.185	-2.43085	3.13978e-14	1.67965e-12	yes	down	94.89	94.64	24.32	25.65	94.765	24.985
TRINITY_DN33070_c0_g1	0.344	-1.53999	3.15416e-14	1.6826e-12	yes	down	93.18	93.82	48.59	47.34	93.5	47.965
TRINITY_DN38368_c3_g1	0.032	-4.95718	3.18376e-14	1.69364e-12	yes	down	74.56	68.35	3.03	3.37	71.455	3.2
TRINITY_DN33189_c1_g1	0.096	-3.38251	3.1825e-14	1.69534e-12	yes	down	23.69	25.15	3.18	2.43	24.42	2.805
TRINITY_DN27305_c2_g1	0.382	-1.39019	3.19637e-14	1.69797e-12	yes	down	307.8	301.01	159.45	168.55	304.405	164
TRINITY_DN33529_c0_g2	0.425	-1.23416	3.22347e-14	1.70759e-12	yes	down	384.35	394.72	239.87	234.6	389.535	237.235
TRINITY_DN37118_c0_g3	0.396	-1.33647	3.2217e-14	1.70903e-12	yes	down	93.09	97.97	54.95	51.5	95.53	53.225
TRINITY_DN32736_c1_g1	0.199	-2.32591	3.26828e-14	1.72891e-12	yes	down	22.52	24.72	7.45	8.19	23.62	7.82
TRINITY_DN33549_c0_g2	0.054	-4.20957	3.30391e-14	1.7429e-12	yes	down	72.53	63.93	6.29	3.57	68.23	4.93
TRINITY_DN36240_c0_g2	0.172	-2.54306	3.3024e-14	1.74453e-12	yes	down	34.31	36.7	9.44	9.97	35.505	9.705
TRINITY_DN29979_c1_g2	0.185	-2.43219	3.34761e-14	1.76351e-12	yes	down	1554.76	1399.82	308.01	358.71	1477.29	333.36
TRINITY_DN36782_c0_g1	0.426	-1.23045	3.35859e-14	1.7644e-12	yes	down	236.43	217.85	119.37	124.31	227.14	121.84
TRINITY_DN31851_c0_g1	0.25	-2.00129	3.35555e-14	1.76524e-12	yes	down	56.19	61.19	21.86	18.02	58.69	19.94
TRINITY_DN26479_c1_g5	0.256	-1.96777	3.37326e-14	1.76966e-12	yes	down	216.95	234.42	84.78	80.92	225.685	82.85
TRINITY_DN27704_c0_g1	0.28	-1.83746	3.3842e-14	1.77295e-12	yes	down	59.14	64.56	23.75	24.94	61.85	24.345
TRINITY_DN29455_c0_g1	0.406	-1.30036	3.41086e-14	1.782e-12	yes	down	353.81	337.23	245.51	251.01	345.52	248.26
TRINITY_DN30420_c2_g2	0.259	-1.94848	3.40834e-14	1.78314e-12	yes	down	182.32	177.74	62.57	68.1	180.03	65.335
TRINITY_DN34951_c0_g1	0.337	-1.56809	3.44034e-14	1.79493e-12	yes	down	70.55	69.4	39.61	33.69	69.975	36.65
TRINITY_DN28228_c0_g2	0.322	-1.63524	3.44854e-14	1.79674e-12	yes	down	320.98	305.89	144.52	135.65	313.435	140.085
TRINITY_DN28500_c1_g1	0.067	-3.89293	3.47468e-14	1.80788e-12	yes	down	32.99	29.29	2.86	2.95	31.14	2.905
TRINITY_DN34152_c0_g4	0.048	-4.37917	3.50212e-14	1.81966e-12	yes	down	11.48	11.79	0.89	0.64	11.635	0.765
TRINITY_DN32945_c1_g1	0.198	-2.33706	3.5114e-14	1.82199e-12	yes	down	16.5	17.19	5.42	4.28	16.845	4.85
TRINITY_DN35449_c1_g2	8.735	3.12689	3.52306e-14	1.82555e-12	yes	up	3.57	4.57	38.5	37.91	4.07	38.205
TRINITY_DN36150_c0_g2	0.213	-2.22989	3.55629e-14	1.84026e-12	yes	down	72.21	64.69	22.44	29.52	68.45	25.98
TRINITY_DN31631_c0_g2	0.335	-1.57606	3.57598e-14	1.84542e-12	yes	down	109.7	107.29	53.17	48.86	108.495	51.015
TRINITY_DN28277_c0_g4	0.285	-1.81134	3.57301e-14	1.8464e-12	yes	down	53.1	50.18	20.28	21.43	51.64	20.855
TRINITY_DN35654_c0_g2	0.179	-2.4857	3.5865e-14	1.84834e-12	yes	down	6.17	6.61	1.57	1.73	6.39	1.65
TRINITY_DN26518_c0_g1	0.199	-2.33148	3.59358e-14	1.84948e-12	yes	down	47.01	45.91	11.46	13.31	46.46	12.385
TRINITY_DN30943_c0_g1	0.258	-1.95337	3.61177e-14	1.85633e-12	yes	down	41.24	42.35	14.92	14.13	41.795	14.525
TRINITY_DN32957_c0_g3	0.037	-4.74007	3.72851e-14	1.91373e-12	yes	down	14.1	13.35	0.84	0.54	13.725	0.69
TRINITY_DN29970_c1_g2	0.284	-1.81579	3.75345e-14	1.92393e-12	yes	down	295.4	289.03	147.42	126.13	292.215	136.775
TRINITY_DN31873_c1_g1	0.263	-1.92814	3.75907e-14	1.92422e-12	yes	down	282.38	295.58	114.15	111.21	288.98	112.68
TRINITY_DN27854_c1_g1	0.284	-1.81556	3.80129e-14	1.94321e-12	yes	down	62.31	70.69	25.43	26.53	66.5	25.98
TRINITY_DN32446_c1_g1	0.008	-7.01703	3.83201e-14	1.95628e-12	yes	down	10.94	11.23	0.11	0.14	11.085	0.125
TRINITY_DN30580_c0_g1	0.281	-1.83012	3.87561e-14	1.97588e-12	yes	down	39.4	43.01	16.36	15.8	41.205	16.08
TRINITY_DN24188_c0_g1	0.003	-8.4981	3.9119e-14	1.99171e-12	yes	down	36.52	26.2	0.13	0.08	31.36	0.105
TRINITY_DN35952_c0_g4	0.254	-1.97473	3.99027e-14	2.02889e-12	yes	down	76.05	73.37	24.94	25.42	74.71	25.18
TRINITY_DN32056_c0_g2	0.064	-3.97528	4.01185e-14	2.03714e-12	yes	down	145.92	153.3	18.68	17.37	149.61	18.025
TRINITY_DN38406_c3_g1	0.379	-1.40129	4.05874e-14	2.05545e-12	yes	down	2956.78	2627.57	1518.55	1604.67	2792.18	1561.61
TRINITY_DN37136_c2_g7	0.247	-2.01781	4.05848e-14	2.05807e-12	yes	down	62.15	98.02	32.6	20.73	80.085	26.665
TRINITY_DN37444_c3_g1	0.412	-1.27887	4.07972e-14	2.06333e-12	yes	down	3493.39	3279.08	1914.73	1951.42	3386.24	1933.08
TRINITY_DN29525_c3_g2	0.215	-2.21814	4.09257e-14	2.06708e-12	yes	down	48.64	48	14.22	14.8	48.32	14.51
TRINITY_DN26454_c0_g2	3.312	1.72772	4.10356e-14	2.06713e-12	yes	up	12.68	12.29	59.78	56.1	12.485	57.94
TRINITY_DN35499_c0_g3	0.208	-2.26408	4.0995e-14	2.06783e-12	yes	down	169.95	167.32	50.31	58.38	168.635	54.345
TRINITY_DN32730_c0_g1	3.442	1.78335	4.11085e-14	2.06806e-12	yes	up	25.52	23.63	123.27	128.35	24.575	125.81
TRINITY_DN32790_c0_g3	0.094	-3.41272	4.19117e-14	2.10568e-12	yes	down	47.16	48.13	5.09	6.34	47.645	5.715
TRINITY_DN29403_c0_g3	0.386	-1.37426	4.22709e-14	2.12092e-12	yes	down	400.01	388.34	217.05	208.67	394.175	212.86
TRINITY_DN33652_c0_g3	0.255	-1.96967	4.36644e-14	2.18506e-12	yes	down	231.29	212.9	74.34	85.04	222.095	79.69
TRINITY_DN38006_c0_g1	0.305	-1.71233	4.37382e-14	2.18587e-12	yes	down	26.99	28.83	15	15.29	27.91	15.145
TRINITY_DN36796_c0_g1	0.296	-1.75707	4.3654e-14	2.18742e-12	yes	down	35.68	38.83	14.28	14.05	37.255	14.165
TRINITY_DN33111_c0_g2	0.282	-1.82579	4.39127e-14	2.19171e-12	yes	down	33.44	35.28	12.57	13.64	34.36	13.105
TRINITY_DN36716_c0_g1	0.253	-1.98096	4.41143e-14	2.196e-12	yes	down	61.14	60.02	21.59	22.79	60.58	22.19
TRINITY_DN33797_c0_g1	0.442	-1.1766	4.40918e-14	2.19776e-12	yes	down	335.47	327.05	210.3	203.41	331.26	206.855
TRINITY_DN36000_c0_g1	0.095	-3.39695	4.44686e-14	2.20497e-12	yes	down	6.32	6.38	0.93	1.05	6.35	0.99
TRINITY_DN36809_c0_g1	3.179	1.66846	4.43677e-14	2.20572e-12	yes	up	12.26	15.53	48.18	51.6	13.895	49.89
TRINITY_DN31682_c0_g2	0.255	-1.97394	4.44334e-14	2.20611e-12	yes	down	81.51	84.73	27.62	31.33	83.12	29.475
TRINITY_DN31205_c0_g3	0.07	-3.83198	4.53646e-14	2.24646e-12	yes	down	25.99	25.09	2.76	2.18	25.54	2.47
TRINITY_DN24633_c0_g1	0.209	-2.25667	4.60894e-14	2.27939e-12	yes	down	31.53	35.36	9.8	10.26	33.445	10.03
TRINITY_DN28265_c0_g1	0.363	-1.46389	4.63242e-14	2.28802e-12	yes	down	191.94	186.11	94.06	99.38	189.025	96.72
TRINITY_DN30776_c1_g1	0.194	-2.36898	4.6691e-14	2.30314e-12	yes	down	65.7	65.21	16.77	18.91	65.455	17.84
TRINITY_DN27114_c0_g1	0.342	-1.54646	4.69673e-14	2.31376e-12	yes	down	139.76	141.96	68.23	69.52	140.86	68.875
TRINITY_DN37927_c4_g1	0.096	-3.38313	4.72201e-14	2.3232e-12	yes	down	1294.59	1326.7	100.15	94.4	1310.64	97.275
TRINITY_DN26663_c0_g1	3.661	1.87237	4.75972e-14	2.33873e-12	yes	up	6.12	6.39	32.98	34.08	6.255	33.53
TRINITY_DN28274_c1_g1	0.211	-2.24738	4.79157e-14	2.35134e-12	yes	down	48.96	45.87	12.46	13.11	47.415	12.785
TRINITY_DN34458_c1_g2	0.013	-6.24561	4.90619e-14	2.40448e-12	yes	down	19.35	21.52	0.41	0.32	20.435	0.365
TRINITY_DN25354_c4_g1	0.115	-3.12599	4.94614e-14	2.42093e-12	yes	down	209.32	206.57	32.89	34.16	207.945	33.525
TRINITY_DN32133_c1_g2	0.03	-5.0547	4.9687e-14	2.42884e-12	yes	down	133.26	107.83	7.11	4.43	120.545	5.77
TRINITY_DN35671_c0_g2	0.229	-2.12397	5.02495e-14	2.45318e-12	yes	down	26.29	28.66	8.46	8.77	27.475	8.615
TRINITY_DN27585_c1_g1	3.603	1.84904	5.03968e-14	2.45722e-12	yes	up	15.53	16.41	80.88	75.99	15.97	78.435
TRINITY_DN27242_c0_g1	0.349	-1.51982	5.13021e-14	2.49815e-12	yes	down	119.08	125.29	59.32	59.34	122.185	59.33
TRINITY_DN31925_c0_g1	2.185	1.12731	5.16078e-14	2.50982e-12	yes	up	690.54	669.18	2280.55	2556.51	679.86	2418.53
TRINITY_DN30325_c0_g2	0.329	-1.60353	5.17347e-14	2.51277e-12	yes	down	76.58	84	36.24	36.91	80.29	36.575
TRINITY_DN33294_c1_g1	4.095	2.03399	5.2071e-14	2.52587e-12	yes	up	12.33	10.91	55.16	53.7	11.62	54.43
TRINITY_DN29318_c0_g1	0.178	-2.49359	5.23644e-14	2.53687e-12	yes	down	86.79	79.07	20.03	24.56	82.93	22.295
TRINITY_DN32174_c0_g2	0.272	-1.87918	5.29491e-14	2.56193e-12	yes	down	50.02	45.49	18.2	18.17	47.755	18.185
TRINITY_DN31760_c0_g4	6.173	2.62593	5.31693e-14	2.56931e-12	yes	up	13.83	17.01	130.49	129.52	15.42	130.005
TRINITY_DN34492_c1_g1	0.289	-1.79143	5.33055e-14	2.57262e-12	yes	down	47.17	45.8	19.41	18.37	46.485	18.89
TRINITY_DN36606_c0_g3	0.27	-1.89007	5.38935e-14	2.59769e-12	yes	down	32.73	40.21	12.38	11.29	36.47	11.835
TRINITY_DN37245_c1_g1	0.342	-1.54849	5.43535e-14	2.61655e-12	yes	down	58.47	62.56	29.92	28.08	60.515	29
TRINITY_DN36061_c1_g4	30.885	4.94882	5.46993e-14	2.62654e-12	yes	up	0.36	0.38	14.77	16.21	0.37	15.49
TRINITY_DN31686_c0_g1	0.291	-1.78293	5.4643e-14	2.62715e-12	yes	down	61.79	69.79	28.24	26.31	65.79	27.275
TRINITY_DN32868_c1_g5	0.111	-3.17688	5.4972e-14	2.6363e-12	yes	down	74.02	68.09	11.01	10.88	71.055	10.945
TRINITY_DN35254_c0_g1	0.145	-2.78787	5.59028e-14	2.67755e-12	yes	down	10.45	11.2	2.3	2.09	10.825	2.195
TRINITY_DN35492_c1_g6	0.22	-2.18546	5.62622e-14	2.69137e-12	yes	down	159.45	143.57	48.75	43.96	151.51	46.355
TRINITY_DN25407_c0_g2	0.011	-6.54144	5.66735e-14	2.70424e-12	yes	down	19.52	18.07	0.17	0.29	18.795	0.23
TRINITY_DN31405_c2_g2	2.767	1.46811	5.66604e-14	2.70701e-12	yes	up	37.61	38.6	138.3	136.32	38.105	137.31
TRINITY_DN29038_c1_g5	0.056	-4.16511	5.73624e-14	2.73368e-12	yes	down	21.99	20.35	1.83	1.42	21.17	1.625
TRINITY_DN31978_c0_g1	0.356	-1.48907	5.76852e-14	2.74561e-12	yes	down	126.57	133.41	80.52	75.46	129.99	77.99
TRINITY_DN29213_c0_g2	0.022	-5.52583	5.79286e-14	2.75375e-12	yes	down	13.79	13.85	0.51	0.28	13.82	0.395
TRINITY_DN30420_c2_g1	0.271	-1.88198	5.86058e-14	2.78246e-12	yes	down	86.7	82	34.19	31.39	84.35	32.79
TRINITY_DN36003_c0_g2	0.131	-2.93201	5.88966e-14	2.79277e-12	yes	down	30.22	37.4	6.07	7.18	33.81	6.625
TRINITY_DN26262_c1_g1	0.271	-1.88233	5.96533e-14	2.82513e-12	yes	down	13380.5	12797.6	4479.5	4924.58	13089	4702.04
TRINITY_DN26860_c0_g1	0.03	-5.0456	6.09012e-14	2.88064e-12	yes	down	14.3	13.95	0.56	0.7	14.125	0.63
TRINITY_DN32114_c0_g1	6.233	2.63996	6.14016e-14	2.90069e-12	yes	up	3.51	3.93	32.04	33.21	3.72	32.625
TRINITY_DN35774_c0_g3	6.311	2.65785	6.21969e-14	2.93461e-12	yes	up	5.2	4.91	42.92	41.28	5.055	42.1
TRINITY_DN29027_c0_g1	0.349	-1.52036	6.26115e-14	2.95051e-12	yes	down	83.55	91.99	40.47	40.1	87.77	40.285
TRINITY_DN26598_c3_g2	0.055	-4.17434	6.29827e-14	2.96432e-12	yes	down	22.38	18.82	1.87	2.3	20.6	2.085
TRINITY_DN34817_c3_g1	0.42	-1.25114	6.34918e-14	2.98459e-12	yes	down	193.1	187.85	108.53	109.64	190.475	109.085
TRINITY_DN34945_c1_g2	0.129	-2.95216	6.42373e-14	3.0159e-12	yes	down	44.57	39.94	8.52	6.54	42.255	7.53
TRINITY_DN37948_c1_g2	0.146	-2.7719	6.46528e-14	3.03166e-12	yes	down	12.12	12.1	2.51	2.35	12.11	2.43
TRINITY_DN32108_c0_g1	0.171	-2.54975	6.54198e-14	3.06384e-12	yes	down	9.87	10.25	2.47	2.37	10.06	2.42
TRINITY_DN33555_c0_g2	0.268	-1.89913	6.55485e-14	3.06609e-12	yes	down	43.95	41.06	15.78	16.28	42.505	16.03
TRINITY_DN29165_c1_g1	0.345	-1.53574	6.676e-14	3.11892e-12	yes	down	122.11	119.89	59.93	57.76	121	58.845
TRINITY_DN28984_c0_g1	0.304	-1.71966	6.71598e-14	3.13374e-12	yes	down	102.64	115.43	55.29	93.77	109.035	74.53
TRINITY_DN35951_c0_g1	0.366	-1.45071	6.77971e-14	3.15959e-12	yes	down	136.13	130.65	75.96	72.16	133.39	74.06
TRINITY_DN35767_c0_g1	0.283	-1.82014	6.89234e-14	3.20815e-12	yes	down	22.94	24.62	9.47	8.42	23.78	8.945
TRINITY_DN36040_c0_g3	0.241	-2.05307	7.14921e-14	3.31148e-12	yes	down	119.94	117.56	38.36	43.86	118.75	41.11
TRINITY_DN35584_c0_g1	0.397	-1.33277	7.1326e-14	3.31186e-12	yes	down	138.44	145.57	76.74	71.95	142.005	74.345
TRINITY_DN28601_c0_g7	0.165	-2.60147	7.12405e-14	3.31194e-12	yes	down	16.33	17.1	3.58	4.22	16.715	3.9
TRINITY_DN27875_c1_g1	0.294	-1.76573	7.14826e-14	3.31508e-12	yes	down	62.74	58.41	21.5	20.74	60.575	21.12
TRINITY_DN36201_c2_g2	3.357	1.74719	7.1989e-14	3.32234e-12	yes	up	26.51	26.11	129.61	130.34	26.31	129.975
TRINITY_DN33048_c1_g1	0.375	-1.41371	7.19476e-14	3.32447e-12	yes	down	56.68	58.31	29.89	29.43	57.495	29.66
TRINITY_DN25491_c3_g1	0.29	-1.78701	7.1879e-14	3.32535e-12	yes	down	64.25	65.77	28.62	23.5	65.01	26.06
TRINITY_DN36054_c1_g1	0.311	-1.68453	7.35092e-14	3.38838e-12	yes	down	82.45	74.51	33.41	31.38	78.48	32.395
TRINITY_DN29338_c0_g2	0.061	-4.02677	7.36214e-14	3.38944e-12	yes	down	44.98	33.76	5.82	4.92	39.37	5.37
TRINITY_DN31496_c0_g1	0.39	-1.35731	7.38539e-14	3.39192e-12	yes	down	164.55	172.43	91.42	90.66	168.49	91.04
TRINITY_DN32471_c0_g2	0.357	-1.48407	7.37831e-14	3.39277e-12	yes	down	527.68	491.58	254.12	261.88	509.63	258
TRINITY_DN33969_c2_g1	0.29	-1.78807	7.44537e-14	3.41122e-12	yes	down	31.82	35.16	14.11	15.37	33.49	14.74
TRINITY_DN38422_c4_g1	0.23	-2.1174	7.43928e-14	3.41254e-12	yes	down	63.2	64.79	16.65	16.87	63.995	16.76
TRINITY_DN37022_c0_g1	0.082	-3.61319	7.46477e-14	3.41599e-12	yes	down	88.74	129.75	1.46	8.85	109.245	5.155
TRINITY_DN35605_c0_g1	0.375	-1.41619	7.5004e-14	3.42816e-12	yes	down	67.66	65.5	33.9	33.46	66.58	33.68
TRINITY_DN31441_c1_g2	0.111	-3.17257	7.58503e-14	3.46268e-12	yes	down	11.79	11.43	1.88	1.72	11.61	1.8
TRINITY_DN23765_c0_g1	0.328	-1.61001	7.6812e-14	3.50237e-12	yes	down	88.04	85.63	39.45	40.47	86.835	39.96
TRINITY_DN37511_c2_g2	0.468	-1.09421	7.78684e-14	3.54628e-12	yes	down	684.22	658.95	425.03	411.03	671.585	418.03
TRINITY_DN32396_c1_g2	3.98	1.99278	7.80017e-14	3.5481e-12	yes	up	8.15	9.7	55.8	55.2	8.925	55.5
TRINITY_DN26862_c0_g1	0.383	-1.38516	7.88006e-14	3.58015e-12	yes	down	543.58	508.66	272.05	290.47	526.12	281.26
TRINITY_DN33939_c3_g3	0.125	-3.00017	7.98784e-14	3.62478e-12	yes	down	46.46	57.2	8.22	10.15	51.83	9.185
TRINITY_DN29672_c0_g1	0.296	-1.75564	8.09775e-14	3.67027e-12	yes	down	63.22	60	25.54	24	61.61	24.77
TRINITY_DN34349_c0_g1	0.175	-2.51375	8.11055e-14	3.67169e-12	yes	down	8.33	8.84	2.09	2.11	8.585	2.1
TRINITY_DN29570_c0_g1	0.282	-1.82704	8.25682e-14	3.73346e-12	yes	down	334.41	390.92	136.48	144.74	362.665	140.61
TRINITY_DN31108_c0_g1	0.367	-1.44754	8.37066e-14	3.77594e-12	yes	down	73.14	79.36	44.78	42.41	76.25	43.595
TRINITY_DN35266_c0_g1	0.353	-1.50411	8.36834e-14	3.77939e-12	yes	down	59.48	58.92	30.74	29.51	59.2	30.125
TRINITY_DN35123_c0_g1	0.005	-7.73746	8.39099e-14	3.78062e-12	yes	down	13.68	11.96	0.07	0.08	12.82	0.075
TRINITY_DN30670_c0_g2	4.138	2.04907	8.50188e-14	3.82605e-12	yes	up	9.43	8.55	54.24	51.78	8.99	53.01
TRINITY_DN37623_c3_g3	0.327	-1.61159	8.51442e-14	3.82715e-12	yes	down	225.87	217	104.85	102.06	221.435	103.455
TRINITY_DN29278_c0_g1	0.361	-1.46917	8.59766e-14	3.86e-12	yes	down	244	239.9	120.86	119.33	241.95	120.095
TRINITY_DN30107_c0_g1	0.178	-2.49205	8.70124e-14	3.90189e-12	yes	down	17.1	16.26	4.81	4.47	16.68	4.64
TRINITY_DN34865_c0_g2	0.041	-4.59886	8.73569e-14	3.91272e-12	yes	down	41.97	43.43	2.19	2.58	42.7	2.385
TRINITY_DN36981_c0_g1	0.31	-1.68786	8.77588e-14	3.9261e-12	yes	down	74.49	75.19	33.14	33.57	74.84	33.355
TRINITY_DN30920_c2_g5	2.895	1.53359	8.79922e-14	3.9319e-12	yes	up	58.85	51.78	228.68	236.32	55.315	232.5
TRINITY_DN33703_c0_g1	3.266	1.70746	8.83539e-14	3.94343e-12	yes	up	19.56	21.63	87.91	87.59	20.595	87.75
TRINITY_DN30804_c1_g5	0.194	-2.36541	8.89071e-14	3.96346e-12	yes	down	152.35	176.38	51.68	47.22	164.365	49.45
TRINITY_DN34070_c0_g2	0.379	-1.39809	8.96879e-14	3.99358e-12	yes	down	54.41	52.53	27.3	27.71	53.47	27.505
TRINITY_DN34277_c0_g1	0.276	-1.85609	8.99949e-14	4.00256e-12	yes	down	30.87	29.76	11.37	12.57	30.315	11.97
TRINITY_DN37278_c0_g1	2.263	1.17816	9.07843e-14	4.03295e-12	yes	up	116.79	121.9	398.33	373.61	119.345	385.97
TRINITY_DN26613_c1_g3	0.286	-1.80745	9.1112e-14	4.04278e-12	yes	down	8862.5	8126.4	3096.57	3261.6	8494.45	3179.09
TRINITY_DN32836_c0_g2	0.299	-1.73943	9.20624e-14	4.08018e-12	yes	down	34.85	38.52	15.7	15.07	36.685	15.385
TRINITY_DN32198_c0_g1	0.198	-2.33912	9.22522e-14	4.08383e-12	yes	down	19.33	19.79	5.6	5.23	19.56	5.415
TRINITY_DN38143_c2_g2	0.098	-3.3522	9.24729e-14	4.08883e-12	yes	down	9	7.86	1.07	1.06	8.43	1.065
TRINITY_DN37466_c1_g2	0.306	-1.70897	9.2913e-14	4.10352e-12	yes	down	61.01	60.92	33.96	34.58	60.965	34.27
TRINITY_DN32384_c0_g2	0.283	-1.82147	9.34053e-14	4.11568e-12	yes	down	101.41	119.28	44.69	44.83	110.345	44.76
TRINITY_DN34698_c0_g4	0.278	-1.84509	9.33103e-14	4.11627e-12	yes	down	93.1	87.32	34.55	36.01	90.21	35.28
TRINITY_DN35035_c0_g4	0.213	-2.23398	9.374e-14	4.12565e-12	yes	down	65.96	61.84	27.09	26.55	63.9	26.82
TRINITY_DN36263_c0_g1	0.376	-1.41165	9.38752e-14	4.12682e-12	yes	down	48.66	49.14	24.64	25.69	48.9	25.165
TRINITY_DN27102_c2_g4	0.166	-2.59421	9.53361e-14	4.18619e-12	yes	down	36.92	39.11	9.03	8.73	38.015	8.88
TRINITY_DN33735_c0_g2	0.357	-1.48692	9.59358e-14	4.20766e-12	yes	down	134.86	129.74	67.25	66.5	132.3	66.875
TRINITY_DN25893_c0_g3	17.78	4.15222	9.60879e-14	4.20947e-12	yes	up	0.88	1.15	24.34	25.46	1.015	24.9
TRINITY_DN32609_c2_g2	0.31	-1.68818	9.68282e-14	4.23701e-12	yes	down	33.55	32.73	12.58	13.16	33.14	12.87
TRINITY_DN38090_c1_g2	4.407	2.13975	9.92818e-14	4.33938e-12	yes	up	5.69	6.22	37.05	36.43	5.955	36.74
TRINITY_DN26327_c0_g1	0.266	-1.91249	1.01007e-13	4.40971e-12	yes	down	29.68	29.88	11.71	11.58	29.78	11.645
TRINITY_DN25749_c0_g1	0.343	-1.54317	1.03686e-13	4.52149e-12	yes	down	151.17	142.92	69.27	70.29	147.045	69.78
TRINITY_DN27688_c0_g1	2.648	1.40486	1.04064e-13	4.53274e-12	yes	up	41.93	41.62	157.88	159.65	41.775	158.765
TRINITY_DN32208_c0_g2	0.415	-1.26906	1.05517e-13	4.59076e-12	yes	down	776.06	729.62	429.33	446.36	752.84	437.845
TRINITY_DN29744_c0_g1	14.764	3.88398	1.05888e-13	4.60162e-12	yes	up	0.6	0.88	14.98	16.04	0.74	15.51
TRINITY_DN34132_c3_g1	0.263	-1.92712	1.06886e-13	4.63973e-12	yes	down	22.16	23.76	8.67	8.29	22.96	8.48
TRINITY_DN27227_c1_g1	0.2	-2.32321	1.07465e-13	4.65952e-12	yes	down	20.86	20.12	5.8	6.03	20.49	5.915
TRINITY_DN26869_c1_g1	0.387	-1.36775	1.07853e-13	4.66571e-12	yes	down	1463.61	1338.94	744.23	773.92	1401.28	759.075
TRINITY_DN31084_c0_g1	0.28	-1.83555	1.07819e-13	4.66953e-12	yes	down	118.2	132.79	49.62	49.48	125.495	49.55
TRINITY_DN32510_c1_g2	0.318	-1.65182	1.0838e-13	4.68315e-12	yes	down	93.9	89.13	43.63	45.25	91.515	44.44
TRINITY_DN24299_c0_g1	0.336	-1.57251	1.08884e-13	4.69957e-12	yes	down	163.07	157.08	76.67	80.66	160.075	78.665
TRINITY_DN32868_c1_g1	0.151	-2.72779	1.09212e-13	4.7084e-12	yes	down	108.14	111.56	31.12	20.67	109.85	25.895
TRINITY_DN34895_c1_g1	0.268	-1.89993	1.10348e-13	4.75196e-12	yes	down	57.92	51.08	19.89	21.2	54.5	20.545
TRINITY_DN36371_c1_g1	0.25	-2.00078	1.1127e-13	4.78625e-12	yes	down	27.22	28.16	10.25	9.34	27.69	9.795
TRINITY_DN38144_c4_g1	6.543	2.70995	1.14668e-13	4.92682e-12	yes	up	7.3	4.59	66.72	59.69	5.945	63.205
TRINITY_DN27167_c0_g1	0.118	-3.08407	1.15145e-13	4.94173e-12	yes	down	21.83	23.7	4.1	3.35	22.765	3.725
TRINITY_DN31605_c0_g2	3.355	1.74647	1.15928e-13	4.96972e-12	yes	up	8.16	8.45	39.4	37.32	8.305	38.36
TRINITY_DN35241_c1_g1	0.104	-3.26717	1.1723e-13	5.01985e-12	yes	down	13.13	13.21	1.88	2.11	13.17	1.995
TRINITY_DN28816_c0_g1	0.442	-1.17818	1.17606e-13	5.03033e-12	yes	down	441.85	450.57	260.55	268.55	446.21	264.55
TRINITY_DN36812_c0_g1	0.263	-1.92805	1.17864e-13	5.03568e-12	yes	down	25.79	29.45	10.88	8.99	27.62	9.935
TRINITY_DN26040_c0_g1	0.256	-1.96639	1.19766e-13	5.11119e-12	yes	down	26.62	25.8	9.65	9.28	26.21	9.465
TRINITY_DN18352_c0_g1	0.069	-3.86664	1.24231e-13	5.29579e-12	yes	down	31.54	34.05	3.62	2.54	32.795	3.08
TRINITY_DN29245_c0_g1	0.029	-5.08483	1.25308e-13	5.32971e-12	yes	down	10.33	10.91	0.33	0.61	10.62	0.47
TRINITY_DN34039_c2_g1	0.213	-2.22956	1.25499e-13	5.3319e-12	yes	down	18.63	16.39	6.67	4.79	17.51	5.73
TRINITY_DN28692_c1_g3	0.12	-3.05608	1.25244e-13	5.33299e-12	yes	down	35.2	40.48	5.95	6.94	37.84	6.445
TRINITY_DN27795_c1_g2	0.138	-2.85959	1.26688e-13	5.3764e-12	yes	down	28.18	34.43	6.12	7.14	31.305	6.63
TRINITY_DN31710_c0_g2	0.289	-1.79234	1.27008e-13	5.38396e-12	yes	down	16.49	14.68	6.1	6.26	15.585	6.18
TRINITY_DN24974_c0_g1	0.225	-2.15006	1.31039e-13	5.54865e-12	yes	down	58.85	53.63	16.94	19.02	56.24	17.98
TRINITY_DN27739_c2_g3	0.023	-5.4648	1.31966e-13	5.57544e-12	yes	down	17.23	20.2	0.64	0.51	18.715	0.575
TRINITY_DN38349_c4_g1	2.143	1.09986	1.31853e-13	5.57688e-12	yes	up	390.09	398.65	1093.56	1084.31	394.37	1088.93
TRINITY_DN24114_c0_g1	0.094	-3.41778	1.32808e-13	5.6048e-12	yes	down	41.04	36.81	4.48	5.86	38.925	5.17
TRINITY_DN29085_c1_g1	0.09	-3.47839	1.33359e-13	5.61556e-12	yes	down	112.51	163.29	16.57	19.11	137.9	17.84
TRINITY_DN34837_c1_g2	0.386	-1.37345	1.33223e-13	5.61605e-12	yes	down	62.33	61.97	35.01	33.49	62.15	34.25
TRINITY_DN33654_c2_g1	0.174	-2.52402	1.3526e-13	5.683e-12	yes	down	443.94	361.65	89.37	106.8	402.795	98.085
TRINITY_DN27761_c3_g1	0.011	-6.52073	1.35219e-13	5.68759e-12	yes	down	19.46	24.22	0.46	0.14	21.84	0.3
TRINITY_DN33164_c0_g1	3.419	1.77343	1.38421e-13	5.80938e-12	yes	up	20.45	19.89	99.5	93.05	20.17	96.275
TRINITY_DN37652_c0_g2	0.378	-1.40512	1.40285e-13	5.88113e-12	yes	down	97.06	95.91	62.27	56.88	96.485	59.575
TRINITY_DN31397_c0_g1	0.416	-1.26705	1.40454e-13	5.88174e-12	yes	down	215.63	205.09	126.92	119.89	210.36	123.405
TRINITY_DN34399_c0_g2	0.395	-1.34175	1.41303e-13	5.91077e-12	yes	down	157.73	170.01	90.37	88.86	163.87	89.615
TRINITY_DN26450_c0_g1	0.321	-1.63794	1.42951e-13	5.97313e-12	yes	down	166.07	160.26	73.24	80.15	163.165	76.695
TRINITY_DN30523_c1_g1	0.055	-4.1779	1.4336e-13	5.98361e-12	yes	down	29.36	28.78	2.52	1.89	29.07	2.205
TRINITY_DN27446_c0_g1	0.446	-1.16534	1.45532e-13	6.06762e-12	yes	down	380.73	365.37	238.36	236.54	373.05	237.45
TRINITY_DN26399_c1_g1	0.357	-1.48401	1.46411e-13	6.09758e-12	yes	down	96.59	94.9	47.15	48.92	95.745	48.035
TRINITY_DN37974_c2_g1	4.418	2.14344	1.47067e-13	6.11816e-12	yes	up	10.33	12.4	72.59	68.11	11.365	70.35
TRINITY_DN29437_c1_g1	0.033	-4.93504	1.52553e-13	6.33253e-12	yes	down	7.48	6.94	0.36	0.28	7.21	0.32
TRINITY_DN32831_c0_g3	0.045	-4.47116	1.52466e-13	6.33586e-12	yes	down	195.57	209.52	10.62	10.44	202.545	10.53
TRINITY_DN27748_c0_g1	0.292	-1.77794	1.52828e-13	6.33704e-12	yes	down	61.84	64.53	27.36	26.04	63.185	26.7
TRINITY_DN28906_c0_g1	0.154	-2.69986	1.53296e-13	6.34951e-12	yes	down	16.1	15.47	3.84	3.85	15.785	3.845
TRINITY_DN33733_c1_g2	3.995	1.99802	1.55702e-13	6.44213e-12	yes	up	13.44	14.92	77.39	77.86	14.18	77.625
TRINITY_DN22728_c0_g1	0	-11.441	1.5702e-13	6.4896e-12	yes	down	25.33	28.07	0	0	26.7	0
TRINITY_DN33599_c0_g2	0.089	-3.49524	1.6056e-13	6.62867e-12	yes	down	51.41	65.9	6.01	9.06	58.655	7.535
TRINITY_DN38209_c2_g1	0.257	-1.96252	1.61144e-13	6.64558e-12	yes	down	183.99	166.54	59.37	75.1	175.265	67.235
TRINITY_DN29223_c1_g2	0.318	-1.65379	1.62431e-13	6.69137e-12	yes	down	207.99	237.41	95.42	104.21	222.7	99.815
TRINITY_DN30422_c0_g2	0.406	-1.29917	1.63067e-13	6.71031e-12	yes	down	100.61	99.78	57.35	54.79	100.195	56.07
TRINITY_DN38201_c2_g1	0.479	-1.06077	1.65046e-13	6.78439e-12	yes	down	150.41	159.84	101.93	107.43	155.125	104.68
TRINITY_DN25176_c0_g1	0.409	-1.2885	1.67503e-13	6.87794e-12	yes	down	160.82	156.36	90.04	92.29	158.59	91.165
TRINITY_DN35947_c0_g2	0.252	-1.99008	1.68537e-13	6.90546e-12	yes	down	287.59	336.32	103.18	116.38	311.955	109.78
TRINITY_DN24846_c0_g1	0.254	-1.97643	1.68517e-13	6.9121e-12	yes	down	78.04	82.79	28.05	27.92	80.415	27.985
TRINITY_DN37361_c3_g3	0.133	-2.91494	1.70635e-13	6.98388e-12	yes	down	48.22	44.55	9.06	8.05	46.385	8.555
TRINITY_DN26161_c0_g1	2.664	1.4138	1.72785e-13	7.06428e-12	yes	up	39.42	39.13	149.49	145.23	39.275	147.36
TRINITY_DN37073_c0_g2	0.136	-2.88047	1.74928e-13	7.14421e-12	yes	down	14.2	14.14	3.32	2.36	14.17	2.84
TRINITY_DN35175_c0_g2	6.444	2.68793	1.75277e-13	7.15076e-12	yes	up	8.18	7.37	69.33	70.91	7.775	70.12
TRINITY_DN30185_c0_g6	0.22	-2.18568	1.76943e-13	7.21098e-12	yes	down	34.23	39.44	11.49	11.62	36.835	11.555
TRINITY_DN35837_c2_g3	3.599	1.84765	1.80009e-13	7.3281e-12	yes	up	9.97	10.47	52.91	50.17	10.22	51.54
TRINITY_DN28295_c0_g1	0.023	-5.42791	1.80589e-13	7.34383e-12	yes	down	6.21	5.47	0.25	0.12	5.84	0.185
TRINITY_DN30151_c0_g1	0.285	-1.81213	1.81876e-13	7.38036e-12	yes	down	44.99	46.72	18.09	16.02	45.855	17.055
TRINITY_DN26214_c1_g6	0.202	-2.30621	1.81853e-13	7.38731e-12	yes	down	22.12	22.86	6.93	5.73	22.49	6.33
TRINITY_DN28426_c2_g3	2.406	1.26655	1.83076e-13	7.42111e-12	yes	up	95.31	95.24	314.21	314.94	95.275	314.575
TRINITY_DN29266_c0_g1	0.259	-1.9464	1.8364e-13	7.43604e-12	yes	down	61.86	61.27	26.38	22.66	61.565	24.52
TRINITY_DN22883_c0_g1	0.121	-3.04821	1.85079e-13	7.48632e-12	yes	down	9.72	9.39	1.68	1.55	9.555	1.615
TRINITY_DN34960_c2_g1	0.124	-3.01658	1.86157e-13	7.52194e-12	yes	down	11.72	13.6	1.96	2.28	12.66	2.12
TRINITY_DN34134_c1_g1	0.354	-1.49879	1.86465e-13	7.52639e-12	yes	down	139.13	120.48	67.92	84.85	129.805	76.385
TRINITY_DN30372_c1_g2	3.555	1.82998	1.89122e-13	7.62551e-12	yes	up	14.06	12.7	68.34	67.01	13.38	67.675
TRINITY_DN27211_c2_g4	0.184	-2.44321	1.93107e-13	7.77792e-12	yes	down	15.77	16.41	4.28	4.04	16.09	4.16
TRINITY_DN34971_c0_g1	0.179	-2.48404	1.95099e-13	7.84985e-12	yes	down	64.22	53.37	13.77	15.81	58.795	14.79
TRINITY_DN21568_c0_g1	3.68	1.87985	1.96539e-13	7.89941e-12	yes	up	20.15	21.3	108.31	113.05	20.725	110.68
TRINITY_DN35762_c0_g1	0.02	-5.67814	1.98298e-13	7.96168e-12	yes	down	53.89	14.42	0.58	0.29	34.155	0.435
TRINITY_DN28303_c1_g1	0.406	-1.30179	1.99022e-13	7.98233e-12	yes	down	721.7	639.05	355.88	349.12	680.375	352.5
TRINITY_DN38511_c1_g2	0.15	-2.73764	2.00091e-13	8.01671e-12	yes	down	33.4	37.15	7.68	7.18	35.275	7.43
TRINITY_DN36902_c0_g1	0.279	-1.84178	2.03946e-13	8.16257e-12	yes	down	63.54	60.6	24.57	23.18	62.07	23.875
TRINITY_DN24489_c0_g1	0.295	-1.75891	2.05651e-13	8.22216e-12	yes	down	116.36	104.46	47.08	44.69	110.41	45.885
TRINITY_DN32035_c0_g2	0	-11.3504	2.06131e-13	8.23266e-12	yes	down	12.18	12.89	0	0	12.535	0
TRINITY_DN34998_c0_g3	0.227	-2.13927	2.06824e-13	8.25167e-12	yes	down	22.17	23.01	7.3	6.89	22.59	7.095
TRINITY_DN28629_c1_g1	0.419	-1.25466	2.0761e-13	8.27433e-12	yes	down	1108.32	1032.87	629.94	575.89	1070.6	602.915
TRINITY_DN28979_c1_g1	0.24	-2.0591	2.0919e-13	8.32857e-12	yes	down	31.22	32.94	11.29	12.22	32.08	11.755
TRINITY_DN32035_c0_g4	0.003	-8.38982	2.09896e-13	8.34793e-12	yes	down	10.2	9.01	0.06	0	9.605	0.03
TRINITY_DN27401_c2_g5	3.141	1.65104	2.12896e-13	8.44953e-12	yes	up	77.54	74.86	324.6	343.26	76.2	333.93
TRINITY_DN34664_c1_g1	0.094	-3.4092	2.12847e-13	8.45645e-12	yes	down	8.47	9.62	1.3	1.24	9.045	1.27
TRINITY_DN36789_c0_g1	0.263	-1.92799	2.13708e-13	8.47291e-12	yes	down	641.91	479.39	219.08	192.55	560.65	205.815
TRINITY_DN34755_c1_g3	3.33	1.73533	2.1551e-13	8.53546e-12	yes	up	14.72	15.43	72.13	69.51	15.075	70.82
TRINITY_DN28830_c1_g1	0.356	-1.49027	2.1679e-13	8.57722e-12	yes	down	223.21	206.87	106.14	111.45	215.04	108.795
TRINITY_DN27313_c2_g3	0.433	-1.20652	2.17274e-13	8.58742e-12	yes	down	381.69	378.29	241.54	230	379.99	235.77
TRINITY_DN25006_c0_g1	0.372	-1.42515	2.19919e-13	8.68292e-12	yes	down	234.09	224.36	114.88	122.98	229.225	118.93
TRINITY_DN37160_c1_g1	0.371	-1.43117	2.2029e-13	8.68854e-12	yes	down	89.55	83.67	32.64	30.15	86.61	31.395
TRINITY_DN30522_c1_g1	3.429	1.77788	2.20896e-13	8.70338e-12	yes	up	24.47	23.02	127.43	128.43	23.745	127.93
TRINITY_DN30814_c0_g2	0.337	-1.56955	2.21741e-13	8.72765e-12	yes	down	51.2	56.75	27.63	26.28	53.975	26.955
TRINITY_DN26156_c3_g1	0.366	-1.44825	2.23609e-13	8.79203e-12	yes	down	156.76	164.56	76.95	83.59	160.66	80.27
TRINITY_DN34126_c0_g1	0.295	-1.76165	2.28625e-13	8.97999e-12	yes	down	55.6	53.37	25.92	23.42	54.485	24.67
TRINITY_DN29246_c0_g2	0.33	-1.60153	2.29523e-13	8.99666e-12	yes	down	515.79	457.51	216.97	231.94	486.65	224.455
TRINITY_DN31588_c1_g1	0.101	-3.31103	2.29489e-13	9.00462e-12	yes	down	17.79	18.54	2.5	2.07	18.165	2.285
TRINITY_DN37351_c4_g1	2.01	1.0074	2.31144e-13	9.05082e-12	yes	up	428.76	435.94	911.67	891.69	432.35	901.68
TRINITY_DN23619_c0_g1	0.092	-3.44319	2.31695e-13	9.06307e-12	yes	down	37.22	34.56	4.63	5.39	35.89	5.01
TRINITY_DN28063_c0_g4	0.458	-1.12576	2.32823e-13	9.09782e-12	yes	down	544.67	542.92	328.23	333.01	543.795	330.62
TRINITY_DN27528_c2_g1	0.29	-1.78469	2.34032e-13	9.13568e-12	yes	down	3129.42	3487.15	1189.08	1237.99	3308.28	1213.54
TRINITY_DN30087_c0_g2	0.256	-1.96328	2.35295e-13	9.17556e-12	yes	down	55.3	56.84	21.02	19.98	56.07	20.5
TRINITY_DN30554_c0_g2	3.198	1.67707	2.36487e-13	9.21257e-12	yes	up	9.15	9.87	43.5	42.89	9.51	43.195
TRINITY_DN27501_c0_g1	0.242	-2.04886	2.42229e-13	9.42658e-12	yes	down	42.98	39.61	13.95	14.6	41.295	14.275
TRINITY_DN30125_c2_g4	4.539	2.1824	2.44576e-13	9.50819e-12	yes	up	13.51	10.74	80.52	74.3	12.125	77.41
TRINITY_DN35709_c1_g1	0.198	-2.3394	2.45247e-13	9.51478e-12	yes	down	30.12	33.18	6.39	5.85	31.65	6.12
TRINITY_DN25649_c1_g2	0.062	-4.02269	2.45104e-13	9.51895e-12	yes	down	18.39	15.86	1.05	1.09	17.125	1.07
TRINITY_DN28740_c0_g1	0.417	-1.26179	2.45681e-13	9.52189e-12	yes	down	221.84	235.79	132.82	134.15	228.815	133.485
TRINITY_DN38039_c0_g1	0.335	-1.57831	2.54041e-13	9.83585e-12	yes	down	211.93	216.29	102.17	98.69	214.11	100.43
TRINITY_DN36350_c0_g1	0.179	-2.47875	2.57223e-13	9.94894e-12	yes	down	10.97	9.87	2.51	2.73	10.42	2.62
TRINITY_DN29691_c0_g2	0.228	-2.13225	2.58654e-13	9.99409e-12	yes	down	23.47	25.6	7.7	8.72	24.535	8.21
TRINITY_DN28576_c1_g2	0.168	-2.57293	2.61694e-13	1.01013e-11	yes	down	59.18	48.8	13.63	12.41	53.99	13.02
TRINITY_DN35018_c0_g1	0.036	-4.79236	2.63554e-13	1.01628e-11	yes	down	4	3.54	0.15	0.24	3.77	0.195
TRINITY_DN30622_c1_g3	0.257	-1.96293	2.65003e-13	1.02083e-11	yes	down	24.19	26.91	9.03	9.39	25.55	9.21
TRINITY_DN31316_c0_g1	2.898	1.53518	2.66264e-13	1.02465e-11	yes	up	19.36	18.99	80.21	73.7	19.175	76.955
TRINITY_DN35962_c0_g1	0.345	-1.53668	2.68102e-13	1.03067e-11	yes	down	39.24	39.84	18.83	18.66	39.54	18.745
TRINITY_DN36383_c1_g2	2.709	1.4379	2.69144e-13	1.03363e-11	yes	up	525.79	492.17	1806.22	2077.43	508.98	1941.83
TRINITY_DN36949_c1_g1	0.3	-1.73863	2.70347e-13	1.03721e-11	yes	down	28.25	27.67	11.65	10.57	27.96	11.11
TRINITY_DN38003_c0_g1	0.103	-3.28504	2.75438e-13	1.05461e-11	yes	down	21.66	20.75	3	2.75	21.205	2.875
TRINITY_DN36599_c1_g1	0.128	-2.96591	2.76927e-13	1.05924e-11	yes	down	21.65	23.49	3.69	5.12	22.57	4.405
TRINITY_DN28576_c0_g1	15.949	3.99543	2.778e-13	1.06151e-11	yes	up	0.66	0.71	15.58	15.13	0.685	15.355
TRINITY_DN29813_c2_g1	5.182	2.37363	2.78486e-13	1.06306e-11	yes	up	8.05	6.61	54.36	54.96	7.33	54.66
TRINITY_DN28206_c0_g1	0.166	-2.59065	2.79732e-13	1.06674e-11	yes	down	21.6	20.84	4.4	5.59	21.22	4.995
TRINITY_DN31125_c0_g1	0.356	-1.4911	2.80031e-13	1.06681e-11	yes	down	53.09	61.83	31.59	30.41	57.46	31
TRINITY_DN30263_c0_g1	0.133	-2.90789	2.8372e-13	1.07979e-11	yes	down	16.31	16.09	3.14	3.47	16.2	3.305
TRINITY_DN36399_c2_g1	0.232	-2.10831	2.85401e-13	1.08509e-11	yes	down	11.62	12.34	4.09	3.73	11.98	3.91
TRINITY_DN24651_c0_g1	0.405	-1.30396	2.87295e-13	1.0912e-11	yes	down	2519.83	2280.91	1331.81	1393.32	2400.37	1362.57
TRINITY_DN29604_c0_g1	0.109	-3.20328	2.957e-13	1.12089e-11	yes	down	15.78	17.45	2.33	2.8	16.615	2.565
TRINITY_DN28642_c1_g1	0.093	-3.42703	2.95606e-13	1.12165e-11	yes	down	27.62	32.8	3.91	4.43	30.21	4.17
TRINITY_DN26722_c0_g5	0.235	-2.09116	2.97495e-13	1.12656e-11	yes	down	57.92	50.66	18.86	16.66	54.29	17.76
TRINITY_DN28414_c0_g1	0.342	-1.54924	2.98971e-13	1.13103e-11	yes	down	44.89	44.53	22.26	22.32	44.71	22.29
TRINITY_DN33804_c0_g8	0.103	-3.28365	3.01698e-13	1.14021e-11	yes	down	59.99	57.73	7.59	9.45	58.86	8.52
TRINITY_DN31245_c1_g5	0.228	-2.13592	3.03369e-13	1.14425e-11	yes	down	87.87	76.17	25.72	26.33	82.02	26.025
TRINITY_DN26613_c1_g1	0.323	-1.63136	3.03123e-13	1.14446e-11	yes	down	1511.48	1498.56	615.89	690.96	1505.02	653.425
TRINITY_DN30131_c1_g3	0.02	-5.64627	3.0631e-13	1.15419e-11	yes	down	18.99	23.02	0.87	0.28	21.005	0.575
TRINITY_DN29315_c0_g1	0.125	-3.00489	3.0797e-13	1.1593e-11	yes	down	18.07	16.78	2.67	3.6	17.425	3.135
TRINITY_DN36711_c3_g3	0.02	-5.65847	3.09424e-13	1.16362e-11	yes	down	6.4	6.2	0.16	0.19	6.3	0.175
TRINITY_DN38332_c2_g3	2.24	1.16382	3.10403e-13	1.16615e-11	yes	up	405.87	416.32	1282.2	1285.11	411.095	1283.65
TRINITY_DN25218_c0_g2	0.447	-1.16153	3.12149e-13	1.17155e-11	yes	down	151.5	152.66	97.55	93.36	152.08	95.455
TRINITY_DN35525_c1_g2	5.684	2.50687	3.13309e-13	1.17474e-11	yes	up	2.73	3.27	23.54	22.44	3	22.99
TRINITY_DN35931_c0_g1	0.39	-1.35707	3.15688e-13	1.18249e-11	yes	down	75.17	70.33	40.72	41.52	72.75	41.12
TRINITY_DN25803_c0_g1	0.331	-1.59484	3.23831e-13	1.2118e-11	yes	down	88.29	98.6	41.89	42.59	93.445	42.24
TRINITY_DN32168_c0_g1	0.34	-1.55511	3.26096e-13	1.21907e-11	yes	down	27.74	25.99	13.14	14.09	26.865	13.615
TRINITY_DN36804_c0_g1	0.45	-1.15172	3.30252e-13	1.2334e-11	yes	down	145.72	144.55	96.21	90.9	145.135	93.555
TRINITY_DN32272_c2_g1	0.292	-1.77822	3.33658e-13	1.24489e-11	yes	down	23.79	32.38	14.04	12.2	28.085	13.12
TRINITY_DN35243_c1_g2	0.46	-1.11951	3.37812e-13	1.25915e-11	yes	down	1251.95	1169.72	715.15	767.97	1210.84	741.56
TRINITY_DN35746_c0_g1	2.485	1.31343	3.40074e-13	1.26634e-11	yes	up	261.62	255.91	882.4	918.32	258.765	900.36
TRINITY_DN25033_c0_g2	0.066	-3.91211	3.4133e-13	1.26977e-11	yes	down	37.77	32.76	2.98	4.19	35.265	3.585
TRINITY_DN25258_c2_g1	0.157	-2.66711	3.4231e-13	1.27217e-11	yes	down	20.7	22.77	4.92	4.62	21.735	4.77
TRINITY_DN28201_c4_g2	0.185	-2.43108	3.46733e-13	1.28735e-11	yes	down	15.44	15.1	4.21	3.63	15.27	3.92
TRINITY_DN32936_c0_g2	0.03	-5.0565	3.49663e-13	1.29696e-11	yes	down	6.88	7.19	0.3	0.4	7.035	0.35
TRINITY_DN26707_c0_g1	5.548	2.47193	3.52269e-13	1.30535e-11	yes	up	78.15	58.68	332.43	329.85	68.415	331.14
TRINITY_DN32680_c2_g1	0.432	-1.21047	3.59871e-13	1.33223e-11	yes	down	185.21	173.22	103.13	101.36	179.215	102.245
TRINITY_DN28865_c0_g1	4.224	2.07866	3.65756e-13	1.35269e-11	yes	up	13.72	12.64	81.85	79.29	13.18	80.57
TRINITY_DN29507_c0_g1	0.437	-1.19463	3.75332e-13	1.38676e-11	yes	down	196.24	187.1	117.6	118.73	191.67	118.165
TRINITY_DN37807_c0_g1	0.47	-1.08907	3.76343e-13	1.38914e-11	yes	down	50.57	51.42	34.46	33.47	50.995	33.965
TRINITY_DN37773_c0_g1	3.827	1.93624	3.78429e-13	1.39548e-11	yes	up	5.8	6.76	33.23	31.05	6.28	32.14
TRINITY_DN33794_c0_g2	0.431	-1.21416	3.80343e-13	1.40118e-11	yes	down	243.37	238.4	102.54	102.78	240.885	102.66
TRINITY_DN32120_c0_g2	0.285	-1.81187	3.84561e-13	1.41535e-11	yes	down	48.19	43.69	16.55	16.45	45.94	16.5
TRINITY_DN32520_c2_g2	0.417	-1.26356	3.87444e-13	1.42458e-11	yes	down	65.78	62.08	37.28	37.69	63.93	37.485
TRINITY_DN31204_c0_g1	0.227	-2.14093	3.90782e-13	1.43546e-11	yes	down	46.83	46.63	14.97	14.9	46.73	14.935
TRINITY_DN32818_c0_g1	0.308	-1.70075	3.9747e-13	1.45862e-11	yes	down	53.83	56.86	22.31	25.89	55.345	24.1
TRINITY_DN26702_c1_g7	0.126	-2.98667	3.985e-13	1.46099e-11	yes	down	92.3	124.14	18.4	19.89	108.22	19.145
TRINITY_DN29375_c3_g1	2.359	1.23818	3.99554e-13	1.46344e-11	yes	up	90.89	85.37	274.79	271.09	88.13	272.94
TRINITY_DN35587_c1_g1	2.417	1.27338	4.00645e-13	1.46602e-11	yes	up	33.58	34.5	102.45	100.75	34.04	101.6
TRINITY_DN34676_c0_g4	0.345	-1.53333	4.04141e-13	1.47597e-11	yes	down	107.02	100.38	48.01	45.6	103.7	46.805
TRINITY_DN30703_c0_g1	0.137	-2.86627	4.03817e-13	1.47621e-11	yes	down	14.39	13.58	2.74	2.92	13.985	2.83
TRINITY_DN37687_c0_g1	0.304	-1.71872	4.07364e-13	1.48631e-11	yes	down	10.05	10.91	4.7	4.21	10.48	4.455
TRINITY_DN22595_c0_g1	5.117	2.35522	4.09175e-13	1.49149e-11	yes	up	4.61	5.27	34.36	36.45	4.94	35.405
TRINITY_DN27881_c0_g1	0.137	-2.86356	4.11464e-13	1.49839e-11	yes	down	17.75	19.47	2.98	3.55	18.61	3.265
TRINITY_DN37168_c3_g1	0.228	-2.13366	4.18136e-13	1.52123e-11	yes	down	20.61	17.84	6.67	6.16	19.225	6.415
TRINITY_DN34958_c0_g1	0.465	-1.10482	4.19533e-13	1.52485e-11	yes	down	302.82	299.69	200.2	192.53	301.255	196.365
TRINITY_DN35847_c1_g2	2.74	1.45401	4.21631e-13	1.53101e-11	yes	up	73.73	80.9	318.92	289.95	77.315	304.435
TRINITY_DN28543_c3_g2	0.108	-3.21271	4.28112e-13	1.55306e-11	yes	down	27.73	28.19	4.22	4.75	27.96	4.485
TRINITY_DN32120_c0_g3	0.29	-1.78503	4.30543e-13	1.56039e-11	yes	down	35.36	32.53	15.14	14.3	33.945	14.72
TRINITY_DN27176_c0_g1	3.785	1.92026	4.34285e-13	1.57095e-11	yes	up	15.43	16.23	85.32	80.38	15.83	82.85
TRINITY_DN27590_c4_g3	0.161	-2.63542	4.34874e-13	1.57159e-11	yes	down	38.15	37.09	7.95	11.53	37.62	9.74
TRINITY_DN31283_c1_g2	0.094	-3.40614	4.34137e-13	1.57191e-11	yes	down	13.3	12.69	2.06	2.34	12.995	2.2
TRINITY_DN37455_c0_g1	0.325	-1.62266	4.36109e-13	1.57455e-11	yes	down	14.61	14.59	6.01	6.17	14.6	6.09
TRINITY_DN28863_c1_g2	0.223	-2.1621	4.36763e-13	1.57542e-11	yes	down	36.57	34.44	10.32	12.17	35.505	11.245
TRINITY_DN28834_c3_g1	0.102	-3.29584	4.39586e-13	1.5796e-11	yes	down	18.45	19.3	2.48	2.97	18.875	2.725
TRINITY_DN27529_c7_g3	3.823	1.93474	4.38593e-13	1.58052e-11	yes	up	6.66	8.17	41.93	37.95	7.415	39.94
TRINITY_DN37234_c0_g1	0.004	-7.94851	4.39577e-13	1.58106e-11	yes	down	7.9	9.33	0.04	0.05	8.615	0.045
TRINITY_DN35837_c2_g1	6.546	2.7107	4.39292e-13	1.58153e-11	yes	up	2.67	2.97	27.38	24.54	2.82	25.96
TRINITY_DN27000_c1_g1	0.268	-1.89888	4.42917e-13	1.59006e-11	yes	down	73.09	66.89	25.13	28.89	69.99	27.01
TRINITY_DN29729_c1_g1	0.12	-3.06009	4.4496e-13	1.59589e-11	yes	down	11.49	11.68	1.88	2.07	11.585	1.975
TRINITY_DN36110_c0_g4	0.248	-2.0093	4.45754e-13	1.59723e-11	yes	down	77.8	85.41	30.36	29.85	81.605	30.105
TRINITY_DN28208_c1_g3	0.182	-2.45417	4.46808e-13	1.5995e-11	yes	down	23.05	22.66	6.63	7.59	22.855	7.11
TRINITY_DN37542_c0_g2	0.428	-1.22271	4.49432e-13	1.60738e-11	yes	down	114.53	121.17	78.06	72.01	117.85	75.035
TRINITY_DN35273_c2_g2	0.171	-2.54562	4.5198e-13	1.61497e-11	yes	down	13.3	13.79	3.46	2.75	13.545	3.105
TRINITY_DN34709_c4_g1	0.025	-5.31682	4.58427e-13	1.63646e-11	yes	down	13.96	13.9	0.44	0.63	13.93	0.535
TRINITY_DN37022_c0_g2	0.066	-3.91382	4.62763e-13	1.64884e-11	yes	down	18.59	17.94	1.69	1.67	18.265	1.68
TRINITY_DN30476_c0_g1	0.445	-1.16864	4.62621e-13	1.64988e-11	yes	down	553.03	540.17	342.14	340.31	546.6	341.225
TRINITY_DN35761_c0_g1	3.705	1.88957	4.65825e-13	1.6582e-11	yes	up	48	57.92	278.18	290.81	52.96	284.495
TRINITY_DN30274_c2_g2	0.376	-1.41117	4.66432e-13	1.6588e-11	yes	down	53.04	50.81	27.58	27.36	51.925	27.47
TRINITY_DN28324_c0_g1	4.126	2.04481	4.67783e-13	1.66205e-11	yes	up	3.65	4.41	24.27	22.5	4.03	23.385
TRINITY_DN30183_c0_g2	0.458	-1.12543	4.70693e-13	1.67083e-11	yes	down	195.24	183.35	120.28	120.89	189.295	120.585
TRINITY_DN32011_c1_g3	0.004	-7.90741	4.71926e-13	1.67364e-11	yes	down	14.52	12.98	0.06	0.08	13.75	0.07
TRINITY_DN27019_c0_g1	0.374	-1.41697	4.74356e-13	1.68069e-11	yes	down	86.62	87.96	46.47	45.73	87.29	46.1
TRINITY_DN26921_c0_g2	0.102	-3.29059	4.75834e-13	1.68436e-11	yes	down	20.9	26.05	3.19	4.62	23.475	3.905
TRINITY_DN26550_c0_g1	0.281	-1.82971	4.85559e-13	1.71718e-11	yes	down	51.25	51.23	20.25	20.73	51.24	20.49
TRINITY_DN27761_c5_g1	0.079	-3.66494	4.88586e-13	1.72628e-11	yes	down	18.21	17.62	9.75	2.4	17.915	6.075
TRINITY_DN34430_c1_g1	0.415	-1.26956	4.95439e-13	1.74724e-11	yes	down	106.29	102.29	61.13	62.61	104.29	61.87
TRINITY_DN26622_c0_g1	0.199	-2.33223	4.95371e-13	1.74862e-11	yes	down	66.33	62.35	17.53	21.3	64.34	19.415
TRINITY_DN38479_c1_g2	0.418	-1.25683	4.98726e-13	1.7572e-11	yes	down	153.81	152.12	91.75	89.32	152.965	90.535
TRINITY_DN37485_c1_g1	0.134	-2.9001	5.08256e-13	1.78746e-11	yes	down	47.71	51.45	9.77	8.67	49.58	9.22
TRINITY_DN38296_c2_g1	0.019	-5.71064	5.08092e-13	1.78854e-11	yes	down	17.73	19.54	0.57	0.38	18.635	0.475
TRINITY_DN32564_c1_g2	0.277	-1.85364	5.17094e-13	1.81686e-11	yes	down	53.08	50.62	19.79	19.91	51.85	19.85
TRINITY_DN27857_c0_g1	0.339	-1.56189	5.20513e-13	1.82718e-11	yes	down	108.64	102.72	52.84	47.79	105.68	50.315
TRINITY_DN31967_c0_g1	0.393	-1.34706	5.29927e-13	1.85851e-11	yes	down	72.02	68.64	32.3	30.73	70.33	31.515
TRINITY_DN22020_c0_g1	0.157	-2.66702	5.30657e-13	1.85936e-11	yes	down	16.01	14.59	3.46	3.35	15.3	3.405
TRINITY_DN36331_c2_g1	0.391	-1.35481	5.32451e-13	1.86392e-11	yes	down	116	109.62	59.88	62.68	112.81	61.28
TRINITY_DN32713_c0_g1	0.315	-1.66731	5.35316e-13	1.8705e-11	yes	down	58.61	62.3	28.44	25.81	60.455	27.125
TRINITY_DN29722_c1_g1	0.291	-1.7797	5.35823e-13	1.87056e-11	yes	down	24.12	25.06	10.29	10.51	24.59	10.4
TRINITY_DN38560_c0_g1	0.006	-7.46875	5.35236e-13	1.87195e-11	yes	down	12.17	11.09	0.05	0.13	11.63	0.09
TRINITY_DN30760_c0_g5	0.306	-1.70822	5.37884e-13	1.87602e-11	yes	down	673.08	569.19	259.61	270.31	621.135	264.96
TRINITY_DN31895_c0_g1	0.361	-1.46919	5.43413e-13	1.89357e-11	yes	down	48.76	50.54	27.21	26.83	49.65	27.02
TRINITY_DN37755_c1_g2	0.452	-1.14419	5.44103e-13	1.89424e-11	yes	down	325.34	322.68	208.66	202.11	324.01	205.385
TRINITY_DN38005_c2_g2	0.363	-1.46093	5.49672e-13	1.91187e-11	yes	down	131.1	130.14	73.34	76.35	130.62	74.845
TRINITY_DN29588_c0_g1	0.251	-1.99527	5.55431e-13	1.93013e-11	yes	down	23.42	24.48	8.47	8.06	23.95	8.265
TRINITY_DN25763_c0_g1	0.219	-2.19054	5.63877e-13	1.95769e-11	yes	down	37.08	36.11	11.6	10.19	36.595	10.895
TRINITY_DN27815_c0_g1	0.256	-1.96344	5.69066e-13	1.9721e-11	yes	down	25.77	25.45	9.99	8.35	25.61	9.17
TRINITY_DN30394_c1_g1	0.271	-1.88476	5.68603e-13	1.9723e-11	yes	down	93.17	93.85	36.44	41.32	93.51	38.88
TRINITY_DN24755_c0_g1	15.584	3.96201	5.70151e-13	1.97406e-11	yes	up	1.7	1.93	36.02	39.08	1.815	37.55
TRINITY_DN24990_c0_g1	3.708	1.8906	5.77437e-13	1.99747e-11	yes	up	6.66	6.71	34.05	35.67	6.685	34.86
TRINITY_DN31200_c3_g2	0.231	-2.11657	5.78371e-13	1.99888e-11	yes	down	41.53	42.54	12.14	13.98	42.035	13.06
TRINITY_DN37699_c1_g1	2.779	1.47438	5.81001e-13	2.00614e-11	yes	up	20.44	20.09	66.26	68.88	20.265	67.57
TRINITY_DN37281_c0_g2	2.7	1.43317	5.83403e-13	2.01261e-11	yes	up	24.46	26.77	97.85	94.92	25.615	96.385
TRINITY_DN37444_c3_g4	0.387	-1.36858	5.90206e-13	2.03423e-11	yes	down	6358.57	5888.59	3132.31	3436.85	6123.58	3284.58
TRINITY_DN29622_c1_g1	0.335	-1.57909	5.95442e-13	2.05041e-11	yes	down	59.09	65.93	29.93	25.49	62.51	27.71
TRINITY_DN26862_c0_g3	0.379	-1.40008	5.99913e-13	2.06394e-11	yes	down	90.22	88.9	47.6	47.62	89.56	47.61
TRINITY_DN29458_c0_g1	0.346	-1.52936	6.00496e-13	2.06408e-11	yes	down	42.62	39.79	19.94	20.18	41.205	20.06
TRINITY_DN36130_c0_g1	0.412	-1.27915	6.03001e-13	2.07081e-11	yes	down	107.49	109.88	64.53	59.49	108.685	62.01
TRINITY_DN27413_c0_g1	0.373	-1.42272	6.07965e-13	2.08597e-11	yes	down	45.13	44.94	22.73	24.08	45.035	23.405
TRINITY_DN29401_c0_g1	2.648	1.40516	6.09384e-13	2.08896e-11	yes	up	8	7.7	29.58	29.18	7.85	29.38
TRINITY_DN37856_c3_g1	0.421	-1.24887	6.20191e-13	2.12409e-11	yes	down	234.48	219.18	132.51	138.55	226.83	135.53
TRINITY_DN37415_c2_g3	0.324	-1.62623	6.24127e-13	2.13564e-11	yes	down	47.14	42.72	20.3	20.64	44.93	20.47
TRINITY_DN31638_c2_g4	0.131	-2.93396	6.33295e-13	2.16506e-11	yes	down	22.39	20.11	3.94	3.72	21.25	3.83
TRINITY_DN35813_c0_g4	0.365	-1.45255	6.372e-13	2.17645e-11	yes	down	96.47	90.37	48.71	51.84	93.42	50.275
TRINITY_DN36303_c1_g1	0.13	-2.94874	6.40721e-13	2.18651e-11	yes	down	7.17	6.46	1.32	1.14	6.815	1.23
TRINITY_DN26071_c1_g2	0.385	-1.37728	6.42871e-13	2.19188e-11	yes	down	461.43	429.67	243.17	234.42	445.55	238.795
TRINITY_DN27125_c2_g3	0.173	-2.52722	6.4448e-13	2.19343e-11	yes	down	6.81	6.54	1.79	2.87	6.675	2.33
TRINITY_DN32395_c0_g2	4.805	2.2646	6.44288e-13	2.19474e-11	yes	up	13.14	12.49	86.72	90.4	12.815	88.56
TRINITY_DN36420_c0_g1	0.177	-2.49586	6.46058e-13	2.19683e-11	yes	down	13.94	14	3.3	3.77	13.97	3.535
TRINITY_DN34496_c0_g1	0.002	-8.81205	6.51275e-13	2.21259e-11	yes	down	15.11	14.29	0	0.08	14.7	0.04
TRINITY_DN33162_c0_g1	0.382	-1.38973	6.52844e-13	2.21593e-11	yes	down	54.91	50.88	28.99	29.04	52.895	29.015
TRINITY_DN22094_c0_g1	18.087	4.17687	6.6015e-13	2.23674e-11	yes	up	0.3	0.44	10.22	9.49	0.37	9.855
TRINITY_DN33756_c0_g1	0.182	-2.46055	6.61549e-13	2.23948e-11	yes	down	17.7	22.8	5.81	5.06	20.25	5.435
TRINITY_DN23435_c0_g1	0.232	-2.10708	6.65157e-13	2.24969e-11	yes	down	51.12	47.75	17.27	14.75	49.435	16.01
TRINITY_DN27443_c0_g1	0.28	-1.83888	6.79897e-13	2.2975e-11	yes	down	246.6	263.93	93.92	93.92	255.265	93.92
TRINITY_DN33593_c0_g1	0.355	-1.4945	6.84547e-13	2.31115e-11	yes	down	46.35	44.37	21.76	22.19	45.36	21.975
TRINITY_DN30619_c0_g1	3.383	1.75811	6.90529e-13	2.32721e-11	yes	up	6.83	15.16	31.71	31.55	10.995	31.63
TRINITY_DN30246_c0_g2	0.074	-3.76094	6.89917e-13	2.32721e-11	yes	down	15.67	14.68	1.74	1.96	15.175	1.85
TRINITY_DN31861_c0_g1	0.277	-1.85173	6.93741e-13	2.33596e-11	yes	down	22.07	23.31	9.43	9.54	22.69	9.485
TRINITY_DN36938_c0_g1	4.765	2.25255	7.08501e-13	2.38355e-11	yes	up	7.37	7.97	57.56	50.71	7.67	54.135
TRINITY_DN34170_c1_g1	0.38	-1.39675	7.15707e-13	2.40566e-11	yes	down	43.44	44.88	23.53	23.88	44.16	23.705
TRINITY_DN31903_c0_g3	0.323	-1.62926	7.17317e-13	2.40894e-11	yes	down	44.18	42.22	21.03	18.09	43.2	19.56
TRINITY_DN32092_c1_g2	2.502	1.32288	7.20942e-13	2.41684e-11	yes	up	27.09	29.03	100.19	98.04	28.06	99.115
TRINITY_DN38296_c2_g2	0.017	-5.87253	7.20847e-13	2.41866e-11	yes	down	28.27	20.86	0.4	0.19	24.565	0.295
TRINITY_DN23851_c0_g1	0.151	-2.7315	7.3598e-13	2.46508e-11	yes	down	137.28	199.5	33.21	35.61	168.39	34.41
TRINITY_DN29032_c1_g1	0.352	-1.5046	7.38373e-13	2.47092e-11	yes	down	71.47	69.36	33.41	36.54	70.415	34.975
TRINITY_DN30262_c1_g2	5.351	2.41982	7.64727e-13	2.55686e-11	yes	up	13.9	11.44	74.79	86.47	12.67	80.63
TRINITY_DN35136_c1_g1	0.448	-1.15818	7.65449e-13	2.55702e-11	yes	down	111.14	107.93	67.2	70.91	109.535	69.055
TRINITY_DN31898_c2_g1	0.417	-1.26186	7.75538e-13	2.58844e-11	yes	down	81.83	82.41	51.13	51.15	82.12	51.14
TRINITY_DN36387_c3_g1	0.163	-2.61675	7.77169e-13	2.59161e-11	yes	down	22.24	22.94	5.22	4.41	22.59	4.815
TRINITY_DN27906_c2_g3	2.173	1.11952	7.82792e-13	2.60807e-11	yes	up	72.59	74.75	232.89	217.03	73.67	224.96
TRINITY_DN24022_c0_g1	0.047	-4.40845	7.86409e-13	2.61783e-11	yes	down	15.3	12.66	0.81	1.38	13.98	1.095
TRINITY_DN20968_c0_g1	0.127	-2.97824	7.97195e-13	2.65141e-11	yes	down	18.85	16.98	2.95	3.19	17.915	3.07
TRINITY_DN31198_c0_g2	58.195	5.86283	7.989e-13	2.65475e-11	yes	up	0.12	0.3	15.04	13.92	0.21	14.48
TRINITY_DN26786_c0_g1	0.416	-1.2651	8.05091e-13	2.67298e-11	yes	down	233.15	234.8	132.76	135.81	233.975	134.285
TRINITY_DN36691_c1_g1	0.363	-1.46021	8.11528e-13	2.68966e-11	yes	down	58.96	63.5	32.07	29.33	61.23	30.7
TRINITY_DN36696_c1_g1	0.387	-1.36962	8.1123e-13	2.69102e-11	yes	down	61.63	66.29	34.31	35.05	63.96	34.68
TRINITY_DN28038_c0_g2	3.913	1.96812	8.17625e-13	2.7075e-11	yes	up	6.82	7.44	40.62	39.61	7.13	40.115
TRINITY_DN34354_c0_g1	0.335	-1.57842	8.22742e-13	2.71734e-11	yes	down	170.9	204.82	69.94	88.02	187.86	78.98
TRINITY_DN32969_c0_g1	0.225	-2.15395	8.22085e-13	2.71753e-11	yes	down	12.61	13.58	3.82	4.49	13.095	4.155
TRINITY_DN33857_c1_g2	0.113	-3.13976	8.21742e-13	2.71876e-11	yes	down	4.9	5.5	0.75	0.89	5.2	0.82
TRINITY_DN27111_c0_g1	0.289	-1.79177	8.25271e-13	2.72332e-11	yes	down	55.07	57.85	22.61	21.83	56.46	22.22
TRINITY_DN29494_c3_g2	0.189	-2.40305	8.26565e-13	2.72522e-11	yes	down	20.27	21	5.87	5.43	20.635	5.65
TRINITY_DN35076_c4_g3	0.214	-2.22661	8.28919e-13	2.73062e-11	yes	down	33.51	37.66	11.23	10.15	35.585	10.69
TRINITY_DN29009_c1_g1	0.458	-1.1258	8.3327e-13	2.73782e-11	yes	down	255.74	264.91	169.09	165.41	260.325	167.25
TRINITY_DN24428_c0_g1	2.517	1.33198	8.3285e-13	2.73881e-11	yes	up	37.68	33.37	126.31	126.24	35.525	126.275
TRINITY_DN31375_c0_g4	0.136	-2.87586	8.32745e-13	2.74084e-11	yes	down	19.52	16.98	3.66	3.1	18.25	3.38
TRINITY_DN27822_c3_g1	0.354	-1.49694	8.39186e-13	2.7525e-11	yes	down	57.84	57.94	27.96	29.69	57.89	28.825
TRINITY_DN32691_c0_g3	2.251	1.17036	8.38802e-13	2.75362e-11	yes	up	46.66	49.01	139.05	131.3	47.835	135.175
TRINITY_DN37638_c3_g1	0.493	-1.02046	8.40689e-13	2.75505e-11	yes	down	1707.02	1799.16	1211.53	1175.94	1753.09	1193.73
TRINITY_DN28888_c1_g1	2.975	1.5731	8.46035e-13	2.77018e-11	yes	up	9.04	9.09	41.16	35.75	9.065	38.455
TRINITY_DN29383_c3_g1	0.228	-2.13542	8.50311e-13	2.78179e-11	yes	down	17.39	15.81	5.36	5.52	16.6	5.44
TRINITY_DN34504_c0_g3	0.489	-1.03077	8.51466e-13	2.78317e-11	yes	down	194.28	194.79	136.79	135.62	194.535	136.205
TRINITY_DN26380_c0_g1	0.398	-1.32894	8.61249e-13	2.81272e-11	yes	down	263.05	321.08	217.57	226.6	292.065	222.085
TRINITY_DN26864_c0_g2	2.369	1.24445	8.6211e-13	2.81312e-11	yes	up	29.41	30.61	102.63	97.5	30.01	100.065
TRINITY_DN36909_c1_g1	0.351	-1.50892	8.6431e-13	2.81787e-11	yes	down	37.86	35.59	18.32	17.17	36.725	17.745
TRINITY_DN25560_c2_g2	0.302	-1.72888	8.68443e-13	2.82892e-11	yes	down	55.28	51.63	21.8	23.55	53.455	22.675
TRINITY_DN27749_c0_g1	0.222	-2.16868	8.73528e-13	2.83818e-11	yes	down	9.93	11.64	3.15	3.03	10.785	3.09
TRINITY_DN38240_c3_g3	0.252	-1.98901	8.73212e-13	2.83958e-11	yes	down	13.98	12.83	4.66	4.85	13.405	4.755
TRINITY_DN29417_c0_g2	0.226	-2.14327	8.7264e-13	2.84015e-11	yes	down	544.96	557.89	180.5	155.57	551.425	168.035
TRINITY_DN34488_c0_g1	0.215	-2.21917	8.77196e-13	2.84766e-11	yes	down	20.63	19.05	5.92	6.18	19.84	6.05
TRINITY_DN35894_c2_g1	0.086	-3.53416	8.8212e-13	2.8612e-11	yes	down	13.96	18.87	2.31	1.59	16.415	1.95
TRINITY_DN30744_c0_g1	0.335	-1.57746	8.88119e-13	2.8782e-11	yes	down	13.92	14.03	6.88	6.2	13.975	6.54
TRINITY_DN38359_c4_g2	0.465	-1.1033	9.08881e-13	2.94047e-11	yes	down	131.79	128.97	102.82	99.08	130.38	100.95
TRINITY_DN30140_c1_g2	0.405	-1.30242	9.0867e-13	2.94229e-11	yes	down	36.7	35.61	21.1	19.89	36.155	20.495
TRINITY_DN35401_c0_g1	0.031	-5.02887	9.14615e-13	2.9565e-11	yes	down	6.3	5.76	0.22	0.3	6.03	0.26
TRINITY_DN33478_c0_g1	5.706	2.51237	9.22994e-13	2.98105e-11	yes	up	1.99	2.06	15.35	16.17	2.025	15.76
TRINITY_DN36464_c0_g3	0.176	-2.50983	9.36081e-13	3.02075e-11	yes	down	132.9	169.83	44.29	40.76	151.365	42.525
TRINITY_DN28813_c0_g2	0.062	-4.007	9.41695e-13	3.03629e-11	yes	down	6.25	5.32	0.41	0.58	5.785	0.495
TRINITY_DN25886_c2_g2	0.015	-6.01585	9.43247e-13	3.03871e-11	yes	down	289.56	513.45	7.91	16.08	401.505	11.995
TRINITY_DN35619_c0_g1	0.22	-2.18605	9.49731e-13	3.05701e-11	yes	down	24.73	20.17	7.91	6.89	22.45	7.4
TRINITY_DN35314_c0_g1	2.997	1.5837	9.52753e-13	3.06414e-11	yes	up	22.62	25.96	113.14	100.98	24.29	107.06
TRINITY_DN31553_c0_g1	0.425	-1.23553	9.55849e-13	3.07149e-11	yes	down	106.14	113.08	64.83	66.52	109.61	65.675
TRINITY_DN33115_c1_g1	0.284	-1.81681	9.57527e-13	3.07428e-11	yes	down	18.96	19.43	7.73	7.5	19.195	7.615
TRINITY_DN29356_c1_g1	0.454	-1.13783	9.63532e-13	3.09095e-11	yes	down	67.5	68.28	43.24	43.62	67.89	43.43
TRINITY_DN29038_c1_g1	0.029	-5.11943	9.70825e-13	3.11172e-11	yes	down	8.15	8.46	0.31	0.4	8.305	0.355
TRINITY_DN28197_c3_g1	5.255	2.39362	9.78184e-13	3.13002e-11	yes	up	4.77	4.61	30.96	28.05	4.69	29.505
TRINITY_DN31208_c0_g3	0.162	-2.62415	9.77497e-13	3.13046e-11	yes	down	81.85	100.62	19.37	22.17	91.235	20.77
TRINITY_DN26971_c0_g4	0.146	-2.77561	9.8073e-13	3.13553e-11	yes	down	77.03	72.12	14.18	16.62	74.575	15.4
TRINITY_DN34971_c2_g2	2.369	1.24429	9.8273e-13	3.13928e-11	yes	up	58.62	58.58	198.7	188.27	58.6	193.485
TRINITY_DN28421_c0_g1	0.244	-2.03481	9.86635e-13	3.14911e-11	yes	down	33.4	33.02	11.99	10.24	33.21	11.115
TRINITY_DN32023_c0_g2	0.3	-1.73522	9.90529e-13	3.15888e-11	yes	down	23.98	23.8	9.69	10.18	23.89	9.935
TRINITY_DN33056_c0_g3	0.236	-2.08085	1.00115e-12	3.19006e-11	yes	down	56.91	56.64	18.25	19.65	56.775	18.95
TRINITY_DN36910_c0_g2	0.237	-2.07663	1.01872e-12	3.24333e-11	yes	down	36.24	33.22	11.84	11.2	34.73	11.52
TRINITY_DN33659_c0_g1	0.411	-1.28253	1.02203e-12	3.25114e-11	yes	down	95.81	101.13	58.81	56.7	98.47	57.755
TRINITY_DN31210_c0_g1	0.299	-1.74403	1.03271e-12	3.27414e-11	yes	down	26.07	23.31	10.41	10.36	24.69	10.385
TRINITY_DN33068_c1_g6	0.098	-3.35731	1.03359e-12	3.2742e-11	yes	down	29.38	26.72	3.4	4.36	28.05	3.88
TRINITY_DN35943_c2_g3	0.118	-3.08467	1.03051e-12	3.27538e-11	yes	down	20.47	24.44	3.58	4.18	22.455	3.88
TRINITY_DN30676_c0_g1	0.275	-1.86174	1.03492e-12	3.27569e-11	yes	down	67.53	65.29	25.01	26.24	66.41	25.625
TRINITY_DN25439_c1_g1	0.116	-3.11121	1.03243e-12	3.27601e-11	yes	down	41.29	60.27	7.24	9.11	50.78	8.175
TRINITY_DN27906_c2_g5	2.364	1.24106	1.03184e-12	3.27686e-11	yes	up	153.95	156.66	516.96	481.73	155.305	499.345
TRINITY_DN36602_c1_g2	0.466	-1.1013	1.04071e-12	3.29129e-11	yes	down	116.61	114.11	77.27	73.99	115.36	75.63
TRINITY_DN36615_c1_g2	0.334	-1.58236	1.0512e-12	3.3217e-11	yes	down	29.23	28.67	12.51	13.54	28.95	13.025
TRINITY_DN29590_c1_g1	0.087	-3.51987	1.05675e-12	3.33644e-11	yes	down	12.02	11.77	1.28	1.76	11.895	1.52
TRINITY_DN35769_c1_g3	0.074	-3.7642	1.05866e-12	3.33694e-11	yes	down	18.39	15.81	2.39	2.34	17.1	2.365
TRINITY_DN26549_c1_g1	0.165	-2.60027	1.05864e-12	3.33964e-11	yes	down	48.14	41.07	10.1	9.23	44.605	9.665
TRINITY_DN35505_c0_g3	2.557	1.35427	1.07375e-12	3.38169e-11	yes	up	11.78	12.09	45.61	45.13	11.935	45.37
TRINITY_DN30723_c2_g1	0.207	-2.2722	1.08961e-12	3.4288e-11	yes	down	28.67	30.19	7.77	9.42	29.43	8.595
TRINITY_DN31116_c2_g3	0.17	-2.56061	1.0993e-12	3.45643e-11	yes	down	33.08	29.72	7.29	7.65	31.4	7.47
TRINITY_DN35063_c0_g1	0.052	-4.26971	1.10341e-12	3.46648e-11	yes	down	15.75	19.47	1.98	1	17.61	1.49
TRINITY_DN29845_c0_g5	0.055	-4.18472	1.11188e-12	3.49021e-11	yes	down	5.18	5.12	0.42	0.31	5.15	0.365
TRINITY_DN27655_c0_g5	0.013	-6.21605	1.12749e-12	3.53628e-11	yes	down	6.67	5.33	0.07	0.13	6	0.1
TRINITY_DN31755_c0_g1	17.523	4.13118	1.13352e-12	3.55226e-11	yes	up	0.31	0.86	16.27	15.35	0.585	15.81
TRINITY_DN34177_c2_g3	5.712	2.51403	1.13447e-12	3.5523e-11	yes	up	7.15	6.14	53.8	52.91	6.645	53.355
TRINITY_DN34476_c1_g1	0.376	-1.40985	1.14142e-12	3.57113e-11	yes	down	73.42	78.94	42.18	38.33	76.18	40.255
TRINITY_DN31497_c1_g1	0.322	-1.63544	1.14347e-12	3.5746e-11	yes	down	51.17	55.62	22.83	25.63	53.395	24.23
TRINITY_DN32395_c0_g1	6.006	2.58632	1.14785e-12	3.58533e-11	yes	up	8.27	9.07	73.36	72.16	8.67	72.76
TRINITY_DN29929_c0_g4	2.667	1.41503	1.15691e-12	3.6077e-11	yes	up	19.04	19.91	73.89	73.12	19.475	73.505
TRINITY_DN26555_c1_g1	0.094	-3.40388	1.16536e-12	3.63108e-11	yes	down	12.53	12.44	1.87	1.39	12.485	1.63
TRINITY_DN26677_c1_g3	3.3	1.72232	1.17381e-12	3.65439e-11	yes	up	15.28	16.52	75.4	73.86	15.9	74.63
TRINITY_DN36048_c1_g1	0.317	-1.65594	1.18096e-12	3.67365e-11	yes	down	26.03	25.21	14.06	11.33	25.62	12.695
TRINITY_DN23993_c0_g1	0.101	-3.31088	1.18358e-12	3.67879e-11	yes	down	27.44	30.95	3.69	4.65	29.195	4.17
TRINITY_DN34142_c0_g1	0.404	-1.30795	1.19874e-12	3.72285e-11	yes	down	139.4	129.94	74.04	72.45	134.67	73.245
TRINITY_DN27995_c0_g1	0.48	-1.06038	1.21134e-12	3.75891e-11	yes	down	748.77	770.57	531.11	477.45	759.67	504.28
TRINITY_DN31292_c0_g1	3.225	1.68942	1.21564e-12	3.76919e-11	yes	up	6.27	6.33	28.42	27.57	6.3	27.995
TRINITY_DN27509_c0_g1	13.63	3.76875	1.23516e-12	3.82659e-11	yes	up	0.6	0.82	13.3	13.6	0.71	13.45
TRINITY_DN35104_c0_g1	0.329	-1.60575	1.24571e-12	3.85298e-11	yes	down	66.14	56.63	28.61	28.04	61.385	28.325
TRINITY_DN30001_c0_g1	0.243	-2.03858	1.24517e-12	3.85444e-11	yes	down	23.34	19.8	8.23	8.96	21.57	8.595
TRINITY_DN30028_c3_g1	0.051	-4.2917	1.25618e-12	3.88219e-11	yes	down	14.72	15.25	1.21	1.12	14.985	1.165
TRINITY_DN34209_c1_g1	0.233	-2.09929	1.27059e-12	3.92354e-11	yes	down	13.67	12.56	4.71	3.84	13.115	4.275
TRINITY_DN33330_c2_g1	0.225	-2.15266	1.27699e-12	3.94011e-11	yes	down	17.99	15.7	5.68	5.73	16.845	5.705
TRINITY_DN29932_c2_g1	0.419	-1.25608	1.30375e-12	4.01941e-11	yes	down	87.33	85.66	45.77	40.89	86.495	43.33
TRINITY_DN28904_c0_g2	3.868	1.95169	1.30627e-12	4.0239e-11	yes	up	13.42	16.83	80.67	78.35	15.125	79.51
TRINITY_DN37083_c3_g4	0.256	-1.96518	1.31813e-12	4.05714e-11	yes	down	48.3	51.18	18.15	17.71	49.74	17.93
TRINITY_DN26852_c1_g1	0.29	-1.78763	1.32423e-12	4.07263e-11	yes	down	30.24	33.73	12.58	13.35	31.985	12.965
TRINITY_DN25564_c0_g1	7.022	2.81195	1.33507e-12	4.09933e-11	yes	up	26.32	0.51	4.95	5.01	13.415	4.98
TRINITY_DN26760_c3_g2	0.278	-1.84508	1.33775e-12	4.10424e-11	yes	down	37.59	37.39	15.46	13.65	37.49	14.555
TRINITY_DN22826_c0_g1	0.053	-4.23267	1.34094e-12	4.1107e-11	yes	down	23.88	26.45	1.66	2.12	25.165	1.89
TRINITY_DN26951_c0_g1	0.372	-1.42728	1.3455e-12	4.11803e-11	yes	down	89.77	101.73	45.22	53	95.75	49.11
TRINITY_DN34752_c0_g4	0.203	-2.29916	1.34471e-12	4.11893e-11	yes	down	15.1	13.57	4.38	3.9	14.335	4.14
TRINITY_DN29740_c0_g1	4.425	2.14559	1.34752e-12	4.12088e-11	yes	up	6.89	7.78	50.71	47.65	7.335	49.18
TRINITY_DN30042_c4_g2	0.05	-4.32413	1.35423e-12	4.13808e-11	yes	down	8.64	8.88	2.3	3.37	8.76	2.835
TRINITY_DN27618_c0_g2	0.358	-1.48364	1.38822e-12	4.23854e-11	yes	down	76.38	73.89	39.08	35.84	75.135	37.46
TRINITY_DN29001_c1_g1	0.323	-1.6307	1.39795e-12	4.26482e-11	yes	down	65.85	60.23	27.97	30.26	63.04	29.115
TRINITY_DN38336_c2_g1	0.426	-1.22984	1.40077e-12	4.26998e-11	yes	down	201.28	195.9	117.4	110.32	198.59	113.86
TRINITY_DN28954_c0_g1	0.456	-1.13273	1.41187e-12	4.30038e-11	yes	down	343.11	323.84	208.11	218.75	333.475	213.43
TRINITY_DN30163_c0_g2	0.259	-1.94647	1.43463e-12	4.3662e-11	yes	down	45.62	44.82	15.23	17.9	45.22	16.565
TRINITY_DN30115_c0_g1	0.061	-4.04576	1.44275e-12	4.38739e-11	yes	down	37.62	32.08	2.38	3.21	34.85	2.795
TRINITY_DN27963_c0_g1	0.341	-1.55292	1.44441e-12	4.38892e-11	yes	down	422.13	395.97	179.91	212.65	409.05	196.28
TRINITY_DN37555_c0_g1	0.336	-1.57272	1.45547e-12	4.41545e-11	yes	down	20.23	19.15	9.52	8.99	19.69	9.255
TRINITY_DN29721_c2_g3	2.264	1.17865	1.45472e-12	4.41671e-11	yes	up	156.22	150.76	477.16	476.53	153.49	476.845
TRINITY_DN33654_c2_g7	0.03	-5.07404	1.46589e-12	4.44354e-11	yes	down	36.99	37.33	0.88	2.37	37.16	1.625
TRINITY_DN35010_c1_g1	0.328	-1.60901	1.46901e-12	4.44944e-11	yes	down	103.91	88.05	30.84	52.45	95.98	41.645
TRINITY_DN36551_c2_g3	0.158	-2.66265	1.4712e-12	4.45251e-11	yes	down	47.8	48.34	9.83	10.33	48.07	10.08
TRINITY_DN34708_c0_g3	2.113	1.07916	1.47364e-12	4.4528e-11	yes	up	49.33	49.24	147.18	142.03	49.285	144.605
TRINITY_DN35039_c0_g1	0.163	-2.62058	1.47276e-12	4.45368e-11	yes	down	19.37	19.51	4.37	4.37	19.44	4.37
TRINITY_DN25015_c0_g1	0.412	-1.27892	1.48373e-12	4.47974e-11	yes	down	334.28	358.18	181.64	203.4	346.23	192.52
TRINITY_DN36490_c1_g1	2.571	1.36229	1.49644e-12	4.51451e-11	yes	up	35.52	38.11	163.74	152.96	36.815	158.35
TRINITY_DN26757_c0_g1	0.233	-2.10215	1.50641e-12	4.54099e-11	yes	down	40.53	40.35	15.35	11.88	40.44	13.615
TRINITY_DN36422_c0_g1	2.862	1.51689	1.52286e-12	4.58694e-11	yes	up	12.25	12.14	46.57	49.21	12.195	47.89
TRINITY_DN26528_c0_g1	0.001	-10.8573	1.54202e-12	4.64096e-11	yes	down	9.53	9.81	0	0	9.67	0
TRINITY_DN29948_c0_g1	0.452	-1.14688	1.56861e-12	4.71725e-11	yes	down	89.73	93.39	58.12	53.83	91.56	55.975
TRINITY_DN37980_c0_g1	0.447	-1.16181	1.57934e-12	4.74577e-11	yes	down	145.76	140.4	90.26	86.39	143.08	88.325
TRINITY_DN37834_c2_g1	0.351	-1.51224	1.58281e-12	4.75243e-11	yes	down	67.21	75.25	34.62	35.92	71.23	35.27
TRINITY_DN37567_c0_g2	3.429	1.77787	1.58441e-12	4.75347e-11	yes	up	124.55	156.99	651.34	719.25	140.77	685.295
TRINITY_DN26457_c0_g1	0.076	-3.7126	1.61003e-12	4.82652e-11	yes	down	13.09	10.99	1.55	1.02	12.04	1.285
TRINITY_DN33559_c1_g2	0.305	-1.71139	1.62317e-12	4.86208e-11	yes	down	64.92	56.95	23.99	23.47	60.935	23.73
TRINITY_DN35579_c0_g1	0.16	-2.6399	1.63459e-12	4.89245e-11	yes	down	21.72	23.44	6.2	5.69	22.58	5.945
TRINITY_DN29254_c0_g1	0.049	-4.33727	1.6449e-12	4.91942e-11	yes	down	10.73	8.77	0.46	0.73	9.75	0.595
TRINITY_DN32079_c0_g1	0.389	-1.36358	1.65151e-12	4.93531e-11	yes	down	53.9	55.34	30.57	28.09	54.62	29.33
TRINITY_DN37675_c1_g2	0.045	-4.48111	1.65755e-12	4.94946e-11	yes	down	27.87	37.63	2.03	2.1	32.75	2.065
TRINITY_DN33531_c0_g5	2.59	1.37313	1.67069e-12	4.98478e-11	yes	up	20.6	22.31	79.08	77.31	21.455	78.195
TRINITY_DN38296_c3_g1	0.35	-1.51452	1.69051e-12	5.03599e-11	yes	down	31.42	30.42	16.31	16.39	30.92	16.35
TRINITY_DN26471_c2_g6	0.149	-2.74282	1.68989e-12	5.0381e-11	yes	down	41.77	50.37	11.51	11.57	46.07	11.54
TRINITY_DN29313_c0_g1	3.193	1.67501	1.69589e-12	5.04016e-11	yes	up	8.42	8.88	35.82	37.32	8.65	36.57
TRINITY_DN37647_c0_g1	0.414	-1.27201	1.69527e-12	5.04228e-11	yes	down	54.58	67.51	46.17	55.76	61.045	50.965
TRINITY_DN35181_c5_g1	5.422	2.43878	1.69886e-12	5.04504e-11	yes	up	17.81	26.14	164.81	170.77	21.975	167.79
TRINITY_DN28574_c3_g7	0.015	-6.08543	1.69518e-12	5.04594e-11	yes	down	13.6	15.81	0.19	0.45	14.705	0.32
TRINITY_DN27766_c1_g4	0.292	-1.77617	1.70536e-12	5.0604e-11	yes	down	93.17	87.57	36.1	37.54	90.37	36.82
TRINITY_DN37227_c1_g1	0.269	-1.8927	1.70712e-12	5.06167e-11	yes	down	5.86	5.57	2.08	2.26	5.715	2.17
TRINITY_DN26604_c0_g1	0.229	-2.12401	1.71079e-12	5.06857e-11	yes	down	31.29	34.67	10.87	10.31	32.98	10.59
TRINITY_DN28653_c4_g1	0.136	-2.87812	1.73441e-12	5.13457e-11	yes	down	12.8	12.38	2.2	2.53	12.59	2.365
TRINITY_DN31750_c0_g3	3.708	1.89055	1.73764e-12	5.13611e-11	yes	up	5.88	6.66	33.43	32.25	6.27	32.84
TRINITY_DN36894_c0_g1	0.124	-3.01395	1.73718e-12	5.13875e-11	yes	down	22.1	19.19	4.06	3.22	20.645	3.64
TRINITY_DN31633_c1_g2	4.481	2.16381	1.74271e-12	5.14709e-11	yes	up	10.49	9.11	63.67	66.17	9.8	64.92
TRINITY_DN35026_c0_g1	0.208	-2.26374	1.74773e-12	5.15791e-11	yes	down	7.51	6.87	2.29	1.96	7.19	2.125
TRINITY_DN35344_c0_g2	0.068	-3.87025	1.74915e-12	5.15808e-11	yes	down	29.88	21.46	2.33	2.6	25.67	2.465
TRINITY_DN31442_c0_g1	0.284	-1.81683	1.75119e-12	5.16009e-11	yes	down	65.06	59.56	22.8	21.01	62.31	21.905
TRINITY_DN24787_c1_g1	0.15	-2.73917	1.78571e-12	5.25773e-11	yes	down	17.34	17.98	3.44	3.91	17.66	3.675
TRINITY_DN30750_c2_g1	2.088	1.06181	1.79283e-12	5.27461e-11	yes	up	75.88	76.62	190.58	178.92	76.25	184.75
TRINITY_DN33595_c2_g1	76.387	6.25526	1.82607e-12	5.35994e-11	yes	up	0.15	0.08	11.13	13.38	0.115	12.255
TRINITY_DN25793_c0_g2	0.489	-1.03141	1.82583e-12	5.36339e-11	yes	down	342.71	345.28	235.76	236.24	343.995	236
TRINITY_DN33560_c1_g1	2.798	1.48459	1.82567e-12	5.36708e-11	yes	up	47.22	52.36	185.36	189.67	49.79	187.515
TRINITY_DN34497_c2_g1	0.33	-1.59977	1.8333e-12	5.37703e-11	yes	down	46.13	42.52	20.6	22.58	44.325	21.59
TRINITY_DN32488_c0_g1	0.408	-1.29306	1.84748e-12	5.41442e-11	yes	down	75.55	77.77	42.3	47.02	76.66	44.66
TRINITY_DN34579_c1_g6	0.279	-1.84422	1.85742e-12	5.43935e-11	yes	down	140.71	136.67	50.19	57.97	138.69	54.08
TRINITY_DN27365_c0_g1	8.535	3.09347	1.86243e-12	5.44984e-11	yes	up	1.73	1.51	19.28	20.62	1.62	19.95
TRINITY_DN33852_c0_g2	0.062	-4.02194	1.86784e-12	5.45724e-11	yes	down	56.95	90.14	5.33	7.57	73.545	6.45
TRINITY_DN27329_c1_g1	0.072	-3.78667	1.88971e-12	5.51268e-11	yes	down	6.29	5.56	0.55	0.66	5.925	0.605
TRINITY_DN38194_c2_g5	0.446	-1.16422	1.89166e-12	5.51412e-11	yes	down	121.88	117.1	62.77	64.1	119.49	63.435
TRINITY_DN31803_c0_g1	3.824	1.93501	1.88935e-12	5.51587e-11	yes	up	4.85	4.71	25.46	23.58	4.78	24.52
TRINITY_DN25990_c0_g1	0.038	-4.72212	1.94909e-12	5.67716e-11	yes	down	11.11	12.79	0.74	0.48	11.95	0.61
TRINITY_DN31331_c4_g6	0.058	-4.10433	1.95721e-12	5.69645e-11	yes	down	15.22	13.79	1.16	1.17	14.505	1.165
TRINITY_DN27934_c0_g2	0.064	-3.95481	1.97044e-12	5.73058e-11	yes	down	13.2	13.1	1.04	1.59	13.15	1.315
TRINITY_DN35789_c0_g1	0.32	-1.64602	1.97525e-12	5.74016e-11	yes	down	17.03	20.04	8.78	7.48	18.535	8.13
TRINITY_DN27549_c0_g3	0.146	-2.77739	1.98363e-12	5.76011e-11	yes	down	128.37	118.67	21.4	32.25	123.52	26.825
TRINITY_DN36044_c0_g2	0.244	-2.03796	1.98808e-12	5.76862e-11	yes	down	48.86	40.88	16.85	15.82	44.87	16.335
TRINITY_DN26819_c0_g2	0.463	-1.10964	1.99462e-12	5.77877e-11	yes	down	368.14	345.53	232.52	231.29	356.835	231.905
TRINITY_DN32491_c1_g1	0.271	-1.88339	1.99395e-12	5.78123e-11	yes	down	31.94	37.18	12.19	14.25	34.56	13.22
TRINITY_DN35482_c1_g1	0.38	-1.3943	2.01449e-12	5.83188e-11	yes	down	82.02	83.3	44.17	47.1	82.66	45.635
TRINITY_DN23275_c0_g1	0.023	-5.46139	2.0543e-12	5.93809e-11	yes	down	11.61	9.82	0.25	0.45	10.715	0.35
TRINITY_DN34963_c0_g1	0.414	-1.27284	2.05277e-12	5.93818e-11	yes	down	112.04	114.53	67.78	64.74	113.285	66.26
TRINITY_DN29513_c1_g3	2.637	1.39894	2.0904e-12	6.03784e-11	yes	up	21.01	19.22	78.29	82.36	20.115	80.325
TRINITY_DN30375_c0_g1	4.118	2.04179	2.0925e-12	6.03932e-11	yes	up	3.68	3.65	22.01	21.49	3.665	21.75
TRINITY_DN31949_c0_g2	0.306	-1.70928	2.09858e-12	6.05226e-11	yes	down	52.34	50.97	20.63	23.82	51.655	22.225
TRINITY_DN35191_c1_g1	0.374	-1.41735	2.10642e-12	6.07025e-11	yes	down	63.08	59.71	30.58	33.97	61.395	32.275
TRINITY_DN36314_c0_g1	4.487	2.16585	2.11625e-12	6.09397e-11	yes	up	5.02	4.84	28.66	30.7	4.93	29.68
TRINITY_DN28314_c0_g1	0.264	-1.92201	2.12748e-12	6.11702e-11	yes	down	18.94	18.89	6.63	7.15	18.915	6.89
TRINITY_DN22988_c0_g1	8.532	3.09281	2.12746e-12	6.12161e-11	yes	up	2.45	2.83	31.5	31.82	2.64	31.66
TRINITY_DN26289_c0_g1	0.043	-4.52981	2.14423e-12	6.16053e-11	yes	down	6.5	6.99	0.5	0.29	6.745	0.395
TRINITY_DN35688_c0_g5	0.256	-1.9679	2.16533e-12	6.21645e-11	yes	down	11.57	5.03	1.74	1.91	8.3	1.825
TRINITY_DN28643_c1_g2	0.25	-2.00143	2.19217e-12	6.28874e-11	yes	down	38.69	41.62	13.85	15.25	40.155	14.55
TRINITY_DN38513_c1_g1	2.771	1.47058	2.21143e-12	6.3392e-11	yes	up	29.88	26.27	102.61	101.26	28.075	101.935
TRINITY_DN33951_c1_g1	0.262	-1.93468	2.21325e-12	6.33964e-11	yes	down	16.65	18.19	6.55	6.27	17.42	6.41
TRINITY_DN30331_c1_g1	0.262	-1.93462	2.22945e-12	6.38124e-11	yes	down	40.64	37.08	15.5	13.96	38.86	14.73
TRINITY_DN31600_c2_g2	3.284	1.71552	2.23173e-12	6.38296e-11	yes	up	18.25	20.8	97.58	100.08	19.525	98.83
TRINITY_DN35639_c0_g3	0.219	-2.19272	2.24428e-12	6.41401e-11	yes	down	45.41	43.97	12.22	15.44	44.69	13.83
TRINITY_DN30056_c1_g4	4.808	2.26553	2.26312e-12	6.463e-11	yes	up	44.8	63.01	332.72	382.19	53.905	357.455
TRINITY_DN30274_c2_g1	0.355	-1.49289	2.27558e-12	6.4937e-11	yes	down	31.19	31.48	16.78	15.47	31.335	16.125
TRINITY_DN29323_c0_g3	0.27	-1.89153	2.27973e-12	6.50066e-11	yes	down	46.61	41.56	16.65	17.58	44.085	17.115
TRINITY_DN29291_c0_g1	0.14	-2.84139	2.28639e-12	6.50987e-11	yes	down	15.55	14.26	2.35	3.21	14.905	2.78
TRINITY_DN26923_c3_g4	3.889	1.95923	2.28637e-12	6.51471e-11	yes	up	7.38	7.5	40.84	40.68	7.44	40.76
TRINITY_DN36510_c1_g4	4.545	2.18414	2.29994e-12	6.53375e-11	yes	up	9.18	8.79	55.72	56.89	8.985	56.305
TRINITY_DN26612_c1_g2	2.16	1.11109	2.29877e-12	6.53533e-11	yes	up	44.38	48.9	144	152.93	46.64	148.465
TRINITY_DN27979_c2_g2	0.383	-1.38535	2.29843e-12	6.53925e-11	yes	down	106.37	108.8	62.33	56.01	107.585	59.17
TRINITY_DN25607_c0_g2	0.404	-1.30746	2.32397e-12	6.5971e-11	yes	down	327.04	301.54	173.76	182.71	314.29	178.235
TRINITY_DN38383_c1_g2	0.075	-3.73085	2.32842e-12	6.60479e-11	yes	down	6.52	6.98	0.67	0.77	6.75	0.72
TRINITY_DN30294_c2_g2	0.092	-3.44577	2.34227e-12	6.63911e-11	yes	down	15.48	13.98	2.02	1.91	14.73	1.965
TRINITY_DN28682_c2_g3	0.499	-1.00372	2.35346e-12	6.66586e-11	yes	down	353.62	351.69	250.7	241.95	352.655	246.325
TRINITY_DN26923_c2_g1	0.055	-4.17979	2.36414e-12	6.69112e-11	yes	down	16.74	17.79	0.76	1.84	17.265	1.3
TRINITY_DN32138_c0_g1	3.766	1.91308	2.37766e-12	6.72438e-11	yes	up	5.17	5.81	31.3	27.91	5.49	29.605
TRINITY_DN36447_c0_g1	2.137	1.09525	2.43393e-12	6.87326e-11	yes	up	33.85	34.01	104.18	105.5	33.93	104.84
TRINITY_DN27115_c0_g1	0.271	-1.88335	2.46078e-12	6.93878e-11	yes	down	39.19	43.35	16.66	14.63	41.27	15.645
TRINITY_DN33386_c0_g4	4.541	2.18286	2.46658e-12	6.94997e-11	yes	up	4.77	5.71	32.59	34.52	5.24	33.555
TRINITY_DN38507_c9_g2	0.471	-1.08593	2.47503e-12	6.96861e-11	yes	down	35.24	34.87	23.95	22.7	35.055	23.325
TRINITY_DN31207_c1_g1	0.26	-1.94334	2.48027e-12	6.9782e-11	yes	down	168.4	218.56	66.46	76.75	193.48	71.605
TRINITY_DN33581_c1_g2	0.396	-1.33621	2.48541e-12	6.98747e-11	yes	down	86.3	83.67	46.54	48.73	84.985	47.635
TRINITY_DN29855_c0_g3	0.368	-1.4418	2.50593e-12	7.03996e-11	yes	down	48.96	49	25.02	24.82	48.98	24.92
TRINITY_DN28427_c0_g1	0.221	-2.17567	2.53336e-12	7.11177e-11	yes	down	239.02	338.83	81.46	96.57	288.925	89.015
TRINITY_DN35540_c0_g1	0.342	-1.54851	2.54005e-12	7.12526e-11	yes	down	27.45	29.54	13.45	14.28	28.495	13.865
TRINITY_DN35504_c0_g2	0.242	-2.0462	2.55404e-12	7.15922e-11	yes	down	74.64	83.71	22.85	30.06	79.175	26.455
TRINITY_DN31789_c1_g1	2.51	1.32791	2.56662e-12	7.18919e-11	yes	up	16.81	16.92	60.37	58.5	16.865	59.435
TRINITY_DN29518_c0_g3	0.069	-3.86093	2.56956e-12	7.19212e-11	yes	down	19.97	18.52	2.11	1.51	19.245	1.81
TRINITY_DN30937_c0_g1	0.253	-1.98229	2.57495e-12	7.19659e-11	yes	down	14.97	13.92	5.81	4.4	14.445	5.105
TRINITY_DN29447_c0_g1	0.436	-1.19812	2.5732e-12	7.197e-11	yes	down	80.16	76.17	56.88	53.2	78.165	55.04
TRINITY_DN31301_c0_g1	0.472	-1.08217	2.61566e-12	7.30501e-11	yes	down	167.13	165.8	106.28	110.47	166.465	108.375
TRINITY_DN28086_c0_g2	2.263	1.17847	2.61836e-12	7.30718e-11	yes	up	78.12	75.61	245.47	250.09	76.865	247.78
TRINITY_DN37241_c4_g1	0.192	-2.3838	2.62435e-12	7.31851e-11	yes	down	48.35	48.96	12.68	12.95	48.655	12.815
TRINITY_DN28299_c0_g1	12.094	3.5962	2.64119e-12	7.36005e-11	yes	up	3.49	3.78	61.7	61.34	3.635	61.52
TRINITY_DN37944_c0_g1	3.802	1.92692	2.67835e-12	7.45814e-11	yes	up	7.7	8.79	47.82	45.99	8.245	46.905
TRINITY_DN30401_c1_g2	0.441	-1.18122	2.68923e-12	7.48294e-11	yes	down	762.89	837.43	462.05	491.63	800.16	476.84
TRINITY_DN28190_c1_g2	0.433	-1.20698	2.69245e-12	7.48644e-11	yes	down	355.34	476.98	227.88	251.74	416.16	239.81
TRINITY_DN31127_c1_g2	0.283	-1.81904	2.70241e-12	7.50864e-11	yes	down	20.25	21.12	8.13	8.36	20.685	8.245
TRINITY_DN35937_c0_g1	0.361	-1.4696	2.78866e-12	7.7426e-11	yes	down	52.61	55.93	27.7	27.3	54.27	27.5
TRINITY_DN37638_c3_g6	0.448	-1.15855	2.81603e-12	7.81288e-11	yes	down	1786.44	1765.54	1119.25	1060.9	1775.99	1090.08
TRINITY_DN36131_c1_g1	0.333	-1.58847	2.82829e-12	7.84118e-11	yes	down	27.26	26.8	13.22	12.26	27.03	12.74
TRINITY_DN30498_c0_g1	0.188	-2.4093	2.85209e-12	7.90138e-11	yes	down	11.77	11.48	3.25	2.85	11.625	3.05
TRINITY_DN35809_c0_g4	0.416	-1.26616	2.85693e-12	7.90903e-11	yes	down	111.44	113.46	75.41	64.22	112.45	69.815
TRINITY_DN24014_c1_g1	0.017	-5.91781	2.86061e-12	7.91344e-11	yes	down	16.76	14.47	0.16	0.65	15.615	0.405
TRINITY_DN31696_c1_g1	0.44	-1.18338	2.86444e-12	7.91829e-11	yes	down	407.67	479.51	267.32	286.75	443.59	277.035
TRINITY_DN28965_c1_g1	3.616	1.85435	2.87494e-12	7.93576e-11	yes	up	11.15	9.28	50.81	49.97	10.215	50.39
TRINITY_DN34755_c1_g2	3.76	1.91058	2.87306e-12	7.93635e-11	yes	up	53.33	50.51	297.76	241.27	51.92	269.515
TRINITY_DN27047_c0_g1	0.06	-4.0503	2.88483e-12	7.95727e-11	yes	down	11.88	12.44	0.92	1.32	12.16	1.12
TRINITY_DN26862_c0_g4	0.422	-1.24315	2.8892e-12	7.96353e-11	yes	down	250.98	220.36	137.41	142.34	235.67	139.875
TRINITY_DN34856_c0_g1	0.339	-1.55896	2.92823e-12	8.05941e-11	yes	down	58.46	51.69	25.24	26.85	55.075	26.045
TRINITY_DN34966_c1_g1	0.441	-1.18138	2.92632e-12	8.06002e-11	yes	down	42.72	44.46	27.36	27.22	43.59	27.29
TRINITY_DN24270_c0_g1	0.088	-3.50121	2.98151e-12	8.20013e-11	yes	down	15.08	13.11	1.36	2.32	14.095	1.84
TRINITY_DN30449_c0_g2	0.457	-1.12853	2.99391e-12	8.22827e-11	yes	down	89.85	87.99	57.15	57.86	88.92	57.505
TRINITY_DN28336_c0_g1	0.261	-1.93675	3.00813e-12	8.26138e-11	yes	down	18.18	18.43	6.69	6.86	18.305	6.775
TRINITY_DN35554_c1_g3	0.184	-2.44004	3.01646e-12	8.27827e-11	yes	down	20.16	20.49	4.81	6.23	20.325	5.52
TRINITY_DN34389_c0_g1	2.662	1.41262	3.02947e-12	8.29597e-11	yes	up	41.56	36.81	141.05	146.17	39.185	143.61
TRINITY_DN26217_c1_g1	0.257	-1.95756	3.02733e-12	8.2961e-11	yes	down	12.84	11.85	4.54	4.37	12.345	4.455
TRINITY_DN29340_c0_g1	0.345	-1.53729	3.0389e-12	8.31581e-11	yes	down	60.16	53.31	26.6	25.27	56.735	25.935
TRINITY_DN33332_c1_g3	0.242	-2.04427	3.05165e-12	8.34469e-11	yes	down	31.91	32.42	12.08	9.68	32.165	10.88
TRINITY_DN25425_c0_g1	0.109	-3.20245	3.09968e-12	8.46992e-11	yes	down	15.5	16.38	2.63	2.16	15.94	2.395
TRINITY_DN31245_c1_g2	0.107	-3.22719	3.10475e-12	8.47767e-11	yes	down	25.75	22.78	3.72	3.79	24.265	3.755
TRINITY_DN35725_c2_g3	288.024	8.17004	3.10978e-12	8.48533e-11	yes	up	0	0.06	14.68	14.54	0.03	14.61
TRINITY_DN27799_c0_g1	0.392	-1.35266	3.12039e-12	8.50815e-11	yes	down	53.19	53.62	28.13	30.21	53.405	29.17
TRINITY_DN37730_c1_g1	0.349	-1.51825	3.19988e-12	8.71239e-11	yes	down	16.07	17.7	8.59	7.91	16.885	8.25
TRINITY_DN37944_c0_g5	3.896	1.96189	3.19979e-12	8.7184e-11	yes	up	17.89	24.33	118.07	114.72	21.11	116.395
TRINITY_DN30716_c0_g1	0.008	-7.05399	3.21751e-12	8.75412e-11	yes	down	8.74	8.87	0.04	0.12	8.805	0.08
TRINITY_DN30142_c1_g1	0.391	-1.35579	3.22321e-12	8.76334e-11	yes	down	36.56	33.77	19.54	19.03	35.165	19.285
TRINITY_DN36948_c1_g3	0.437	-1.19398	3.29087e-12	8.9409e-11	yes	down	139.72	148.18	85.56	89.51	143.95	87.535
TRINITY_DN31906_c0_g1	0.275	-1.86311	3.30845e-12	8.98223e-11	yes	down	16.88	15.44	6.93	5.84	16.16	6.385
TRINITY_DN28426_c2_g2	0.442	-1.17896	3.31646e-12	8.99756e-11	yes	down	351.13	359.05	215.22	231.37	355.09	223.295
TRINITY_DN34395_c2_g1	0.083	-3.58591	3.32134e-12	9.00436e-11	yes	down	16.5	15.82	2.01	2.1	16.16	2.055
TRINITY_DN30380_c0_g1	0.426	-1.23258	3.34351e-12	9.058e-11	yes	down	47.31	46.95	32.17	31.07	47.13	31.62
TRINITY_DN32276_c0_g2	0.374	-1.41796	3.37369e-12	9.13326e-11	yes	down	30.61	30.82	17.83	15.96	30.715	16.895
TRINITY_DN28579_c0_g1	0.408	-1.2927	3.39961e-12	9.19033e-11	yes	down	40.71	42.66	24.33	23.66	41.685	23.995
TRINITY_DN27495_c0_g6	0.292	-1.7746	3.39958e-12	9.19678e-11	yes	down	40.52	42.35	18.03	17.07	41.435	17.55
TRINITY_DN28204_c0_g2	4.498	2.16925	3.40921e-12	9.20972e-11	yes	up	3.53	3.12	22.18	19.71	3.325	20.945
TRINITY_DN36983_c0_g2	0.265	-1.91799	3.44549e-12	9.3011e-11	yes	down	117.8	111.96	37.32	45.29	114.88	41.305
TRINITY_DN26722_c0_g4	0.099	-3.33006	3.45135e-12	9.31031e-11	yes	down	14.55	13.38	1.77	2.47	13.965	2.12
TRINITY_DN37527_c1_g1	0.435	-1.20141	3.49257e-12	9.41482e-11	yes	down	68.74	71.15	44.67	40.17	69.945	42.42
TRINITY_DN28737_c0_g1	0.216	-2.20812	3.52728e-12	9.50164e-11	yes	down	12.51	13.26	3.94	4.57	12.885	4.255
TRINITY_DN36292_c1_g2	0.4	-1.32286	3.54328e-12	9.53797e-11	yes	down	48.13	52.95	31.01	30.53	50.54	30.77
TRINITY_DN38391_c1_g7	4.33	2.11451	3.54591e-12	9.53829e-11	yes	up	25.07	30.36	177.27	156.77	27.715	167.02
TRINITY_DN36293_c1_g1	2.23	1.15677	3.56772e-12	9.59016e-11	yes	up	53.49	55.38	178.26	175.88	54.435	177.07
TRINITY_DN31380_c0_g3	5.719	2.51583	3.57872e-12	9.61293e-11	yes	up	1.84	1.72	14.05	13.04	1.78	13.545
TRINITY_DN26787_c0_g1	0.196	-2.35458	3.60828e-12	9.68549e-11	yes	down	28.37	28.34	6.3	8.41	28.355	7.355
TRINITY_DN31530_c0_g2	0.032	-4.98526	3.66956e-12	9.84303e-11	yes	down	8.94	7.51	0.42	0.31	8.225	0.365
TRINITY_DN31200_c4_g3	3.375	1.75484	3.69444e-12	9.90276e-11	yes	up	65.1	83.28	328.62	357.97	74.19	343.295
TRINITY_DN27788_c0_g1	0.361	-1.47167	3.7161e-12	9.95379e-11	yes	down	43.15	41.41	22.26	21.23	42.28	21.745
TRINITY_DN27281_c0_g3	4.856	2.2799	3.74084e-12	1.0013e-10	yes	up	8.41	7.15	54.45	51.31	7.78	52.88
TRINITY_DN29815_c0_g1	0.049	-4.35448	3.76033e-12	1.00581e-10	yes	down	5.01	5.04	0.35	0.33	5.025	0.34
TRINITY_DN36138_c1_g1	0.388	-1.36747	3.77724e-12	1.00962e-10	yes	down	63.95	64.7	35.53	34.5	64.325	35.015
TRINITY_DN38252_c2_g2	0.451	-1.14974	3.80423e-12	1.01612e-10	yes	down	33.64	36.72	19.96	19.78	35.18	19.87
TRINITY_DN29515_c1_g2	0.149	-2.75076	3.86216e-12	1.03087e-10	yes	down	281.99	296.09	57.37	63.62	289.04	60.495
TRINITY_DN27279_c0_g1	0.352	-1.50535	3.88433e-12	1.03606e-10	yes	down	37.33	35.63	18.72	17.72	36.48	18.22
TRINITY_DN34798_c0_g2	0.445	-1.16864	3.88842e-12	1.03642e-10	yes	down	62.71	59.17	37.91	38.17	60.94	38.04
TRINITY_DN29477_c1_g2	3.535	1.82175	3.89201e-12	1.03665e-10	yes	up	9.27	8.6	44.3	41.88	8.935	43.09
TRINITY_DN38076_c0_g1	0.193	-2.37398	3.91674e-12	1.04251e-10	yes	down	25.71	22.99	6.54	6.63	24.35	6.585
TRINITY_DN37761_c2_g1	0.26	-1.94408	3.92804e-12	1.04478e-10	yes	down	20.85	24.74	8.49	7.74	22.795	8.115
TRINITY_DN28701_c0_g1	0.013	-6.29373	3.96298e-12	1.05334e-10	yes	down	3.77	3.01	0.1	0.02	3.39	0.06
TRINITY_DN28619_c0_g2	4.083	2.02968	3.9746e-12	1.05569e-10	yes	up	4.47	4.71	26.13	25.25	4.59	25.69
TRINITY_DN26127_c2_g1	0.205	-2.28676	3.98088e-12	1.05662e-10	yes	down	16.73	16.52	5.39	5.74	16.625	5.565
TRINITY_DN26525_c0_g1	0.377	-1.40922	3.99649e-12	1.06002e-10	yes	down	102.79	91.37	49.46	51.09	97.08	50.275
TRINITY_DN37072_c0_g2	0.321	-1.64076	4.01144e-12	1.06324e-10	yes	down	46.34	42.4	18.33	21.94	44.37	20.135
TRINITY_DN33826_c0_g5	0.434	-1.2053	4.03806e-12	1.06955e-10	yes	down	46	47.72	28.57	28.76	46.86	28.665
TRINITY_DN36285_c2_g1	0.444	-1.17192	4.0484e-12	1.07154e-10	yes	down	21.85	22.92	13.84	14.34	22.385	14.09
TRINITY_DN32594_c2_g1	0.331	-1.59652	4.07016e-12	1.07655e-10	yes	down	42.79	41.04	18.86	21.53	41.915	20.195
TRINITY_DN30046_c1_g1	0.094	-3.41435	4.11251e-12	1.087e-10	yes	down	76.73	114.59	11.15	14.23	95.66	12.69
TRINITY_DN28228_c0_g1	0.246	-2.02485	4.12108e-12	1.0885e-10	yes	down	13.58	14.9	5.06	4.78	14.24	4.92
TRINITY_DN36909_c2_g2	0.277	-1.84993	4.13983e-12	1.0927e-10	yes	down	19.07	21.63	8.08	8.03	20.35	8.055
TRINITY_DN26152_c0_g4	0.12	-3.05788	4.15753e-12	1.09661e-10	yes	down	23.82	22.57	4.46	3.02	23.195	3.74
TRINITY_DN34283_c1_g1	0.444	-1.17272	4.24672e-12	1.11935e-10	yes	down	80.96	75.04	50.07	47.31	78	48.69
TRINITY_DN26723_c0_g1	5.66	2.50076	4.26645e-12	1.12377e-10	yes	up	3.39	3.91	28.84	28.25	3.65	28.545
TRINITY_DN24294_c0_g1	0.244	-2.03322	4.41337e-12	1.16167e-10	yes	down	58.88	51.17	18.68	19.23	55.025	18.955
TRINITY_DN27387_c0_g1	2.189	1.13021	4.43634e-12	1.1669e-10	yes	up	227.3	240.48	680.97	693.26	233.89	687.115
TRINITY_DN29649_c0_g1	0.275	-1.86206	4.50142e-12	1.1832e-10	yes	down	14.21	14.11	5.94	5.04	14.16	5.49
TRINITY_DN32942_c1_g2	2.677	1.42073	4.56699e-12	1.19878e-10	yes	up	6.29	5.86	24.01	22.82	6.075	23.415
TRINITY_DN25905_c0_g1	0.371	-1.43169	4.56649e-12	1.19948e-10	yes	down	34.76	31.84	17.41	17.45	33.3	17.43
TRINITY_DN36655_c1_g3	0.341	-1.55163	4.61371e-12	1.21021e-10	yes	down	28.28	25.98	11.73	10.61	27.13	11.17
TRINITY_DN31003_c1_g1	0.434	-1.2033	4.6326e-12	1.21432e-10	yes	down	50.43	53.82	33.51	31.11	52.125	32.31
TRINITY_DN27894_c2_g1	0.485	-1.04297	4.65235e-12	1.21866e-10	yes	down	372.74	346.25	255.32	240.49	359.495	247.905
TRINITY_DN31317_c0_g2	0.363	-1.46146	4.76808e-12	1.24811e-10	yes	down	144.39	140.72	74.2	80.7	142.555	77.45
TRINITY_DN32796_c1_g1	0.275	-1.8636	4.78764e-12	1.25237e-10	yes	down	16.73	14.66	4.7	8.9	15.695	6.8
TRINITY_DN31335_c0_g1	0.386	-1.37395	4.80221e-12	1.25532e-10	yes	down	22.19	21.39	13.28	12.07	21.79	12.675
TRINITY_DN29242_c1_g4	0.297	-1.74916	4.80875e-12	1.25616e-10	yes	down	26.33	25.81	12.66	10.84	26.07	11.75
TRINITY_DN34437_c2_g1	2.506	1.32545	4.81397e-12	1.25666e-10	yes	up	21.43	21.27	71.39	73.56	21.35	72.475
TRINITY_DN27857_c2_g1	0.073	-3.77489	4.91782e-12	1.28289e-10	yes	down	16.66	16.49	1.79	1.56	16.575	1.675
TRINITY_DN27130_c1_g1	2.749	1.45887	4.93335e-12	1.28518e-10	yes	up	11.99	12.18	46.47	45.88	12.085	46.175
TRINITY_DN25607_c0_g3	0.071	-3.82333	4.93052e-12	1.28532e-10	yes	down	10.9	10.29	1.03	1.07	10.595	1.05
TRINITY_DN27485_c0_g2	0.386	-1.37241	4.98588e-12	1.29797e-10	yes	down	64.93	60.79	33.1	35.08	62.86	34.09
TRINITY_DN35760_c0_g1	0.381	-1.39302	5.02125e-12	1.30628e-10	yes	down	17.81	20.33	10.72	10.48	19.07	10.6
TRINITY_DN29876_c0_g2	0.456	-1.13319	5.04099e-12	1.31052e-10	yes	down	46.87	47.94	31.07	31.35	47.405	31.21
TRINITY_DN37142_c0_g1	0.159	-2.6512	5.04681e-12	1.31113e-10	yes	down	85.67	117.24	18.77	25.63	101.455	22.2
TRINITY_DN32358_c0_g1	0.268	-1.89715	5.05169e-12	1.31151e-10	yes	down	27.14	28.73	11.22	9.14	27.935	10.18
TRINITY_DN32404_c0_g1	0.2	-2.32418	5.05888e-12	1.31248e-10	yes	down	23.61	20.98	7.23	6.83	22.295	7.03
TRINITY_DN28976_c0_g2	0.017	-5.84505	5.08023e-12	1.31622e-10	yes	down	12.15	14.49	0.16	0.52	13.32	0.34
TRINITY_DN28418_c0_g1	11.287	3.49661	5.10426e-12	1.32154e-10	yes	up	2.76	2.49	42.25	40.54	2.625	41.395
TRINITY_DN25525_c0_g1	0.03	-5.08294	5.15103e-12	1.33274e-10	yes	down	7.18	8.06	0.26	0.36	7.62	0.31
TRINITY_DN28430_c1_g4	0.391	-1.3561	5.19146e-12	1.34137e-10	yes	down	45.02	42.65	24.76	22.38	43.835	23.57
TRINITY_DN30322_c0_g1	0.169	-2.56319	5.29965e-12	1.3684e-10	yes	down	12.67	16.37	2.88	3.37	14.52	3.125
TRINITY_DN29829_c0_g1	0.16	-2.64028	5.30399e-12	1.36859e-10	yes	down	9.49	9.27	2.07	2.12	9.38	2.095
TRINITY_DN33340_c0_g1	0.288	-1.79727	5.32268e-12	1.37248e-10	yes	down	17.68	17.77	7.59	6.76	17.725	7.175
TRINITY_DN35791_c2_g1	2.224	1.15306	5.33026e-12	1.37257e-10	yes	up	16.9	17.76	55.7	52.04	17.33	53.87
TRINITY_DN29912_c0_g1	0.342	-1.54874	5.33014e-12	1.37347e-10	yes	down	21.74	25.29	11.1	11.03	23.515	11.065
TRINITY_DN32324_c0_g3	0.128	-2.96291	5.34983e-12	1.37667e-10	yes	down	11.34	11.25	1.91	2.18	11.295	2.045
TRINITY_DN35413_c1_g2	0.309	-1.69542	5.37951e-12	1.38338e-10	yes	down	93.1	120.3	46.09	45.74	106.7	45.915
TRINITY_DN26722_c0_g6	0.043	-4.53025	5.38328e-12	1.38341e-10	yes	down	11.14	9.9	0.56	0.74	10.52	0.65
TRINITY_DN32026_c1_g1	0.335	-1.57657	5.41819e-12	1.3905e-10	yes	down	18.54	19.53	8.66	9.09	19.035	8.875
TRINITY_DN30352_c0_g2	0.022	-5.53863	5.41691e-12	1.39111e-10	yes	down	9.69	12.55	0.24	0.45	11.12	0.345
TRINITY_DN29020_c0_g3	0.468	-1.0962	5.47323e-12	1.40367e-10	yes	down	90.93	99.08	63.45	62.29	95.005	62.87
TRINITY_DN27066_c1_g1	0.17	-2.55823	5.55794e-12	1.42444e-10	yes	down	39.65	34.93	7.45	10.15	37.29	8.8
TRINITY_DN27370_c1_g1	0.425	-1.23444	5.5673e-12	1.42588e-10	yes	down	111.11	107.96	63.29	67.24	109.535	65.265
TRINITY_DN33934_c1_g1	0.271	-1.88435	5.57254e-12	1.42625e-10	yes	down	40.21	50.29	15.91	17.47	45.25	16.69
TRINITY_DN36153_c1_g1	0.102	-3.288	5.78959e-12	1.48081e-10	yes	down	40.66	63.81	10.48	12.53	52.235	11.505
TRINITY_DN25885_c0_g1	0.258	-1.95214	5.7965e-12	1.48158e-10	yes	down	23.64	24.6	8.82	9.74	24.12	9.28
TRINITY_DN34281_c0_g1	0.441	-1.1824	5.83528e-12	1.49049e-10	yes	down	58.57	61.21	38.84	40.6	59.89	39.72
TRINITY_DN23949_c0_g1	0.374	-1.41697	5.91783e-12	1.50954e-10	yes	down	142.34	133.52	73.69	70.33	137.93	72.01
TRINITY_DN37308_c1_g1	0.141	-2.83113	5.92282e-12	1.5098e-10	yes	down	21.58	22.09	4.38	4.18	21.835	4.28
TRINITY_DN32789_c1_g1	0.427	-1.22921	5.9153e-12	1.50991e-10	yes	down	55.37	57.38	108.16	40.59	56.375	74.375
TRINITY_DN24980_c0_g1	0.458	-1.12551	6.02003e-12	1.53355e-10	yes	down	330.07	324.02	213.62	219.24	327.045	216.43
TRINITY_DN24036_c0_g1	0.033	-4.94306	6.05254e-12	1.5408e-10	yes	down	9.9	7.81	0.47	0.33	8.855	0.4
TRINITY_DN27126_c0_g1	0.458	-1.12726	6.08529e-12	1.5481e-10	yes	down	430.29	413.83	266.13	272.5	422.06	269.315
TRINITY_DN28103_c0_g1	0.392	-1.35019	6.10298e-12	1.54845e-10	yes	down	54.24	54.02	28.55	31.53	54.13	30.04
TRINITY_DN30299_c1_g1	0.275	-1.86473	6.0998e-12	1.54868e-10	yes	down	31.88	33.65	11.83	12.98	32.765	12.405
TRINITY_DN33395_c1_g2	0.398	-1.3282	6.0988e-12	1.54946e-10	yes	down	34.17	36.31	20.08	22.15	35.24	21.115
TRINITY_DN27808_c2_g3	0.128	-2.97078	6.09488e-12	1.5495e-10	yes	down	26.33	26.65	4.89	4.25	26.49	4.57
TRINITY_DN27674_c0_g2	0.059	-4.07982	6.15136e-12	1.55969e-10	yes	down	12.57	11.49	0.87	1.16	12.03	1.015
TRINITY_DN30207_c0_g2	0.126	-2.98959	6.16612e-12	1.56238e-10	yes	down	55.4	52.3	7.2	19.34	53.85	13.27
TRINITY_DN28444_c2_g2	0.095	-3.39028	6.18991e-12	1.56737e-10	yes	down	12.95	13.23	1.87	1.79	13.09	1.83
TRINITY_DN31079_c1_g2	0.467	-1.09855	6.21032e-12	1.57149e-10	yes	down	189.48	171.97	118.35	131.17	180.725	124.76
TRINITY_DN23880_c0_g1	0.197	-2.3427	6.24763e-12	1.57988e-10	yes	down	28.52	30.47	9.05	7.06	29.495	8.055
TRINITY_DN37560_c1_g3	0.36	-1.47394	6.25537e-12	1.58078e-10	yes	down	130.21	128.56	61.8	70.43	129.385	66.115
TRINITY_DN29784_c1_g1	0.15	-2.73328	6.33879e-12	1.59973e-10	yes	down	7.63	6.87	1.6	1.58	7.25	1.59
TRINITY_DN33835_c1_g4	0.161	-2.63887	6.34413e-12	1.60002e-10	yes	down	39.14	39.98	9.22	8.43	39.56	8.825
TRINITY_DN24787_c1_g2	0.138	-2.86035	6.3377e-12	1.60052e-10	yes	down	16.28	15.03	4.18	2.7	15.655	3.44
TRINITY_DN34421_c0_g1	0.247	-2.01696	6.37905e-12	1.60776e-10	yes	down	20.65	14.56	6.2	8.51	17.605	7.355
TRINITY_DN34240_c0_g1	0.45	-1.1508	6.39921e-12	1.6107e-10	yes	down	84.49	82.12	46.74	44.96	83.305	45.85
TRINITY_DN34101_c1_g5	2.09	1.06372	6.39828e-12	1.61154e-10	yes	up	52.16	50.06	143.83	147.96	51.11	145.895
TRINITY_DN31537_c0_g1	0.435	-1.19948	6.61185e-12	1.66202e-10	yes	down	123.06	129.83	88.8	69.28	126.445	79.04
TRINITY_DN35355_c0_g6	0.413	-1.27499	6.66165e-12	1.67343e-10	yes	down	45.77	47.39	27.36	25.13	46.58	26.245
TRINITY_DN26911_c0_g1	0.062	-4.01826	6.67002e-12	1.67443e-10	yes	down	8.06	8.93	0.95	0.45	8.495	0.7
TRINITY_DN36488_c2_g2	0.253	-1.98534	6.6761e-12	1.67485e-10	yes	down	16.68	15.37	5.13	5.31	16.025	5.22
TRINITY_DN35603_c0_g1	0.44	-1.18362	6.84628e-12	1.7164e-10	yes	down	103.36	120.38	62.97	59.26	111.87	61.115
TRINITY_DN37824_c2_g2	0.258	-1.95342	6.92445e-12	1.73371e-10	yes	down	17.24	14.64	5.92	5.33	15.94	5.625
TRINITY_DN27149_c0_g1	2.187	1.12865	7.00414e-12	1.75136e-10	yes	up	68.85	65.27	211.59	200.51	67.06	206.05
TRINITY_DN34906_c0_g3	0.367	-1.44604	7.00371e-12	1.7524e-10	yes	down	31.34	33.6	18.85	17.94	32.47	18.395
TRINITY_DN34114_c0_g1	2.52	1.3335	7.02157e-12	1.75456e-10	yes	up	28.56	25.09	92.65	93.72	26.825	93.185
TRINITY_DN33799_c0_g1	0.484	-1.04628	7.03012e-12	1.75554e-10	yes	down	359.49	329.41	235.47	238.2	344.45	236.835
TRINITY_DN35977_c4_g2	0.264	-1.91908	7.06599e-12	1.76334e-10	yes	down	2110.19	2045.33	685.8	813.08	2077.76	749.44
TRINITY_DN26655_c1_g3	0.052	-4.27497	7.08255e-12	1.76631e-10	yes	down	36.07	44.04	1.67	4.36	40.055	3.015
TRINITY_DN25280_c0_g1	0.067	-3.90235	7.12125e-12	1.7748e-10	yes	down	18.23	18.61	1.96	1.38	18.42	1.67
TRINITY_DN34193_c0_g1	3.24	1.69609	7.13383e-12	1.77677e-10	yes	up	5.02	5.44	25.51	21.93	5.23	23.72
TRINITY_DN30921_c2_g1	2.399	1.26219	7.20967e-12	1.79448e-10	yes	up	33.83	31.24	108.27	109.7	32.535	108.985
TRINITY_DN34855_c0_g2	0.32	-1.6451	7.27833e-12	1.81038e-10	yes	down	50.26	62.88	24.87	25.95	56.57	25.41
TRINITY_DN37509_c1_g1	2.487	1.31421	7.29613e-12	1.81362e-10	yes	up	19.94	19.96	71.22	67.67	19.95	69.445
TRINITY_DN35654_c0_g1	0.355	-1.49277	7.30601e-12	1.81489e-10	yes	down	13.71	11.91	7.13	6.02	12.81	6.575
TRINITY_DN25661_c0_g1	4.164	2.05797	7.51394e-12	1.8641e-10	yes	up	7.66	7.9	42.26	48.9	7.78	45.58
TRINITY_DN29594_c0_g1	0.469	-1.09301	7.5305e-12	1.86699e-10	yes	down	79.02	76.48	52.09	50.45	77.75	51.27
TRINITY_DN23824_c0_g1	0.022	-5.52143	7.59524e-12	1.88182e-10	yes	down	17.94	16.61	0.6	0.41	17.275	0.505
TRINITY_DN27722_c0_g1	0.138	-2.85912	7.60905e-12	1.88401e-10	yes	down	18.32	22.09	3.72	4.13	20.205	3.925
TRINITY_DN25914_c0_g4	0.132	-2.91886	7.75549e-12	1.91902e-10	yes	down	24.24	19.45	3.88	4.24	21.845	4.06
TRINITY_DN37287_c2_g1	0.424	-1.23787	7.78549e-12	1.92518e-10	yes	down	2130.03	1898.77	1034.79	1111.24	2014.4	1073.02
TRINITY_DN34114_c0_g2	3.985	1.99449	7.79882e-12	1.92723e-10	yes	up	4.23	4.62	25.04	26.08	4.425	25.56
TRINITY_DN23288_c0_g1	0.014	-6.20916	7.81075e-12	1.92892e-10	yes	down	15.14	13.29	0.37	0.1	14.215	0.235
TRINITY_DN36216_c0_g1	0.335	-1.57874	7.81626e-12	1.92903e-10	yes	down	31.72	22.62	11.53	9.15	27.17	10.34
TRINITY_DN29208_c1_g2	0.153	-2.71237	7.82206e-12	1.9292e-10	yes	down	8.3	8.92	1.82	1.87	8.61	1.845
TRINITY_DN34367_c0_g3	0.474	-1.0772	7.83995e-12	1.93236e-10	yes	down	40.59	41.9	30.02	26.77	41.245	28.395
TRINITY_DN28425_c2_g1	0.318	-1.65242	7.84987e-12	1.93355e-10	yes	down	33.68	33.13	14.35	14.77	33.405	14.56
TRINITY_DN33403_c0_g3	0.303	-1.72152	7.88925e-12	1.94199e-10	yes	down	21.4	25.52	9.5	10.45	23.46	9.975
TRINITY_DN34658_c0_g1	0.446	-1.16494	7.95075e-12	1.95586e-10	yes	down	42.72	43.84	26.68	27.11	43.28	26.895
TRINITY_DN33421_c0_g1	0.323	-1.63092	7.98075e-12	1.96197e-10	yes	down	12.34	11.58	5.59	5.27	11.96	5.43
TRINITY_DN32035_c0_g3	0.344	-1.5412	8.00045e-12	1.96554e-10	yes	down	37.61	43.06	18.09	18.45	40.335	18.27
TRINITY_DN25213_c0_g1	17.712	4.14665	8.02564e-12	1.97046e-10	yes	up	0.56	0.53	13.49	13.34	0.545	13.415
TRINITY_DN34638_c0_g1	0.476	-1.07016	8.20004e-12	2.01068e-10	yes	down	42.17	41.54	23.83	23.08	41.855	23.455
TRINITY_DN37234_c3_g1	2.075	1.05307	8.23985e-12	2.01914e-10	yes	up	99.23	95.04	282.43	282.47	97.135	282.45
TRINITY_DN32855_c0_g1	2.395	1.26004	8.28651e-12	2.02795e-10	yes	up	19.12	19.44	63.83	65.03	19.28	64.43
TRINITY_DN33915_c0_g1	0.43	-1.21606	8.28431e-12	2.02872e-10	yes	down	191.63	181.85	114.87	113.16	186.74	114.015
TRINITY_DN37864_c0_g3	8.043	3.00776	8.30817e-12	2.03194e-10	yes	up	0.85	0.66	8.7	8.26	0.755	8.48
TRINITY_DN37132_c1_g1	9.898	3.30715	8.31923e-12	2.03334e-10	yes	up	1.82	1.32	20.35	22.7	1.57	21.525
TRINITY_DN37438_c1_g3	2.961	1.56594	8.392e-12	2.04981e-10	yes	up	5.24	5.31	22.03	21.63	5.275	21.83
TRINITY_DN24339_c0_g1	30.858	4.94757	8.41567e-12	2.05295e-10	yes	up	0.41	0.31	16.2	16.68	0.36	16.44
TRINITY_DN30504_c0_g1	0.307	-1.70475	8.42154e-12	2.05306e-10	yes	down	70.09	77.6	31.16	33.15	73.845	32.155
TRINITY_DN38159_c2_g2	0.426	-1.23234	8.53977e-12	2.07788e-10	yes	down	80.35	76.16	46.21	45.97	78.255	46.09
TRINITY_DN27043_c1_g4	0.378	-1.4049	8.53809e-12	2.07881e-10	yes	down	93.46	110.55	52.21	56.1	102.005	54.155
TRINITY_DN35384_c2_g3	0.341	-1.5513	8.57363e-12	2.08479e-10	yes	down	87.57	81.65	35.17	39.94	84.61	37.555
TRINITY_DN29803_c2_g1	0.244	-2.03652	8.70168e-12	2.11457e-10	yes	down	16.98	18.84	6.8	5.06	17.91	5.93
TRINITY_DN37585_c0_g1	2.16	1.11082	8.80339e-12	2.13655e-10	yes	up	10.12	10.19	30.86	30.97	10.155	30.915
TRINITY_DN28601_c0_g9	0.065	-3.93312	8.80001e-12	2.1371e-10	yes	down	6.09	5.36	0.44	0.63	5.725	0.535
TRINITY_DN31000_c0_g1	2.702	1.43429	8.83073e-12	2.14182e-10	yes	up	9.85	15.28	42.26	48.39	12.565	45.325
TRINITY_DN33901_c0_g3	0.235	-2.08865	8.86151e-12	2.14791e-10	yes	down	39.53	45	14.77	12.91	42.265	13.84
TRINITY_DN31949_c0_g3	0.239	-2.06439	8.91254e-12	2.1589e-10	yes	down	26.43	25.51	7.53	10.07	25.97	8.8
TRINITY_DN24893_c0_g4	2.715	1.44099	8.97338e-12	2.17226e-10	yes	up	42.07	36.09	142.96	152.88	39.08	147.92
TRINITY_DN30167_c3_g2	0.116	-3.10602	8.98826e-12	2.17447e-10	yes	down	6.66	8.08	1.36	1.41	7.37	1.385
TRINITY_DN33713_c0_g1	0.49	-1.0284	9.02597e-12	2.18221e-10	yes	down	90.65	97.91	64.79	60.81	94.28	62.8
TRINITY_DN30068_c3_g2	0.435	-1.2001	9.05347e-12	2.18746e-10	yes	down	76.24	83.61	51.43	49.23	79.925	50.33
TRINITY_DN32542_c0_g1	3.406	1.7682	9.06633e-12	2.18917e-10	yes	up	9.4	9.03	46.07	44.64	9.215	45.355
TRINITY_DN24910_c0_g1	0.003	-8.24618	9.10173e-12	2.19633e-10	yes	down	9.21	7.85	0	0.05	8.53	0.025
TRINITY_DN35554_c1_g2	0.145	-2.7877	9.21384e-12	2.22197e-10	yes	down	9.99	9.94	2.13	1.89	9.965	2.01
TRINITY_DN27243_c2_g2	0.461	-1.11789	9.27245e-12	2.23468e-10	yes	down	283.6	264.62	196.77	167.42	274.11	182.095
TRINITY_DN35977_c1_g2	17.141	4.09935	9.29098e-12	2.23773e-10	yes	up	0.33	0.57	11.49	10.59	0.45	11.04
TRINITY_DN35431_c0_g2	0.411	-1.28174	9.29917e-12	2.23828e-10	yes	down	35.8	38.2	22.92	20.7	37	21.81
TRINITY_DN36230_c0_g2	0.133	-2.9105	9.39275e-12	2.25795e-10	yes	down	33.58	28.34	6.15	5.22	30.96	5.685
TRINITY_DN31215_c0_g1	2.849	1.51025	9.38704e-12	2.258e-10	yes	up	26.77	28.41	119.59	99.27	27.59	109.43
TRINITY_DN33026_c0_g1	3.984	1.99428	9.40618e-12	2.25974e-10	yes	up	8.18	7.05	47.78	45.12	7.615	46.45
TRINITY_DN17327_c0_g1	0.101	-3.31462	9.46065e-12	2.27139e-10	yes	down	5.77	4.79	0.78	0.8	5.28	0.79
TRINITY_DN30690_c0_g3	0.266	-1.91197	9.50273e-12	2.28005e-10	yes	down	12.6	13.96	4.39	4.92	13.28	4.655
TRINITY_DN29678_c0_g3	0.361	-1.46901	9.53706e-12	2.28685e-10	yes	down	126.19	110.31	61.01	60.77	118.25	60.89
TRINITY_DN28018_c1_g2	2.582	1.36841	9.66793e-12	2.31677e-10	yes	up	2.49	2.44	9.04	8.82	2.465	8.93
TRINITY_DN26661_c0_g1	3.205	1.68012	9.67548e-12	2.31711e-10	yes	up	12.29	9.35	43.54	47.47	10.82	45.505
TRINITY_DN36692_c0_g1	0.344	-1.54138	9.86243e-12	2.35891e-10	yes	down	69.33	58.95	29.21	31.27	64.14	30.24
TRINITY_DN34206_c1_g1	2.022	1.01557	9.90411e-12	2.36739e-10	yes	up	123.33	151.59	381.15	409.56	137.46	395.355
TRINITY_DN33383_c0_g2	0.4	-1.32307	9.91117e-12	2.36759e-10	yes	down	95.69	93.94	54.94	51.37	94.815	53.155
TRINITY_DN37885_c0_g3	0.327	-1.61213	9.93716e-12	2.3723e-10	yes	down	23.66	22.5	11.72	10.03	23.08	10.875
TRINITY_DN28740_c0_g2	0.434	-1.20504	9.95754e-12	2.37567e-10	yes	down	262.96	247.37	150.03	138.99	255.165	144.51
TRINITY_DN31291_c1_g1	3.652	1.8687	9.96647e-12	2.37631e-10	yes	up	52.42	60.5	265.35	226.38	56.46	245.865
TRINITY_DN35144_c1_g1	0.073	-3.77095	1.00054e-11	2.3841e-10	yes	down	20.42	15.94	1.89	1.81	18.18	1.85
TRINITY_DN37708_c0_g1	0.07	-3.8369	1.0019e-11	2.38435e-10	yes	down	6.44	6.19	0.92	0.43	6.315	0.675
TRINITY_DN34773_c1_g1	3.188	1.67276	1.00128e-11	2.38436e-10	yes	up	13.59	13.7	49.92	52.79	13.645	51.355
TRINITY_DN30511_c0_g4	4.958	2.3098	1.01565e-11	2.41404e-10	yes	up	10.26	12.93	77.99	83.33	11.595	80.66
TRINITY_DN31449_c1_g1	0.282	-1.82396	1.01695e-11	2.41412e-10	yes	down	23.48	19.44	7.65	8.84	21.46	8.245
TRINITY_DN34243_c2_g1	0.4	-1.32041	1.0151e-11	2.41424e-10	yes	down	80.74	70.39	40.36	43.2	75.565	41.78
TRINITY_DN28856_c0_g2	0.431	-1.21439	1.01641e-11	2.41434e-10	yes	down	99.89	97.2	63.4	52.9	98.545	58.15
TRINITY_DN29183_c0_g1	0.466	-1.10224	1.02256e-11	2.4259e-10	yes	down	91.23	87.5	56.95	59.68	89.365	58.315
TRINITY_DN34370_c1_g2	0.463	-1.11083	1.03533e-11	2.45466e-10	yes	down	50.67	48.13	34.21	32.3	49.4	33.255
TRINITY_DN30990_c0_g1	0.369	-1.43925	1.04859e-11	2.48457e-10	yes	down	54.19	62.61	33.2	30.43	58.4	31.815
TRINITY_DN31380_c0_g2	2.957	1.56424	1.05109e-11	2.48739e-10	yes	up	14.27	11.71	52.29	49.63	12.99	50.96
TRINITY_DN25260_c0_g2	0.027	-5.22846	1.05099e-11	2.48869e-10	yes	down	141.9	127.61	3.35	6.64	134.755	4.995
TRINITY_DN27158_c1_g1	0.477	-1.06736	1.05722e-11	2.50034e-10	yes	down	79.62	72.45	57.17	58.2	76.035	57.685
TRINITY_DN30184_c0_g1	0.298	-1.74771	1.06828e-11	2.52335e-10	yes	down	48.25	40.64	18.39	18.98	44.445	18.685
TRINITY_DN38279_c1_g2	0.321	-1.64118	1.06768e-11	2.5235e-10	yes	down	20.62	22.44	11.54	12.52	21.53	12.03
TRINITY_DN30542_c0_g2	0.405	-1.30306	1.07251e-11	2.53176e-10	yes	down	22.75	18.65	10.9	13.31	20.7	12.105
TRINITY_DN29516_c0_g1	2.664	1.4134	1.08276e-11	2.55438e-10	yes	up	17.3	17.49	68.23	62.58	17.395	65.405
TRINITY_DN32752_c1_g1	0.351	-1.51189	1.09044e-11	2.57089e-10	yes	down	28.58	29.2	15.41	12.79	28.89	14.1
TRINITY_DN29432_c1_g3	31.012	4.95473	1.11174e-11	2.61949e-10	yes	up	0.09	0.54	14.06	13.34	0.315	13.7
TRINITY_DN32323_c0_g2	0.313	-1.67758	1.12138e-11	2.64057e-10	yes	down	101.62	93.88	42.49	45.56	97.75	44.025
TRINITY_DN28460_c2_g3	247.723	7.95259	1.12954e-11	2.65814e-10	yes	up	0	0.05	11.47	12.71	0.025	12.09
TRINITY_DN27449_c0_g2	0.405	-1.30413	1.14418e-11	2.68924e-10	yes	down	35.27	36.01	19.92	20.73	35.64	20.325
TRINITY_DN29878_c3_g1	0.467	-1.09772	1.15209e-11	2.70617e-10	yes	down	103.33	103.39	67.42	63.28	103.36	65.35
TRINITY_DN32332_c0_g3	0.404	-1.30813	1.15385e-11	2.70862e-10	yes	down	33.08	32.03	18.87	18.17	32.555	18.52
TRINITY_DN20947_c0_g1	0.428	-1.22331	1.15494e-11	2.70952e-10	yes	down	25.34	27.41	16.37	15.44	26.375	15.905
TRINITY_DN36298_c0_g1	0.29	-1.78682	1.15899e-11	2.71733e-10	yes	down	28.36	26.06	11.6	11.99	27.21	11.795
TRINITY_DN32690_c4_g2	0.453	-1.1418	1.16586e-11	2.73174e-10	yes	down	51.92	50.17	32.94	31.88	51.045	32.41
TRINITY_DN30235_c0_g1	0.205	-2.28371	1.17102e-11	2.74046e-10	yes	down	22.64	19.3	6.76	7.9	20.97	7.33
TRINITY_DN26640_c1_g1	0.459	-1.12335	1.17055e-11	2.74106e-10	yes	down	223.85	231.62	143.13	146.11	227.735	144.62
TRINITY_DN35534_c3_g2	0.414	-1.27185	1.17331e-11	2.74412e-10	yes	down	48.41	42.47	27.48	26.4	45.44	26.94
TRINITY_DN35776_c1_g3	0.064	-3.96041	1.18018e-11	2.7585e-10	yes	down	20.38	16.45	1.72	1.59	18.415	1.655
TRINITY_DN28516_c2_g1	0.317	-1.65937	1.18441e-11	2.76667e-10	yes	down	62.83	62.57	26.37	30.83	62.7	28.6
TRINITY_DN23547_c0_g1	3.021	1.59496	1.18591e-11	2.76847e-10	yes	up	5.52	5.93	24.61	24.22	5.725	24.415
TRINITY_DN36325_c2_g6	2.26	1.17663	1.18823e-11	2.77219e-10	yes	up	70.65	70.97	217.12	234.18	70.81	225.65
TRINITY_DN26650_c2_g1	0.042	-4.57559	1.18995e-11	2.77452e-10	yes	down	7.18	5.62	0.46	0.31	6.4	0.385
TRINITY_DN26166_c1_g1	0.158	-2.66273	1.19284e-11	2.77954e-10	yes	down	17.72	18.27	3.78	4.08	17.995	3.93
TRINITY_DN34561_c0_g1	4.077	2.02761	1.20749e-11	2.81195e-10	yes	up	1.74	2.26	11.87	11.39	2	11.63
TRINITY_DN32033_c1_g2	0.303	-1.72435	1.22027e-11	2.83997e-10	yes	down	25.98	24.79	20.13	19.08	25.385	19.605
TRINITY_DN27637_c0_g2	0.362	-1.46707	1.22242e-11	2.84322e-10	yes	down	58.99	63.83	36.7	29.45	61.41	33.075
TRINITY_DN33395_c1_g1	0.31	-1.68816	1.23372e-11	2.866e-10	yes	down	41.54	26.31	10.47	12.78	33.925	11.625
TRINITY_DN37461_c0_g3	0.207	-2.27365	1.24017e-11	2.87748e-10	yes	down	11.1	10.33	3.58	4.13	10.715	3.855
TRINITY_DN32244_c0_g1	0.494	-1.01725	1.24301e-11	2.8823e-10	yes	down	87.46	85.98	61.86	57.62	86.72	59.74
TRINITY_DN25438_c4_g3	0.023	-5.41122	1.24427e-11	2.88347e-10	yes	down	30.92	8.75	0.32	0.22	19.835	0.27
TRINITY_DN35957_c0_g1	0.255	-1.97221	1.24819e-11	2.89079e-10	yes	down	108.73	105.77	31.49	27.4	107.25	29.445
TRINITY_DN29556_c1_g3	0.288	-1.79588	1.26838e-11	2.93574e-10	yes	down	144.04	139.95	60.11	69.99	141.995	65.05
TRINITY_DN34774_c1_g2	3.185	1.6713	1.2712e-11	2.94047e-10	yes	up	9.69	9.28	41.52	43.29	9.485	42.405
TRINITY_DN31600_c2_g3	3.402	1.76633	1.29468e-11	2.99297e-10	yes	up	17.79	21.61	94.68	93.22	19.7	93.95
TRINITY_DN27235_c0_g1	2.52	1.33353	1.3019e-11	3.00782e-10	yes	up	17.69	15.98	58.12	60.31	16.835	59.215
TRINITY_DN38095_c2_g2	0.319	-1.64662	1.30403e-11	3.01091e-10	yes	down	79.53	75.08	32.18	37.18	77.305	34.68
TRINITY_DN29731_c0_g1	0.41	-1.28712	1.30861e-11	3.01966e-10	yes	down	21.22	22.55	12.43	12.7	21.885	12.565
TRINITY_DN32364_c1_g1	2.574	1.36396	1.31909e-11	3.04201e-10	yes	up	12.43	11.63	44.49	41.97	12.03	43.23
TRINITY_DN26549_c1_g4	0.386	-1.37405	1.34073e-11	3.08815e-10	yes	down	89.69	91.96	48.02	51.05	90.825	49.535
TRINITY_DN35087_c0_g1	0.284	-1.81835	1.34475e-11	3.09553e-10	yes	down	42.21	43.06	15.03	15.48	42.635	15.255
TRINITY_DN33560_c1_g3	2.485	1.31337	1.36152e-11	3.13223e-10	yes	up	19.42	21.86	68.06	74.72	20.64	71.39
TRINITY_DN34318_c0_g1	0.445	-1.16774	1.36534e-11	3.13913e-10	yes	down	64.18	60.62	38.8	40.67	62.4	39.735
TRINITY_DN28276_c0_g1	2.076	1.05389	1.37292e-11	3.15273e-10	yes	up	179.61	160.13	497.24	523.3	169.87	510.27
TRINITY_DN35813_c0_g1	2.337	1.22488	1.37239e-11	3.15343e-10	yes	up	14.73	14	49.63	46.91	14.365	48.27
TRINITY_DN22086_c0_g1	0.043	-4.53332	1.40079e-11	3.21284e-10	yes	down	19.28	17.1	0.6	1.75	18.19	1.175
TRINITY_DN30587_c1_g1	0.463	-1.1113	1.40248e-11	3.21478e-10	yes	down	78.29	75.73	52.25	53.08	77.01	52.665
TRINITY_DN34397_c0_g1	0.346	-1.53048	1.41104e-11	3.23245e-10	yes	down	15.52	17.9	8.82	8.82	16.71	8.82
TRINITY_DN32848_c0_g1	34.591	5.11231	1.41874e-11	3.24813e-10	yes	up	0.22	0.4	15.38	15.56	0.31	15.47
TRINITY_DN24444_c0_g2	0.409	-1.28811	1.45202e-11	3.32233e-10	yes	down	244.28	245.71	126.82	130.56	244.995	128.69
TRINITY_DN25601_c0_g2	0.316	-1.66412	1.46054e-11	3.33981e-10	yes	down	40.92	34.19	16.28	16.99	37.555	16.635
TRINITY_DN27345_c3_g4	0.043	-4.54871	1.48502e-11	3.3917e-10	yes	down	34.96	31.88	1.83	2.2	33.42	2.015
TRINITY_DN35749_c0_g1	0.106	-3.23162	1.49653e-11	3.41593e-10	yes	down	3.82	3.46	0.56	0.53	3.64	0.545
TRINITY_DN33086_c0_g1	0.174	-2.52611	1.50434e-11	3.42965e-10	yes	down	9.34	12.39	2.44	3.3	10.865	2.87
TRINITY_DN29029_c1_g1	7.41	2.8895	1.50623e-11	3.43188e-10	yes	up	1.14	1.56	15.44	14.87	1.35	15.155
TRINITY_DN30125_c2_g5	6.72	2.7484	1.51254e-11	3.4442e-10	yes	up	4.21	3.61	35.63	35.02	3.91	35.325
TRINITY_DN27309_c0_g1	0.292	-1.77811	1.52223e-11	3.4642e-10	yes	down	23.28	23.74	10.23	9.66	23.51	9.945
TRINITY_DN34169_c0_g1	0.492	-1.02255	1.53546e-11	3.48802e-10	yes	down	60.73	61.15	43.26	43.74	60.94	43.5
TRINITY_DN35715_c0_g1	0.396	-1.33752	1.55891e-11	3.53706e-10	yes	down	13.75	13.87	8.14	7.13	13.81	7.635
TRINITY_DN32490_c0_g1	2.596	1.37612	1.56293e-11	3.54407e-10	yes	up	9.2	8.67	32.49	31.81	8.935	32.15
TRINITY_DN35573_c0_g1	2.894	1.53298	1.56435e-11	3.54519e-10	yes	up	6.76	6.25	27.33	25.85	6.505	26.59
TRINITY_DN35835_c2_g1	0.206	-2.27778	1.56714e-11	3.54937e-10	yes	down	9.03	11.9	6.67	5.59	10.465	6.13
TRINITY_DN28077_c2_g1	2.404	1.26569	1.58315e-11	3.5835e-10	yes	up	13.37	14.11	45.78	45.12	13.74	45.45
TRINITY_DN28985_c3_g2	0.332	-1.5928	1.59799e-11	3.61495e-10	yes	down	87.12	92.92	38.08	44.87	90.02	41.475
TRINITY_DN37657_c0_g1	2.177	1.12203	1.61273e-11	3.64611e-10	yes	up	16.08	16.84	52.75	46.27	16.46	49.51
TRINITY_DN25461_c1_g1	0.267	-1.90563	1.633e-11	3.68754e-10	yes	down	11215	10001.7	3186.15	3802.77	10608.3	3494.46
TRINITY_DN24342_c0_g2	0.207	-2.27235	1.63842e-11	3.69759e-10	yes	down	50.9	50.53	12.92	16.73	50.715	14.825
TRINITY_DN36540_c0_g3	0.418	-1.25746	1.64612e-11	3.71276e-10	yes	down	34.09	34.36	32.16	26.11	34.225	29.135
TRINITY_DN31808_c0_g1	0.279	-1.84298	1.64837e-11	3.71562e-10	yes	down	29.88	29.78	7.92	12.01	29.83	9.965
TRINITY_DN29073_c0_g1	0.116	-3.10436	1.65166e-11	3.72085e-10	yes	down	10.5	10.21	1.69	2.25	10.355	1.97
TRINITY_DN22829_c0_g1	0.13	-2.94583	1.66547e-11	3.74972e-10	yes	down	4.49	4.86	7.41	0.83	4.675	4.12
TRINITY_DN31245_c1_g4	0.13	-2.94282	1.66778e-11	3.75047e-10	yes	down	30.53	24.8	4.84	5.23	27.665	5.035
TRINITY_DN35787_c0_g1	0.432	-1.2103	1.71771e-11	3.85592e-10	yes	down	31.17	29.59	17.68	19.46	30.38	18.57
TRINITY_DN25685_c0_g1	0.341	-1.55063	1.72272e-11	3.86489e-10	yes	down	51.91	61.59	24.17	27.32	56.75	25.745
TRINITY_DN36303_c1_g2	0.227	-2.1401	1.73704e-11	3.89471e-10	yes	down	22.26	19.24	7.22	6.7	20.75	6.96
TRINITY_DN35114_c1_g2	0.242	-2.04985	1.74195e-11	3.90342e-10	yes	down	14.88	12.67	4.87	4.45	13.775	4.66
TRINITY_DN22266_c0_g1	8.574	3.09991	1.74631e-11	3.91088e-10	yes	up	1.9	3.1	30.15	30.72	2.5	30.435
TRINITY_DN35320_c0_g1	0.199	-2.32667	1.75109e-11	3.91927e-10	yes	down	15.82	14.2	3.49	3.96	15.01	3.725
TRINITY_DN31427_c1_g2	2.003	1.00184	1.75516e-11	3.92606e-10	yes	up	102.83	103.59	293.82	286.59	103.21	290.205
TRINITY_DN31798_c1_g1	0.352	-1.5053	1.78982e-11	4.00124e-10	yes	down	158.97	215.55	90.23	95.49	187.26	92.86
TRINITY_DN37654_c0_g1	0.074	-3.7563	1.80142e-11	4.02481e-10	yes	down	12.89	12.05	1.18	1.52	12.47	1.35
TRINITY_DN26708_c1_g3	0.078	-3.67671	1.80815e-11	4.03509e-10	yes	down	13.92	22	1.8	2.74	17.96	2.27
TRINITY_DN29106_c0_g4	0.105	-3.24565	1.80953e-11	4.0358e-10	yes	down	6.94	6.09	1.74	1.05	6.515	1.395
TRINITY_DN28661_c0_g1	0.17	-2.55511	1.82372e-11	4.06268e-10	yes	down	9.66	10.48	2.22	2.83	10.07	2.525
TRINITY_DN32371_c0_g1	2.335	1.22319	1.82897e-11	4.07198e-10	yes	up	17.91	15.33	58.1	57.63	16.62	57.865
TRINITY_DN30897_c1_g2	0.293	-1.77116	1.8389e-11	4.09169e-10	yes	down	5596.86	4865.26	1946.86	2173.81	5231.06	2060.34
TRINITY_DN35684_c1_g3	0.048	-4.39545	1.84053e-11	4.09291e-10	yes	down	31.92	31.95	2.2	1.93	31.935	2.065
TRINITY_DN30730_c0_g2	0.468	-1.09398	1.86305e-11	4.14056e-10	yes	down	106.85	98.04	67.44	69.66	102.445	68.55
TRINITY_DN28101_c3_g3	0.146	-2.78012	1.8696e-11	4.15027e-10	yes	down	55.54	79.37	12.31	15.29	67.455	13.8
TRINITY_DN37634_c0_g1	0.468	-1.09548	1.86894e-11	4.15124e-10	yes	down	47.42	45.94	71.62	66.01	46.68	68.815
TRINITY_DN28954_c0_g2	0.453	-1.14102	1.87375e-11	4.15705e-10	yes	down	47.45	47.02	31.58	29.82	47.235	30.7
TRINITY_DN35784_c0_g2	0.423	-1.24194	1.87739e-11	4.1627e-10	yes	down	61.71	54.35	32.65	35.27	58.03	33.96
TRINITY_DN34990_c1_g2	0.475	-1.07523	1.88279e-11	4.17224e-10	yes	down	103.95	98	65.89	66.31	100.975	66.1
TRINITY_DN27894_c1_g4	7.906	2.98297	1.89253e-11	4.19138e-10	yes	up	7.03	13.86	107.54	120.05	10.445	113.795
TRINITY_DN27935_c1_g2	0.068	-3.873	1.89398e-11	4.19214e-10	yes	down	7.19	8.05	0.54	0.94	7.62	0.74
TRINITY_DN33683_c0_g2	0.427	-1.22738	1.90729e-11	4.21913e-10	yes	down	75.51	72.1	41.64	42.1	73.805	41.87
TRINITY_DN32574_c0_g2	0.463	-1.1114	1.91358e-11	4.23058e-10	yes	down	136.53	130.32	81.88	83.47	133.425	82.675
TRINITY_DN32142_c0_g1	0.451	-1.15018	1.93013e-11	4.26469e-10	yes	down	827.91	765.56	354.27	337.46	796.735	345.865
TRINITY_DN33804_c0_g3	0.279	-1.84314	1.93318e-11	4.26895e-10	yes	down	40.1	34.91	13.28	15.67	37.505	14.475
TRINITY_DN29035_c1_g2	0.462	-1.11328	1.93825e-11	4.27767e-10	yes	down	95.35	88.47	59.92	58.64	91.91	59.28
TRINITY_DN28772_c0_g1	3.47	1.79502	1.94803e-11	4.29676e-10	yes	up	13.68	11.27	67.9	60.43	12.475	64.165
TRINITY_DN35359_c0_g1	0.447	-1.16171	1.96143e-11	4.31878e-10	yes	down	42.15	39.66	22.77	21.56	40.905	22.165
TRINITY_DN26816_c0_g2	0.029	-5.10478	1.96019e-11	4.32107e-10	yes	down	61.7	121.14	2.55	4.96	91.42	3.755
TRINITY_DN31620_c1_g1	0.457	-1.13129	1.96481e-11	4.32373e-10	yes	down	58.45	58.08	39.2	36.38	58.265	37.79
TRINITY_DN29234_c0_g1	0.313	-1.67628	1.98443e-11	4.36437e-10	yes	down	29.78	27.23	12.72	12.13	28.505	12.425
TRINITY_DN36729_c0_g1	0.48	-1.06027	2.0017e-11	4.3998e-10	yes	down	56.16	60.83	31.37	31.25	58.495	31.31
TRINITY_DN37635_c2_g1	0.138	-2.85985	2.01029e-11	4.41357e-10	yes	down	21.89	21.06	5.54	4.87	21.475	5.205
TRINITY_DN35087_c0_g2	0.289	-1.79134	2.01155e-11	4.41379e-10	yes	down	64.45	66.34	25.52	26.54	65.395	26.03
TRINITY_DN33624_c1_g1	0.48	-1.05774	2.01597e-11	4.41583e-10	yes	down	65.99	65.23	44.48	45.79	65.61	45.135
TRINITY_DN34175_c0_g1	0.256	-1.96364	2.01394e-11	4.41648e-10	yes	down	9.73	10.25	3.75	3.51	9.99	3.63
TRINITY_DN30021_c0_g3	0.22	-2.18452	2.0152e-11	4.4167e-10	yes	down	19.11	18.33	5.82	5.71	18.72	5.765
TRINITY_DN32245_c3_g2	0.144	-2.79699	2.02515e-11	4.43339e-10	yes	down	11.48	10.82	2.33	2.09	11.15	2.21
TRINITY_DN30848_c0_g1	0.07	-3.82708	2.03915e-11	4.4589e-10	yes	down	4.26	3.63	0.45	0.3	3.945	0.375
TRINITY_DN35713_c0_g1	2.033	1.02358	2.03814e-11	4.45926e-10	yes	up	23.2	26.02	70.15	65.48	24.61	67.815
TRINITY_DN27709_c1_g1	0.064	-3.96287	2.05109e-11	4.48242e-10	yes	down	12.76	14.51	1.22	1.21	13.635	1.215
TRINITY_DN29571_c0_g1	0.492	-1.02188	2.05652e-11	4.49171e-10	yes	down	91.18	86.51	59.71	62.42	88.845	61.065
TRINITY_DN24342_c0_g1	0.073	-3.77181	2.06402e-11	4.5055e-10	yes	down	45.26	76.43	5.51	6.98	60.845	6.245
TRINITY_DN31309_c0_g1	2.095	1.06668	2.08117e-11	4.54032e-10	yes	up	46.76	47.53	161.53	158.57	47.145	160.05
TRINITY_DN37766_c0_g1	0.108	-3.21691	2.09437e-11	4.5665e-10	yes	down	17.59	14.34	2.05	3.04	15.965	2.545
TRINITY_DN30659_c0_g1	0.248	-2.01259	2.11581e-11	4.60796e-10	yes	down	29.93	25.23	9.53	9.62	27.58	9.575
TRINITY_DN33092_c0_g2	0.428	-1.22312	2.11536e-11	4.60961e-10	yes	down	129.27	140.93	88.85	88.63	135.1	88.74
TRINITY_DN30320_c0_g1	0.342	-1.5495	2.12486e-11	4.625e-10	yes	down	21.42	21.06	10.37	11.1	21.24	10.735
TRINITY_DN30406_c0_g1	0.412	-1.27803	2.13768e-11	4.65024e-10	yes	down	70.94	77.27	43.73	44.91	74.105	44.32
TRINITY_DN37115_c1_g1	3.138	1.64963	2.1427e-11	4.65583e-10	yes	up	6.38	7.41	33.92	32.16	6.895	33.04
TRINITY_DN30528_c0_g1	16.521	4.0462	2.15781e-11	4.68599e-10	yes	up	0.46	0.38	10.63	9.78	0.42	10.205
TRINITY_DN28000_c0_g2	0.455	-1.13626	2.17087e-11	4.71166e-10	yes	down	94.83	86.91	58.27	54.65	90.87	56.46
TRINITY_DN38232_c0_g1	0.304	-1.72003	2.19751e-11	4.76675e-10	yes	down	88.57	82.41	34.9	39.77	85.49	37.335
TRINITY_DN31913_c0_g1	0.452	-1.14489	2.20936e-11	4.78973e-10	yes	down	35.65	36.64	23.38	23.36	36.145	23.37
TRINITY_DN37610_c0_g1	0.395	-1.34057	2.21185e-11	4.79237e-10	yes	down	49.69	49.56	28.87	26.34	49.625	27.605
TRINITY_DN27763_c0_g1	0.254	-1.97836	2.22163e-11	4.81083e-10	yes	down	19.09	21.79	7.96	8.42	20.44	8.19
TRINITY_DN26747_c0_g1	0.426	-1.23263	2.23279e-11	4.83224e-10	yes	down	201.62	181.44	110.49	119.03	191.53	114.76
TRINITY_DN28966_c0_g2	0.015	-6.10322	2.24186e-11	4.8491e-10	yes	down	7.65	7.99	0.21	0.07	7.82	0.14
TRINITY_DN33322_c2_g2	0.244	-2.03751	2.24455e-11	4.85215e-10	yes	down	41.39	38.75	12.83	13.77	40.07	13.3
TRINITY_DN35521_c1_g1	0.444	-1.1721	2.25757e-11	4.87752e-10	yes	down	20.25	17.73	11.54	11.83	18.99	11.685
TRINITY_DN37864_c0_g2	0.365	-1.45341	2.26749e-11	4.89617e-10	yes	down	18.96	19.47	9.91	10.77	19.215	10.34
TRINITY_DN37630_c0_g3	0.432	-1.21005	2.27254e-11	4.90429e-10	yes	down	16.28	17.03	11.1	9.3	16.655	10.2
TRINITY_DN34201_c0_g4	0.287	-1.80008	2.27825e-11	4.91382e-10	yes	down	49.84	50.69	19.72	20.57	50.265	20.145
TRINITY_DN27659_c0_g1	0.449	-1.15455	2.28441e-11	4.92432e-10	yes	down	52.45	51.66	31.66	33.84	52.055	32.75
TRINITY_DN27068_c1_g1	0.138	-2.858	2.28933e-11	4.93213e-10	yes	down	24.19	23.05	5.57	3.68	23.62	4.625
TRINITY_DN33372_c0_g3	2.942	1.55667	2.2917e-11	4.93443e-10	yes	up	15.22	17.7	65.13	67.01	16.46	66.07
TRINITY_DN23150_c0_g1	2.107	1.07545	2.31586e-11	4.98362e-10	yes	up	19.42	20.06	59.11	57.82	19.74	58.465
TRINITY_DN30945_c0_g3	0.251	-1.99231	2.32053e-11	4.99084e-10	yes	down	65.77	62.98	18.7	22.11	64.375	20.405
TRINITY_DN38041_c4_g2	0.466	-1.10122	2.34319e-11	5.03672e-10	yes	down	149.03	144.75	91.29	99.85	146.89	95.57
TRINITY_DN34416_c1_g2	0.203	-2.30145	2.35145e-11	5.05163e-10	yes	down	9.96	9.3	1.81	1.88	9.63	1.845
TRINITY_DN27402_c4_g1	0.097	-3.37257	2.353e-11	5.0521e-10	yes	down	45.26	77.25	7.29	9.56	61.255	8.425
TRINITY_DN28583_c1_g4	2.668	1.41601	2.3747e-11	5.09581e-10	yes	up	10.68	9.06	36.98	36.23	9.87	36.605
TRINITY_DN28457_c1_g1	3.301	1.7229	2.38025e-11	5.10485e-10	yes	up	10.01	7.34	42.9	40.32	8.675	41.61
TRINITY_DN32922_c1_g1	2.05	1.03537	2.40192e-11	5.1484e-10	yes	up	51.56	55.32	152.99	150.51	53.44	151.75
TRINITY_DN27430_c0_g1	0.168	-2.57424	2.41257e-11	5.1654e-10	yes	down	10.65	8.58	2.67	2.35	9.615	2.51
TRINITY_DN26658_c0_g1	0.321	-1.63997	2.44354e-11	5.22582e-10	yes	down	21.13	21.51	9.81	9.92	21.32	9.865
TRINITY_DN38216_c3_g1	0.191	-2.38847	2.44749e-11	5.23131e-10	yes	down	14.1	15.43	3.61	4.15	14.765	3.88
TRINITY_DN38424_c1_g1	14.035	3.81098	2.46573e-11	5.26735e-10	yes	up	1.27	9.23	43.48	49.77	5.25	46.625
TRINITY_DN36620_c1_g3	0.141	-2.82223	2.481e-11	5.29699e-10	yes	down	26.29	24.26	5.39	4.81	25.275	5.1
TRINITY_DN26669_c3_g2	0.383	-1.38577	2.48348e-11	5.2993e-10	yes	down	26.95	23.38	14.38	12.46	25.165	13.42
TRINITY_DN29875_c0_g1	0.482	-1.05344	2.49917e-11	5.32978e-10	yes	down	58.4	64.5	42.05	41.99	61.45	42.02
TRINITY_DN31062_c0_g5	0.117	-3.08986	2.52338e-11	5.37839e-10	yes	down	13.02	10.94	2.21	1.66	11.98	1.935
TRINITY_DN33383_c0_g1	0.414	-1.27162	2.53325e-11	5.3964e-10	yes	down	82.63	84.65	44.2	49.6	83.64	46.9
TRINITY_DN27754_c0_g1	0.442	-1.17743	2.53528e-11	5.3977e-10	yes	down	89.98	98.63	60.59	56.85	94.305	58.72
TRINITY_DN25868_c0_g1	4	2.00015	2.54141e-11	5.40772e-10	yes	up	3.25	3.38	17.88	19.04	3.315	18.46
TRINITY_DN31101_c0_g4	2.19	1.13106	2.55385e-11	5.43115e-10	yes	up	24.86	26.45	78.87	79.2	25.655	79.035
TRINITY_DN36039_c1_g1	0.472	-1.08273	2.59297e-11	5.5051e-10	yes	down	27.86	30.41	18.57	19.44	29.135	19.005
TRINITY_DN32544_c0_g1	4.956	2.30928	2.59264e-11	5.50748e-10	yes	up	1.71	1.64	13.7	11.18	1.675	12.44
TRINITY_DN28929_c1_g2	0.337	-1.56955	2.59897e-11	5.51475e-10	yes	down	11.56	11.86	5.46	5.69	11.71	5.575
TRINITY_DN31476_c0_g1	0.223	-2.16408	2.62333e-11	5.56022e-10	yes	down	20.26	18.41	7.23	8.21	19.335	7.72
TRINITY_DN27183_c0_g1	0.074	-3.75979	2.62188e-11	5.56026e-10	yes	down	466.45	914.24	64.29	74.79	690.345	69.54
TRINITY_DN23374_c0_g1	0.109	-3.20034	2.65277e-11	5.6195e-10	yes	down	17.42	15.12	2.59	2.4	16.27	2.495
TRINITY_DN35259_c1_g1	0.365	-1.455	2.66443e-11	5.64106e-10	yes	down	48.55	53.65	24.57	26.15	51.1	25.36
TRINITY_DN27784_c0_g1	3.011	1.59018	2.71227e-11	5.73593e-10	yes	up	11.2	11.54	51.64	48.37	11.37	50.005
TRINITY_DN36366_c1_g6	0.066	-3.91328	2.72827e-11	5.76656e-10	yes	down	2.2	2.61	0.23	0.22	2.405	0.225
TRINITY_DN31903_c0_g6	0.325	-1.62231	2.74049e-11	5.78918e-10	yes	down	18.96	17.17	8.18	8.31	18.065	8.245
TRINITY_DN33870_c0_g2	0.264	-1.92282	2.75359e-11	5.81361e-10	yes	down	14.53	13.82	5.19	5.31	14.175	5.25
TRINITY_DN34132_c4_g1	0.396	-1.33759	2.77089e-11	5.84689e-10	yes	down	37.42	35.44	20.63	19.79	36.43	20.21
TRINITY_DN35639_c0_g4	0.447	-1.16239	2.77947e-11	5.86174e-10	yes	down	65.24	59.51	32.14	32.46	62.375	32.3
TRINITY_DN36115_c0_g2	0.479	-1.0625	2.78661e-11	5.87353e-10	yes	down	618.49	554.26	387.78	398.77	586.375	393.275
TRINITY_DN35457_c1_g5	0.434	-1.20296	2.80125e-11	5.90111e-10	yes	down	118.75	109.58	66.62	69.95	114.165	68.285
TRINITY_DN25811_c0_g2	0.265	-1.91391	2.80836e-11	5.9128e-10	yes	down	31.79	36.15	13.43	11.62	33.97	12.525
TRINITY_DN29714_c0_g1	0.407	-1.29692	2.82602e-11	5.94669e-10	yes	down	49.86	50.79	29.39	28.5	50.325	28.945
TRINITY_DN23917_c0_g1	0.123	-3.02466	2.85191e-11	5.99454e-10	yes	down	49.57	37.58	7.97	8.43	43.575	8.2
TRINITY_DN30724_c2_g1	0.284	-1.81556	2.85352e-11	5.99461e-10	yes	down	70.07	61.71	28.08	26.65	65.89	27.365
TRINITY_DN35959_c0_g1	2.662	1.41271	2.85139e-11	5.99675e-10	yes	up	12.51	13.08	49.3	51.02	12.795	50.16
TRINITY_DN23808_c0_g1	0.366	-1.4485	2.8806e-11	6.04814e-10	yes	down	3138	3222.19	1677.94	1545.3	3180.09	1611.62
TRINITY_DN24933_c0_g2	2.082	1.0583	2.8835e-11	6.05088e-10	yes	up	45.63	45.83	137.43	133.14	45.73	135.285
TRINITY_DN27369_c0_g2	0.469	-1.09229	2.89451e-11	6.07063e-10	yes	down	147.62	158.08	107.43	97.46	152.85	102.445
TRINITY_DN34893_c1_g1	2.574	1.36421	2.91e-11	6.09976e-10	yes	up	39.64	37.73	139.28	160.88	38.685	150.08
TRINITY_DN32068_c1_g1	0.326	-1.6158	2.914e-11	6.10141e-10	yes	down	17.24	16.79	8.24	7.93	17.015	8.085
TRINITY_DN29997_c0_g1	0.243	-2.03868	2.91376e-11	6.10427e-10	yes	down	7.34	6.49	2.45	2.33	6.915	2.39
TRINITY_DN23280_c0_g1	0.074	-3.75946	2.93132e-11	6.1343e-10	yes	down	14.29	15.45	1.7	1.3	14.87	1.5
TRINITY_DN25630_c0_g1	2.624	1.39186	2.95505e-11	6.18054e-10	yes	up	21.89	19.98	73.7	79.09	20.935	76.395
TRINITY_DN36824_c0_g1	0.374	-1.42017	2.95865e-11	6.18467e-10	yes	down	29.84	27.52	13.89	15.31	28.68	14.6
TRINITY_DN31167_c1_g1	0.398	-1.33026	2.96352e-11	6.19144e-10	yes	down	32.81	32.03	20.45	19.06	32.42	19.755
TRINITY_DN33775_c0_g1	0.474	-1.07557	2.9724e-11	6.20659e-10	yes	down	86.53	90.29	52.66	57	88.41	54.83
TRINITY_DN32177_c2_g2	0.269	-1.89345	2.98987e-11	6.23621e-10	yes	down	9.19	9.55	3.38	3.5	9.37	3.44
TRINITY_DN34163_c1_g3	2.574	1.36375	2.98935e-11	6.23855e-10	yes	up	16.97	17.99	57.66	61.36	17.48	59.51
TRINITY_DN31974_c0_g1	4.295	2.10252	3.02995e-11	6.31286e-10	yes	up	1.62	1.81	9.9	16.76	1.715	13.33
TRINITY_DN31007_c0_g1	0.18	-2.47644	3.04965e-11	6.34694e-10	yes	down	9.77	11.21	2.8	3.08	10.49	2.94
TRINITY_DN38317_c0_g1	0.167	-2.58205	3.0663e-11	6.3781e-10	yes	down	25.97	23.58	4.93	6.92	24.775	5.925
TRINITY_DN31961_c1_g1	6.139	2.61803	3.07447e-11	6.3916e-10	yes	up	0.92	1.05	8.33	9.03	0.985	8.68
TRINITY_DN30324_c1_g3	0.119	-3.06831	3.08534e-11	6.40369e-10	yes	down	12.5	19.12	2.87	2.38	15.81	2.625
TRINITY_DN38152_c1_g2	0.334	-1.58331	3.08489e-11	6.40625e-10	yes	down	11.02	12.07	5.48	5.32	11.545	5.4
TRINITY_DN31373_c1_g1	2.089	1.06267	3.0842e-11	6.40833e-10	yes	up	15.49	16.38	47.98	45.96	15.935	46.97
TRINITY_DN36333_c0_g4	0.482	-1.05219	3.09338e-11	6.41336e-10	yes	down	112.33	112.53	75.71	75.53	112.43	75.62
TRINITY_DN26964_c0_g1	0.311	-1.6864	3.09263e-11	6.4153e-10	yes	down	38.01	34.97	15.28	16.27	36.49	15.775
TRINITY_DN31067_c1_g2	0.083	-3.59728	3.11255e-11	6.44607e-10	yes	down	18.72	13.81	1.33	2.35	16.265	1.84
TRINITY_DN31241_c1_g7	0.45	-1.15219	3.11086e-11	6.44608e-10	yes	down	63.71	68.07	42.9	40.22	65.89	41.56
TRINITY_DN36980_c2_g4	0.05	-4.3235	3.12697e-11	6.4724e-10	yes	down	8.36	7.5	0.75	0.29	7.93	0.52
TRINITY_DN28668_c1_g5	0.159	-2.65637	3.16432e-11	6.54259e-10	yes	down	15.49	31.86	3.62	3.42	23.675	3.52
TRINITY_DN31986_c0_g1	0.469	-1.09362	3.1856e-11	6.583e-10	yes	down	41.08	39.21	26.35	24.45	40.145	25.4
TRINITY_DN35051_c2_g1	0.167	-2.57886	3.19058e-11	6.58612e-10	yes	down	16.63	15.16	5.33	4.34	15.895	4.835
TRINITY_DN28186_c0_g1	0.28	-1.83782	3.19031e-11	6.58914e-10	yes	down	42.5	40.4	15.37	18.25	41.45	16.81
TRINITY_DN32002_c0_g1	0.143	-2.8102	3.20332e-11	6.60883e-10	yes	down	7.64	10.35	2.44	2.21	8.995	2.325
TRINITY_DN34755_c1_g1	6.986	2.80451	3.20852e-11	6.61596e-10	yes	up	5.56	6.65	64.55	63.66	6.105	64.105
TRINITY_DN28034_c1_g1	0.222	-2.17368	3.22749e-11	6.65147e-10	yes	down	7	7.97	2.62	2.35	7.485	2.485
TRINITY_DN29530_c1_g2	0.365	-1.45239	3.27303e-11	6.738e-10	yes	down	11.66	11.81	5.38	6.46	11.735	5.92
TRINITY_DN27223_c0_g1	0.463	-1.11005	3.27865e-11	6.74592e-10	yes	down	195.36	180.99	111.62	115.83	188.175	113.725
TRINITY_DN35028_c0_g2	0.49	-1.02921	3.32876e-11	6.84161e-10	yes	down	47.56	47.09	35.91	32.88	47.325	34.395
TRINITY_DN23371_c0_g2	0.447	-1.16303	3.34135e-11	6.86377e-10	yes	down	56.37	53.4	34.84	33.8	54.885	34.32
TRINITY_DN24509_c0_g2	0.033	-4.91163	3.34822e-11	6.87417e-10	yes	down	7.59	6.76	0.33	0.32	7.175	0.325
TRINITY_DN36564_c1_g1	3.214	1.68458	3.36022e-11	6.89509e-10	yes	up	2.03	1.82	8.29	7.71	1.925	8
TRINITY_DN31199_c0_g1	0.351	-1.51019	3.36476e-11	6.90066e-10	yes	down	40.97	48.87	23.51	22.24	44.92	22.875
TRINITY_DN30723_c1_g1	0.04	-4.62865	3.42919e-11	7.02521e-10	yes	down	12.62	10.04	0.4	0.51	11.33	0.455
TRINITY_DN38213_c1_g1	0.488	-1.03374	3.4316e-11	7.02635e-10	yes	down	105.87	103.8	72.25	69.33	104.835	70.79
TRINITY_DN38317_c1_g2	2.925	1.54865	3.43654e-11	7.03269e-10	yes	up	17.01	16.72	67.27	80.14	16.865	73.705
TRINITY_DN27766_c1_g7	0.077	-3.70347	3.47372e-11	7.10494e-10	yes	down	8.99	7.91	0.74	1.11	8.45	0.925
TRINITY_DN33625_c0_g2	0.48	-1.05891	3.53837e-11	7.2294e-10	yes	down	91.94	97.94	66.54	62.71	94.94	64.625
TRINITY_DN25228_c1_g2	3.299	1.7221	3.55913e-11	7.264e-10	yes	up	7.54	4.08	15.42	16.14	5.81	15.78
TRINITY_DN30931_c1_g3	0.317	-1.65644	3.61115e-11	7.36225e-10	yes	down	19.1	19.78	9.2	8.05	19.44	8.625
TRINITY_DN31325_c2_g1	0.385	-1.37592	3.62717e-11	7.39094e-10	yes	down	51.37	60.77	29.57	31.39	56.07	30.48
TRINITY_DN36860_c1_g1	0.415	-1.27022	3.68526e-11	7.49323e-10	yes	down	101.55	104.17	59.33	58.23	102.86	58.78
TRINITY_DN27541_c0_g1	0.442	-1.17754	3.68445e-11	7.4956e-10	yes	down	29.53	28.95	19.2	18.47	29.24	18.835
TRINITY_DN33489_c1_g1	5.448	2.44585	3.69192e-11	7.50275e-10	yes	up	5.97	12.85	100.07	82.82	9.41	91.445
TRINITY_DN27440_c0_g1	0.207	-2.27294	3.69985e-11	7.51485e-10	yes	down	11.67	16.63	3.44	2.97	14.15	3.205
TRINITY_DN32539_c0_g1	0.197	-2.34267	3.70546e-11	7.52223e-10	yes	down	4.24	3.92	1.15	1.11	4.08	1.13
TRINITY_DN28921_c0_g2	0.481	-1.05548	3.73105e-11	7.57013e-10	yes	down	23.16	21.96	14.68	15.88	22.56	15.28
TRINITY_DN30235_c0_g4	0.093	-3.42774	3.75825e-11	7.61718e-10	yes	down	24.72	23.64	2.82	3.49	24.18	3.155
TRINITY_DN35413_c1_g1	0.092	-3.44968	3.7734e-11	7.63972e-10	yes	down	14.24	10.4	1.61	1.29	12.32	1.45
TRINITY_DN35506_c0_g1	0.273	-1.87323	3.77194e-11	7.64083e-10	yes	down	203.3	274.54	83.12	99.92	238.92	91.52
TRINITY_DN32560_c1_g3	0.397	-1.33379	3.78362e-11	7.65634e-10	yes	down	19.21	20.05	11.24	10.62	19.63	10.93
TRINITY_DN38413_c1_g2	2.23	1.15732	3.8041e-11	7.69368e-10	yes	up	2667.31	2601.68	4201.46	3742.38	2634.49	3971.92
TRINITY_DN37814_c0_g1	0.454	-1.1377	3.80859e-11	7.69865e-10	yes	down	46.89	52.99	31.74	32.68	49.94	32.21
TRINITY_DN30309_c0_g2	2.785	1.47751	3.81231e-11	7.70208e-10	yes	up	11.35	12.03	45.86	45.88	11.69	45.87
TRINITY_DN31991_c1_g1	12.833	3.68178	3.83481e-11	7.74342e-10	yes	up	1.06	0.63	15.88	18.02	0.845	16.95
TRINITY_DN34465_c1_g1	0.242	-2.04705	3.84368e-11	7.7572e-10	yes	down	13.65	13.36	5.35	4.74	13.505	5.045
TRINITY_DN32912_c2_g1	0.361	-1.47034	3.89681e-11	7.86025e-10	yes	down	25.64	24.09	13.94	13.21	24.865	13.575
TRINITY_DN33364_c2_g2	0.105	-3.25367	3.90047e-11	7.86346e-10	yes	down	25.17	22.48	3.01	3.66	23.825	3.335
TRINITY_DN32250_c0_g1	0.339	-1.5608	3.90405e-11	7.86651e-10	yes	down	10.63	11.44	5.8	4.9	11.035	5.35
TRINITY_DN34083_c2_g1	2.145	1.10073	3.9184e-11	7.89123e-10	yes	up	46.3	52.53	145.75	149.9	49.415	147.825
TRINITY_DN38416_c2_g3	0.471	-1.08738	3.92741e-11	7.90519e-10	yes	down	157.32	146.67	98.03	102.47	151.995	100.25
TRINITY_DN27102_c2_g3	0.238	-2.07149	3.94754e-11	7.93729e-10	yes	down	76.05	70.89	25.52	21.85	73.47	23.685
TRINITY_DN30401_c1_g1	0.483	-1.04893	3.94649e-11	7.93938e-10	yes	down	471.72	448.69	293.79	289.65	460.205	291.72
TRINITY_DN30712_c0_g1	0.083	-3.59688	3.95336e-11	7.94479e-10	yes	down	3.69	2.94	0.42	0.35	3.315	0.385
TRINITY_DN26911_c0_g3	0.076	-3.72011	3.95625e-11	7.9464e-10	yes	down	18.53	27.65	2.06	2.96	23.09	2.51
TRINITY_DN28486_c1_g1	3.405	1.76766	3.97541e-11	7.98066e-10	yes	up	2.09	2.66	11.72	11	2.375	11.36
TRINITY_DN35292_c2_g1	0.42	-1.25236	4.04418e-11	8.11013e-10	yes	down	40.9	42.22	24.15	20.72	41.56	22.435
TRINITY_DN33813_c1_g1	2.303	1.20324	4.08356e-11	8.18479e-10	yes	up	17.31	17.04	54.65	50.83	17.175	52.74
TRINITY_DN26463_c0_g1	0.379	-1.40013	4.09818e-11	8.20543e-10	yes	down	27.48	29.68	16.12	14.62	28.58	15.37
TRINITY_DN33804_c0_g4	0.316	-1.66172	4.10643e-11	8.21762e-10	yes	down	55.45	55.12	23.28	25.74	55.285	24.51
TRINITY_DN35966_c3_g2	6.676	2.73901	4.12016e-11	8.24075e-10	yes	up	5.26	6.62	52.43	59.06	5.94	55.745
TRINITY_DN33725_c1_g5	3.256	1.70317	4.15412e-11	8.30431e-10	yes	up	4.82	5.01	18.15	17.77	4.915	17.96
TRINITY_DN30048_c0_g1	0.47	-1.08944	4.15922e-11	8.31012e-10	yes	down	32.76	33.81	22.13	22.14	33.285	22.135
TRINITY_DN29324_c3_g1	4.692	2.23007	4.17718e-11	8.33724e-10	yes	up	2.04	1.79	12.15	12.46	1.915	12.305
TRINITY_DN26683_c0_g1	3.62	1.85608	4.1802e-11	8.33888e-10	yes	up	4.42	4.88	23.54	23.54	4.65	23.54
TRINITY_DN27586_c0_g2	0.188	-2.40982	4.17642e-11	8.3401e-10	yes	down	11.56	12.64	2.9	3.06	12.1	2.98
TRINITY_DN28915_c0_g2	0.277	-1.85388	4.20706e-11	8.38365e-10	yes	down	25.23	25.9	8.68	9.75	25.565	9.215
TRINITY_DN33376_c1_g4	2.767	1.46846	4.20531e-11	8.38458e-10	yes	up	3.71	3.64	13.2	13.5	3.675	13.35
TRINITY_DN33364_c2_g3	0.097	-3.36875	4.23187e-11	8.42427e-10	yes	down	19.53	21.97	3.09	2.9	20.75	2.995
TRINITY_DN28492_c0_g2	0.495	-1.01378	4.25477e-11	8.4654e-10	yes	down	89.81	83	63.17	66.38	86.405	64.775
TRINITY_DN27789_c0_g2	1239.96	10.2761	4.2976e-11	8.54615e-10	yes	up	0	0	19.4	19.31	0	19.355
TRINITY_DN36080_c1_g2	0.447	-1.16238	4.30751e-11	8.56137e-10	yes	down	23.37	24.24	14.59	14.94	23.805	14.765
TRINITY_DN33917_c0_g2	0.477	-1.06773	4.31655e-11	8.57485e-10	yes	down	21.57	21.45	14.43	14.3	21.51	14.365
TRINITY_DN37262_c0_g1	0.12	-3.06212	4.32273e-11	8.58264e-10	yes	down	13.8	15.94	1.91	3.08	14.87	2.495
TRINITY_DN28802_c0_g1	0.181	-2.46559	4.35041e-11	8.63309e-10	yes	down	14.79	13.49	3.17	3.55	14.14	3.36
TRINITY_DN35268_c0_g1	0.181	-2.46654	4.36078e-11	8.64463e-10	yes	down	9.9	7.78	3.1	1.97	8.84	2.535
TRINITY_DN32895_c1_g1	3.299	1.72222	4.41081e-11	8.73924e-10	yes	up	11.54	15.51	57.83	66.3	13.525	62.065
TRINITY_DN38041_c4_g1	0.464	-1.10808	4.41412e-11	8.74126e-10	yes	down	136.44	151.22	86.59	78.93	143.83	82.76
TRINITY_DN32197_c0_g1	0.429	-1.22225	4.42088e-11	8.75008e-10	yes	down	19.47	20.36	11.97	11.68	19.915	11.825
TRINITY_DN25620_c0_g1	0.134	-2.89926	4.42822e-11	8.75548e-10	yes	down	7.85	7.64	1.69	1.83	7.745	1.76
TRINITY_DN28344_c0_g4	0.473	-1.07996	4.4275e-11	8.75861e-10	yes	down	85.59	90.59	57.52	59.43	88.09	58.475
TRINITY_DN34118_c0_g1	0.123	-3.02056	4.4355e-11	8.76531e-10	yes	down	9.73	8.02	1.75	1.26	8.875	1.505
TRINITY_DN26065_c2_g9	0.373	-1.42457	4.44825e-11	8.78137e-10	yes	down	90.81	88.13	46.83	46.11	89.47	46.47
TRINITY_DN26160_c0_g1	0.214	-2.22699	4.44598e-11	8.78145e-10	yes	down	19.64	18.8	5.13	5.86	19.22	5.495
TRINITY_DN27899_c1_g1	0.426	-1.23005	4.46899e-11	8.81315e-10	yes	down	37.96	36.62	22.38	22.97	37.29	22.675
TRINITY_DN34256_c1_g2	0.036	-4.80969	4.50286e-11	8.87534e-10	yes	down	17.43	16.43	0.7	1.09	16.93	0.895
TRINITY_DN27823_c2_g3	0.128	-2.96524	4.50682e-11	8.87854e-10	yes	down	7.52	7.51	1.57	1.46	7.515	1.515
TRINITY_DN28094_c1_g1	0.375	-1.41661	4.57864e-11	9.01066e-10	yes	down	20.63	22.14	17.94	11.73	21.385	14.835
TRINITY_DN27952_c0_g3	0.325	-1.62073	4.58201e-11	9.01263e-10	yes	down	30.38	27.61	12.87	13.89	28.995	13.38
TRINITY_DN25482_c0_g2	0.001	-10.1978	4.60856e-11	9.06016e-10	yes	down	4.18	3.53	0	0	3.855	0
TRINITY_DN31583_c0_g2	2.039	1.02797	4.63257e-11	9.10266e-10	yes	up	20	20.91	59.83	57.28	20.455	58.555
TRINITY_DN29775_c0_g1	0.358	-1.48386	4.66961e-11	9.1707e-10	yes	down	18.96	18.39	9.87	8.99	18.675	9.43
TRINITY_DN31170_c2_g1	0.332	-1.59212	4.68172e-11	9.18972e-10	yes	down	17.19	15.21	8.16	7.92	16.2	8.04
TRINITY_DN38036_c3_g2	0.288	-1.79505	4.69756e-11	9.21129e-10	yes	down	29.47	31.55	14.21	11.62	30.51	12.915
TRINITY_DN33520_c2_g1	0.494	-1.01775	4.72799e-11	9.26617e-10	yes	down	52.04	52.6	35.1	32.25	52.32	33.675
TRINITY_DN26710_c0_g1	0.312	-1.68092	4.76517e-11	9.33423e-10	yes	down	30.59	36.68	14.67	15.27	33.635	14.97
TRINITY_DN22075_c0_g1	0.185	-2.43369	4.76855e-11	9.33603e-10	yes	down	11.69	11.38	2.74	3.31	11.535	3.025
TRINITY_DN27221_c1_g4	3.323	1.73252	4.77453e-11	9.34292e-10	yes	up	20.81	17.4	72.34	56.51	19.105	64.425
TRINITY_DN27337_c0_g2	2.588	1.37169	4.79673e-11	9.37188e-10	yes	up	23.03	21.6	81.38	82.96	22.315	82.17
TRINITY_DN37610_c0_g3	0.477	-1.06788	4.79641e-11	9.37608e-10	yes	down	41.86	41.85	23.88	25.01	41.855	24.445
TRINITY_DN32576_c0_g1	3.926	1.97304	4.80628e-11	9.38571e-10	yes	up	1.67	1.98	9.97	20.75	1.825	15.36
TRINITY_DN25501_c0_g1	0.325	-1.62212	4.84455e-11	9.45074e-10	yes	down	25.21	23.89	12.17	10.61	24.55	11.39
TRINITY_DN27237_c0_g3	0.142	-2.81738	4.853e-11	9.46235e-10	yes	down	10.58	12.46	2.06	2.58	11.52	2.32
TRINITY_DN25824_c5_g2	0.109	-3.19481	4.86894e-11	9.48369e-10	yes	down	11.18	15.39	1.56	2.79	13.285	2.175
TRINITY_DN34329_c0_g2	0.396	-1.33675	4.89137e-11	9.5225e-10	yes	down	10.56	12.1	6.37	6.37	11.33	6.37
TRINITY_DN36982_c1_g1	5.517	2.46389	4.89547e-11	9.5256e-10	yes	up	3.15	3.74	25.05	26.69	3.445	25.87
TRINITY_DN35183_c0_g1	0.209	-2.26086	4.90626e-11	9.5417e-10	yes	down	30.8	33.92	9.61	9.18	32.36	9.395
TRINITY_DN29137_c1_g1	0.403	-1.30977	4.9161e-11	9.55595e-10	yes	down	37.27	34.51	20.36	21.76	35.89	21.06
TRINITY_DN29569_c0_g1	2.355	1.23551	4.9288e-11	9.57574e-10	yes	up	20.71	18.02	66.88	58.81	19.365	62.845
TRINITY_DN30728_c2_g2	0.462	-1.11517	4.9463e-11	9.60483e-10	yes	down	47.13	45.24	30.4	32.36	46.185	31.38
TRINITY_DN32210_c1_g3	0.027	-5.19401	4.94951e-11	9.60615e-10	yes	down	5.46	7.1	0.2	0.28	6.28	0.24
TRINITY_DN35981_c2_g3	0.421	-1.247	4.97046e-11	9.64188e-10	yes	down	136.97	131.55	73.79	71.95	134.26	72.87
TRINITY_DN31868_c1_g2	0.407	-1.29702	5.04305e-11	9.7777e-10	yes	down	133.03	168.48	73.79	79.44	150.755	76.615
TRINITY_DN37853_c2_g6	0.316	-1.66092	5.09825e-11	9.87967e-10	yes	down	59.78	51.55	23.57	25.22	55.665	24.395
TRINITY_DN23765_c0_g2	3.931	1.975	5.10663e-11	9.89088e-10	yes	up	3.44	3.66	19.02	19.94	3.55	19.48
TRINITY_DN28239_c0_g1	3.642	1.86489	5.15326e-11	9.96595e-10	yes	up	2.22	1.79	9.63	10.07	2.005	9.85
TRINITY_DN26818_c0_g6	2.595	1.37559	5.17215e-11	9.99739e-10	yes	up	5.07	5.27	18.56	17.07	5.17	17.815
TRINITY_DN28448_c0_g2	0.184	-2.43861	5.17502e-11	9.99784e-10	yes	down	9.5	9.33	2.67	2.11	9.415	2.39
TRINITY_DN37957_c0_g1	0.189	-2.40348	5.1844e-11	1.00109e-09	yes	down	20.84	20.37	5.38	7.95	20.605	6.665
TRINITY_DN31157_c1_g1	0.486	-1.04131	5.19688e-11	1.00146e-09	yes	down	78.76	72.43	53.9	51.07	75.595	52.485
TRINITY_DN36920_c0_g1	2.202	1.139	5.19569e-11	1.00174e-09	yes	up	13.29	14.26	41.53	39.4	13.775	40.465
TRINITY_DN31410_c0_g2	2.288	1.19429	5.19364e-11	1.00185e-09	yes	up	15.38	16.1	50.62	49.77	15.74	50.195
TRINITY_DN35316_c0_g2	0.372	-1.4258	5.19319e-11	1.00227e-09	yes	down	29.33	26.59	16.26	14.72	27.96	15.49
TRINITY_DN29563_c0_g1	0.09	-3.47722	5.31377e-11	1.02295e-09	yes	down	7.97	7.66	0.99	1.25	7.815	1.12
TRINITY_DN29801_c1_g1	0.426	-1.23024	5.31843e-11	1.02333e-09	yes	down	30.93	30.24	18.44	19.41	30.585	18.925
TRINITY_DN31760_c0_g2	4.635	2.21268	5.35622e-11	1.03008e-09	yes	up	2.14	2.26	15.56	14.01	2.2	14.785
TRINITY_DN28574_c3_g13	0.032	-4.94869	5.39561e-11	1.0366e-09	yes	down	5.29	4.67	0.24	0.19	4.98	0.215
TRINITY_DN27888_c1_g1	0.301	-1.73341	5.42148e-11	1.04052e-09	yes	down	13.53	12.72	5.7	5.35	13.125	5.525
TRINITY_DN37308_c0_g1	0.084	-3.57429	5.4358e-11	1.04274e-09	yes	down	9.51	10.2	1.1	1.22	9.855	1.16
TRINITY_DN24506_c0_g2	0.093	-3.42784	5.48913e-11	1.05191e-09	yes	down	3.79	4.11	0.51	0.54	3.95	0.525
TRINITY_DN33866_c0_g2	5.448	2.44571	5.49323e-11	1.05216e-09	yes	up	3.05	12.65	21.14	22.44	7.85	21.79
TRINITY_DN33458_c0_g4	0.041	-4.60696	5.48814e-11	1.05225e-09	yes	down	12.73	11.82	0.52	0.65	12.275	0.585
TRINITY_DN24862_c0_g1	0.391	-1.35615	5.57799e-11	1.06786e-09	yes	down	32.38	32.84	18.13	17.19	32.61	17.66
TRINITY_DN27402_c2_g1	0.066	-3.91625	5.59106e-11	1.06982e-09	yes	down	14.2	15.36	0.98	1.91	14.78	1.445
TRINITY_DN37039_c0_g1	0.307	-1.70559	5.59897e-11	1.0708e-09	yes	down	10.37	10.48	4.41	4.06	10.425	4.235
TRINITY_DN28235_c1_g2	0.012	-6.39622	5.66989e-11	1.08381e-09	yes	down	14.69	26.71	0.24	0.52	20.7	0.38
TRINITY_DN37164_c0_g2	0.223	-2.16649	5.69503e-11	1.08807e-09	yes	down	10.21	9.42	2.69	3.44	9.815	3.065
TRINITY_DN26604_c0_g3	0.111	-3.17572	5.71728e-11	1.09123e-09	yes	down	11.42	11.9	1.66	1.98	11.66	1.82
TRINITY_DN32347_c0_g1	0.482	-1.05391	5.7148e-11	1.0913e-09	yes	down	27.43	29.04	18.88	16.01	28.235	17.445
TRINITY_DN36728_c0_g1	0.307	-1.70408	5.73595e-11	1.09369e-09	yes	down	20.71	19.03	10.45	13.56	19.87	12.005
TRINITY_DN28465_c0_g2	2.795	1.48267	5.74602e-11	1.09506e-09	yes	up	13.41	17.52	63.9	64.07	15.465	63.985
TRINITY_DN37180_c0_g1	0.484	-1.04569	5.75871e-11	1.09693e-09	yes	down	60.69	59.49	69.23	48.2	60.09	58.715
TRINITY_DN31935_c0_g2	0.29	-1.78556	5.76959e-11	1.09845e-09	yes	down	7.92	8.56	3.48	3.04	8.24	3.26
TRINITY_DN30356_c1_g1	6.007	2.58675	5.783e-11	1.10045e-09	yes	up	3.07	4.4	31.97	37.13	3.735	34.55
TRINITY_DN29879_c0_g1	0.135	-2.88606	5.81249e-11	1.10551e-09	yes	down	5.37	5.56	1.21	1.06	5.465	1.135
TRINITY_DN29483_c1_g2	0.229	-2.12774	5.83185e-11	1.10863e-09	yes	down	22.03	24.22	7.12	7.97	23.125	7.545
TRINITY_DN32010_c0_g2	0.271	-1.88108	5.83504e-11	1.10869e-09	yes	down	32.44	30.2	13.02	10.94	31.32	11.98
TRINITY_DN26744_c0_g1	0.276	-1.85966	5.84017e-11	1.10911e-09	yes	down	16.47	16.67	6.8	5.57	16.57	6.185
TRINITY_DN38473_c3_g1	2.523	1.33539	5.86773e-11	1.11323e-09	yes	up	81.68	93.78	341.02	319.18	87.73	330.1
TRINITY_DN25518_c2_g1	0.482	-1.054	5.92087e-11	1.12275e-09	yes	down	157.74	158.66	104.89	105.62	158.2	105.255
TRINITY_DN26924_c0_g3	0.456	-1.13422	5.93232e-11	1.12436e-09	yes	down	55.38	52.32	35.36	33.88	53.85	34.62
TRINITY_DN31317_c0_g1	0.31	-1.69173	5.93947e-11	1.12515e-09	yes	down	76.79	74.9	30.76	34.29	75.845	32.525
TRINITY_DN28965_c2_g1	0.092	-3.44191	5.9484e-11	1.12628e-09	yes	down	11.79	6.65	0.89	0.63	9.22	0.76
TRINITY_DN30318_c2_g1	0.369	-1.43742	5.99057e-11	1.1337e-09	yes	down	46.32	40.95	21.93	24.17	43.635	23.05
TRINITY_DN30831_c1_g3	0.468	-1.09662	6.03146e-11	1.14087e-09	yes	down	43.58	44.32	27.84	29.1	43.95	28.47
TRINITY_DN33075_c1_g1	3.02	1.59465	6.03798e-11	1.14154e-09	yes	up	1.64	1.72	6.7	6.14	1.68	6.42
TRINITY_DN32813_c0_g2	0.388	-1.36708	6.13305e-11	1.15836e-09	yes	down	38.97	35.8	21.65	20.88	37.385	21.265
TRINITY_DN37918_c0_g2	0.451	-1.15001	6.17177e-11	1.16451e-09	yes	down	19.7	19.92	12.75	11.77	19.81	12.26
TRINITY_DN28507_c1_g1	0.079	-3.65714	6.18724e-11	1.16685e-09	yes	down	7.86	10.05	0.89	1.01	8.955	0.95
TRINITY_DN27040_c1_g1	0.207	-2.2742	6.24534e-11	1.17664e-09	yes	down	20.23	18.71	5.99	4.8	19.47	5.395
TRINITY_DN33141_c1_g2	0.266	-1.90939	6.24427e-11	1.17702e-09	yes	down	35.72	36.15	11.02	15.13	35.935	13.075
TRINITY_DN30064_c1_g1	0.195	-2.3558	6.25192e-11	1.1773e-09	yes	down	9.35	11.38	3.54	3.47	10.365	3.505
TRINITY_DN30897_c1_g1	0.376	-1.41261	6.27321e-11	1.18072e-09	yes	down	70.43	64.39	36.26	35.03	67.41	35.645
TRINITY_DN30505_c1_g2	2.359	1.23792	6.2891e-11	1.18254e-09	yes	up	9.15	9.64	31.14	30.37	9.395	30.755
TRINITY_DN25319_c0_g1	0.397	-1.33258	6.28671e-11	1.18267e-09	yes	down	44.62	45.69	24.98	22.06	45.155	23.52
TRINITY_DN35602_c3_g1	4.722	2.23952	6.33487e-11	1.19055e-09	yes	up	5.32	4.35	32.98	30.52	4.835	31.75
TRINITY_DN28921_c0_g5	5.625	2.49182	6.34167e-11	1.19124e-09	yes	up	1.35	1.4	10.75	10.28	1.375	10.515
TRINITY_DN32923_c0_g3	0.344	-1.5384	6.39046e-11	1.19981e-09	yes	down	55.72	55.86	28.71	25.42	55.79	27.065
TRINITY_DN23822_c0_g1	0.366	-1.45102	6.39714e-11	1.20047e-09	yes	down	31.99	29.77	15.35	15.71	30.88	15.53
TRINITY_DN33302_c0_g1	0.373	-1.42464	6.43756e-11	1.20746e-09	yes	down	28.4	34.08	15.15	17.88	31.24	16.515
TRINITY_DN35160_c0_g1	2.143	1.09933	6.46231e-11	1.21091e-09	yes	up	14.35	14.6	44.81	42.04	14.475	43.425
TRINITY_DN32245_c4_g3	0.395	-1.33917	6.46169e-11	1.21139e-09	yes	down	150.41	174.59	83.6	97.3	162.5	90.45
TRINITY_DN34018_c0_g1	2.251	1.17081	6.49167e-11	1.21581e-09	yes	up	28.08	27.05	90.96	82.03	27.565	86.495
TRINITY_DN32332_c0_g5	0.036	-4.79694	6.50822e-11	1.21771e-09	yes	down	2.42	2.42	0.17	0.07	2.42	0.12
TRINITY_DN37655_c0_g1	0.386	-1.37165	6.50668e-11	1.21802e-09	yes	down	7.36	6.98	3.58	3.7	7.17	3.64
TRINITY_DN28454_c0_g3	0.235	-2.08881	6.52244e-11	1.21977e-09	yes	down	12.12	10.77	4	3.68	11.445	3.84
TRINITY_DN26252_c1_g1	0.321	-1.64051	6.53602e-11	1.22171e-09	yes	down	10.98	10.8	5.31	4.45	10.89	4.88
TRINITY_DN25216_c1_g1	0.425	-1.2331	6.59514e-11	1.23094e-09	yes	down	175.81	167.5	115.51	122.1	171.655	118.805
TRINITY_DN26304_c1_g1	0.333	-1.58592	6.61442e-11	1.23393e-09	yes	down	24.92	22.48	10.96	10.25	23.7	10.605
TRINITY_DN29667_c0_g3	0.23	-2.12042	6.65113e-11	1.23956e-09	yes	down	7.16	7.02	2.06	2.13	7.09	2.095
TRINITY_DN34181_c0_g2	2.088	1.06226	6.65058e-11	1.24007e-09	yes	up	16.45	17.17	49.53	49.05	16.81	49.29
TRINITY_DN31662_c0_g1	0.404	-1.30729	6.67736e-11	1.24384e-09	yes	down	64.17	56.73	32.77	35.9	60.45	34.335
TRINITY_DN33140_c1_g1	0.109	-3.1965	6.69507e-11	1.24653e-09	yes	down	5.36	5.46	1.1	0.82	5.41	0.96
TRINITY_DN28197_c3_g7	5.742	2.52147	6.77192e-11	1.26022e-09	yes	up	3.1	3.35	26.32	25.65	3.225	25.985
TRINITY_DN33217_c0_g1	0.395	-1.34084	6.78694e-11	1.2624e-09	yes	down	25.05	27.39	12.89	13.97	26.22	13.43
TRINITY_DN30590_c0_g1	0.153	-2.70541	6.86614e-11	1.27588e-09	yes	down	10.11	10.97	1.96	2.36	10.54	2.16
TRINITY_DN25153_c1_g1	15.743	3.97662	6.88547e-11	1.27885e-09	yes	up	0.17	0.29	3.99	3.43	0.23	3.71
TRINITY_DN28390_c0_g2	0.044	-4.49483	6.93186e-11	1.28683e-09	yes	down	13.29	10.5	0.85	0.63	11.895	0.74
TRINITY_DN17554_c0_g1	0.146	-2.77305	6.95697e-11	1.29086e-09	yes	down	9.61	9.19	1.74	2.15	9.4	1.945
TRINITY_DN32766_c0_g1	0.476	-1.07239	6.99636e-11	1.29754e-09	yes	down	109.25	112.19	75.64	68.27	110.72	71.955
TRINITY_DN35209_c0_g1	2.444	1.28919	7.00304e-11	1.29814e-09	yes	up	23.86	23.68	80.59	79.46	23.77	80.025
TRINITY_DN36454_c1_g2	0.477	-1.06868	7.01864e-11	1.3004e-09	yes	down	38.19	37.35	23.72	23.1	37.77	23.41
TRINITY_DN25510_c2_g1	0.245	-2.02717	7.06369e-11	1.30811e-09	yes	down	26.58	25.37	8.59	8.97	25.975	8.78
TRINITY_DN30845_c1_g1	0.479	-1.06201	7.09399e-11	1.31308e-09	yes	down	49.09	48	34.89	36.66	48.545	35.775
TRINITY_DN29749_c0_g1	0.4	-1.32294	7.11597e-11	1.31651e-09	yes	down	37.26	35.59	23.31	25.1	36.425	24.205
TRINITY_DN32414_c0_g2	0.151	-2.72886	7.12596e-11	1.31771e-09	yes	down	9.77	9.86	1.87	2.59	9.815	2.23
TRINITY_DN31464_c4_g1	0.303	-1.72409	7.17674e-11	1.32581e-09	yes	down	16.37	18.55	7.64	8.07	17.46	7.855
TRINITY_DN34424_c0_g1	2.242	1.1649	7.1833e-11	1.32638e-09	yes	up	27.08	26.03	77.99	88.19	26.555	83.09
TRINITY_DN28212_c0_g1	0.432	-1.21085	7.22228e-11	1.33293e-09	yes	down	14.34	14.78	8.68	9.15	14.56	8.915
TRINITY_DN29194_c0_g1	0.084	-3.581	7.22968e-11	1.33365e-09	yes	down	5.52	7.52	0.68	0.94	6.52	0.81
TRINITY_DN27293_c1_g1	0.035	-4.85047	7.23743e-11	1.33443e-09	yes	down	19.41	19.03	0.86	0.96	19.22	0.91
TRINITY_DN28111_c0_g2	0.485	-1.04476	7.32185e-11	1.34934e-09	yes	down	67.17	67.37	45.94	45.69	67.27	45.815
TRINITY_DN23283_c0_g1	0.042	-4.55922	7.34198e-11	1.35239e-09	yes	down	12.74	13.05	0.61	0.93	12.895	0.77
TRINITY_DN29836_c0_g2	0.361	-1.46965	7.40745e-11	1.36313e-09	yes	down	20.71	20.47	10.95	11.92	20.59	11.435
TRINITY_DN34009_c2_g1	0.401	-1.31932	7.41576e-11	1.364e-09	yes	down	45.3	48.11	25.56	26.69	46.705	26.125
TRINITY_DN28520_c0_g1	3.9	1.96344	7.50466e-11	1.37901e-09	yes	up	3.82	4.77	24.36	22.96	4.295	23.66
TRINITY_DN27882_c0_g1	0.104	-3.26171	7.51332e-11	1.37994e-09	yes	down	56.28	72.47	11.03	13.27	64.375	12.15
TRINITY_DN34404_c0_g7	2.223	1.15251	7.52278e-11	1.38101e-09	yes	up	15.1	15.89	48.46	46.96	15.495	47.71
TRINITY_DN30260_c2_g1	0.271	-1.88171	7.53947e-11	1.3834e-09	yes	down	13.22	16.2	5.48	5.25	14.71	5.365
TRINITY_DN34819_c0_g1	0.187	-2.41981	7.64686e-11	1.40243e-09	yes	down	5.78	5.74	1.57	2.29	5.76	1.93
TRINITY_DN29820_c1_g3	2.27	1.18263	7.72444e-11	1.41529e-09	yes	up	30.91	28.56	98.77	88.62	29.735	93.695
TRINITY_DN32490_c1_g1	0.457	-1.12857	7.79181e-11	1.42695e-09	yes	down	20.33	23.59	20.89	15.68	21.96	18.285
TRINITY_DN36671_c0_g2	2.596	1.37656	7.82046e-11	1.4315e-09	yes	up	2.69	2.76	11.54	9.86	2.725	10.7
TRINITY_DN27293_c3_g1	0.137	-2.86506	7.85112e-11	1.43573e-09	yes	down	12.54	14.65	2.22	3.23	13.595	2.725
[truncated: 6,768 more rows]

## Sheet: 0_4DAF
Supplemental Table S4. The differentially expressed genes (DEGs) in 0_4DAF
Gene_id	FC(TMSL4/TMSL0)	Log2FC(TMSL4/TMSL0)	Pvalue	Padjust	Significant	Regulate	TMSL0_1	TMSL0_2	TMSL4_1	TMSL4_2	TMSL0	TMSL4
TRINITY_DN26878_c0_g2	0.015	-6.04817	6.66646e-16	1.26603e-11	yes	down	127.63	129.01	2.71	1.86	128.32	2.285
TRINITY_DN35247_c0_g1	0.09	-3.47407	5.52934e-16	2.10015e-11	yes	down	717.61	697.12	83.45	83.54	707.365	83.495
TRINITY_DN32344_c4_g1	0.034	-4.87658	1.73557e-15	2.19735e-11	yes	down	182.75	182.61	7.36	8.37	182.68	7.865
TRINITY_DN28441_c0_g1	0.013	-6.26158	2.54647e-15	2.418e-11	yes	down	71.58	72.4	1.07	1.35	71.99	1.21
TRINITY_DN28935_c0_g1	0.126	-2.98675	4.50112e-15	3.41923e-11	yes	down	1028.14	1000.7	159.43	159.26	1014.42	159.345
TRINITY_DN33149_c1_g1	6.083	2.60467	1.43779e-14	4.20079e-11	yes	up	100.47	97.61	725.22	770.87	99.04	748.045
TRINITY_DN34614_c0_g1	0.082	-3.60853	1.36362e-14	4.31607e-11	yes	down	154.86	153.1	15.7	15.64	153.98	15.67
TRINITY_DN32894_c2_g2	0.084	-3.57778	8.23663e-15	4.46919e-11	yes	down	279.39	291.39	25.71	28.2	285.39	26.955
TRINITY_DN27145_c1_g1	0.137	-2.86403	1.80414e-14	4.56833e-11	yes	down	825.53	780.12	127.6	128.21	802.825	127.905
TRINITY_DN32354_c1_g3	0.126	-2.98689	1.34673e-14	4.65013e-11	yes	down	450.56	449.1	71.74	74.93	449.83	73.335
TRINITY_DN36880_c0_g3	0.112	-3.15267	1.23722e-14	4.6992e-11	yes	down	280.44	263.79	36.86	36.29	272.115	36.575
TRINITY_DN34012_c0_g1	0.131	-2.93146	1.76433e-14	4.78662e-11	yes	down	343.87	343.1	62.89	55.25	343.485	59.07
TRINITY_DN36213_c1_g1	0.1	-3.31872	1.01141e-14	4.80194e-11	yes	down	222.59	216.17	26.56	27.56	219.38	27.06
TRINITY_DN33029_c0_g3	0.123	-3.02437	1.20015e-14	5.0649e-11	yes	down	1152.89	1130.59	170.99	176.17	1141.74	173.58
TRINITY_DN36366_c1_g3	0.168	-2.57482	8.15938e-15	5.16516e-11	yes	down	479.35	496.2	98.5	101.51	487.775	100.005
TRINITY_DN22267_c0_g1	14.209	3.82877	4.21046e-14	6.95312e-11	yes	up	10.87	12.39	202.6	208.01	11.63	205.305
TRINITY_DN35506_c0_g2	0.118	-3.07911	3.928e-14	7.10445e-11	yes	down	454.57	422.05	62.5	67.32	438.31	64.91
TRINITY_DN36957_c0_g1	0.233	-2.09963	4.17356e-14	7.20546e-11	yes	down	349.26	355.28	94.87	99.44	352.27	97.155
TRINITY_DN36620_c1_g1	0.136	-2.87831	5.57273e-14	7.29875e-11	yes	down	295.06	299.2	55.04	55.82	297.13	55.43
TRINITY_DN26981_c0_g1	0.068	-3.88513	5.4279e-14	7.36294e-11	yes	down	146.62	149.99	11.66	13.39	148.305	12.525
TRINITY_DN27861_c1_g5	0.036	-4.79747	5.23603e-14	7.36573e-11	yes	down	106.73	107.48	4.34	5.28	107.105	4.81
TRINITY_DN27386_c0_g2	0.081	-3.62811	4.65896e-14	7.3732e-11	yes	down	189.58	205.56	18.38	20.24	197.57	19.31
TRINITY_DN32790_c0_g2	0.077	-3.7035	3.51055e-14	7.40765e-11	yes	down	508.88	500.33	51.06	46.46	504.605	48.76
TRINITY_DN22988_c0_g1	55.391	5.79157	3.92435e-14	7.45274e-11	yes	up	2.45	2.83	182.51	180.87	2.64	181.69
TRINITY_DN33748_c1_g2	0.209	-2.2582	5.23178e-14	7.64283e-11	yes	down	997.04	1040.33	265.63	263.53	1018.68	264.58
TRINITY_DN29685_c0_g1	0.087	-3.52616	3.23327e-14	7.67537e-11	yes	down	374.35	346.83	40.6	39.09	360.59	39.845
TRINITY_DN37054_c0_g1	0.164	-2.60874	3.83973e-14	7.67582e-11	yes	down	268.1	258.25	53.93	53.13	263.175	53.53
TRINITY_DN31377_c3_g1	0.114	-3.13888	6.12367e-14	7.75298e-11	yes	down	111.51	109.96	15.33	16.72	110.735	16.025
TRINITY_DN37604_c0_g2	0.051	-4.29779	3.48223e-14	7.78011e-11	yes	down	467.47	414.44	27.7	31.52	440.955	29.61
TRINITY_DN37874_c1_g1	0.127	-2.9781	5.19511e-14	7.89282e-11	yes	down	119.27	114.48	22	22.68	116.875	22.34
TRINITY_DN25666_c0_g1	0.15	-2.73629	6.9633e-14	8.01454e-11	yes	down	137.75	140.22	28.19	27.51	138.985	27.85
TRINITY_DN27186_c1_g2	0.05	-4.32934	6.88092e-14	8.16723e-11	yes	down	85.08	80.4	4.32	4.58	82.74	4.45
TRINITY_DN28637_c0_g1	0.08	-3.65175	6.781e-14	8.30826e-11	yes	down	82.24	75.45	20.8	18.9	78.845	19.85
TRINITY_DN34157_c0_g1	0.177	-2.49766	8.2066e-14	8.4244e-11	yes	down	976.07	918.05	200.53	217	947.06	208.765
TRINITY_DN36315_c3_g1	0.194	-2.36951	8.01796e-14	8.45939e-11	yes	down	446.24	438.44	108.14	112.18	442.34	110.16
TRINITY_DN36153_c1_g2	0.122	-3.04054	7.85833e-14	8.52785e-11	yes	down	298.29	292.69	33.31	39.39	295.49	36.35
TRINITY_DN32372_c0_g2	0.133	-2.91518	7.80965e-14	8.72429e-11	yes	down	72.8	75.98	12.35	11.99	74.39	12.17
TRINITY_DN36883_c2_g2	0.154	-2.69991	9.08188e-14	9.07757e-11	yes	down	171.38	175.44	30.95	32.45	173.41	31.7
TRINITY_DN33069_c1_g1	0.187	-2.41903	1.00252e-13	9.28726e-11	yes	down	548.93	524.16	117.42	120.17	536.545	118.795
TRINITY_DN27198_c2_g1	0.231	-2.11217	9.85561e-14	9.3584e-11	yes	down	504.58	522.89	147.63	143.55	513.735	145.59
TRINITY_DN29808_c2_g1	0.114	-3.1383	9.84781e-14	9.59076e-11	yes	down	176.63	174.2	25.64	26.32	175.415	25.98
TRINITY_DN32515_c1_g1	0.14	-2.83921	1.22918e-13	1.11159e-10	yes	down	432.1	403.4	73.14	73.35	417.75	73.245
TRINITY_DN34876_c0_g1	0.072	-3.79607	1.48429e-13	1.25281e-10	yes	down	68.51	70.28	6.29	6.12	69.395	6.205
TRINITY_DN31424_c1_g1	0.145	-2.78207	1.45954e-13	1.25991e-10	yes	down	126.95	123.93	22.72	22.8	125.44	22.76
TRINITY_DN29513_c1_g1	0.108	-3.20508	1.45599e-13	1.28608e-10	yes	down	1101.3	1122.36	149.47	151.85	1111.83	150.66
TRINITY_DN26573_c1_g4	0.038	-4.71272	1.60348e-13	1.32398e-10	yes	down	103.98	99.41	4.32	4.9	101.695	4.61
TRINITY_DN33436_c0_g1	0.122	-3.03822	1.6707e-13	1.35014e-10	yes	down	141.39	144.9	20.62	23.86	143.145	22.24
TRINITY_DN32156_c1_g3	0.018	-5.82876	1.78029e-13	1.35238e-10	yes	down	30.88	29.38	0.66	0.75	30.13	0.705
TRINITY_DN35057_c0_g1	0.056	-4.16856	1.71148e-13	1.35428e-10	yes	down	211.01	206.95	13.37	15.94	208.98	14.655
TRINITY_DN34367_c0_g2	0.153	-2.70813	1.83807e-13	1.3689e-10	yes	down	88.06	86.6	17.21	17.01	87.33	17.11
TRINITY_DN30219_c1_g1	0.061	-4.04262	1.77872e-13	1.37877e-10	yes	down	246.31	230.88	16.87	19.78	238.595	18.325
TRINITY_DN37403_c0_g2	0.119	-3.06943	1.92676e-13	1.40735e-10	yes	down	183.49	201.33	20.93	27.95	192.41	24.44
TRINITY_DN34188_c1_g1	0.187	-2.41997	2.07952e-13	1.49027e-10	yes	down	277.56	276.88	58.45	63.67	277.22	61.06
TRINITY_DN35929_c1_g3	0.091	-3.45451	2.48553e-13	1.74825e-10	yes	down	48.18	49.37	5.84	5.44	48.775	5.64
TRINITY_DN32618_c2_g2	0.086	-3.5425	2.54507e-13	1.75758e-10	yes	down	300.46	275.2	29.67	30.85	287.83	30.26
TRINITY_DN27256_c0_g2	22.084	4.46496	2.68685e-13	1.82235e-10	yes	up	2.94	2.77	78.33	81.61	2.855	79.97
TRINITY_DN34060_c0_g2	0.188	-2.41018	2.84375e-13	1.89494e-10	yes	down	207.03	202.26	47.02	49.02	204.645	48.02
TRINITY_DN31205_c0_g2	0.139	-2.8487	2.91494e-13	1.90888e-10	yes	down	295.6	271.64	45.56	53.09	283.62	49.325
TRINITY_DN34572_c1_g1	0.146	-2.77257	2.9969e-13	1.92929e-10	yes	down	67.77	71.49	14.11	14.08	69.63	14.095
TRINITY_DN32447_c2_g1	0.155	-2.68984	3.30531e-13	2.05807e-10	yes	down	183.04	201.96	32.6	30.48	192.5	31.54
TRINITY_DN31116_c2_g2	0.039	-4.69317	3.27418e-13	2.07266e-10	yes	down	80.2	76.87	3.21	3.75	78.535	3.48
TRINITY_DN37152_c0_g1	0.177	-2.49835	3.50282e-13	2.07881e-10	yes	down	77.06	81.75	18.53	18.83	79.405	18.68
TRINITY_DN28127_c0_g1	0.241	-2.05559	3.4556e-13	2.08334e-10	yes	down	827.44	779.45	232.23	237.38	803.445	234.805
TRINITY_DN32911_c1_g1	0.274	-1.8664	3.43796e-13	2.10614e-10	yes	down	1477.41	1414.05	472.26	506.49	1445.73	489.375
TRINITY_DN30140_c1_g1	0.212	-2.24059	3.62197e-13	2.11646e-10	yes	down	252.09	248	59.47	61.49	250.045	60.48
TRINITY_DN38114_c1_g2	0.12	-3.05988	3.71959e-13	2.14057e-10	yes	down	96.98	93.26	14.5	18.15	95.12	16.325
TRINITY_DN36980_c2_g1	0.038	-4.70905	4.21115e-13	2.31808e-10	yes	down	104.32	95.86	4.94	4.55	100.09	4.745
TRINITY_DN37654_c0_g2	0.087	-3.52258	4.0928e-13	2.32019e-10	yes	down	38.72	38.68	4.2	4.3	38.7	4.25
TRINITY_DN28099_c0_g1	0.241	-2.05156	4.17917e-13	2.33431e-10	yes	down	337.97	333.2	114.82	111.54	335.585	113.18
TRINITY_DN34939_c0_g1	0.151	-2.72936	4.36208e-13	2.36687e-10	yes	down	98.57	102.4	20.03	22.52	100.485	21.275
TRINITY_DN29412_c1_g1	0.271	-1.88546	4.63695e-13	2.48057e-10	yes	down	426.77	410.9	140.96	142.19	418.835	141.575
TRINITY_DN30716_c1_g1	0.058	-4.09862	4.77629e-13	2.51963e-10	yes	down	126.54	164.64	7.74	9.31	145.59	8.525
TRINITY_DN36458_c1_g4	4.219	2.07692	5.02668e-13	2.61539e-10	yes	up	115.23	112.96	585.88	609.87	114.095	597.875
TRINITY_DN33313_c1_g1	0.06	-4.06922	5.33817e-13	2.70339e-10	yes	down	70.21	65.43	4.65	5.86	67.82	5.255
TRINITY_DN26061_c1_g1	0.135	-2.89344	5.30154e-13	2.72112e-10	yes	down	136.15	135.38	21.85	23.48	135.765	22.665
TRINITY_DN35796_c0_g1	0.205	-2.28975	5.45293e-13	2.72517e-10	yes	down	67.98	68.71	16.74	15.98	68.345	16.36
TRINITY_DN31610_c0_g2	0.115	-3.11508	5.60556e-13	2.72962e-10	yes	down	97.69	89.56	12.72	13.6	93.625	13.16
TRINITY_DN29991_c2_g2	0.162	-2.62632	5.58195e-13	2.75342e-10	yes	down	157.46	158.83	31.63	33.71	158.145	32.67
TRINITY_DN29467_c1_g1	0.063	-3.9791	5.75348e-13	2.76618e-10	yes	down	74.65	70.71	6.06	5.62	72.68	5.84
TRINITY_DN32015_c0_g3	2.838	1.50501	6.01754e-13	2.85698e-10	yes	up	729.19	732.33	2510.17	2605.75	730.76	2557.96
TRINITY_DN32302_c0_g1	0.111	-3.17458	6.21726e-13	2.91536e-10	yes	down	105.69	105.7	13.1	14.68	105.695	13.89
TRINITY_DN36315_c3_g4	0.153	-2.70737	6.34955e-13	2.94108e-10	yes	down	292.94	293.12	53.33	57.58	293.03	55.455
TRINITY_DN31925_c0_g1	2.849	1.5104	6.51929e-13	2.98332e-10	yes	up	690.54	669.18	2576.18	2620.85	679.86	2598.51
TRINITY_DN30759_c0_g1	0.186	-2.42621	6.68039e-13	2.98511e-10	yes	down	146.66	145.22	32.24	36.42	145.94	34.33
TRINITY_DN30847_c0_g1	0.12	-3.05308	6.6685e-13	3.01527e-10	yes	down	59.49	55.64	9.86	9.44	57.565	9.65
TRINITY_DN38194_c2_g1	0.073	-3.78535	6.84266e-13	3.02207e-10	yes	down	300.66	277.37	25.54	25.75	289.015	25.645
TRINITY_DN36822_c0_g1	9.423	3.23624	7.04809e-13	3.07702e-10	yes	up	9.47	8.46	133.64	139.08	8.965	136.36
TRINITY_DN30453_c1_g5	0.038	-4.7224	7.76812e-13	3.20705e-10	yes	down	28.28	26.89	1.22	1.38	27.585	1.3
TRINITY_DN33367_c0_g1	0.129	-2.95233	7.76602e-13	3.24142e-10	yes	down	83.42	81.78	12.76	14.13	82.6	13.445
TRINITY_DN28254_c0_g1	0.046	-4.43655	7.51026e-13	3.24153e-10	yes	down	66.34	58.75	3.58	3.5	62.545	3.54
TRINITY_DN33580_c0_g1	0.199	-2.32629	7.6412e-13	3.26099e-10	yes	down	196.85	192.8	45.7	47.28	194.825	46.49
TRINITY_DN31906_c1_g1	0.218	-2.19857	7.7547e-13	3.27266e-10	yes	down	176.75	179.23	47.16	49.41	177.99	48.285
TRINITY_DN31874_c1_g3	0.265	-1.91699	8.0559e-13	3.2901e-10	yes	down	958.68	934.63	313.14	312.54	946.655	312.84
TRINITY_DN36017_c0_g2	0.088	-3.50037	9.26897e-13	3.45151e-10	yes	down	45	47.91	5.67	4.13	46.455	4.9
TRINITY_DN30706_c0_g2	0.158	-2.66512	8.82126e-13	3.45412e-10	yes	down	96.82	93.65	14.91	15.81	95.235	15.36
TRINITY_DN31706_c0_g2	0.134	-2.89762	8.64879e-13	3.45788e-10	yes	down	321.05	295.23	52.68	50.19	308.14	51.435
TRINITY_DN29999_c0_g1	0.214	-2.22419	8.5641e-13	3.46044e-10	yes	down	180.99	172.63	44.15	47.87	176.81	46.01
TRINITY_DN36439_c0_g2	0.157	-2.66704	9.20865e-13	3.463e-10	yes	down	84.83	81.98	15.46	16.52	83.405	15.99
TRINITY_DN31108_c0_g1	0.207	-2.26988	9.15106e-13	3.47575e-10	yes	down	73.14	79.36	20.54	21.58	76.25	21.06
TRINITY_DN34876_c0_g5	0.097	-3.36509	8.79059e-13	3.47796e-10	yes	down	99.66	100.19	12.69	11.52	99.925	12.105
TRINITY_DN25959_c1_g1	0.155	-2.69205	9.07568e-13	3.48194e-10	yes	down	454.53	409.81	86.47	83.39	432.17	84.93
TRINITY_DN37575_c0_g2	0.043	-4.53659	9.04208e-13	3.50445e-10	yes	down	24.66	24.78	1.03	1.16	24.72	1.095
TRINITY_DN31971_c1_g1	0.211	-2.24688	9.70838e-13	3.54561e-10	yes	down	123.25	134.56	34.43	35.71	128.905	35.07
TRINITY_DN29307_c4_g1	0.016	-5.985	9.62598e-13	3.54965e-10	yes	down	28.23	31.38	0.44	0.55	29.805	0.495
TRINITY_DN34881_c1_g4	0.066	-3.91244	1.03394e-12	3.74009e-10	yes	down	423.59	390.39	30.47	38.03	406.99	34.25
TRINITY_DN30475_c0_g1	0.282	-1.82686	1.0547e-12	3.77921e-10	yes	down	254.82	253.8	89.26	90.42	254.31	89.84
TRINITY_DN36938_c0_g2	5.38	2.42758	1.07311e-12	3.80924e-10	yes	up	19.61	19.69	127.66	137.52	19.65	132.59
TRINITY_DN31580_c1_g1	0.128	-2.96863	1.08574e-12	3.81838e-10	yes	down	68.99	70.27	11.23	12.49	69.63	11.86
TRINITY_DN37719_c0_g1	3.835	1.93937	1.12579e-12	3.88725e-10	yes	up	131.71	125.12	509.12	540	128.415	524.56
TRINITY_DN29603_c3_g4	0.115	-3.11658	1.12514e-12	3.92064e-10	yes	down	374.73	361.19	48.26	57.32	367.96	52.79
TRINITY_DN32819_c1_g1	0.163	-2.61829	1.14734e-12	3.92596e-10	yes	down	396.4	395.38	77.25	79.22	395.89	78.235
TRINITY_DN36561_c1_g1	0.211	-2.24239	1.16758e-12	3.95955e-10	yes	down	94.86	97.38	25.73	25.04	96.12	25.385
TRINITY_DN33201_c1_g1	0.189	-2.40178	1.19882e-12	3.99418e-10	yes	down	115.12	118.35	31.14	32.03	116.735	31.585
TRINITY_DN30870_c0_g1	0.15	-2.7354	1.18868e-12	3.99543e-10	yes	down	114.83	105.77	20.46	21.5	110.3	20.98
TRINITY_DN34881_c1_g3	0.072	-3.789	1.27825e-12	4.18538e-10	yes	down	478.47	418.44	43.37	38.73	448.455	41.05
TRINITY_DN37927_c4_g2	0.269	-1.89503	1.27063e-12	4.1966e-10	yes	down	885.81	836.72	288.6	304.62	861.265	296.61
TRINITY_DN30525_c1_g2	13.127	3.71444	1.31325e-12	4.26324e-10	yes	up	5.09	4.68	76.9	82.71	4.885	79.805
TRINITY_DN26971_c0_g1	0.189	-2.40724	1.33812e-12	4.30716e-10	yes	down	725.96	736.46	157.85	176.64	731.21	167.245
TRINITY_DN27979_c2_g3	0.187	-2.4203	1.36982e-12	4.33572e-10	yes	down	510.01	511.07	95.91	94.61	510.54	95.26
TRINITY_DN30877_c2_g1	0.143	-2.80155	1.36005e-12	4.34094e-10	yes	down	175.1	195.31	31.06	35.48	185.205	33.27
TRINITY_DN29177_c3_g1	0.072	-3.79311	1.44442e-12	4.53405e-10	yes	down	42.92	41.69	4	4.33	42.305	4.165
TRINITY_DN34383_c0_g1	0.051	-4.30296	1.46482e-12	4.5604e-10	yes	down	206.63	195.28	8.4	8.45	200.955	8.425
TRINITY_DN38118_c1_g1	0.268	-1.89773	1.53002e-12	4.61215e-10	yes	down	96.77	99.4	29.11	30.98	98.085	30.045
TRINITY_DN30755_c0_g1	0.106	-3.24091	1.49544e-12	4.61788e-10	yes	down	69.58	72.18	8.82	9.28	70.88	9.05
TRINITY_DN29603_c3_g1	0.147	-2.76911	1.51366e-12	4.63645e-10	yes	down	307.85	296.17	51.62	58.93	302.01	55.275
TRINITY_DN37945_c0_g1	0.221	-2.17702	1.52795e-12	4.64276e-10	yes	down	247.72	240.51	61.64	61.12	244.115	61.38
TRINITY_DN33923_c0_g1	0.209	-2.25576	1.57301e-12	4.70441e-10	yes	down	64.91	63.49	17.29	16.52	64.2	16.905
TRINITY_DN34392_c0_g1	0.157	-2.66763	1.60867e-12	4.77348e-10	yes	down	88.35	94.63	15.46	18.46	91.49	16.96
TRINITY_DN35028_c0_g4	10.552	3.39949	1.65504e-12	4.873e-10	yes	up	6.17	6.58	82.29	84.75	6.375	83.52
TRINITY_DN30973_c0_g1	0.252	-1.98776	1.71701e-12	5.01658e-10	yes	down	407.03	385.01	121.6	130.45	396.02	126.025
TRINITY_DN27152_c0_g1	0.07	-3.82885	1.75323e-12	5.08329e-10	yes	down	47.9	54.45	5.27	5.2	51.175	5.235
TRINITY_DN34257_c3_g2	0.168	-2.5769	1.79525e-12	5.12686e-10	yes	down	74.14	71.08	14.95	16.33	72.61	15.64
TRINITY_DN35439_c0_g1	0.26	-1.94361	1.78217e-12	5.12807e-10	yes	down	178.67	207.78	57.87	57.5	193.225	57.685
TRINITY_DN36200_c0_g1	0.126	-2.98484	1.8341e-12	5.19872e-10	yes	down	41.2	43.75	6.49	6.98	42.475	6.735
TRINITY_DN33222_c2_g2	0.243	-2.04132	1.85993e-12	5.23289e-10	yes	down	252.36	252.86	75.54	84.2	252.61	79.87
TRINITY_DN37377_c3_g1	0.273	-1.87187	1.88654e-12	5.26871e-10	yes	down	504.22	468.04	155	166.08	486.13	160.54
TRINITY_DN31870_c0_g1	0.28	-1.83886	2.01487e-12	5.58606e-10	yes	down	179.02	176.44	65.49	64.36	177.73	64.925
TRINITY_DN34308_c0_g1	0.046	-4.44664	2.13043e-12	5.86361e-10	yes	down	34.12	30.85	1.89	1.79	32.485	1.84
TRINITY_DN28071_c0_g1	0.13	-2.943	2.32763e-12	6.27006e-10	yes	down	29.64	29.46	4.73	5.04	29.55	4.885
TRINITY_DN36274_c0_g1	0.204	-2.29199	2.29965e-12	6.28383e-10	yes	down	43.16	46.17	10.82	13.14	44.665	11.98
TRINITY_DN28612_c0_g1	0.018	-5.82426	2.32001e-12	6.29419e-10	yes	down	9.87	9.83	0.21	0.22	9.85	0.215
TRINITY_DN33685_c0_g1	0.204	-2.29479	2.392e-12	6.35335e-10	yes	down	132.67	134.5	37.13	34.88	133.585	36.005
TRINITY_DN36822_c0_g2	22.725	4.50618	2.41407e-12	6.36745e-10	yes	up	3.83	2.72	80.08	84.43	3.275	82.255
TRINITY_DN25840_c0_g1	0.17	-2.55628	2.392e-12	6.39808e-10	yes	down	154	148.13	30.87	33.12	151.065	31.995
TRINITY_DN38547_c7_g4	0.118	-3.0796	2.50708e-12	6.43405e-10	yes	down	20.55	19.15	2.87	3.02	19.85	2.945
TRINITY_DN35498_c1_g1	5.58	2.48015	2.4979e-12	6.45411e-10	yes	up	24.7	24.97	150.99	149.44	24.835	150.215
TRINITY_DN26804_c1_g2	0.212	-2.23554	2.46447e-12	6.45556e-10	yes	down	91.68	90.81	24.74	26.78	91.245	25.76
TRINITY_DN28317_c2_g2	0.22	-2.18166	2.4836e-12	6.4611e-10	yes	down	214.95	216.65	57.41	60.56	215.8	58.985
TRINITY_DN24713_c0_g1	0.079	-3.65418	2.59432e-12	6.52566e-10	yes	down	213.12	189.38	20.49	17.87	201.25	19.18
TRINITY_DN29603_c3_g6	0.13	-2.94685	2.58475e-12	6.54494e-10	yes	down	129.78	125.47	20.08	20.88	127.625	20.48
TRINITY_DN36288_c0_g1	0.326	-1.61608	2.58401e-12	6.58697e-10	yes	down	1362.47	1284.19	469.67	499.38	1323.33	484.525
TRINITY_DN27497_c0_g1	0.313	-1.67569	2.78322e-12	6.95476e-10	yes	down	789.16	763.95	276.49	314.66	776.555	295.575
TRINITY_DN32642_c1_g2	0.156	-2.6814	2.80922e-12	6.97384e-10	yes	down	74.47	71.21	14.58	13.81	72.84	14.195
TRINITY_DN24603_c0_g1	0.074	-3.74764	2.83401e-12	6.9897e-10	yes	down	37.45	41.13	3.59	3.62	39.29	3.605
TRINITY_DN26958_c0_g1	10.927	3.44981	3.00041e-12	7.35236e-10	yes	up	3.55	3.52	45.68	46.37	3.535	46.025
TRINITY_DN32677_c0_g1	0.21	-2.25378	3.04373e-12	7.41071e-10	yes	down	215.47	200.37	56.22	54.35	207.92	55.285
TRINITY_DN34981_c1_g1	0.394	-1.34229	3.15785e-12	7.59124e-10	yes	down	2058.97	1941.34	1001.63	1075.61	2000.15	1038.62
TRINITY_DN28882_c0_g2	0.14	-2.83888	3.14032e-12	7.59718e-10	yes	down	44.88	45.34	7.75	7.92	45.11	7.835
TRINITY_DN32790_c0_g3	0.057	-4.13265	3.19313e-12	7.62777e-10	yes	down	47.16	48.13	2.87	3.2	47.645	3.035
TRINITY_DN30352_c0_g1	0.08	-3.64311	3.22451e-12	7.65458e-10	yes	down	340.02	264.94	21.03	40.35	302.48	30.69
TRINITY_DN33967_c0_g1	0.195	-2.36204	3.33222e-12	7.81262e-10	yes	down	110.67	104.95	27.75	27.56	107.81	27.655
TRINITY_DN36066_c1_g3	0.195	-2.35487	3.32903e-12	7.85361e-10	yes	down	93.69	90.24	22.59	22	91.965	22.295
TRINITY_DN36637_c0_g1	0.205	-2.28643	3.39578e-12	7.91279e-10	yes	down	101.13	108.37	25.06	28.77	104.75	26.915
TRINITY_DN36110_c0_g3	0.238	-2.07213	3.45122e-12	7.9445e-10	yes	down	322.96	315.87	97.3	98.39	319.415	97.845
TRINITY_DN35780_c1_g1	0.072	-3.80536	3.44153e-12	7.97051e-10	yes	down	95.58	96.61	8.28	9.06	96.095	8.67
TRINITY_DN31805_c0_g1	0.223	-2.165	3.54263e-12	8.10579e-10	yes	down	298.12	272.45	79.22	80.11	285.285	79.665
TRINITY_DN36624_c0_g1	0.163	-2.61279	3.64177e-12	8.28274e-10	yes	down	62.63	59.11	12.11	12.76	60.87	12.435
TRINITY_DN34901_c4_g2	0.047	-4.41996	3.69256e-12	8.34825e-10	yes	down	14.39	15.17	0.73	0.99	14.78	0.86
TRINITY_DN35304_c0_g1	0.212	-2.23929	3.77243e-12	8.47836e-10	yes	down	258.49	257.51	68.18	69.35	258	68.765
TRINITY_DN30371_c0_g2	0.318	-1.65283	3.81173e-12	8.51629e-10	yes	down	418.19	396.39	157.68	165.81	407.29	161.745
TRINITY_DN27861_c1_g4	0.032	-4.98552	3.86901e-12	8.54376e-10	yes	down	244	330.46	9.12	11.68	287.23	10.4
TRINITY_DN38126_c2_g1	0.08	-3.64906	3.84685e-12	8.5445e-10	yes	down	66.47	61.04	7.56	7.19	63.755	7.375
TRINITY_DN25837_c0_g2	0.116	-3.1032	3.91309e-12	8.59116e-10	yes	down	58.13	61.48	8.28	9.56	59.805	8.92
TRINITY_DN25538_c0_g2	0.253	-1.98143	3.97667e-12	8.68056e-10	yes	down	2497.13	2495.85	695.26	798.85	2496.49	747.055
TRINITY_DN28937_c1_g1	0.02	-5.67601	4.29201e-12	9.31538e-10	yes	down	21.82	21.54	0.5	0.51	21.68	0.505
TRINITY_DN33720_c0_g1	0.231	-2.11114	4.62597e-12	9.98316e-10	yes	down	108.98	106.8	32.49	31.75	107.89	32.12
TRINITY_DN38035_c0_g3	0.196	-2.35134	4.87835e-12	1.04683e-09	yes	down	64.1	65.15	13.65	15.48	64.625	14.565
TRINITY_DN29067_c1_g1	0.142	-2.82072	5.02684e-12	1.07264e-09	yes	down	49.24	46.19	9.17	9.44	47.715	9.305
TRINITY_DN37699_c1_g1	4.743	2.24577	5.0618e-12	1.07406e-09	yes	up	20.44	20.09	97.81	100.83	20.265	99.32
TRINITY_DN27478_c0_g1	0.178	-2.48957	5.13079e-12	1.08265e-09	yes	down	59.97	58.05	12.27	13.45	59.01	12.86
TRINITY_DN34015_c0_g3	0.059	-4.08639	5.20707e-12	1.08668e-09	yes	down	13.19	13.65	1.04	0.93	13.42	0.985
TRINITY_DN26402_c0_g1	0.071	-3.80713	5.18159e-12	1.08733e-09	yes	down	41.85	40.22	3.46	3.41	41.035	3.435
TRINITY_DN30119_c2_g2	0.292	-1.77757	5.68439e-12	1.17981e-09	yes	down	262.19	262.76	96.49	94.54	262.475	95.515
TRINITY_DN30259_c0_g1	0.252	-1.987	5.93878e-12	1.21273e-09	yes	down	129.26	130.74	41.05	41.54	130	41.295
TRINITY_DN36620_c1_g2	0.16	-2.64563	5.93546e-12	1.2186e-09	yes	down	98.77	97.93	19.02	19.74	98.35	19.38
TRINITY_DN38402_c3_g1	0.222	-2.17036	5.9335e-12	1.22482e-09	yes	down	162.19	175.06	49.14	44.89	168.625	47.015
TRINITY_DN26202_c3_g2	0.058	-4.11013	6.04945e-12	1.22872e-09	yes	down	39.97	37.64	2.47	3.11	38.805	2.79
TRINITY_DN30897_c2_g1	0.448	-1.15728	6.16806e-12	1.24614e-09	yes	down	5601.49	5433.5	2932.32	3165.86	5517.49	3049.09
TRINITY_DN36196_c1_g1	0.308	-1.70004	6.2564e-12	1.25069e-09	yes	down	141.7	140.17	57.48	60.64	140.935	59.06
TRINITY_DN25098_c0_g1	0.118	-3.0772	6.25435e-12	1.25689e-09	yes	down	104.25	94.05	13.76	15.23	99.15	14.495
TRINITY_DN22605_c0_g1	0.189	-2.40522	6.36624e-12	1.26598e-09	yes	down	92.27	87.89	21.23	20.99	90.08	21.11
TRINITY_DN30357_c0_g3	0.207	-2.27268	6.41246e-12	1.26853e-09	yes	down	253.63	229.69	60.3	64.48	241.66	62.39
TRINITY_DN33408_c1_g1	0.29	-1.78597	6.46023e-12	1.27136e-09	yes	down	179.04	175.82	62.69	65.61	177.43	64.15
TRINITY_DN34082_c0_g1	0.341	-1.55299	6.70003e-12	1.31175e-09	yes	down	577.36	556.82	227.54	246.07	567.09	236.805
TRINITY_DN35584_c0_g1	0.287	-1.79845	6.75773e-12	1.31627e-09	yes	down	138.44	145.57	52.99	52.13	142.005	52.56
TRINITY_DN37168_c3_g4	0.148	-2.75456	6.83018e-12	1.32359e-09	yes	down	114.79	115.81	19.74	22.68	115.3	21.21
TRINITY_DN30395_c0_g1	0.317	-1.65909	6.87684e-12	1.32587e-09	yes	down	2753.76	2972.67	885.77	1254.79	2863.22	1070.28
TRINITY_DN27496_c1_g2	0.152	-2.71334	7.02045e-12	1.34672e-09	yes	down	104.24	95.19	19	19.07	99.715	19.035
TRINITY_DN25605_c4_g2	0.271	-1.88545	7.23204e-12	1.38034e-09	yes	down	979.09	982.39	316.96	379.48	980.74	348.22
TRINITY_DN35301_c0_g1	0.147	-2.76813	7.63542e-12	1.45004e-09	yes	down	42	39.8	5.86	6.34	40.9	6.1
TRINITY_DN33280_c1_g1	0.264	-1.9215	7.79664e-12	1.47329e-09	yes	down	118.88	124.45	40.35	39.7	121.665	40.025
TRINITY_DN30527_c2_g2	0.086	-3.53361	8.05732e-12	1.50016e-09	yes	down	33.06	32.1	3.61	3.33	32.58	3.47
TRINITY_DN37893_c0_g1	0.329	-1.60387	8.10675e-12	1.502e-09	yes	down	608.63	551.55	235.32	240.07	580.09	237.695
TRINITY_DN23445_c0_g1	0.15	-2.7392	8.03894e-12	1.50411e-09	yes	down	57.12	55.13	10.92	10.05	56.125	10.485
TRINITY_DN30799_c0_g1	0.204	-2.29296	8.02822e-12	1.50954e-09	yes	down	177.59	191.3	48.28	53.52	184.445	50.9
TRINITY_DN30288_c0_g1	0.052	-4.26548	8.37636e-12	1.52957e-09	yes	down	31.4	33.17	2.17	2.94	32.285	2.555
TRINITY_DN27037_c0_g1	0.226	-2.14539	8.42894e-12	1.53181e-09	yes	down	56.26	56.68	15.82	15.35	56.47	15.585
TRINITY_DN33751_c0_g1	0.292	-1.7754	8.35342e-12	1.53275e-09	yes	down	102.04	99.72	37.98	40.01	100.88	38.995
TRINITY_DN28649_c2_g1	0.222	-2.17071	8.35329e-12	1.54017e-09	yes	down	145.95	141.78	37.71	41.99	143.865	39.85
TRINITY_DN27995_c0_g1	0.416	-1.26537	8.56163e-12	1.54117e-09	yes	down	748.77	770.57	383.75	395.24	759.67	389.495
TRINITY_DN29245_c1_g2	0.058	-4.10211	8.53149e-12	1.54306e-09	yes	down	37.88	36.48	2.9	2.27	37.18	2.585
TRINITY_DN36983_c0_g2	0.088	-3.50684	8.87954e-12	1.58339e-09	yes	down	117.8	111.96	12.84	11.44	114.88	12.14
TRINITY_DN36321_c1_g2	0.29	-1.78802	8.87726e-12	1.59045e-09	yes	down	180.67	175.3	62.96	66.52	177.985	64.74
TRINITY_DN28937_c2_g4	0.065	-3.9489	8.98666e-12	1.59501e-09	yes	down	46.97	53	3.53	4.5	49.985	4.015
TRINITY_DN36741_c0_g1	0.419	-1.25577	9.17114e-12	1.62018e-09	yes	down	247.91	250.03	124.25	129.06	248.97	126.655
TRINITY_DN30084_c0_g1	0.138	-2.86027	9.50768e-12	1.66415e-09	yes	down	45.22	44.32	7.98	7.27	44.77	7.625
TRINITY_DN29498_c0_g1	0.067	-3.90496	9.47728e-12	1.66651e-09	yes	down	49.63	46.1	3.54	4.67	47.865	4.105
TRINITY_DN25639_c1_g2	0.088	-3.51122	9.76671e-12	1.70165e-09	yes	down	23.7	27.05	2.61	2.64	25.375	2.625
TRINITY_DN28460_c2_g1	6.81	2.76768	9.85575e-12	1.70932e-09	yes	up	9.15	10.18	80.55	83.48	9.665	82.015
TRINITY_DN31032_c2_g1	0.186	-2.42659	1.01246e-11	1.74005e-09	yes	down	175.98	161.99	44.38	40.84	168.985	42.61
TRINITY_DN35639_c0_g3	0.098	-3.35201	1.00912e-11	1.7422e-09	yes	down	45.41	43.97	5.54	5.31	44.69	5.425
TRINITY_DN27636_c0_g2	0.271	-1.88479	1.01896e-11	1.74333e-09	yes	down	924.01	925.28	285.86	335.34	924.645	310.6
TRINITY_DN30776_c1_g1	0.076	-3.72546	1.02824e-11	1.75132e-09	yes	down	65.7	65.21	6.73	5.51	65.455	6.12
TRINITY_DN29988_c0_g1	0.139	-2.85098	1.07253e-11	1.81861e-09	yes	down	284.14	286.73	43.9	54.27	285.435	49.085
TRINITY_DN28802_c0_g3	0.171	-2.5439	1.18103e-11	1.98485e-09	yes	down	104.75	111.4	20.24	25.01	108.075	22.625
TRINITY_DN33332_c1_g4	0.193	-2.37668	1.17898e-11	1.99023e-09	yes	down	58.36	61.61	14.11	14.69	59.985	14.4
TRINITY_DN26862_c0_g2	0.124	-3.00845	1.20045e-11	2.00861e-09	yes	down	98.92	90.79	15.79	14.2	94.855	14.995
TRINITY_DN35461_c2_g2	0.197	-2.34372	1.20828e-11	2.01285e-09	yes	down	40.83	38.69	10.49	10.19	39.76	10.34
TRINITY_DN25407_c0_g1	0.114	-3.13845	1.21537e-11	2.01582e-09	yes	down	97.07	89.54	12.76	13.35	93.305	13.055
TRINITY_DN33048_c1_g1	0.22	-2.18224	1.30296e-11	2.12398e-09	yes	down	56.68	58.31	17.14	15.19	57.495	16.165
TRINITY_DN27690_c1_g1	0.178	-2.49182	1.30271e-11	2.13274e-09	yes	down	85.13	84.43	18.64	18.87	84.78	18.755
TRINITY_DN32801_c0_g1	0.022	-5.51445	1.2973e-11	2.13308e-09	yes	down	13.51	12.45	0.28	0.41	12.98	0.345
TRINITY_DN30636_c1_g2	0.139	-2.84854	1.29533e-11	2.1391e-09	yes	down	55.63	52.04	8.61	9.83	53.835	9.22
TRINITY_DN36531_c0_g1	0.21	-2.24846	1.32491e-11	2.14139e-09	yes	down	76.7	70.14	19.73	19.89	73.42	19.81
TRINITY_DN34367_c0_g3	0.205	-2.28685	1.32262e-11	2.14683e-09	yes	down	40.59	41.9	12.89	11.98	41.245	12.435
TRINITY_DN28935_c0_g2	0.136	-2.87742	1.33804e-11	2.15344e-09	yes	down	88.43	84.74	14.12	13.24	86.585	13.68
TRINITY_DN30424_c1_g1	0.25	-2.00174	1.34642e-11	2.1578e-09	yes	down	159.7	157.52	50.89	50.56	158.61	50.725
TRINITY_DN28201_c4_g2	0.074	-3.75793	1.35399e-11	2.1608e-09	yes	down	15.44	15.1	1.34	1.4	15.27	1.37
TRINITY_DN32394_c0_g1	0.091	-3.46503	1.39215e-11	2.21241e-09	yes	down	18.84	18.96	2.6	1.65	18.9	2.125
TRINITY_DN38006_c0_g1	0.216	-2.21378	1.40165e-11	2.21823e-09	yes	down	26.99	28.83	9.92	11.42	27.91	10.67
TRINITY_DN33293_c0_g2	0.018	-5.81768	1.42376e-11	2.24386e-09	yes	down	13.42	11.34	0.43	0.19	12.38	0.31
TRINITY_DN31472_c1_g1	0.156	-2.68012	1.45048e-11	2.26716e-09	yes	down	71.97	79.54	15.07	13.79	75.755	14.43
TRINITY_DN35250_c0_g1	0.215	-2.2166	1.44653e-11	2.27034e-09	yes	down	36.47	36.72	9.24	10.33	36.595	9.785
TRINITY_DN24767_c0_g1	0.056	-4.16326	1.47092e-11	2.28035e-09	yes	down	65.73	59.63	4.18	4.05	62.68	4.115
TRINITY_DN37918_c0_g2	0.16	-2.64085	1.46618e-11	2.28231e-09	yes	down	19.7	19.92	3.98	3.88	19.81	3.93
TRINITY_DN30537_c0_g1	0.121	-3.043	1.48315e-11	2.28996e-09	yes	down	56.28	61.09	8.13	9.83	58.685	8.98
TRINITY_DN33907_c0_g1	0.29	-1.78598	1.50824e-11	2.31928e-09	yes	down	764.41	709.66	258.44	263.59	737.035	261.015
TRINITY_DN31009_c0_g3	0.143	-2.80387	1.52303e-11	2.33257e-09	yes	down	33.44	31.34	5.99	6.57	32.39	6.28
TRINITY_DN34247_c0_g2	5.81	2.53845	1.52995e-11	2.33376e-09	yes	up	6.67	7.04	50.22	55.75	6.855	52.985
TRINITY_DN34151_c1_g1	0.181	-2.46527	1.57016e-11	2.37601e-09	yes	down	39.69	37.17	8.15	8.79	38.43	8.47
TRINITY_DN29193_c1_g1	0.233	-2.10025	1.57771e-11	2.37796e-09	yes	down	48.53	50.9	15.28	14.17	49.715	14.725
TRINITY_DN31444_c0_g1	0.25	-2.00145	1.56781e-11	2.38195e-09	yes	down	179.23	170.43	48.35	50.17	174.83	49.26
TRINITY_DN33056_c0_g3	0.099	-3.34297	1.60394e-11	2.40795e-09	yes	down	56.91	56.64	6.49	7.48	56.775	6.985
TRINITY_DN38512_c4_g2	7.352	2.87807	1.63527e-11	2.44532e-09	yes	up	6.06	5.24	34.38	33.77	5.65	34.075
TRINITY_DN36500_c3_g4	0.463	-1.11006	1.64285e-11	2.44701e-09	yes	down	3771.28	3996.34	2127.94	2236.94	3883.81	2182.44
TRINITY_DN31874_c1_g1	0.26	-1.94142	1.68007e-11	2.49267e-09	yes	down	948.88	1070.35	310.95	368.66	1009.62	339.805
TRINITY_DN32165_c2_g3	0.255	-1.97168	1.68828e-11	2.4951e-09	yes	down	239.7	261.09	74.48	79.5	250.395	76.99
TRINITY_DN38048_c2_g1	0.226	-2.14429	1.70025e-11	2.50306e-09	yes	down	40.14	40.3	15.76	14.25	40.22	15.005
TRINITY_DN30459_c1_g1	0.175	-2.5143	1.71508e-11	2.51514e-09	yes	down	114.36	109.7	30.73	23.91	112.03	27.32
TRINITY_DN32177_c2_g1	0.212	-2.23595	1.77802e-11	2.59741e-09	yes	down	338.14	293.5	83.15	90.68	315.82	86.915
TRINITY_DN35271_c1_g1	0.27	-1.89132	1.86442e-11	2.71319e-09	yes	down	105.81	102.37	35.08	37.33	104.09	36.205
TRINITY_DN32021_c0_g5	22.877	4.51584	1.8969e-11	2.73947e-09	yes	up	1.32	1.74	39.72	48.35	1.53	44.035
TRINITY_DN26365_c0_g1	4.012	2.00415	1.89548e-11	2.74786e-09	yes	up	30.95	29.12	148.91	146.7	30.035	147.805
TRINITY_DN24990_c0_g1	5.475	2.4529	1.92464e-11	2.75855e-09	yes	up	6.66	6.71	44.93	46.58	6.685	45.755
TRINITY_DN29472_c1_g1	0.209	-2.26071	1.92085e-11	2.76355e-09	yes	down	138.42	138.11	36.88	36.81	138.265	36.845
TRINITY_DN36000_c0_g1	0.047	-4.40084	1.99685e-11	2.85129e-09	yes	down	6.32	6.38	0.39	0.54	6.35	0.465
TRINITY_DN31946_c0_g1	0.271	-1.88582	2.01611e-11	2.8573e-09	yes	down	97.91	94.69	33.69	40.81	96.3	37.25
TRINITY_DN28574_c3_g3	0.076	-3.7273	2.01504e-11	2.86649e-09	yes	down	24.08	23.82	2.48	2.26	23.95	2.37
TRINITY_DN32174_c0_g1	0.16	-2.6422	2.03569e-11	2.87433e-09	yes	down	57.82	54.64	10.85	11.62	56.23	11.235
TRINITY_DN29780_c0_g1	6.445	2.68828	2.12179e-11	2.97379e-09	yes	up	8.33	7.17	50.8	57.46	7.75	54.13
TRINITY_DN33900_c0_g1	0.063	-3.98271	2.1167e-11	2.97765e-09	yes	down	10.41	10.59	0.61	0.73	10.5	0.67
TRINITY_DN36113_c0_g1	3.197	1.67675	2.13373e-11	2.97954e-09	yes	up	34.63	32.86	129.6	136.21	33.745	132.905
TRINITY_DN21726_c0_g1	0.183	-2.45136	2.15496e-11	2.99816e-09	yes	down	98.7	92.05	21.78	21.54	95.375	21.66
TRINITY_DN35254_c0_g1	4.088	2.03133	2.16734e-11	3.00437e-09	yes	up	10.45	11.2	55.36	54.62	10.825	54.99
TRINITY_DN36490_c0_g1	0.203	-2.29893	2.20454e-11	3.04483e-09	yes	down	28.86	30.08	7.17	7.78	29.47	7.475
TRINITY_DN27068_c1_g3	0.084	-3.5805	2.26358e-11	3.11504e-09	yes	down	62.08	68.88	6.4	7.04	65.48	6.72
TRINITY_DN28356_c0_g1	0.076	-3.72377	2.31881e-11	3.1681e-09	yes	down	128.07	112.37	12.93	10.15	120.22	11.54
TRINITY_DN27401_c2_g5	4.052	2.01867	2.31364e-11	3.17245e-09	yes	up	77.54	74.86	377.65	380.43	76.2	379.04
TRINITY_DN33835_c1_g1	0.274	-1.86927	2.34484e-11	3.18077e-09	yes	down	119.32	118.03	37.86	39.99	118.675	38.925
TRINITY_DN30961_c3_g1	0.033	-4.91524	2.34265e-11	3.18919e-09	yes	down	41.08	38.68	1.49	1.91	39.88	1.7
TRINITY_DN26268_c0_g1	0.105	-3.2581	2.36954e-11	3.20285e-09	yes	down	41.94	50.93	5.84	6.48	46.435	6.16
TRINITY_DN34346_c0_g1	0.114	-3.13506	2.38371e-11	3.21056e-09	yes	down	153.51	137.43	18.75	21.91	145.47	20.33
TRINITY_DN31709_c0_g1	0.18	-2.47172	2.47547e-11	3.28753e-09	yes	down	101.16	91.44	21.26	23.2	96.3	22.23
TRINITY_DN36644_c1_g2	4.612	2.20549	2.46894e-11	3.29037e-09	yes	up	17.36	15.7	89.29	97.86	16.53	93.575
TRINITY_DN34536_c0_g1	0.285	-1.8098	2.46539e-11	3.2972e-09	yes	down	85.16	86.66	29.5	32.26	85.91	30.88
TRINITY_DN27785_c0_g2	0.198	-2.33645	2.61347e-11	3.43477e-09	yes	down	107.94	108.78	26.77	26.25	108.36	26.51
TRINITY_DN37605_c0_g1	0.237	-2.07522	2.61131e-11	3.44384e-09	yes	down	18.79	19.71	7.32	7.6	19.25	7.46
TRINITY_DN32646_c0_g2	0.098	-3.35672	2.60902e-11	3.45282e-09	yes	down	39.69	33.89	4.54	4.51	36.79	4.525
TRINITY_DN26515_c0_g2	0.286	-1.80772	2.66124e-11	3.4855e-09	yes	down	70.93	68.6	25.76	25.49	69.765	25.625
TRINITY_DN30162_c1_g1	0.178	-2.49135	2.68529e-11	3.5049e-09	yes	down	50.79	53.89	10.78	12.34	52.34	11.56
TRINITY_DN27305_c2_g1	0.392	-1.34978	2.72912e-11	3.52576e-09	yes	down	307.8	301.01	149.94	150.72	304.405	150.33
TRINITY_DN30194_c2_g2	0.29	-1.78515	2.72598e-11	3.53372e-09	yes	down	193.54	204.39	69.34	97.4	198.965	83.37
TRINITY_DN36260_c0_g1	0.198	-2.33732	2.72158e-11	3.54011e-09	yes	down	154.76	166.61	35.99	43.2	160.685	39.595
TRINITY_DN35171_c0_g1	0.175	-2.51853	2.80092e-11	3.59407e-09	yes	down	51.78	57.07	10.65	13.86	54.425	12.255
TRINITY_DN34374_c0_g1	0.287	-1.80299	2.79384e-11	3.59714e-09	yes	down	75.88	75.65	34.49	25.02	75.765	29.755
TRINITY_DN32043_c0_g1	0.162	-2.6241	2.83476e-11	3.62525e-09	yes	down	48.94	53.7	9.35	11.44	51.32	10.395
TRINITY_DN36602_c1_g2	0.356	-1.49149	2.85775e-11	3.64238e-09	yes	down	116.61	114.11	53.05	54.53	115.36	53.79
TRINITY_DN34450_c0_g1	0.282	-1.82837	2.88458e-11	3.66429e-09	yes	down	87.95	92.66	31.01	34.15	90.305	32.58
TRINITY_DN26626_c0_g1	0.252	-1.98863	2.90427e-11	3.677e-09	yes	down	55.01	52.11	16.5	17.13	53.56	16.815
TRINITY_DN33652_c0_g1	0.409	-1.29028	2.93507e-11	3.70365e-09	yes	down	629.26	646.65	282.91	287.96	637.955	285.435
TRINITY_DN33254_c0_g1	0.341	-1.55124	2.9469e-11	3.70626e-09	yes	down	135.89	139.01	68.19	70.9	137.45	69.545
TRINITY_DN33580_c0_g2	0.155	-2.69208	2.98651e-11	3.74368e-09	yes	down	70.71	66.81	11.96	14.63	68.76	13.295
TRINITY_DN37130_c7_g1	0.288	-1.79624	3.02922e-11	3.78473e-09	yes	down	66.97	66.65	25.23	25.04	66.81	25.135
TRINITY_DN26628_c0_g2	0.119	-3.06891	3.17469e-11	3.95348e-09	yes	down	24.62	23.46	3.74	3.38	24.04	3.56
TRINITY_DN27651_c0_g1	0.286	-1.80699	3.19355e-11	3.96397e-09	yes	down	126.4	123.93	40.3	43.72	125.165	42.01
TRINITY_DN35837_c2_g3	4.936	2.30346	3.26304e-11	4.0109e-09	yes	up	9.97	10.47	60.19	65.96	10.22	63.075
TRINITY_DN29556_c1_g2	0.255	-1.97227	3.24394e-11	4.0134e-09	yes	down	369.06	348.93	115.63	107.59	358.995	111.61
TRINITY_DN29813_c2_g1	8.638	3.11062	3.2572e-11	4.01672e-09	yes	up	8.05	6.61	80.95	79.87	7.33	80.41
TRINITY_DN35154_c0_g2	0.36	-1.47297	3.28951e-11	4.01743e-09	yes	down	96.26	99.18	43.3	44.03	97.72	43.665
TRINITY_DN37638_c3_g1	0.393	-1.34753	3.28252e-11	4.02183e-09	yes	down	1707.02	1799.16	834.56	847.48	1753.09	841.02
TRINITY_DN31265_c1_g1	0.27	-1.88863	3.31823e-11	4.03952e-09	yes	down	109.89	109.68	37.12	36.66	109.785	36.89
TRINITY_DN27745_c0_g1	0.359	-1.47922	3.34284e-11	4.05648e-09	yes	down	984.17	989.78	409.19	464.09	986.975	436.64
TRINITY_DN34388_c0_g1	0.227	-2.13807	3.37515e-11	4.08264e-09	yes	down	73.32	70.22	19.63	17.87	71.77	18.75
TRINITY_DN35945_c0_g1	0.181	-2.46861	3.43846e-11	4.1329e-09	yes	down	79.82	63.14	16.99	16.5	71.48	16.745
TRINITY_DN35387_c0_g1	0.132	-2.92551	3.42852e-11	4.13403e-09	yes	down	8.1	8.35	1.46	1.51	8.225	1.485
TRINITY_DN26658_c1_g1	0.286	-1.80485	3.52113e-11	4.20565e-09	yes	down	95.12	94.26	32.77	34.91	94.69	33.84
TRINITY_DN23150_c0_g1	3.392	1.76208	3.51187e-11	4.20781e-09	yes	up	19.42	20.06	81.99	85.38	19.74	83.685
TRINITY_DN26788_c1_g1	0.097	-3.37234	3.58929e-11	4.27362e-09	yes	down	34.14	39.01	4.55	4.27	36.575	4.41
TRINITY_DN26087_c0_g2	0.029	-5.09379	3.62766e-11	4.30581e-09	yes	down	27.24	24.49	1.15	0.75	25.865	0.95
TRINITY_DN28408_c0_g1	10.957	3.45372	3.65431e-11	4.32393e-09	yes	up	7.16	6.02	92.29	85.29	6.59	88.79
TRINITY_DN37401_c0_g1	0.339	-1.56098	3.67985e-11	4.32719e-09	yes	down	78.95	82.84	31.48	29.35	80.895	30.415
TRINITY_DN28816_c0_g1	0.433	-1.2088	3.67314e-11	4.33271e-09	yes	down	441.85	450.57	228.1	238.81	446.21	233.455
TRINITY_DN25724_c0_g3	0.063	-3.99128	3.76216e-11	4.36986e-09	yes	down	16.09	16.22	1.12	1.5	16.155	1.31
TRINITY_DN36110_c0_g1	0.141	-2.82117	3.73174e-11	4.37466e-09	yes	down	38.31	41.48	7.46	6.61	39.895	7.035
TRINITY_DN30788_c3_g1	0.328	-1.60671	3.74662e-11	4.37859e-09	yes	down	102.52	101.56	40.87	43.99	102.04	42.43
TRINITY_DN34831_c1_g1	0.268	-1.89903	3.75816e-11	4.3786e-09	yes	down	27.83	27.74	9.16	9.56	27.785	9.36
TRINITY_DN27360_c0_g2	0.291	-1.78039	3.81321e-11	4.41565e-09	yes	down	84.4	85.28	30.3	31.48	84.84	30.89
TRINITY_DN31750_c0_g3	5.789	2.53328	3.85251e-11	4.4476e-09	yes	up	5.88	6.66	44.84	46.18	6.27	45.51
TRINITY_DN36540_c0_g2	0.251	-1.99671	3.91442e-11	4.49177e-09	yes	down	51.73	51.55	15.68	16.55	51.64	16.115
TRINITY_DN29831_c0_g1	0.171	-2.54611	3.91217e-11	4.50279e-09	yes	down	48.57	43.25	7.8	9.13	45.91	8.465
TRINITY_DN35605_c0_g1	0.311	-1.68669	4.03846e-11	4.57877e-09	yes	down	67.66	65.5	22.82	25.12	66.58	23.97
TRINITY_DN30476_c0_g1	0.358	-1.48059	4.01875e-11	4.58378e-09	yes	down	553.03	540.17	239.58	245.86	546.6	242.72
TRINITY_DN29326_c0_g1	0.024	-5.36662	4.03206e-11	4.5852e-09	yes	down	67.58	73.12	1.73	4.13	70.35	2.93
TRINITY_DN31851_c0_g1	0.196	-2.34964	4.00845e-11	4.58581e-09	yes	down	56.19	61.19	12.72	14	58.69	13.36
TRINITY_DN30309_c0_g2	5.068	2.34156	4.09821e-11	4.63268e-09	yes	up	11.35	12.03	74	73.99	11.69	73.995
TRINITY_DN29039_c1_g2	3.162	1.66071	4.13065e-11	4.64172e-09	yes	up	35.19	36.97	145.9	148.66	36.08	147.28
TRINITY_DN38368_c3_g2	0.153	-2.70929	4.12889e-11	4.65351e-09	yes	down	50.85	51.42	8.78	10.66	51.135	9.72
TRINITY_DN33078_c0_g1	0.314	-1.67042	4.3141e-11	4.83357e-09	yes	down	70.93	71.8	27.11	30.18	71.365	28.645
TRINITY_DN31441_c1_g6	0.205	-2.28622	4.33964e-11	4.84789e-09	yes	down	26.17	26.22	6.5	6.92	26.195	6.71
TRINITY_DN33439_c0_g2	0.052	-4.26101	4.39468e-11	4.89497e-09	yes	down	43.34	42.24	3.2	2.3	42.79	2.75
TRINITY_DN37900_c3_g3	0.292	-1.77498	4.4452e-11	4.93677e-09	yes	down	168.61	159.18	57.96	61.47	163.895	59.715
TRINITY_DN32255_c1_g1	0.319	-1.64872	4.48741e-11	4.96911e-09	yes	down	124.15	121.92	54.48	53.97	123.035	54.225
TRINITY_DN26962_c0_g1	0.09	-3.47972	4.52344e-11	4.97998e-09	yes	down	44.81	100.38	1.98	2.41	72.595	2.195
TRINITY_DN32984_c0_g2	0.141	-2.82556	4.52025e-11	4.99093e-09	yes	down	21.39	21.14	3.2	4	21.265	3.6
TRINITY_DN30021_c0_g1	0.414	-1.27316	4.55969e-11	5.00538e-09	yes	down	411.72	392.94	199.38	214.74	402.33	207.06
TRINITY_DN26454_c0_g2	3.691	1.88402	4.66217e-11	5.03064e-09	yes	up	12.68	12.29	55.59	59.51	12.485	57.55
TRINITY_DN33733_c1_g2	5.365	2.42368	4.67839e-11	5.03384e-09	yes	up	13.44	14.92	89.91	99.53	14.18	94.72
TRINITY_DN37245_c1_g1	0.296	-1.75561	4.66175e-11	5.04452e-09	yes	down	58.47	62.56	21.57	23.82	60.515	22.695
TRINITY_DN36128_c0_g1	0.312	-1.68008	4.64207e-11	5.05201e-09	yes	down	197.45	189.8	78	83.93	193.625	80.965
TRINITY_DN29032_c0_g1	0.169	-2.56094	4.65701e-11	5.05379e-09	yes	down	68.29	75.22	13.76	16.21	71.755	14.985
TRINITY_DN33671_c0_g1	0.27	-1.89039	4.63817e-11	5.06227e-09	yes	down	88.44	87.11	30.33	31.45	87.775	30.89
TRINITY_DN23889_c1_g2	0.248	-2.01034	4.63372e-11	5.07199e-09	yes	down	190.68	182.5	53.39	59.64	186.59	56.515
TRINITY_DN37511_c2_g2	0.49	-1.02976	4.77797e-11	5.12646e-09	yes	down	684.22	658.95	389.54	390.37	671.585	389.955
TRINITY_DN6655_c0_g1	15.09	3.9155	4.81641e-11	5.15315e-09	yes	up	3.1	4.05	67.69	66.21	3.575	66.95
TRINITY_DN31046_c0_g1	0.183	-2.44626	4.8345e-11	5.15797e-09	yes	down	16.52	15.92	3.53	3.85	16.22	3.69
TRINITY_DN34399_c0_g2	0.346	-1.52967	4.90231e-11	5.21567e-09	yes	down	157.73	170.01	70.53	72.18	163.87	71.355
TRINITY_DN35136_c1_g1	0.381	-1.39324	4.98609e-11	5.28999e-09	yes	down	111.14	107.93	52.02	52.37	109.535	52.195
TRINITY_DN29318_c0_g1	0.17	-2.55615	5.03323e-11	5.32513e-09	yes	down	86.79	79.07	18.98	18.3	82.93	18.64
TRINITY_DN29622_c1_g1	0.208	-2.26237	5.06284e-11	5.34158e-09	yes	down	59.09	65.93	13.72	11.88	62.51	12.8
TRINITY_DN33639_c1_g2	0.314	-1.67171	5.24974e-11	5.50817e-09	yes	down	458.27	500.42	172.45	205.59	479.345	189.02
TRINITY_DN29022_c5_g1	12.858	3.68456	5.28104e-11	5.52574e-09	yes	up	5.38	7.03	93.8	111.96	6.205	102.88
TRINITY_DN30422_c0_g2	0.354	-1.49627	5.4218e-11	5.62653e-09	yes	down	100.61	99.78	44.8	45.12	100.195	44.96
TRINITY_DN29983_c2_g2	3.417	1.77288	5.41001e-11	5.62967e-09	yes	up	42.68	39.02	168.5	180.31	40.85	174.405
TRINITY_DN36724_c0_g1	0.174	-2.52446	5.39683e-11	5.63138e-09	yes	down	62.33	57.83	11.99	15.08	60.08	13.535
TRINITY_DN28927_c0_g2	0.152	-2.71966	5.48431e-11	5.67588e-09	yes	down	54.58	52.59	9.25	11.38	53.585	10.315
TRINITY_DN29816_c1_g1	0.419	-1.2549	5.54646e-11	5.72461e-09	yes	down	823.42	768.45	383.87	398.64	795.935	391.255
TRINITY_DN37164_c0_g4	0.177	-2.49614	5.68629e-11	5.85303e-09	yes	down	37.78	35.64	7.15	8.63	36.71	7.89
TRINITY_DN37162_c1_g3	0.255	-1.97372	5.7489e-11	5.90148e-09	yes	down	132.28	128.76	38.54	43.59	130.52	41.065
TRINITY_DN33603_c0_g2	0.018	-5.82427	5.80425e-11	5.92627e-09	yes	down	21.79	21.1	0.55	0.3	21.445	0.425
TRINITY_DN38472_c3_g1	0.266	-1.9082	5.83137e-11	5.93799e-09	yes	down	54.12	50.98	17.27	17.66	52.55	17.465
TRINITY_DN25675_c0_g1	0.241	-2.05209	5.80378e-11	5.94176e-09	yes	down	84.78	87.63	24.29	26.36	86.205	25.325
TRINITY_DN31133_c0_g1	0.25	-1.99992	5.87808e-11	5.95363e-09	yes	down	169.94	153.16	49.8	50.37	161.55	50.085
TRINITY_DN25519_c0_g1	0.331	-1.59298	5.89654e-11	5.95645e-09	yes	down	443.49	408.19	169.03	178.41	425.84	173.72
TRINITY_DN31560_c0_g1	0.178	-2.49051	5.87346e-11	5.96486e-09	yes	down	19.12	19.02	4.48	4.25	19.07	4.365
TRINITY_DN30262_c1_g3	0.217	-2.20202	5.94276e-11	5.98721e-09	yes	down	92.27	86.3	23.75	24.45	89.285	24.1
TRINITY_DN35674_c0_g1	0.35	-1.51617	5.97865e-11	6.00743e-09	yes	down	268.52	269.01	106.21	106.62	268.765	106.415
TRINITY_DN34667_c1_g1	0.083	-3.59456	6.00237e-11	6.01535e-09	yes	down	19.86	17.59	1.82	2.04	18.725	1.93
TRINITY_DN29916_c2_g1	0.291	-1.77889	6.06825e-11	6.06537e-09	yes	down	131.58	136.69	45.54	51.76	134.135	48.65
TRINITY_DN34209_c1_g1	0.139	-2.84575	6.17046e-11	6.15135e-09	yes	down	13.67	12.56	2.3	2.45	13.115	2.375
TRINITY_DN35951_c0_g1	0.325	-1.62285	6.20029e-11	6.16491e-09	yes	down	136.13	130.65	54.5	53.15	133.39	53.825
TRINITY_DN37542_c0_g2	0.364	-1.45752	6.22011e-11	6.16847e-09	yes	down	114.53	121.17	54.27	56.78	117.85	55.525
TRINITY_DN36350_c0_g1	0.128	-2.96181	6.25233e-11	6.18427e-09	yes	down	10.97	9.87	1.67	1.56	10.42	1.615
TRINITY_DN31647_c0_g2	0.313	-1.67589	6.38838e-11	6.30243e-09	yes	down	284.5	309.63	114.98	116.26	297.065	115.62
TRINITY_DN30993_c0_g1	0.1	-3.317	6.41174e-11	6.30908e-09	yes	down	16.7	17.94	2.45	1.9	17.32	2.175
TRINITY_DN30932_c0_g3	0.276	-1.85968	6.43527e-11	6.31587e-09	yes	down	116.74	116.49	39.23	43.6	116.615	41.415
TRINITY_DN32374_c1_g1	2.192	1.13211	6.51594e-11	6.37857e-09	yes	up	208.07	208.97	537.56	563.07	208.52	550.315
TRINITY_DN35633_c1_g1	0.223	-2.16704	6.61854e-11	6.46235e-09	yes	down	40.24	37.95	11.06	10.86	39.095	10.96
TRINITY_DN31438_c1_g2	0.214	-2.22345	6.65112e-11	6.47751e-09	yes	down	51.12	50.97	13.31	12.94	51.045	13.125
TRINITY_DN34492_c1_g1	0.242	-2.04901	6.66888e-11	6.47819e-09	yes	down	47.17	45.8	13.62	14.6	46.485	14.11
TRINITY_DN26815_c1_g1	0.184	-2.44348	6.69483e-11	6.48681e-09	yes	down	130.63	147.56	27.3	33.32	139.095	30.31
TRINITY_DN29213_c0_g1	0.054	-4.20478	6.77189e-11	6.54479e-09	yes	down	19.59	19.59	1.73	2.44	19.59	2.085
TRINITY_DN38363_c2_g1	0.181	-2.46315	6.84903e-11	6.60253e-09	yes	down	29.42	27.92	6.28	6.83	28.67	6.555
TRINITY_DN35982_c2_g1	0.495	-1.01311	6.8665e-11	6.60262e-09	yes	down	667.87	658.41	412.55	424.4	663.14	418.475
TRINITY_DN27691_c1_g1	0.32	-1.64353	6.96648e-11	6.68184e-09	yes	down	878.7	812.25	314.38	321.64	845.475	318.01
TRINITY_DN29380_c0_g2	0.151	-2.72396	7.16702e-11	6.85687e-09	yes	down	79.55	79.19	15.03	12.21	79.37	13.62
TRINITY_DN25727_c0_g3	0.262	-1.93509	7.22166e-11	6.89179e-09	yes	down	26.51	28.49	8.98	9.29	27.5	9.135
TRINITY_DN26911_c0_g2	0.119	-3.06838	7.24758e-11	6.89918e-09	yes	down	98.29	87.32	12.46	14.52	92.805	13.49
TRINITY_DN36979_c0_g1	0.248	-2.01426	7.27585e-11	6.90879e-09	yes	down	126.06	118.14	41.03	44.68	122.1	42.855
TRINITY_DN36167_c3_g1	0.282	-1.82416	7.35112e-11	6.91114e-09	yes	down	105.2	106.89	40.21	36.85	106.045	38.53
TRINITY_DN27137_c0_g1	0.084	-3.57627	7.35041e-11	6.92763e-09	yes	down	41.45	52.93	3.94	5.81	47.19	4.875
TRINITY_DN25013_c0_g1	0.277	-1.85267	7.33301e-11	6.92842e-09	yes	down	437.96	390.72	144.15	139.14	414.34	141.645
TRINITY_DN33531_c0_g5	3.492	1.80414	7.31877e-11	6.9322e-09	yes	up	20.6	22.31	91.61	96.28	21.455	93.945
TRINITY_DN29246_c0_g1	0.424	-1.23768	7.46369e-11	6.98241e-09	yes	down	379.36	380.14	200.07	201.72	379.75	200.895
TRINITY_DN29876_c0_g2	0.302	-1.72928	7.44996e-11	6.98678e-09	yes	down	46.87	47.94	17.46	18.14	47.405	17.8
TRINITY_DN30479_c0_g1	0.288	-1.79455	7.5993e-11	7.09181e-09	yes	down	51.97	56.12	19.41	21.06	54.045	20.235
TRINITY_DN31966_c1_g3	0.246	-2.02589	7.63331e-11	7.10609e-09	yes	down	59.35	54.43	16.19	17.57	56.89	16.88
TRINITY_DN33733_c1_g4	0.024	-5.36221	8.02227e-11	7.43175e-09	yes	down	9.51	8.41	0.3	0.24	8.96	0.27
TRINITY_DN33898_c1_g2	0.396	-1.33794	8.05628e-11	7.4451e-09	yes	down	1001.98	939.81	462	505.85	970.895	483.925
TRINITY_DN28935_c0_g3	0.133	-2.91563	8.01849e-11	7.44641e-09	yes	down	43.37	43.79	6.55	7.74	43.58	7.145
TRINITY_DN35328_c0_g1	0.439	-1.18686	8.08281e-11	7.45148e-09	yes	down	147.72	147.07	79.01	85.92	147.395	82.465
TRINITY_DN28188_c0_g1	14.473	3.85527	8.14202e-11	7.4879e-09	yes	up	6.54	9.05	119.01	162.2	7.795	140.605
TRINITY_DN37415_c2_g1	0.174	-2.52367	8.20601e-11	7.52852e-09	yes	down	45.29	44.99	8.5	8.33	45.14	8.415
TRINITY_DN24300_c0_g1	0.187	-2.4157	8.33827e-11	7.61308e-09	yes	down	550.25	544.83	115.74	126.94	547.54	121.34
TRINITY_DN27997_c0_g1	0.195	-2.35534	8.33221e-11	7.62588e-09	yes	down	34.38	35.98	9.48	8.24	35.18	8.86
TRINITY_DN37083_c3_g4	0.144	-2.79279	8.48033e-11	7.70574e-09	yes	down	48.3	51.18	9.27	8.55	49.74	8.91
TRINITY_DN29267_c0_g1	0.365	-1.45392	8.46663e-11	7.71174e-09	yes	down	174.74	169.44	78.4	81.37	172.09	79.885
TRINITY_DN37136_c2_g1	0.134	-2.90285	8.55177e-11	7.75211e-09	yes	down	34.78	37.21	9.15	9.62	35.995	9.385
TRINITY_DN37964_c1_g1	0.434	-1.20496	8.65525e-11	7.80864e-09	yes	down	3136.93	2982.09	2641.28	2852.87	3059.51	2747.07
TRINITY_DN35019_c2_g1	0.243	-2.04317	8.6377e-11	7.81136e-09	yes	down	203.83	193.22	62.76	62.1	198.525	62.43
TRINITY_DN34188_c0_g1	0.28	-1.83522	8.68705e-11	7.81875e-09	yes	down	154.4	150.59	49.65	56.54	152.495	53.095
TRINITY_DN29448_c1_g2	4.391	2.13461	8.85002e-11	7.94661e-09	yes	up	10.64	10.85	56.58	56.49	10.745	56.535
TRINITY_DN28056_c0_g1	0.236	-2.08394	9.0321e-11	8.07194e-09	yes	down	73.33	68.5	20.94	21.24	70.915	21.09
TRINITY_DN33393_c0_g1	0.262	-1.93055	9.0267e-11	8.08613e-09	yes	down	142.22	148.36	42.99	51.26	145.29	47.125
TRINITY_DN37575_c0_g1	0.457	-1.12926	9.10694e-11	8.11971e-09	yes	down	226.18	225.06	120.18	133.17	225.62	126.675
TRINITY_DN36487_c2_g2	0.435	-1.19993	9.15003e-11	8.13903e-09	yes	down	319.8	311.74	171	173.36	315.77	172.18
TRINITY_DN35654_c0_g2	0.123	-3.01839	9.19213e-11	8.15737e-09	yes	down	6.17	6.61	1.09	0.92	6.39	1.005
TRINITY_DN28274_c1_g1	0.189	-2.40501	9.31487e-11	8.24703e-09	yes	down	48.96	45.87	12.11	11.41	47.415	11.76
TRINITY_DN29678_c0_g1	0.353	-1.50042	9.36659e-11	8.27353e-09	yes	down	216.23	225.44	91.79	99.58	220.835	95.685
TRINITY_DN31816_c0_g1	0.167	-2.57966	9.39074e-11	8.27562e-09	yes	down	83.27	89.8	15.91	20.46	86.535	18.185
TRINITY_DN23949_c0_g2	0.206	-2.27871	9.43306e-11	8.29366e-09	yes	down	85.85	82.85	22.04	20.95	84.35	21.495
TRINITY_DN33386_c0_g3	0.141	-2.82902	9.48524e-11	8.32029e-09	yes	down	32.72	30.95	5.99	5.09	31.835	5.54
TRINITY_DN36458_c1_g1	4.236	2.0826	9.63218e-11	8.42971e-09	yes	up	33.54	28.04	155.83	159.68	30.79	157.755
TRINITY_DN38195_c1_g1	3.464	1.7923	9.87944e-11	8.58675e-09	yes	up	53.1	48.44	205.25	211.93	50.77	208.59
TRINITY_DN34743_c3_g1	0.336	-1.57323	9.83676e-11	8.58896e-09	yes	down	79.26	81.06	33.33	35.68	80.16	34.505
TRINITY_DN25176_c1_g1	0.257	-1.96151	9.8594e-11	8.58898e-09	yes	down	70.37	68.94	23.03	21.69	69.655	22.36
TRINITY_DN28543_c3_g2	0.086	-3.53796	1.00897e-10	8.74949e-09	yes	down	27.73	28.19	2.46	2.97	27.96	2.715
TRINITY_DN34959_c1_g1	0.388	-1.36597	1.01998e-10	8.82478e-09	yes	down	135.41	130.72	64.98	67.63	133.065	66.305
TRINITY_DN38180_c0_g1	0.201	-2.31503	1.02582e-10	8.85514e-09	yes	down	133.62	157.49	33.45	39.82	145.555	36.635
TRINITY_DN35211_c1_g2	0.296	-1.75522	1.03757e-10	8.8759e-09	yes	down	100.22	101.22	39.5	35.73	100.72	37.615
TRINITY_DN25153_c2_g1	0.298	-1.74518	1.03699e-10	8.89097e-09	yes	down	153.95	140.4	52.86	56.73	147.175	54.795
TRINITY_DN29402_c1_g4	0.306	-1.70703	1.03302e-10	8.89705e-09	yes	down	201.96	204.84	80.57	73.95	203.4	77.26
TRINITY_DN31038_c1_g1	5.392	2.43089	1.03686e-10	8.90998e-09	yes	up	3.98	4.35	26.51	28.42	4.165	27.465
TRINITY_DN31024_c0_g1	0.244	-2.03615	1.04941e-10	8.95698e-09	yes	down	54.91	56.3	17.54	16.03	55.605	16.785
TRINITY_DN27254_c0_g2	3.732	1.90003	1.06883e-10	9.08194e-09	yes	up	70.19	84.5	332.25	375.27	77.345	353.76
TRINITY_DN31024_c0_g2	0.239	-2.06282	1.06817e-10	9.09672e-09	yes	down	82.04	76.97	22.26	24.64	79.505	23.45
TRINITY_DN29303_c3_g1	0.257	-1.95855	1.07461e-10	9.11071e-09	yes	down	55.04	51.62	16.74	16.87	53.33	16.805
TRINITY_DN27271_c3_g3	0.29	-1.78802	1.08657e-10	9.1916e-09	yes	down	148.8	142.74	52.58	52.05	145.77	52.315
TRINITY_DN32701_c0_g1	0.18	-2.47076	1.12745e-10	9.51616e-09	yes	down	48.79	44.55	10.01	10.89	46.67	10.45
TRINITY_DN29076_c0_g1	0.149	-2.75063	1.14235e-10	9.62058e-09	yes	down	63.87	60.99	11.67	12.43	62.43	12.05
TRINITY_DN28748_c5_g3	0.204	-2.29434	1.155e-10	9.7056e-09	yes	down	48.47	50.52	11.55	11.99	49.495	11.77
TRINITY_DN37466_c1_g2	0.247	-2.01737	1.16571e-10	9.77396e-09	yes	down	61.01	60.92	24.91	22.58	60.965	23.745
TRINITY_DN35148_c2_g2	0.345	-1.53493	1.19566e-10	9.95908e-09	yes	down	127.39	120.38	54.45	58.28	123.885	56.365
TRINITY_DN35085_c0_g1	0.383	-1.38515	1.1908e-10	9.96232e-09	yes	down	45.68	48.18	22.97	22.33	46.93	22.65
TRINITY_DN37761_c2_g1	0.119	-3.06707	1.19449e-10	9.97124e-09	yes	down	20.85	24.74	3.02	3.48	22.795	3.25
TRINITY_DN34099_c3_g1	0.366	-1.4503	1.21249e-10	1.00772e-08	yes	down	89.78	93.66	48.43	48.57	91.72	48.5
TRINITY_DN36163_c0_g1	0.445	-1.16677	1.22286e-10	1.00971e-08	yes	down	197.38	200.28	106.95	111.58	198.83	109.265
TRINITY_DN35378_c1_g1	0.199	-2.32828	1.22572e-10	1.00987e-08	yes	down	32.58	32.25	7.71	8.83	32.415	8.27
TRINITY_DN29821_c0_g1	0.142	-2.8193	1.22945e-10	1.01076e-08	yes	down	19.75	19.02	3.34	3.96	19.385	3.65
TRINITY_DN31531_c1_g1	0.371	-1.43144	1.22164e-10	1.0109e-08	yes	down	106.6	100.55	47.81	48.29	103.575	48.05
TRINITY_DN37234_c2_g3	0.169	-2.5667	1.21926e-10	1.01113e-08	yes	down	60.13	55.93	11.33	12.88	58.03	12.105
TRINITY_DN36693_c1_g1	0.257	-1.96225	1.23591e-10	1.01169e-08	yes	down	36.67	35.58	12.59	13.69	36.125	13.14
TRINITY_DN31244_c1_g2	0.106	-3.23731	1.23923e-10	1.01223e-08	yes	down	20.57	21.28	3.7	2.71	20.925	3.205
TRINITY_DN30021_c0_g3	0.043	-4.54471	1.24264e-10	1.01283e-08	yes	down	19.11	18.33	1.12	0.86	18.72	0.99
TRINITY_DN27680_c0_g1	0.158	-2.65889	1.23574e-10	1.01374e-08	yes	down	39.21	42.27	7.6	7.71	40.74	7.655
TRINITY_DN36298_c0_g1	0.13	-2.9411	1.26325e-10	1.02743e-08	yes	down	28.36	26.06	3.95	4.17	27.21	4.06
TRINITY_DN30646_c0_g1	0.374	-1.42062	1.27134e-10	1.0296e-08	yes	down	147.19	146.43	67.41	67.21	146.81	67.31
TRINITY_DN25842_c0_g2	0.392	-1.35265	1.27428e-10	1.02978e-08	yes	down	392.49	376.95	184.34	194.98	384.72	189.66
TRINITY_DN32395_c0_g2	5.61	2.48807	1.27094e-10	1.03147e-08	yes	up	13.14	12.49	95.78	89.58	12.815	92.68
TRINITY_DN27242_c0_g1	0.335	-1.57719	1.28561e-10	1.03453e-08	yes	down	119.08	125.29	48.15	52.33	122.185	50.24
TRINITY_DN33495_c0_g4	0.224	-2.16139	1.28443e-10	1.03578e-08	yes	down	751.28	614.96	194.65	161.51	683.12	178.08
TRINITY_DN23857_c0_g1	0.226	-2.14393	1.29886e-10	1.04298e-08	yes	down	120.32	114.99	30.08	35.27	117.655	32.675
TRINITY_DN36314_c0_g1	5.721	2.51619	1.30432e-10	1.04516e-08	yes	up	5.02	4.84	32.11	35.07	4.93	33.59
TRINITY_DN29455_c0_g1	0.454	-1.13995	1.32995e-10	1.06122e-08	yes	down	353.81	337.23	222.19	246.56	345.52	234.375
TRINITY_DN31265_c0_g4	0.318	-1.65201	1.34414e-10	1.0703e-08	yes	down	149.71	136.46	56.26	56.91	143.085	56.585
TRINITY_DN28834_c3_g1	0.102	-3.29433	1.36501e-10	1.08237e-08	yes	down	18.45	19.3	2.35	2.03	18.875	2.19
TRINITY_DN34272_c1_g1	0.257	-1.96026	1.36255e-10	1.08269e-08	yes	down	24.41	24.45	8.16	8.27	24.43	8.215
TRINITY_DN38126_c2_g2	0.2	-2.3206	1.37831e-10	1.08838e-08	yes	down	22.65	23.2	5.23	6.29	22.925	5.76
TRINITY_DN30131_c1_g3	0.041	-4.62391	1.37578e-10	1.08864e-08	yes	down	18.99	23.02	1.06	1.17	21.005	1.115
TRINITY_DN23343_c0_g1	0.126	-2.99366	1.38165e-10	1.08875e-08	yes	down	13.21	12.98	2.14	1.97	13.095	2.055
TRINITY_DN35587_c1_g1	2.657	1.4097	1.39089e-10	1.09377e-08	yes	up	33.58	34.5	100.89	106.33	34.04	103.61
TRINITY_DN35952_c0_g5	0.341	-1.55385	1.41633e-10	1.11147e-08	yes	down	562.72	539.14	229.26	229.43	550.93	229.345
TRINITY_DN34744_c0_g1	3.226	1.68953	1.42132e-10	1.11309e-08	yes	up	27.08	25.3	95.96	101.33	26.19	98.645
TRINITY_DN36979_c1_g1	0.13	-2.94552	1.42861e-10	1.11649e-08	yes	down	10.21	11.48	1.54	2.32	10.845	1.93
TRINITY_DN25997_c0_g7	0.22	-2.18442	1.45937e-10	1.13122e-08	yes	down	94.89	94.64	24.16	27.17	94.765	25.665
TRINITY_DN26528_c0_g3	0.047	-4.39724	1.451e-10	1.13166e-08	yes	down	18.46	22.39	1.35	1.04	20.425	1.195
TRINITY_DN34793_c1_g1	0.29	-1.78745	1.45737e-10	1.13198e-08	yes	down	180.07	170.43	70.14	62.39	175.25	66.265
TRINITY_DN26127_c2_g1	0.081	-3.62306	1.4568e-10	1.13386e-08	yes	down	16.73	16.52	1.7	1.99	16.625	1.845
TRINITY_DN37464_c1_g1	0.381	-1.39216	1.50312e-10	1.16276e-08	yes	down	57.95	60.79	27.48	26.97	59.37	27.225
TRINITY_DN28265_c0_g1	0.405	-1.30524	1.53815e-10	1.18744e-08	yes	down	191.94	186.11	92.58	94.76	189.025	93.67
TRINITY_DN34634_c0_g2	0.119	-3.07552	1.55598e-10	1.19877e-08	yes	down	15.68	16.19	2.1	2.7	15.935	2.4
TRINITY_DN27485_c0_g1	0.262	-1.93184	1.57999e-10	1.2148e-08	yes	down	83.59	79.18	27.93	25.34	81.385	26.635
TRINITY_DN33969_c2_g1	0.287	-1.80193	1.58552e-10	1.21659e-08	yes	down	31.82	35.16	9.97	11.17	33.49	10.57
TRINITY_DN28414_c0_g1	0.206	-2.27653	1.6114e-10	1.229e-08	yes	down	44.89	44.53	12.35	10.66	44.71	11.505
TRINITY_DN33659_c0_g1	0.324	-1.62382	1.61562e-10	1.22975e-08	yes	down	95.81	101.13	43.1	41.79	98.47	42.445
TRINITY_DN34945_c1_g2	0.18	-2.47639	1.61059e-10	1.23085e-08	yes	down	44.57	39.94	9.35	9.37	42.255	9.36
TRINITY_DN32940_c0_g1	0.398	-1.32945	1.62118e-10	1.23152e-08	yes	down	159.69	160.37	79	82.5	160.03	80.75
TRINITY_DN30656_c0_g1	0.328	-1.60872	1.61055e-10	1.2333e-08	yes	down	42.69	41.69	17.39	17.61	42.19	17.5
TRINITY_DN27959_c1_g1	0.13	-2.94021	1.65297e-10	1.24077e-08	yes	down	50.14	51.19	7.48	8.03	50.665	7.755
TRINITY_DN37400_c1_g1	0.414	-1.2719	1.65099e-10	1.24174e-08	yes	down	316.47	291.51	159.91	172.24	303.99	166.075
TRINITY_DN37949_c0_g3	0.255	-1.9688	1.65086e-10	1.24411e-08	yes	down	17.46	19	5.51	5.65	18.23	5.58
TRINITY_DN33794_c0_g2	0.39	-1.35682	1.64981e-10	1.24579e-08	yes	down	243.37	238.4	89.34	89.23	240.885	89.285
TRINITY_DN38159_c2_g1	0.478	-1.06494	1.64873e-10	1.24745e-08	yes	down	272.21	277.28	154.18	157.92	274.745	156.05
TRINITY_DN32831_c0_g3	0.11	-3.18554	1.64549e-10	1.24748e-08	yes	down	195.57	209.52	19.87	38.8	202.545	29.335
TRINITY_DN31380_c0_g2	4.922	2.29938	1.66955e-10	1.25075e-08	yes	up	14.27	11.71	73.59	75.18	12.99	74.385
TRINITY_DN34398_c0_g1	3.37	1.75285	1.68251e-10	1.2555e-08	yes	up	4.53	5.07	20.89	22.25	4.8	21.57
TRINITY_DN34982_c1_g2	0.346	-1.53262	1.68091e-10	1.25678e-08	yes	down	219.07	206.51	91.51	89.94	212.79	90.725
TRINITY_DN33164_c0_g1	3.685	1.88172	1.71378e-10	1.27383e-08	yes	up	20.45	19.89	92.99	95.69	20.17	94.34
TRINITY_DN29836_c0_g1	0.289	-1.79169	1.7121e-10	1.27508e-08	yes	down	73.79	73.49	24.87	27.05	73.64	25.96
TRINITY_DN27515_c3_g1	0.16	-2.64374	1.71961e-10	1.27567e-08	yes	down	11.83	12.27	2.56	2.38	12.05	2.47
TRINITY_DN29356_c1_g1	0.407	-1.29619	1.73635e-10	1.28558e-08	yes	down	67.5	68.28	34.38	34.83	67.89	34.605
TRINITY_DN31380_c0_g3	7.399	2.88724	1.75116e-10	1.29402e-08	yes	up	1.84	1.72	15.4	16.77	1.78	16.085
TRINITY_DN38472_c4_g1	0.435	-1.20138	1.75466e-10	1.29409e-08	yes	down	325.24	318.82	172.29	169.86	322.03	171.075
TRINITY_DN29411_c1_g1	0.471	-1.08489	1.77549e-10	1.30691e-08	yes	down	310.34	311.26	218.08	221.06	310.8	219.57
TRINITY_DN32868_c1_g1	0.235	-2.09193	1.789e-10	1.31177e-08	yes	down	108.14	111.56	39.45	32.72	109.85	36.085
TRINITY_DN35962_c0_g1	0.306	-1.70696	1.79274e-10	1.31198e-08	yes	down	39.24	39.84	16.51	16.14	39.54	16.325
TRINITY_DN33189_c1_g1	0.187	-2.41943	1.7888e-10	1.31416e-08	yes	down	23.69	25.15	4.63	4.9	24.42	4.765
TRINITY_DN33901_c0_g4	0.078	-3.68221	1.80278e-10	1.31679e-08	yes	down	24.81	29.79	2.2	3.09	27.3	2.645
TRINITY_DN32957_c0_g3	0.074	-3.75566	1.81668e-10	1.3244e-08	yes	down	14.1	13.35	1.06	1.45	13.725	1.255
TRINITY_DN27449_c0_g2	0.266	-1.90925	1.84233e-10	1.34053e-08	yes	down	35.27	36.01	11.68	12.08	35.64	11.88
TRINITY_DN32082_c1_g3	5.868	2.55295	1.85534e-10	1.34741e-08	yes	up	2.4	2.41	17.5	17.51	2.405	17.505
TRINITY_DN29516_c0_g1	3.779	1.91814	1.86496e-10	1.35181e-08	yes	up	17.3	17.49	79.27	81.9	17.395	80.585
TRINITY_DN30723_c1_g4	0.273	-1.87129	1.8855e-10	1.36151e-08	yes	down	76.19	68.45	23.57	22.99	72.32	23.28
TRINITY_DN27492_c0_g1	0.207	-2.27138	1.88473e-10	1.36354e-08	yes	down	25.26	25.8	5.77	6.94	25.53	6.355
TRINITY_DN36564_c1_g1	5.149	2.36441	1.8927e-10	1.36411e-08	yes	up	2.03	1.82	11.69	12.6	1.925	12.145
TRINITY_DN31949_c0_g2	0.246	-2.02217	1.91429e-10	1.37186e-08	yes	down	52.34	50.97	16.21	15.6	51.655	15.905
TRINITY_DN36846_c0_g2	0.288	-1.79688	1.90812e-10	1.37262e-08	yes	down	55	58.47	19.4	18.91	56.735	19.155
TRINITY_DN34080_c1_g1	0.089	-3.4961	1.91249e-10	1.37316e-08	yes	down	35.5	36.72	3.29	5.53	36.11	4.41
TRINITY_DN32360_c1_g1	4.351	2.12143	1.92469e-10	1.37672e-08	yes	up	4.78	4.82	22.4	23.33	4.8	22.865
TRINITY_DN36442_c3_g2	0.418	-1.25943	1.93296e-10	1.38003e-08	yes	down	78.09	84.11	44.36	46.72	81.1	45.54
TRINITY_DN27739_c2_g3	0.023	-5.46144	1.95885e-10	1.39328e-08	yes	down	17.23	20.2	0.52	0.52	18.715	0.52
TRINITY_DN25837_c0_g1	0.059	-4.09322	1.96303e-10	1.39364e-08	yes	down	11.48	10.45	0.71	0.89	10.965	0.8
TRINITY_DN36696_c1_g1	0.314	-1.67098	1.95718e-10	1.3947e-08	yes	down	61.63	66.29	25.85	24.48	63.96	25.165
TRINITY_DN28692_c1_g3	0.145	-2.78876	1.98102e-10	1.40379e-08	yes	down	35.2	40.48	6.43	7.14	37.84	6.785
TRINITY_DN32335_c0_g1	0.333	-1.58705	1.99151e-10	1.4086e-08	yes	down	110.81	146.97	41.27	56.11	128.89	48.69
TRINITY_DN35776_c1_g2	0.313	-1.67766	1.99546e-10	1.40876e-08	yes	down	112.43	106.85	41.82	41.46	109.64	41.64
TRINITY_DN29891_c1_g6	0.299	-1.73939	2.0129e-10	1.41581e-08	yes	down	21.64	22.25	8.28	8.17	21.945	8.225
TRINITY_DN29027_c0_g1	0.361	-1.46905	2.01089e-10	1.41703e-08	yes	down	83.55	91.99	41.98	39.71	87.77	40.845
TRINITY_DN33996_c0_g1	0.294	-1.7659	2.01876e-10	1.41731e-08	yes	down	1543.9	1537.03	446.59	485.92	1540.46	466.255
TRINITY_DN25380_c0_g1	5.563	2.47596	2.05239e-10	1.42773e-08	yes	up	5.48	6	37.88	40.76	5.74	39.32
TRINITY_DN23949_c0_g1	0.234	-2.09265	2.04723e-10	1.42937e-08	yes	down	142.34	133.52	37.75	41.59	137.93	39.67
TRINITY_DN34153_c0_g1	0.296	-1.75615	2.04358e-10	1.42945e-08	yes	down	30.29	30.6	11.09	11.81	30.445	11.45
TRINITY_DN37160_c1_g1	0.355	-1.49316	2.05126e-10	1.42956e-08	yes	down	89.55	83.67	28.13	31.16	86.61	29.645
TRINITY_DN34368_c2_g1	0.431	-1.21324	2.04211e-10	1.43106e-08	yes	down	570.51	624.54	396.14	409.5	597.525	402.82
TRINITY_DN32855_c0_g2	4.926	2.3003	2.07602e-10	1.44153e-08	yes	up	3.28	3.44	19.36	20.8	3.36	20.08
TRINITY_DN34044_c2_g2	0.203	-2.29872	2.09697e-10	1.45342e-08	yes	down	39.29	34.88	9.57	9.25	37.085	9.41
TRINITY_DN34885_c1_g1	0.408	-1.29234	2.10592e-10	1.45431e-08	yes	down	128.18	120.53	61.24	65.22	124.355	63.23
TRINITY_DN27102_c2_g4	0.177	-2.50213	2.10276e-10	1.45477e-08	yes	down	36.92	39.11	7.7	9.14	38.015	8.42
TRINITY_DN37652_c0_g2	0.401	-1.31663	2.11614e-10	1.45871e-08	yes	down	97.06	95.91	57.13	55.85	96.485	56.49
TRINITY_DN31420_c0_g1	0.329	-1.60171	2.1334e-10	1.46795e-08	yes	down	65.18	66.16	23.14	24.25	65.67	23.695
TRINITY_DN35897_c0_g1	0.288	-1.79519	2.14149e-10	1.47085e-08	yes	down	66.54	77.5	24.2	27.86	72.02	26.03
TRINITY_DN34313_c4_g2	0.112	-3.16058	2.15078e-10	1.47457e-08	yes	down	11.51	12.63	1.46	1.91	12.07	1.685
TRINITY_DN28086_c0_g2	2.653	1.4077	2.18069e-10	1.49238e-08	yes	up	78.12	75.61	250.9	256.03	76.865	253.465
TRINITY_DN27937_c3_g1	0.195	-2.35658	2.1934e-10	1.49569e-08	yes	down	68.56	59.99	14.21	16.48	64.275	15.345
TRINITY_DN24159_c0_g1	0.225	-2.15137	2.19133e-10	1.49696e-08	yes	down	51.08	48.33	13.41	14.07	49.705	13.74
TRINITY_DN33654_c2_g5	0.356	-1.49016	2.26668e-10	1.54289e-08	yes	down	2004.27	1786.64	829.39	827.22	1895.45	828.305
TRINITY_DN27761_c3_g1	0.035	-4.84683	2.27969e-10	1.54896e-08	yes	down	19.46	24.22	0.94	0.93	21.84	0.935
TRINITY_DN35110_c2_g1	4.294	2.1024	2.28377e-10	1.54897e-08	yes	up	11.75	11.29	59.85	64.06	11.52	61.955
TRINITY_DN28830_c1_g1	0.317	-1.65673	2.30255e-10	1.55892e-08	yes	down	223.21	206.87	86.7	82.95	215.04	84.825
TRINITY_DN35573_c0_g1	4.159	2.05626	2.33902e-10	1.5808e-08	yes	up	6.76	6.25	33.96	34.34	6.505	34.15
TRINITY_DN35413_c0_g1	0.349	-1.51714	2.37338e-10	1.5955e-08	yes	down	651.58	592.04	257.08	280.18	621.81	268.63
TRINITY_DN36331_c2_g1	0.343	-1.54397	2.37859e-10	1.59618e-08	yes	down	116	109.62	46.86	46.23	112.81	46.545
TRINITY_DN34979_c0_g1	0.322	-1.63591	2.36685e-10	1.59676e-08	yes	down	30.38	31.08	12.39	13.42	30.73	12.905
TRINITY_DN26722_c0_g5	0.156	-2.67883	2.37188e-10	1.59732e-08	yes	down	57.92	50.66	10.96	9.83	54.29	10.395
TRINITY_DN37168_c3_g1	0.183	-2.45181	2.40598e-10	1.61171e-08	yes	down	20.61	17.84	4.38	4.81	19.225	4.595
TRINITY_DN31067_c0_g1	0.252	-1.98736	2.4344e-10	1.62787e-08	yes	down	27.49	28.68	8.76	9.01	28.085	8.885
TRINITY_DN26319_c0_g1	0.208	-2.26787	2.48079e-10	1.65599e-08	yes	down	58.24	51.94	13.41	15.08	55.09	14.245
TRINITY_DN30747_c2_g2	3.878	1.9553	2.50471e-10	1.66901e-08	yes	up	26.03	23.62	119.49	122.73	24.825	121.11
TRINITY_DN36789_c0_g1	0.227	-2.13979	2.55244e-10	1.69784e-08	yes	down	641.91	479.39	246.55	195.58	560.65	221.065
TRINITY_DN33713_c0_g1	0.393	-1.34608	2.60146e-10	1.72742e-08	yes	down	90.65	97.91	45.58	48.12	94.28	46.85
TRINITY_DN31124_c1_g3	0.348	-1.52103	2.61503e-10	1.73341e-08	yes	down	124.11	114.97	54.65	50.79	119.54	52.72
TRINITY_DN33345_c4_g1	0.344	-1.53792	2.62472e-10	1.73378e-08	yes	down	52.49	48.41	19.75	19.82	50.45	19.785
TRINITY_DN37670_c0_g6	3.125	1.644	2.62034e-10	1.7339e-08	yes	up	18	17.34	67.57	70.32	17.67	68.945
TRINITY_DN24114_c0_g1	0.143	-2.80649	2.65728e-10	1.75223e-08	yes	down	41.04	36.81	6.6	7.16	38.925	6.88
TRINITY_DN28228_c0_g2	0.356	-1.48828	2.70118e-10	1.7781e-08	yes	down	320.98	305.89	135.84	146.48	313.435	141.16
TRINITY_DN30007_c0_g1	0.363	-1.46229	2.70696e-10	1.77882e-08	yes	down	439.05	481.11	205.91	223.33	460.08	214.62
TRINITY_DN27469_c1_g2	0.145	-2.78846	2.73122e-10	1.78857e-08	yes	down	72.46	88.7	12.96	15.67	80.58	14.315
TRINITY_DN34429_c0_g1	3.489	1.80293	2.72687e-10	1.78881e-08	yes	up	12.64	12.08	51.89	56.11	12.36	54
TRINITY_DN31768_c2_g3	0.15	-2.73366	2.74332e-10	1.7934e-08	yes	down	58.24	55.08	8.45	11.85	56.66	10.15
TRINITY_DN34140_c1_g1	0.411	-1.28427	2.75354e-10	1.79699e-08	yes	down	143.41	142.38	72.34	70.11	142.895	71.225
TRINITY_DN32446_c1_g1	0.018	-5.80855	2.81746e-10	1.83555e-08	yes	down	10.94	11.23	0.14	0.28	11.085	0.21
TRINITY_DN29590_c1_g1	0.136	-2.87575	2.82508e-10	1.83737e-08	yes	down	12.02	11.77	1.88	2.18	11.895	2.03
TRINITY_DN32992_c1_g2	0.223	-2.16584	2.87197e-10	1.86467e-08	yes	down	95.22	110.76	27.8	26.93	102.99	27.365
TRINITY_DN36591_c0_g1	0.207	-2.26947	2.88519e-10	1.87006e-08	yes	down	14.39	13.7	3.05	3.73	14.045	3.39
TRINITY_DN27448_c0_g2	8.048	3.00872	2.92897e-10	1.8952e-08	yes	up	2.78	2.57	27.92	25.88	2.675	26.9
TRINITY_DN38359_c4_g2	0.406	-1.29871	2.98303e-10	1.92362e-08	yes	down	131.79	128.97	73.89	78.02	130.38	75.955
TRINITY_DN28737_c0_g1	0.215	-2.21706	2.98217e-10	1.92634e-08	yes	down	12.51	13.26	3.37	4	12.885	3.685
TRINITY_DN31150_c3_g1	0.088	-3.50532	3.00182e-10	1.93246e-08	yes	down	21.49	19.16	2.07	2.51	20.325	2.29
TRINITY_DN31464_c4_g1	0.102	-3.29713	3.14917e-10	2.02047e-08	yes	down	16.37	18.55	2.35	2.49	17.46	2.42
TRINITY_DN27387_c0_g1	2.623	1.39129	3.1448e-10	2.02108e-08	yes	up	227.3	240.48	724.2	725.78	233.89	724.99
TRINITY_DN32108_c0_g1	0.1	-3.31701	3.28069e-10	2.09776e-08	yes	down	9.87	10.25	1.09	1.59	10.06	1.34
TRINITY_DN35894_c2_g1	0.111	-3.16525	3.27795e-10	2.09955e-08	yes	down	13.96	18.87	2.29	2.18	16.415	2.235
TRINITY_DN24479_c0_g1	0.233	-2.10094	3.34542e-10	2.13197e-08	yes	down	105.21	99.39	28.42	33.22	102.3	30.82
TRINITY_DN29736_c1_g1	0.26	-1.94404	3.34111e-10	2.13281e-08	yes	down	48.4	53.6	16.77	18.17	51	17.47
TRINITY_DN27460_c1_g3	0.191	-2.39063	3.41812e-10	2.17466e-08	yes	down	324.24	354.57	69.37	93.89	339.405	81.63
TRINITY_DN29119_c2_g3	0.143	-2.80897	3.43066e-10	2.17899e-08	yes	down	28.93	26.79	4.54	5.2	27.86	4.87
TRINITY_DN34143_c2_g1	0.206	-2.27763	3.44108e-10	2.18195e-08	yes	down	46.98	47.18	11	13.05	47.08	12.025
TRINITY_DN35035_c0_g4	0.274	-1.86739	3.47281e-10	2.1984e-08	yes	down	65.96	61.84	26.57	29.96	63.9	28.265
TRINITY_DN27970_c0_g1	3.089	1.62698	3.51972e-10	2.22439e-08	yes	up	14.05	13.98	53.19	54.72	14.015	53.955
TRINITY_DN33652_c0_g3	0.358	-1.4821	3.53302e-10	2.22909e-08	yes	down	231.29	212.9	96.98	100.62	222.095	98.8
TRINITY_DN26911_c0_g1	0.058	-4.11257	3.55681e-10	2.24038e-08	yes	down	8.06	8.93	0.57	0.65	8.495	0.61
TRINITY_DN31836_c0_g1	0.313	-1.67462	3.59311e-10	2.2595e-08	yes	down	113.36	116.9	57.56	78.08	115.13	67.82
TRINITY_DN33376_c1_g4	4.076	2.0271	3.60468e-10	2.26302e-08	yes	up	3.71	3.64	16.71	18.89	3.675	17.8
TRINITY_DN32431_c0_g3	0.339	-1.55862	3.61951e-10	2.26485e-08	yes	down	226.33	228.13	92.37	98.83	227.23	95.6
TRINITY_DN24189_c0_g1	0.29	-1.7873	3.67954e-10	2.29862e-08	yes	down	59.42	52.99	20.71	21.26	56.205	20.985
TRINITY_DN30659_c0_g1	0.092	-3.43639	3.75767e-10	2.34357e-08	yes	down	29.93	25.23	2.82	3.5	27.58	3.16
TRINITY_DN23252_c0_g2	0.015	-6.03881	3.7831e-10	2.35171e-08	yes	down	24.01	27.91	0.19	0.78	25.96	0.485
TRINITY_DN30188_c2_g1	0.301	-1.73287	3.79417e-10	2.35474e-08	yes	down	279.12	263.21	92.92	112.9	271.165	102.91
TRINITY_DN37565_c0_g1	0.493	-1.01947	3.85566e-10	2.389e-08	yes	down	134.23	135.62	82.48	85.59	134.925	84.035
TRINITY_DN28237_c0_g1	2.726	1.44662	3.88838e-10	2.40535e-08	yes	up	56.79	53.57	178.82	192.45	55.18	185.635
TRINITY_DN22020_c0_g1	0.14	-2.83734	3.93167e-10	2.42817e-08	yes	down	16.01	14.59	2.77	2.5	15.3	2.635
TRINITY_DN33478_c0_g1	5.97	2.57768	3.98546e-10	2.4574e-08	yes	up	1.99	2.06	15.02	14.68	2.025	14.85
TRINITY_DN29525_c3_g2	0.27	-1.88843	4.02638e-10	2.47459e-08	yes	down	48.64	48	16.06	17.21	48.32	16.635
TRINITY_DN34065_c1_g2	2.33	1.22031	4.05393e-10	2.4875e-08	yes	up	68.2	63.7	194.01	207.47	65.95	200.74
TRINITY_DN27096_c2_g1	0.355	-1.49343	4.0961e-10	2.50932e-08	yes	down	87.22	87.15	41.06	37.57	87.185	39.315
TRINITY_DN26655_c1_g3	0.125	-3.00026	4.10423e-10	2.51026e-08	yes	down	36.07	44.04	5.59	6.66	40.055	6.125
TRINITY_DN37016_c1_g1	0.354	-1.49992	4.14938e-10	2.53379e-08	yes	down	415.6	377.45	171.39	174.79	396.525	173.09
TRINITY_DN36723_c1_g2	0.142	-2.81923	4.19582e-10	2.55394e-08	yes	down	297.3	299.44	42.05	60.74	298.37	51.395
TRINITY_DN34070_c0_g2	0.404	-1.30594	4.19425e-10	2.55708e-08	yes	down	54.41	52.53	28.72	26.66	53.47	27.69
TRINITY_DN37139_c0_g1	0.378	-1.40324	4.25891e-10	2.58406e-08	yes	down	16.11	16.35	7.84	7.54	16.23	7.69
TRINITY_DN33249_c1_g3	4.232	2.08127	4.25622e-10	2.58655e-08	yes	up	9.17	9.62	46.02	45.34	9.395	45.68
TRINITY_DN31331_c4_g6	0.023	-5.46079	4.28793e-10	2.59338e-08	yes	down	15.22	13.79	0.37	0.43	14.505	0.4
TRINITY_DN38391_c1_g2	3.059	1.61324	4.28696e-10	2.59693e-08	yes	up	11.27	11.57	51.45	49.89	11.42	50.67
TRINITY_DN35266_c0_g1	0.411	-1.28326	4.37002e-10	2.63883e-08	yes	down	59.48	58.92	29.3	30.58	59.2	29.94
TRINITY_DN21590_c0_g1	0.299	-1.73946	4.4091e-10	2.6582e-08	yes	down	254.94	238.03	90.89	89.82	246.485	90.355
TRINITY_DN38095_c2_g1	0.42	-1.25197	4.52118e-10	2.72145e-08	yes	down	105.04	111.26	57.48	57.45	108.15	57.465
TRINITY_DN27235_c0_g1	3.413	1.77097	4.55902e-10	2.73989e-08	yes	up	17.69	15.98	68.87	74.16	16.835	71.515
TRINITY_DN28609_c0_g4	0.278	-1.84912	4.67121e-10	2.80288e-08	yes	down	36.39	32.83	11.96	12.06	34.61	12.01
TRINITY_DN37115_c1_g1	4.23	2.0805	4.70981e-10	2.82158e-08	yes	up	6.38	7.41	43.43	39.76	6.895	41.595
TRINITY_DN35578_c0_g1	2.302	1.20264	4.73415e-10	2.83169e-08	yes	up	36.94	37.76	103.79	110.02	37.35	106.905
TRINITY_DN38317_c0_g1	0.099	-3.34066	4.7499e-10	2.83665e-08	yes	down	25.97	23.58	3.27	2.8	24.775	3.035
TRINITY_DN35566_c0_g1	0.47	-1.0906	4.82566e-10	2.87286e-08	yes	down	112.62	109.5	63.9	65.07	111.06	64.485
TRINITY_DN24895_c0_g1	0.375	-1.41488	4.82142e-10	2.87484e-08	yes	down	274.31	248.93	121.12	123.52	261.62	122.32
TRINITY_DN30286_c0_g6	7.707	2.94611	4.85447e-10	2.88098e-08	yes	up	2.13	1.87	18.89	19.45	2	19.17
TRINITY_DN33332_c1_g3	0.229	-2.12722	4.84954e-10	2.88256e-08	yes	down	31.91	32.42	8.47	9.85	32.165	9.16
TRINITY_DN34923_c1_g1	0.343	-1.54227	4.86846e-10	2.88477e-08	yes	down	156.89	143.72	58.43	66.27	150.305	62.35
TRINITY_DN36496_c2_g1	3.441	1.78264	4.88134e-10	2.8879e-08	yes	up	13.13	13.44	54.13	61.51	13.285	57.82
TRINITY_DN25218_c0_g2	0.489	-1.03328	5.00141e-10	2.95433e-08	yes	down	151.5	152.66	92.19	93.63	152.08	92.91
TRINITY_DN35401_c0_g1	0.025	-5.29357	5.01228e-10	2.95616e-08	yes	down	6.3	5.76	0.19	0.19	6.03	0.19
TRINITY_DN30380_c0_g1	0.35	-1.51322	5.06391e-10	2.97736e-08	yes	down	47.31	46.95	22.37	24.99	47.13	23.68
TRINITY_DN34458_c1_g2	0.05	-4.31364	5.08208e-10	2.97882e-08	yes	down	19.35	21.52	1.41	1.12	20.435	1.265
TRINITY_DN26380_c0_g1	0.358	-1.4801	5.05872e-10	2.97892e-08	yes	down	263.05	321.08	133.56	158.79	292.065	146.175
TRINITY_DN35092_c0_g2	3.423	1.77507	5.07849e-10	2.98132e-08	yes	up	8.91	8.52	36.67	36.75	8.715	36.71
TRINITY_DN33560_c1_g3	2.956	1.56365	5.12033e-10	2.99662e-08	yes	up	19.42	21.86	74.45	77.39	20.64	75.92
TRINITY_DN36048_c1_g1	0.293	-1.77083	5.14028e-10	3.00366e-08	yes	down	26.03	25.21	13.65	10.18	25.62	11.915
TRINITY_DN31861_c0_g1	0.261	-1.93556	5.15309e-10	3.00652e-08	yes	down	22.07	23.31	7.16	7.94	22.69	7.55
TRINITY_DN25006_c0_g1	0.433	-1.2085	5.1899e-10	3.02335e-08	yes	down	234.09	224.36	118.82	124.08	229.225	121.45
TRINITY_DN26047_c1_g1	0.329	-1.6027	5.22448e-10	3.03419e-08	yes	down	158.91	150.15	59.89	67.39	154.53	63.64
TRINITY_DN32094_c1_g1	0.399	-1.32572	5.22085e-10	3.03673e-08	yes	down	187.18	173.86	94.31	90.9	180.52	92.605
TRINITY_DN33314_c0_g2	0.271	-1.88166	5.26646e-10	3.0539e-08	yes	down	32.52	33.32	10.48	12.05	32.92	11.265
TRINITY_DN23078_c0_g1	0.265	-1.91567	5.29748e-10	3.06721e-08	yes	down	114.03	105.18	34.86	36.64	109.605	35.75
TRINITY_DN26734_c1_g1	0.312	-1.67875	5.38743e-10	3.11454e-08	yes	down	57.01	53.87	21.47	21.79	55.44	21.63
TRINITY_DN33683_c0_g2	0.259	-1.94953	5.41352e-10	3.12013e-08	yes	down	75.51	72.1	21.46	24.81	73.805	23.135
TRINITY_DN31442_c0_g1	0.254	-1.9761	5.41281e-10	3.12446e-08	yes	down	65.06	59.56	18.46	18.15	62.31	18.305
TRINITY_DN30802_c1_g2	0.07	-3.8457	5.47069e-10	3.12933e-08	yes	down	22.94	22.19	1.68	2.18	22.565	1.93
TRINITY_DN25354_c4_g1	0.174	-2.51879	5.46435e-10	3.13042e-08	yes	down	209.32	206.57	40.15	39.87	207.945	40.01
TRINITY_DN27167_c0_g1	0.191	-2.38983	5.44073e-10	3.13106e-08	yes	down	21.83	23.7	5.09	5.72	22.765	5.405
TRINITY_DN27049_c0_g2	0.352	-1.50661	5.46381e-10	3.13484e-08	yes	down	153.39	154.9	67.85	64.41	154.145	66.13
TRINITY_DN33243_c1_g1	0.234	-2.09353	5.46053e-10	3.1377e-08	yes	down	40.24	41.21	10.54	13.05	40.725	11.795
TRINITY_DN34610_c1_g2	0.153	-2.70998	5.49855e-10	3.14054e-08	yes	down	20.06	21.57	3.94	3.92	20.815	3.93
TRINITY_DN32868_c1_g5	0.186	-2.42756	5.69609e-10	3.22427e-08	yes	down	74.02	68.09	15.7	16.6	71.055	16.15
TRINITY_DN31052_c0_g2	0.391	-1.35303	5.68898e-10	3.22506e-08	yes	down	83.34	80.33	38.68	40.93	81.835	39.805
TRINITY_DN27000_c1_g1	0.242	-2.04975	5.68732e-10	3.22894e-08	yes	down	73.09	66.89	21.88	19.89	69.99	20.885
TRINITY_DN36711_c3_g3	0.029	-5.12108	5.6768e-10	3.23263e-08	yes	down	6.4	6.2	0.25	0.19	6.3	0.22
TRINITY_DN34658_c0_g1	0.349	-1.5194	5.68711e-10	3.23365e-08	yes	down	42.72	43.84	17.69	16.51	43.28	17.1
TRINITY_DN27072_c0_g1	0.409	-1.29141	5.67639e-10	3.23725e-08	yes	down	136.74	136.62	77.47	83.75	136.68	80.61
TRINITY_DN31029_c1_g1	0.384	-1.38003	5.77196e-10	3.24786e-08	yes	down	63.87	62.73	29.07	31.78	63.3	30.425
TRINITY_DN26156_c3_g2	248.839	7.95907	5.76898e-10	3.251e-08	yes	up	0	0.19	31.39	30.32	0.095	30.855
TRINITY_DN32969_c0_g1	0.261	-1.93696	5.76729e-10	3.25488e-08	yes	down	12.61	13.58	4.14	4.52	13.095	4.33
TRINITY_DN26757_c0_g1	0.255	-1.97201	5.76501e-10	3.25843e-08	yes	down	40.53	40.35	13.47	13.04	40.44	13.255
TRINITY_DN28976_c0_g1	0.064	-3.96919	5.82169e-10	3.26617e-08	yes	down	20.4	21.23	1.22	2.06	20.815	1.64
TRINITY_DN36240_c0_g2	0.216	-2.20996	5.81421e-10	3.26679e-08	yes	down	34.31	36.7	10.47	9.12	35.505	9.795
TRINITY_DN32285_c1_g1	0.454	-1.13809	5.90508e-10	3.30319e-08	yes	down	102.75	95.88	55.95	57.24	99.315	56.595
TRINITY_DN36813_c0_g1	0.396	-1.33647	5.93195e-10	3.30363e-08	yes	down	72.42	69.64	36.96	37.5	71.03	37.23
TRINITY_DN24188_c0_g1	0.029	-5.1012	5.89993e-10	3.30518e-08	yes	down	36.52	26.2	1.11	1.04	31.36	1.075
TRINITY_DN35554_c1_g3	0.121	-3.05076	5.92891e-10	3.30678e-08	yes	down	20.16	20.49	2.79	4.15	20.325	3.47
TRINITY_DN29303_c3_g2	0.088	-3.50241	5.95817e-10	3.30853e-08	yes	down	54.84	55.05	4.62	7.29	54.945	5.955
TRINITY_DN36444_c0_g1	0.298	-1.74832	5.92396e-10	3.30888e-08	yes	down	15.64	16.22	6.11	8.1	15.93	7.105
TRINITY_DN32736_c1_g1	0.297	-1.74999	5.95201e-10	3.30994e-08	yes	down	22.52	24.72	9.93	10.1	23.62	10.015
TRINITY_DN29403_c0_g3	0.467	-1.09803	5.99583e-10	3.32458e-08	yes	down	400.01	388.34	226.95	229.61	394.175	228.28
TRINITY_DN33070_c0_g1	0.425	-1.23497	6.08908e-10	3.36645e-08	yes	down	93.18	93.82	50.96	49.95	93.5	50.455
TRINITY_DN31518_c0_g1	0.318	-1.65396	6.15502e-10	3.39303e-08	yes	down	20.77	21.57	8.32	8.58	21.17	8.45
TRINITY_DN31294_c0_g1	0.287	-1.79946	6.14724e-10	3.39367e-08	yes	down	33.86	33.87	12.22	12.42	33.865	12.32
TRINITY_DN32050_c0_g1	0.311	-1.68636	6.18819e-10	3.40144e-08	yes	down	20.16	21.97	7.98	8.45	21.065	8.215
TRINITY_DN32023_c0_g2	0.28	-1.83785	6.18135e-10	3.40261e-08	yes	down	23.98	23.8	7.92	8.89	23.89	8.405
TRINITY_DN31741_c1_g2	0.298	-1.74602	6.22246e-10	3.41534e-08	yes	down	72.39	72.63	26.79	27.01	72.51	26.9
TRINITY_DN29137_c1_g1	0.289	-1.78883	6.40296e-10	3.50934e-08	yes	down	37.27	34.51	13.35	13.47	35.89	13.41
TRINITY_DN32165_c2_g1	0.19	-2.39743	6.45954e-10	3.53525e-08	yes	down	43.07	39.88	9.21	10.56	41.475	9.885
TRINITY_DN24881_c0_g1	0.216	-2.21183	6.52943e-10	3.56836e-08	yes	down	27.73	31.2	7.66	7.75	29.465	7.705
TRINITY_DN25407_c0_g2	0.051	-4.29302	6.57465e-10	3.57763e-08	yes	down	19.52	18.07	1.18	0.96	18.795	1.07
TRINITY_DN29245_c0_g1	0.028	-5.1544	6.61335e-10	3.57818e-08	yes	down	10.33	10.91	0.16	0.5	10.62	0.33
TRINITY_DN32245_c2_g1	6.695	2.74298	6.56955e-10	3.57998e-08	yes	up	3.15	3.86	28.39	30.34	3.505	29.365
TRINITY_DN33247_c2_g2	0.226	-2.14773	6.56072e-10	3.58031e-08	yes	down	34.39	33.1	10.18	9.3	33.745	9.74
TRINITY_DN34349_c0_g1	0.258	-1.95217	6.61211e-10	3.58261e-08	yes	down	8.33	8.84	2.71	2.87	8.585	2.79
TRINITY_DN29233_c1_g1	0.247	-2.01489	6.6014e-10	3.58704e-08	yes	down	43.7	41.52	13.53	11.83	42.61	12.68
TRINITY_DN30409_c0_g5	0.318	-1.65289	6.61085e-10	3.58705e-08	yes	down	39.06	37.61	14.18	16.35	38.335	15.265
TRINITY_DN38215_c1_g1	0.198	-2.33628	6.68691e-10	3.61284e-08	yes	down	82.5	68.58	21.43	22.13	75.54	21.78
TRINITY_DN33549_c0_g2	0.191	-2.38515	6.71617e-10	3.61835e-08	yes	down	72.53	63.93	15.03	17.09	68.23	16.06
TRINITY_DN25385_c4_g1	0.311	-1.68356	6.70794e-10	3.61905e-08	yes	down	228.35	211.41	77.42	91.66	219.88	84.54
TRINITY_DN37241_c4_g1	0.181	-2.46669	6.84369e-10	3.67143e-08	yes	down	48.35	48.96	10.31	11.14	48.655	10.725
TRINITY_DN28074_c1_g1	0.374	-1.41867	6.82683e-10	3.67276e-08	yes	down	96.4	92.36	44.3	48.2	94.38	46.25
TRINITY_DN32818_c0_g1	0.396	-1.33802	6.88092e-10	3.67583e-08	yes	down	53.83	56.86	27.09	27.98	55.345	27.535
TRINITY_DN33852_c0_g3	0.18	-2.47669	6.87296e-10	3.67674e-08	yes	down	108.44	86.69	20.69	22.91	97.565	21.8
TRINITY_DN25649_c1_g2	0.089	-3.48729	6.89492e-10	3.67813e-08	yes	down	18.39	15.86	1.38	1.55	17.125	1.465
TRINITY_DN25560_c2_g2	0.244	-2.03776	6.86696e-10	3.67872e-08	yes	down	55.28	51.63	14.83	17.57	53.455	16.2
TRINITY_DN38359_c3_g1	0.235	-2.09173	7.03971e-10	3.7501e-08	yes	down	239.28	248.77	61.4	79.85	244.025	70.625
TRINITY_DN27698_c1_g2	0.181	-2.46729	7.05066e-10	3.75068e-08	yes	down	39.44	40.94	7.87	10.7	40.19	9.285
TRINITY_DN38143_c2_g2	0.143	-2.80931	7.13776e-10	3.7917e-08	yes	down	9	7.86	1.15	1.55	8.43	1.35
TRINITY_DN30299_c1_g3	0.349	-1.51946	7.2286e-10	3.83459e-08	yes	down	41.89	41.96	18.05	18.39	41.925	18.22
TRINITY_DN33634_c0_g2	0.367	-1.44609	7.33451e-10	3.88535e-08	yes	down	53.46	55.76	26.26	26.68	54.61	26.47
TRINITY_DN31398_c0_g1	0.263	-1.92747	7.37076e-10	3.89911e-08	yes	down	25.07	23.96	8.36	7.35	24.515	7.855
TRINITY_DN38212_c0_g1	2.466	1.30202	7.46624e-10	3.94413e-08	yes	up	30.8	31.45	95.67	93.93	31.125	94.8
TRINITY_DN36625_c1_g1	0.465	-1.10449	7.58425e-10	3.99535e-08	yes	down	288.43	276.03	160.12	170.82	282.23	165.47
TRINITY_DN34497_c2_g1	0.266	-1.91066	7.61937e-10	4.00829e-08	yes	down	46.13	42.52	15.07	13.98	44.325	14.525
TRINITY_DN37136_c2_g7	0.298	-1.74468	7.8015e-10	4.09843e-08	yes	down	62.15	98.02	20.28	28.24	80.085	24.26
TRINITY_DN31949_c0_g3	0.278	-1.84439	7.86313e-10	4.1251e-08	yes	down	26.43	25.51	9.58	9.02	25.97	9.3
TRINITY_DN29805_c2_g1	0.485	-1.04509	7.90339e-10	4.1405e-08	yes	down	240.77	240.04	141.35	150.21	240.405	145.78
TRINITY_DN26161_c0_g1	2.414	1.27159	7.94991e-10	4.15342e-08	yes	up	39.42	39.13	120.02	121.98	39.275	121
TRINITY_DN36180_c0_g1	0.448	-1.15828	7.97262e-10	4.15385e-08	yes	down	86.06	80.39	44.09	41.46	83.225	42.775
TRINITY_DN37690_c0_g2	0.492	-1.02424	7.94443e-10	4.15627e-08	yes	down	85.41	88.33	54.67	54.93	86.87	54.8
TRINITY_DN25011_c0_g1	0.42	-1.25041	7.96919e-10	4.15777e-08	yes	down	105.6	101.04	52.57	55.57	103.32	54.07
TRINITY_DN28827_c2_g1	0.265	-1.91632	8.00679e-10	4.16594e-08	yes	down	91.66	85.08	29.23	28.41	88.37	28.82
TRINITY_DN27894_c2_g1	0.447	-1.16107	8.08326e-10	4.19998e-08	yes	down	372.74	346.25	198.97	203.15	359.495	201.06
TRINITY_DN28314_c0_g1	0.255	-1.97181	8.11518e-10	4.2108e-08	yes	down	18.94	18.89	5.75	5.84	18.915	5.795
TRINITY_DN31496_c0_g1	0.467	-1.09752	8.14976e-10	4.22297e-08	yes	down	164.55	172.43	92.2	97.69	168.49	94.945
TRINITY_DN20122_c0_g1	0.312	-1.68078	8.37261e-10	4.32665e-08	yes	down	56.58	58.43	20.94	23.74	57.505	22.34
TRINITY_DN35506_c0_g1	0.096	-3.38027	8.40216e-10	4.33601e-08	yes	down	203.3	274.54	23.4	33.49	238.92	28.445
TRINITY_DN28984_c0_g1	0.333	-1.5843	8.47106e-10	4.35973e-08	yes	down	102.64	115.43	49.43	48.44	109.035	48.935
TRINITY_DN36399_c2_g1	0.308	-1.69946	8.46088e-10	4.36039e-08	yes	down	11.62	12.34	4.93	4.79	11.98	4.86
TRINITY_DN36812_c0_g1	0.309	-1.69344	8.60597e-10	4.42317e-08	yes	down	25.79	29.45	22.14	12.11	27.62	17.125
TRINITY_DN30394_c1_g1	0.309	-1.69459	8.74053e-10	4.48625e-08	yes	down	93.17	93.85	34.76	38.27	93.51	36.515
TRINITY_DN32035_c0_g4	0.03	-5.07316	8.79337e-10	4.49515e-08	yes	down	10.2	9.01	0.26	0.44	9.605	0.35
TRINITY_DN29610_c0_g3	0.099	-3.3355	8.77864e-10	4.49974e-08	yes	down	9.76	11.23	1.25	1.6	10.495	1.425
TRINITY_DN35273_c2_g2	0.224	-2.1588	8.79169e-10	4.50035e-08	yes	down	13.3	13.79	3.61	3.66	13.545	3.635
TRINITY_DN27114_c0_g1	0.417	-1.26052	8.82449e-10	4.505e-08	yes	down	139.76	141.96	75.44	71.65	140.86	73.545
TRINITY_DN33439_c1_g4	0.275	-1.86192	8.97733e-10	4.57687e-08	yes	down	52.9	44.85	15.01	20.85	48.875	17.93
TRINITY_DN27517_c0_g1	3.275	1.71162	9.11795e-10	4.63612e-08	yes	up	24.93	24.17	90.79	105.48	24.55	98.135
TRINITY_DN30814_c0_g2	0.353	-1.50111	9.11512e-10	4.64089e-08	yes	down	51.2	56.75	23.74	23.49	53.975	23.615
TRINITY_DN28837_c0_g1	2.208	1.14272	9.18114e-10	4.66201e-08	yes	up	118.08	111.56	307.24	317.53	114.82	312.385
TRINITY_DN34281_c0_g1	0.387	-1.36982	9.26353e-10	4.69756e-08	yes	down	58.57	61.21	28.1	28.22	59.89	28.16
TRINITY_DN30053_c1_g1	0.274	-1.86986	9.29486e-10	4.70716e-08	yes	down	332.13	283.04	94.62	105.68	307.585	100.15
TRINITY_DN37300_c1_g1	0.394	-1.34486	9.38483e-10	4.7464e-08	yes	down	119.17	118.6	60.22	55.6	118.885	57.91
TRINITY_DN26152_c0_g4	0.151	-2.73179	9.42757e-10	4.76167e-08	yes	down	23.82	22.57	4.56	3.87	23.195	4.215
TRINITY_DN29539_c0_g4	0.401	-1.32011	9.76598e-10	4.91952e-08	yes	down	82.85	82.25	39.58	41.9	82.55	40.74
TRINITY_DN30042_c4_g2	0.045	-4.48346	9.76132e-10	4.9237e-08	yes	down	8.64	8.88	1.77	2.38	8.76	2.075
TRINITY_DN30744_c0_g1	0.323	-1.6282	9.81429e-10	4.9373e-08	yes	down	13.92	14.03	5.35	5.93	13.975	5.64
TRINITY_DN28141_c1_g1	0.248	-2.0113	9.83041e-10	4.93887e-08	yes	down	58.32	52.11	17.53	16.48	55.215	17.005
TRINITY_DN26722_c0_g4	0.102	-3.29564	9.93058e-10	4.98261e-08	yes	down	14.55	13.38	1.68	1.78	13.965	1.73
TRINITY_DN24787_c1_g1	0.182	-2.45511	1.00222e-09	5.01532e-08	yes	down	17.34	17.98	4.43	4.05	17.66	4.24
TRINITY_DN28038_c0_g2	3.725	1.89709	1.00157e-09	5.01869e-08	yes	up	6.82	7.44	32.79	34.79	7.13	33.79
TRINITY_DN33495_c0_g1	0.201	-2.31722	1.00725e-09	5.03385e-08	yes	down	168.08	138.99	39.45	36.49	153.535	37.97
TRINITY_DN27221_c1_g4	5.102	2.35108	1.01159e-09	5.04892e-08	yes	up	20.81	17.4	102.06	90.5	19.105	96.28
TRINITY_DN33494_c0_g3	0.429	-1.21949	1.02038e-09	5.08611e-08	yes	down	121.56	119.44	68.4	74.35	120.5	71.375
TRINITY_DN31805_c0_g3	0.28	-1.83401	1.02247e-09	5.08986e-08	yes	down	291.77	247.35	102.55	90.13	269.56	96.34
TRINITY_DN29401_c0_g1	2.757	1.4629	1.03467e-09	5.14381e-08	yes	up	8	7.7	26.04	28.47	7.85	27.255
TRINITY_DN30849_c0_g2	0.04	-4.65794	1.03774e-09	5.1456e-08	yes	down	62.98	47.55	3.26	2.08	55.265	2.67
TRINITY_DN27068_c1_g1	0.119	-3.0743	1.04049e-09	5.1458e-08	yes	down	24.19	23.05	3.3	3.55	23.62	3.425
TRINITY_DN28740_c0_g1	0.478	-1.06454	1.03934e-09	5.14681e-08	yes	down	221.84	235.79	129.93	141.36	228.815	135.645
TRINITY_DN31906_c0_g1	0.27	-1.88853	1.03738e-09	5.15057e-08	yes	down	16.88	15.44	5.54	5.63	16.16	5.585
TRINITY_DN37623_c2_g1	0.169	-2.56709	1.04305e-09	5.15179e-08	yes	down	99.1	95.55	16.25	23.53	97.325	19.89
TRINITY_DN25156_c0_g1	0.169	-2.56584	1.04464e-09	5.15293e-08	yes	down	13.67	13.03	2.51	3.18	13.35	2.845
TRINITY_DN27761_c5_g1	0.143	-2.80951	1.0506e-09	5.16888e-08	yes	down	18.21	17.62	3.46	3.12	17.915	3.29
TRINITY_DN29507_c0_g1	0.481	-1.0563	1.0495e-09	5.17018e-08	yes	down	196.24	187.1	116.37	116.23	191.67	116.3
TRINITY_DN30792_c1_g1	0.272	-1.88046	1.05533e-09	5.18546e-08	yes	down	50.73	22.02	6.94	6.98	36.375	6.96
TRINITY_DN31537_c0_g1	0.381	-1.39384	1.05885e-09	5.19605e-08	yes	down	123.06	129.83	59.16	65.17	126.445	62.165
TRINITY_DN24569_c1_g1	2.426	1.27854	1.06099e-09	5.19979e-08	yes	up	61.93	59	181.18	185.43	60.465	183.305
TRINITY_DN28630_c0_g2	2.601	1.37888	1.06511e-09	5.21325e-08	yes	up	203.77	196.81	550.5	672.85	200.29	611.675
TRINITY_DN28125_c0_g1	0.37	-1.43391	1.06657e-09	5.21372e-08	yes	down	74.9	75.87	34.86	35.4	75.385	35.13
TRINITY_DN30185_c0_g6	0.272	-1.8799	1.07427e-09	5.24459e-08	yes	down	34.23	39.44	12.63	14.29	36.835	13.46
TRINITY_DN28056_c1_g1	0.194	-2.36377	1.07969e-09	5.25755e-08	yes	down	17.39	16.21	3.93	4.2	16.8	4.065
TRINITY_DN30923_c0_g3	4.785	2.25837	1.08132e-09	5.25873e-08	yes	up	16.27	13.96	94.93	99.52	15.115	97.225
TRINITY_DN29609_c1_g1	0.18	-2.4735	1.0795e-09	5.26337e-08	yes	down	33.35	29.96	6.18	8.08	31.655	7.13
TRINITY_DN27815_c0_g1	0.324	-1.62438	1.09515e-09	5.29887e-08	yes	down	25.77	25.45	10.12	10.63	25.61	10.375
TRINITY_DN35018_c0_g1	0.031	-5.03304	1.09407e-09	5.30039e-08	yes	down	4	3.54	0.2	0.09	3.77	0.145
TRINITY_DN30240_c0_g1	0.107	-3.22728	1.09361e-09	5.30492e-08	yes	down	9.33	8.38	1.08	1.27	8.855	1.175
TRINITY_DN36949_c1_g1	0.318	-1.65067	1.09243e-09	5.30596e-08	yes	down	28.25	27.67	11.17	9.95	27.96	10.56
TRINITY_DN4599_c0_g1	80.832	6.33686	1.10752e-09	5.35188e-08	yes	up	0.07	0.13	9.02	11.67	0.1	10.345
TRINITY_DN36066_c0_g3	0.203	-2.29935	1.11739e-09	5.39274e-08	yes	down	53.5	50.53	12.51	13.46	52.015	12.985
TRINITY_DN26698_c2_g4	0.464	-1.10788	1.12102e-09	5.4034e-08	yes	down	82.78	85.01	47.83	49.36	83.895	48.595
TRINITY_DN38291_c1_g1	0.27	-1.88767	1.12351e-09	5.4085e-08	yes	down	22.47	20.83	7	9.27	21.65	8.135
TRINITY_DN25382_c0_g1	2.342	1.22793	1.1818e-09	5.66042e-08	yes	up	100.51	98.06	290.4	292.35	99.285	291.375
TRINITY_DN31664_c0_g2	0.281	-1.82885	1.18036e-09	5.66066e-08	yes	down	19.29	18.48	6.13	7.41	18.885	6.77
TRINITY_DN28863_c1_g2	0.3	-1.73655	1.18424e-09	5.66494e-08	yes	down	36.57	34.44	13.35	13.26	35.505	13.305
TRINITY_DN28200_c0_g1	0.4	-1.32345	1.1794e-09	5.67038e-08	yes	down	115.67	107.67	53.44	57.87	111.67	55.655
TRINITY_DN28153_c4_g1	3.247	1.699	1.19222e-09	5.69594e-08	yes	up	16.68	17.26	69.64	67.13	16.97	68.385
TRINITY_DN30284_c1_g3	3.917	1.96966	1.20644e-09	5.75668e-08	yes	up	20.57	25.4	111.29	112.27	22.985	111.78
TRINITY_DN29615_c0_g3	4.003	2.00098	1.21266e-09	5.76459e-08	yes	up	7.58	7.12	39	35.07	7.35	37.035
TRINITY_DN33261_c1_g1	0.368	-1.44356	1.21488e-09	5.76797e-08	yes	down	59.68	61.14	30.11	26.62	60.41	28.365
TRINITY_DN24021_c0_g1	3.6	1.84803	1.21187e-09	5.76806e-08	yes	up	3.37	3.56	14.71	16.54	3.465	15.625
TRINITY_DN36887_c1_g1	0.391	-1.35344	1.21132e-09	5.77268e-08	yes	down	203.51	189.14	102.3	105.72	196.325	104.01
TRINITY_DN26231_c4_g3	0.314	-1.67246	1.21796e-09	5.77535e-08	yes	down	129.01	133.84	48.75	56.82	131.425	52.785
TRINITY_DN30325_c0_g2	0.359	-1.47768	1.23634e-09	5.85521e-08	yes	down	76.58	84	31.87	40.45	80.29	36.16
TRINITY_DN36553_c0_g1	2.042	1.0298	1.24457e-09	5.87951e-08	yes	up	84.7	81.62	186.25	192.34	83.16	189.295
TRINITY_DN33371_c2_g2	0.328	-1.6064	1.24328e-09	5.88074e-08	yes	down	132.25	138.74	55.2	53.96	135.495	54.58
TRINITY_DN27661_c0_g1	0.461	-1.1162	1.24948e-09	5.89536e-08	yes	down	177.37	184.86	101.34	103.31	181.115	102.325
TRINITY_DN34774_c0_g1	3.493	1.80433	1.25494e-09	5.91381e-08	yes	up	8.32	8.95	34.29	37.41	8.635	35.85
TRINITY_DN33725_c1_g5	4.06	2.02141	1.27516e-09	5.99418e-08	yes	up	4.82	5.01	18.23	19.86	4.915	19.045
TRINITY_DN31441_c1_g2	0.19	-2.39783	1.27463e-09	5.99913e-08	yes	down	11.79	11.43	2.5	3.01	11.61	2.755
TRINITY_DN23993_c0_g1	0.102	-3.2963	1.28809e-09	6.04004e-08	yes	down	27.44	30.95	4.14	3.18	29.195	3.66
TRINITY_DN31710_c0_g2	0.305	-1.71187	1.28762e-09	6.04527e-08	yes	down	16.49	14.68	6.07	5.7	15.585	5.885
TRINITY_DN26252_c1_g1	0.226	-2.14325	1.30728e-09	6.12244e-08	yes	down	10.98	10.8	2.52	3.01	10.89	2.765
TRINITY_DN31591_c0_g1	2.788	1.47942	1.32398e-09	6.19303e-08	yes	up	12.09	12.49	43.3	44.59	12.29	43.945
TRINITY_DN28380_c0_g1	0.242	-2.04432	1.32857e-09	6.20685e-08	yes	down	35.46	40.1	11.65	12.17	37.78	11.91
TRINITY_DN27952_c0_g3	0.232	-2.1055	1.35044e-09	6.29357e-08	yes	down	30.38	27.61	8.14	8.93	28.995	8.535
TRINITY_DN31125_c0_g1	0.394	-1.34498	1.36285e-09	6.32034e-08	yes	down	53.09	61.83	23.93	30.76	57.46	27.345
TRINITY_DN26613_c1_g3	0.474	-1.07853	1.3613e-09	6.32089e-08	yes	down	8862.5	8126.4	4236.31	4928.8	8494.45	4582.56
TRINITY_DN27808_c2_g2	18.43	4.20402	1.35989e-09	6.3221e-08	yes	up	0.18	0.19	4.18	4.36	0.185	4.27
TRINITY_DN31631_c0_g2	0.468	-1.09401	1.35886e-09	6.32501e-08	yes	down	109.7	107.29	62.74	64.67	108.495	63.705
TRINITY_DN32789_c1_g1	0.393	-1.34712	1.38005e-09	6.39232e-08	yes	down	55.37	57.38	24.41	26.39	56.375	25.4
TRINITY_DN37687_c0_g1	0.347	-1.52533	1.3914e-09	6.42922e-08	yes	down	10.05	10.91	4.37	4.69	10.48	4.53
TRINITY_DN35251_c0_g1	4.045	2.01597	1.39535e-09	6.43964e-08	yes	up	38.48	48.94	209.88	224.32	43.71	217.1
TRINITY_DN32194_c1_g7	0.23	-2.12036	1.40765e-09	6.48852e-08	yes	down	144.78	139.88	37.64	35.31	142.33	36.475
TRINITY_DN33775_c0_g1	0.37	-1.43286	1.41656e-09	6.5059e-08	yes	down	86.53	90.29	41.16	39.62	88.41	40.39
TRINITY_DN33136_c0_g4	0.248	-2.00967	1.41376e-09	6.50879e-08	yes	down	25.44	22.04	7.66	7.38	23.74	7.52
TRINITY_DN34865_c0_g2	0.135	-2.88627	1.4159e-09	6.51074e-08	yes	down	41.97	43.43	5.8	7.5	42.7	6.65
TRINITY_DN31199_c0_g1	0.292	-1.77616	1.41988e-09	6.51328e-08	yes	down	40.97	48.87	17.56	16.55	44.92	17.055
TRINITY_DN30880_c1_g1	2.319	1.21346	1.42342e-09	6.52165e-08	yes	up	47.16	49.83	134.53	147.02	48.495	140.775
TRINITY_DN28074_c1_g2	0.248	-2.01267	1.43879e-09	6.58411e-08	yes	down	64.68	54.78	18.2	18.62	59.73	18.41
TRINITY_DN37824_c2_g2	0.207	-2.27344	1.45187e-09	6.63596e-08	yes	down	17.24	14.64	4.49	4.64	15.94	4.565
TRINITY_DN31292_c0_g1	3.096	1.63034	1.47059e-09	6.71345e-08	yes	up	6.27	6.33	23.24	24.36	6.3	23.8
TRINITY_DN35931_c0_g1	0.438	-1.1923	1.47707e-09	6.72686e-08	yes	down	75.17	70.33	40.45	40.86	72.75	40.655
TRINITY_DN32035_c0_g2	0.059	-4.08811	1.47557e-09	6.72813e-08	yes	down	12.18	12.89	0.72	1.1	12.535	0.91
TRINITY_DN32396_c1_g2	3.127	1.64493	1.49898e-09	6.80219e-08	yes	up	8.15	9.7	37.81	39.57	8.925	38.69
TRINITY_DN28322_c1_g3	2.872	1.52225	1.49791e-09	6.80544e-08	yes	up	46.17	39.81	109.48	119.09	42.99	114.285
TRINITY_DN32272_c2_g1	0.32	-1.64392	1.50225e-09	6.8089e-08	yes	down	23.79	32.38	11.57	11.36	28.085	11.465
TRINITY_DN32520_c2_g2	0.463	-1.11023	1.51997e-09	6.88101e-08	yes	down	65.78	62.08	36.76	37.46	63.93	37.11
TRINITY_DN26860_c0_g1	0.111	-3.17703	1.52304e-09	6.88667e-08	yes	down	14.3	13.95	1.68	2.15	14.125	1.915
TRINITY_DN37919_c0_g1	0.497	-1.00796	1.52509e-09	6.88773e-08	yes	down	168.17	158.14	99.1	178.38	163.155	138.74
TRINITY_DN30274_c2_g1	0.347	-1.52637	1.53229e-09	6.91203e-08	yes	down	31.19	31.48	14.81	14.62	31.335	14.715
TRINITY_DN28574_c3_g7	0.015	-6.03216	1.53425e-09	6.91266e-08	yes	down	13.6	15.81	0.16	0.36	14.705	0.26
TRINITY_DN37073_c0_g2	0.318	-1.65256	1.58502e-09	7.12452e-08	yes	down	14.2	14.14	5.52	5.78	14.17	5.65
TRINITY_DN27365_c0_g3	0.352	-1.50771	1.60579e-09	7.20935e-08	yes	down	413.37	466.35	202.32	222.4	439.86	212.36
TRINITY_DN27867_c1_g1	3.192	1.67458	1.62544e-09	7.28896e-08	yes	up	10.4	13.79	33.69	39.28	12.095	36.485
TRINITY_DN26579_c2_g3	0.342	-1.5476	1.65229e-09	7.3832e-08	yes	down	80.75	76.41	31.57	33.24	78.58	32.405
TRINITY_DN32699_c0_g1	0.23	-2.11992	1.65227e-09	7.39181e-08	yes	down	12.38	11.01	3.32	3.32	11.695	3.32
TRINITY_DN31605_c0_g2	2.941	1.55633	1.65675e-09	7.39443e-08	yes	up	8.16	8.45	28.65	31.56	8.305	30.105
TRINITY_DN37113_c1_g3	0.307	-1.70161	1.66276e-09	7.41256e-08	yes	down	199.53	201.21	73.71	74.01	200.37	73.86
TRINITY_DN33804_c0_g8	0.22	-2.18455	1.66576e-09	7.41721e-08	yes	down	59.99	57.73	15.45	16.21	58.86	15.83
TRINITY_DN29803_c1_g3	0.294	-1.76516	1.67374e-09	7.44402e-08	yes	down	18.96	20.87	7.43	7.2	19.915	7.315
TRINITY_DN32198_c0_g1	0.313	-1.67441	1.70225e-09	7.56197e-08	yes	down	19.33	19.79	7.95	8.03	19.56	7.99
TRINITY_DN32618_c2_g1	0.251	-1.99363	1.70609e-09	7.57019e-08	yes	down	684.33	762.69	197.17	269.75	723.51	233.46
TRINITY_DN27975_c0_g2	3.091	1.62825	1.71212e-09	7.58807e-08	yes	up	16.97	18.11	66.45	68.1	17.54	67.275
TRINITY_DN27789_c0_g2	2421.74	11.2418	1.72756e-09	7.64759e-08	yes	up	0	0	32.86	41.87	0	37.365
TRINITY_DN37948_c1_g2	0.285	-1.8132	1.73389e-09	7.66665e-08	yes	down	12.12	12.1	3.97	4.11	12.11	4.04
TRINITY_DN31899_c0_g1	0.49	-1.02999	1.75013e-09	7.72945e-08	yes	down	96.44	98.78	56.71	62.31	97.61	59.51
TRINITY_DN28204_c0_g2	4.242	2.08485	1.75631e-09	7.74776e-08	yes	up	3.53	3.12	17.17	17.7	3.325	17.435
TRINITY_DN26156_c3_g1	0.443	-1.17368	1.76463e-09	7.77543e-08	yes	down	156.76	164.56	81.67	87.35	160.66	84.51
TRINITY_DN29729_c1_g1	0.132	-2.92196	1.76983e-09	7.78027e-08	yes	down	11.49	11.68	1.61	2.36	11.585	1.985
TRINITY_DN36389_c0_g1	0.346	-1.52936	1.77195e-09	7.78061e-08	yes	down	40.11	39.37	17.14	16.81	39.74	16.975
TRINITY_DN28915_c0_g2	0.179	-2.48552	1.76909e-09	7.78607e-08	yes	down	25.23	25.9	4.77	5.73	25.565	5.25
TRINITY_DN29939_c0_g1	4.917	2.29766	1.7936e-09	7.86657e-08	yes	up	8.1	6.47	41.26	43.23	7.285	42.245
TRINITY_DN26558_c0_g2	0.26	-1.94305	1.79696e-09	7.87222e-08	yes	down	15.24	13.7	4.59	4.66	14.47	4.625
TRINITY_DN34101_c1_g5	2.156	1.10843	1.80749e-09	7.90014e-08	yes	up	52.16	50.06	131.55	139.05	51.11	135.3
TRINITY_DN35191_c1_g1	0.395	-1.34072	1.80959e-09	7.9002e-08	yes	down	63.08	59.71	28.72	29.92	61.395	29.32
TRINITY_DN26067_c2_g1	0.361	-1.47046	1.81686e-09	7.92284e-08	yes	down	79.66	75.19	32.44	36.98	77.425	34.71
TRINITY_DN29025_c0_g2	0.134	-2.90092	1.84451e-09	8.03421e-08	yes	down	17.82	16.54	2.53	3.7	17.18	3.115
TRINITY_DN28312_c1_g1	2.558	1.35497	1.86722e-09	8.1238e-08	yes	up	48.71	49.67	145.72	167.8	49.19	156.76
TRINITY_DN26340_c0_g4	0.196	-2.34746	1.87209e-09	8.12639e-08	yes	down	10.55	11	2.61	2.65	10.775	2.63
TRINITY_DN29338_c0_g2	0.169	-2.56208	1.872e-09	8.13527e-08	yes	down	44.98	33.76	9.41	6.07	39.37	7.74
TRINITY_DN35431_c0_g2	0.352	-1.50813	1.88752e-09	8.18398e-08	yes	down	35.8	38.2	17.06	15.84	37	16.45
TRINITY_DN34058_c0_g1	0.331	-1.59456	1.89392e-09	8.20238e-08	yes	down	14.18	14.07	5.69	6.26	14.125	5.975
TRINITY_DN30140_c1_g2	0.405	-1.30558	1.90646e-09	8.2473e-08	yes	down	36.7	35.61	18.76	17.79	36.155	18.275
TRINITY_DN37766_c0_g1	0.063	-3.98361	1.91502e-09	8.26548e-08	yes	down	17.59	14.34	3.91	4.39	15.965	4.15
TRINITY_DN30309_c0_g1	5.34	2.41695	1.92051e-09	8.2704e-08	yes	up	7.28	6.26	47.91	47.23	6.77	47.57
TRINITY_DN29649_c0_g1	0.321	-1.6396	1.91406e-09	8.27075e-08	yes	down	14.21	14.11	5.55	5.96	14.16	5.755
TRINITY_DN36216_c0_g1	0.351	-1.51163	1.9187e-09	8.27195e-08	yes	down	31.72	22.62	9.6	10.2	27.17	9.9
TRINITY_DN27094_c0_g2	2.914	1.54293	1.94122e-09	8.3501e-08	yes	up	11.9	11.54	42.22	43	11.72	42.61
TRINITY_DN27309_c0_g1	0.267	-1.90454	1.95092e-09	8.37287e-08	yes	down	23.28	23.74	7.81	8.1	23.51	7.955
TRINITY_DN32395_c0_g1	5.177	2.3722	1.94925e-09	8.37516e-08	yes	up	8.27	9.07	54.69	54.39	8.67	54.54
TRINITY_DN26380_c1_g3	0.275	-1.86159	1.96371e-09	8.40876e-08	yes	down	20.78	24.57	6.36	6.02	22.675	6.19
TRINITY_DN34585_c1_g1	0.5	-1.00078	1.96619e-09	8.40988e-08	yes	down	78.37	77.69	52.11	49.76	78.03	50.935
TRINITY_DN27269_c0_g1	0.301	-1.73058	1.96323e-09	8.41618e-08	yes	down	40.49	45.38	15.52	17.65	42.935	16.585
TRINITY_DN30676_c0_g1	0.28	-1.83703	1.97467e-09	8.43664e-08	yes	down	67.53	65.29	24.11	21.82	66.41	22.965
TRINITY_DN36500_c3_g3	0.493	-1.019	1.98136e-09	8.45572e-08	yes	down	1016.66	955.78	584.15	608.15	986.22	596.15
TRINITY_DN28426_c2_g2	0.497	-1.00893	1.99018e-09	8.48386e-08	yes	down	351.13	359.05	215.46	230.87	355.09	223.165
TRINITY_DN27191_c0_g1	0.352	-1.50591	1.99517e-09	8.48608e-08	yes	down	55.01	53.31	22.69	24.93	54.16	23.81
TRINITY_DN36875_c1_g1	3.107	1.63564	1.99459e-09	8.4931e-08	yes	up	8.1	7.55	35.7	32.38	7.825	34.04
TRINITY_DN35639_c0_g4	0.343	-1.54176	2.00453e-09	8.51634e-08	yes	down	65.24	59.51	22.1	21.57	62.375	21.835
TRINITY_DN33950_c0_g4	12.496	3.64344	2.01099e-09	8.52471e-08	yes	up	0.96	0.89	13.35	13.86	0.925	13.605
TRINITY_DN22883_c0_g1	0.188	-2.41095	2.01036e-09	8.53157e-08	yes	down	9.72	9.39	2.01	2.48	9.555	2.245
TRINITY_DN28985_c3_g2	0.348	-1.52382	2.01798e-09	8.5448e-08	yes	down	87.12	92.92	37.6	38.95	90.02	38.275
TRINITY_DN27857_c0_g1	0.384	-1.38027	2.04355e-09	8.64345e-08	yes	down	108.64	102.72	49.18	51.81	105.68	50.495
TRINITY_DN34118_c0_g2	0.146	-2.77315	2.04648e-09	8.64622e-08	yes	down	95.3	80.39	17.92	13.6	87.845	15.76
TRINITY_DN23435_c0_g1	0.286	-1.80366	2.06958e-09	8.71471e-08	yes	down	51.12	47.75	16.51	18.84	49.435	17.675
TRINITY_DN33848_c1_g1	0.313	-1.6747	2.06823e-09	8.7187e-08	yes	down	57.58	58.38	23.3	22.05	57.98	22.675
TRINITY_DN35564_c2_g2	12.389	3.63095	2.06745e-09	8.72508e-08	yes	up	1.19	2.75	26.01	36.41	1.97	31.21
TRINITY_DN29835_c0_g1	0.451	-1.14782	2.07612e-09	8.7326e-08	yes	down	69.76	69.59	39.01	41.47	69.675	40.24
TRINITY_DN31417_c0_g1	0.457	-1.12983	2.09131e-09	8.78674e-08	yes	down	196.97	213.04	115.78	112.29	205.005	114.035
TRINITY_DN32749_c0_g1	0.344	-1.53831	2.11304e-09	8.86823e-08	yes	down	43.26	41.72	18.72	19.27	42.49	18.995
TRINITY_DN24299_c0_g1	0.427	-1.22767	2.12431e-09	8.90571e-08	yes	down	163.07	157.08	88.26	86.97	160.075	87.615
TRINITY_DN30376_c2_g1	0.444	-1.17238	2.13175e-09	8.92702e-08	yes	down	63.25	66.67	35.82	36.79	64.96	36.305
TRINITY_DN30849_c1_g1	0.232	-2.10861	2.14243e-09	8.95202e-08	yes	down	51.18	55.1	13.6	16.8	53.14	15.2
TRINITY_DN38249_c2_g5	0.334	-1.58359	2.15164e-09	8.98061e-08	yes	down	17.27	16.5	7.05	7.04	16.885	7.045
TRINITY_DN28128_c2_g3	0.488	-1.03458	2.16372e-09	9.02112e-08	yes	down	367.97	350.73	216.84	216.67	359.35	216.755
TRINITY_DN28201_c4_g3	0.308	-1.69819	2.17117e-09	9.04226e-08	yes	down	94.52	94.45	32.59	39.25	94.485	35.92
TRINITY_DN33016_c1_g1	0.298	-1.7465	2.21973e-09	9.21419e-08	yes	down	28.6	24.86	8.73	9.64	26.73	9.185
TRINITY_DN37072_c0_g2	0.369	-1.43908	2.2192e-09	9.22205e-08	yes	down	46.34	42.4	20	20.88	44.37	20.44
TRINITY_DN29836_c0_g2	0.3	-1.73522	2.24483e-09	9.30821e-08	yes	down	20.71	20.47	7.72	7.82	20.59	7.77
TRINITY_DN23619_c0_g1	0.192	-2.38099	2.2513e-09	9.32487e-08	yes	down	37.22	34.56	9.42	8.56	35.89	8.99
TRINITY_DN29691_c0_g2	0.296	-1.75473	2.28051e-09	9.43554e-08	yes	down	23.47	25.6	9.69	8.77	24.535	9.23
TRINITY_DN27158_c1_g1	0.443	-1.17415	2.30527e-09	9.50694e-08	yes	down	79.62	72.45	43.9	43.68	76.035	43.79
TRINITY_DN29270_c0_g1	2.169	1.11696	2.30497e-09	9.516e-08	yes	up	120.44	114.89	304.95	327.8	117.665	316.375
TRINITY_DN34676_c0_g5	0.467	-1.09988	2.30306e-09	9.51848e-08	yes	down	105.01	97.73	57.12	59.56	101.37	58.34
TRINITY_DN34112_c1_g1	0.149	-2.74947	2.31084e-09	9.51956e-08	yes	down	27.66	25.83	5.15	3.5	26.745	4.325
TRINITY_DN26327_c0_g1	0.303	-1.72321	2.32855e-09	9.56141e-08	yes	down	29.68	29.88	11.86	11.54	29.78	11.7
TRINITY_DN26897_c3_g1	7.165	2.84099	2.32607e-09	9.56157e-08	yes	up	3.21	2.15	22.51	25.5	2.68	24.005
TRINITY_DN29291_c0_g1	0.216	-2.21139	2.33291e-09	9.56897e-08	yes	down	15.55	14.26	4.2	3.73	14.905	3.965
TRINITY_DN35413_c1_g3	0.069	-3.8561	2.35932e-09	9.59441e-08	yes	down	68.09	89.07	4.78	8.68	78.58	6.73
TRINITY_DN31638_c2_g4	0.184	-2.44404	2.34789e-09	9.59932e-08	yes	down	22.39	20.11	4.45	5.13	21.25	4.79
TRINITY_DN26281_c4_g3	2.398	1.26193	2.34316e-09	9.60063e-08	yes	up	20.62	21.04	60.08	59.58	20.83	59.83
TRINITY_DN27981_c0_g1	4.813	2.26692	2.35866e-09	9.60199e-08	yes	up	4.77	4.23	26.56	26.76	4.5	26.66
TRINITY_DN27807_c1_g3	3.451	1.78705	2.34709e-09	9.60638e-08	yes	up	4.52	4.01	18.13	18.64	4.265	18.385
TRINITY_DN30542_c0_g2	0.369	-1.43803	2.35728e-09	9.60669e-08	yes	down	22.75	18.65	8.14	8.56	20.7	8.35
TRINITY_DN27748_c0_g1	0.371	-1.42938	2.35586e-09	9.61121e-08	yes	down	61.84	64.53	29.22	31.09	63.185	30.155
TRINITY_DN30424_c1_g2	0.299	-1.74051	2.35532e-09	9.61933e-08	yes	down	48.07	42.69	16.08	17.9	45.38	16.99
TRINITY_DN37967_c3_g1	0.358	-1.48056	2.37346e-09	9.63126e-08	yes	down	30.55	26.56	14.16	15.4	28.555	14.78
TRINITY_DN35661_c0_g1	0.314	-1.67337	2.37191e-09	9.63528e-08	yes	down	15.72	14.6	5.61	6.33	15.16	5.97
TRINITY_DN36201_c2_g2	2.636	1.39858	2.40679e-09	9.75611e-08	yes	up	26.51	26.11	83.35	92.88	26.31	88.115
TRINITY_DN34018_c0_g1	2.578	1.36648	2.42805e-09	9.83179e-08	yes	up	28.08	27.05	86.39	89.72	27.565	88.055
TRINITY_DN32436_c0_g1	2.448	1.29148	2.43522e-09	9.85031e-08	yes	up	16.55	18.77	54.32	56.49	17.66	55.405
TRINITY_DN28316_c0_g1	0.047	-4.41101	2.44977e-09	9.88811e-08	yes	down	817.03	1218.84	45.17	74.56	1017.93	59.865
TRINITY_DN27709_c2_g4	0.307	-1.7053	2.44805e-09	9.8917e-08	yes	down	64.99	73.26	23.68	29.39	69.125	26.535
TRINITY_DN34359_c0_g1	0.258	-1.95481	2.46254e-09	9.92913e-08	yes	down	120.91	149.57	38.1	51.48	135.24	44.79
TRINITY_DN33686_c3_g1	2.276	1.18623	2.47018e-09	9.94936e-08	yes	up	34.2	36.72	100.36	99.72	35.46	100.04
TRINITY_DN31763_c0_g1	0.493	-1.02057	2.48917e-09	1.00152e-07	yes	down	217.39	222.68	119.75	124.18	220.035	121.965
TRINITY_DN24014_c1_g1	0.045	-4.47922	2.49543e-09	1.00298e-07	yes	down	16.76	14.47	0.6	1.02	15.615	0.81
TRINITY_DN22720_c0_g1	0.078	-3.67794	2.50462e-09	1.00561e-07	yes	down	30.5	29.73	2.28	3.48	30.115	2.88
TRINITY_DN29246_c0_g2	0.412	-1.27902	2.51979e-09	1.01063e-07	yes	down	515.79	457.51	245.75	250.02	486.65	247.885
TRINITY_DN27749_c0_g1	0.302	-1.72971	2.53399e-09	1.01525e-07	yes	down	9.93	11.64	4.03	4.72	10.785	4.375
TRINITY_DN28975_c1_g1	0.289	-1.78916	2.54416e-09	1.01718e-07	yes	down	51.51	46.11	16.16	18.62	48.81	17.39
TRINITY_DN35504_c0_g2	0.345	-1.53429	2.5469e-09	1.01721e-07	yes	down	74.64	83.71	30.52	35.96	79.175	33.24
TRINITY_DN32542_c0_g1	3.414	1.77137	2.59893e-09	1.03581e-07	yes	up	9.4	9.03	37.62	40.9	9.215	39.26
TRINITY_DN26094_c0_g1	0.427	-1.22678	2.61646e-09	1.0417e-07	yes	down	129.26	160.53	54.91	89.75	144.895	72.33
TRINITY_DN28740_c0_g2	0.394	-1.3445	2.62386e-09	1.04246e-07	yes	down	262.96	247.37	113.41	126.34	255.165	119.875
TRINITY_DN36783_c3_g1	0.259	-1.94673	2.62857e-09	1.04324e-07	yes	down	11.81	12.78	4.13	3.73	12.295	3.93
TRINITY_DN35230_c0_g1	0.374	-1.41904	2.66422e-09	1.05629e-07	yes	down	18.43	34.37	8.79	28.08	26.4	18.435
TRINITY_DN33241_c0_g1	2.91	1.54116	2.66751e-09	1.05649e-07	yes	up	24.36	24.31	86.87	88.52	24.335	87.695
TRINITY_DN34951_c0_g1	0.497	-1.0075	2.67279e-09	1.05748e-07	yes	down	70.55	69.4	42.75	47.7	69.975	45.225
TRINITY_DN36146_c0_g2	0.315	-1.66668	2.69855e-09	1.06656e-07	yes	down	39.09	36.23	13.38	15.69	37.66	14.535
TRINITY_DN33959_c0_g1	0.298	-1.749	2.71199e-09	1.06964e-07	yes	down	16	16.08	7.5	6.61	16.04	7.055
TRINITY_DN35525_c1_g2	5.018	2.32714	2.71824e-09	1.06989e-07	yes	up	2.73	3.27	17.73	20.58	3	19.155
TRINITY_DN35179_c0_g2	0.238	-2.07183	2.71008e-09	1.07e-07	yes	down	11.46	12.23	3.17	2.85	11.845	3.01
TRINITY_DN25652_c0_g1	0.36	-1.4735	2.71745e-09	1.07068e-07	yes	down	44.88	42.2	19.21	19.84	43.54	19.525
TRINITY_DN31078_c0_g1	0.18	-2.4737	2.75341e-09	1.08149e-07	yes	down	45.55	50.76	8.52	12.13	48.155	10.325
TRINITY_DN25043_c0_g1	0.442	-1.17717	2.75126e-09	1.08176e-07	yes	down	1590.75	1485.51	835.92	810.06	1538.13	822.99
TRINITY_DN31567_c0_g2	0.453	-1.14135	2.759e-09	1.08257e-07	yes	down	87.45	81.39	47.04	49.28	84.42	48.16
TRINITY_DN26722_c0_g6	0.049	-4.35001	2.76789e-09	1.08493e-07	yes	down	11.14	9.9	0.67	0.61	10.52	0.64
TRINITY_DN37635_c2_g3	0.397	-1.33439	2.78525e-09	1.09061e-07	yes	down	103.18	107.09	48.05	50.81	105.135	49.43
TRINITY_DN37068_c1_g2	0.135	-2.88882	2.79575e-09	1.0936e-07	yes	down	11.15	10.6	1.85	1.53	10.875	1.69
TRINITY_DN35373_c1_g1	2.372	1.24608	2.80412e-09	1.09574e-07	yes	up	21.39	20.52	59.65	64.77	20.955	62.21
TRINITY_DN28254_c0_g5	2.171	1.11804	2.8189e-09	1.10039e-07	yes	up	40.87	42.54	111.94	116.09	41.705	114.015
TRINITY_DN35063_c0_g5	0.248	-2.01064	2.8276e-09	1.10265e-07	yes	down	29.01	35.83	8.78	10.41	32.42	9.595
TRINITY_DN24428_c0_g1	2.363	1.24057	2.87973e-09	1.12183e-07	yes	up	37.68	33.37	102.36	106.31	35.525	104.335
TRINITY_DN28643_c1_g2	0.239	-2.06677	2.89994e-09	1.12854e-07	yes	down	38.69	41.62	10.73	13.83	40.155	12.28
TRINITY_DN33675_c0_g1	0.365	-1.45339	2.91467e-09	1.12964e-07	yes	down	39.88	40.25	19.94	18.18	40.065	19.06
TRINITY_DN36139_c0_g1	0.367	-1.4467	2.92098e-09	1.12978e-07	yes	down	144.03	148.05	63.15	70.1	146.04	66.625
TRINITY_DN37613_c0_g1	0.39	-1.35876	2.91861e-09	1.13002e-07	yes	down	21.64	19.5	8.69	9.48	20.57	9.085
TRINITY_DN35292_c2_g1	0.414	-1.27354	2.90981e-09	1.13007e-07	yes	down	40.9	42.22	19.52	19.64	41.56	19.58
TRINITY_DN36615_c1_g2	0.385	-1.37778	2.91282e-09	1.13008e-07	yes	down	29.23	28.67	13	13.67	28.95	13.335
TRINITY_DN30101_c0_g3	0.447	-1.1627	2.90923e-09	1.131e-07	yes	down	42.34	44.24	23.9	24.35	43.29	24.125
TRINITY_DN26065_c2_g9	0.328	-1.60672	2.94351e-09	1.13734e-07	yes	down	90.81	88.13	34.74	37.17	89.47	35.955
TRINITY_DN26649_c0_g3	2.047	1.03326	2.95662e-09	1.14124e-07	yes	up	85.46	83.5	213.11	216.99	84.48	215.05
TRINITY_DN26279_c0_g2	0.281	-1.83108	2.96339e-09	1.1427e-07	yes	down	37.34	35.63	12.35	12.74	36.485	12.545
TRINITY_DN37980_c0_g1	0.478	-1.0657	3.02962e-09	1.16705e-07	yes	down	145.76	140.4	83.21	84.55	143.08	83.88
TRINITY_DN33346_c0_g3	0.408	-1.29309	3.05289e-09	1.17363e-07	yes	down	99.46	96.43	50.74	48.95	97.945	49.845
TRINITY_DN31618_c1_g1	0.425	-1.23571	3.05074e-09	1.17399e-07	yes	down	182.8	203.81	98.9	102.28	193.305	100.59
TRINITY_DN32484_c0_g1	2.604	1.3808	3.06144e-09	1.17573e-07	yes	up	12.65	13.1	41.93	41.31	12.875	41.62
TRINITY_DN35523_c3_g2	0.33	-1.59909	3.0806e-09	1.18189e-07	yes	down	56.7	54.98	23.93	21.48	55.84	22.705
TRINITY_DN36938_c0_g1	3.535	1.82181	3.09358e-09	1.18567e-07	yes	up	7.37	7.97	34.47	33.92	7.67	34.195
TRINITY_DN38076_c0_g1	0.151	-2.72373	3.10678e-09	1.18953e-07	yes	down	25.71	22.99	3.88	5.26	24.35	4.57
TRINITY_DN38422_c4_g1	0.365	-1.45599	3.1108e-09	1.18987e-07	yes	down	63.2	64.79	26.62	28.59	63.995	27.605
TRINITY_DN28976_c0_g2	0.054	-4.19878	3.12982e-09	1.19594e-07	yes	down	12.15	14.49	0.8	0.99	13.32	0.895
TRINITY_DN26973_c1_g1	2.942	1.55704	3.18576e-09	1.21488e-07	yes	up	8.64	8.53	32.18	31.36	8.585	31.77
TRINITY_DN36865_c0_g1	0.466	-1.10059	3.25109e-09	1.23855e-07	yes	down	30.87	31.04	15.5	16.3	30.955	15.9
TRINITY_DN28460_c2_g3	260.94	8.02758	3.29391e-09	1.2536e-07	yes	up	0	0.05	11.82	11.04	0.025	11.43
TRINITY_DN29948_c0_g1	0.5	-1.00097	3.43331e-09	1.30144e-07	yes	down	89.73	93.39	56.1	53.92	91.56	55.01
TRINITY_DN35028_c0_g2	0.471	-1.08557	3.43936e-09	1.30243e-07	yes	down	47.56	47.09	31.39	28.22	47.325	29.805
TRINITY_DN24448_c0_g1	4.976	2.31513	3.46746e-09	1.31176e-07	yes	up	5.25	6.36	34.44	35.37	5.805	34.905
TRINITY_DN38508_c12_g2	0.305	-1.71083	3.49106e-09	1.31938e-07	yes	down	11.11	12.97	4.63	4.58	12.04	4.605
TRINITY_DN34643_c1_g2	0.278	-1.84646	3.50308e-09	1.31998e-07	yes	down	23.81	26.45	8.47	8.97	25.13	8.72
TRINITY_DN29025_c0_g3	0.23	-2.12275	3.49968e-09	1.32001e-07	yes	down	23.56	27.12	7.12	6.99	25.34	7.055
TRINITY_DN32133_c1_g2	0.158	-2.66176	3.53458e-09	1.3279e-07	yes	down	133.26	107.83	23.59	26.09	120.545	24.84
TRINITY_DN37262_c0_g1	0.116	-3.10168	3.53227e-09	1.32834e-07	yes	down	13.8	15.94	1.79	2.42	14.87	2.105
TRINITY_DN27495_c0_g2	0.141	-2.82881	3.54399e-09	1.33012e-07	yes	down	12.7	13.36	2.04	2.34	13.03	2.19
TRINITY_DN37623_c3_g3	0.419	-1.25594	3.56329e-09	1.33472e-07	yes	down	225.87	217	116.48	114.57	221.435	115.525
TRINITY_DN29672_c0_g1	0.403	-1.31109	3.56685e-09	1.33474e-07	yes	down	63.22	60	29.43	31.39	61.61	30.41
TRINITY_DN36652_c2_g1	0.347	-1.52819	3.56164e-09	1.33542e-07	yes	down	685.83	539.2	275.98	274.12	612.515	275.05
TRINITY_DN31620_c1_g1	0.429	-1.22259	3.5751e-09	1.33651e-07	yes	down	58.45	58.08	30.35	31.5	58.265	30.925
TRINITY_DN37361_c3_g3	0.213	-2.23405	3.5966e-09	1.34323e-07	yes	down	48.22	44.55	13.09	11.22	46.385	12.155
TRINITY_DN35324_c0_g1	2.18	1.1246	3.61939e-09	1.34908e-07	yes	up	33.53	34.48	86.8	95.95	34.005	91.375
TRINITY_DN28277_c0_g4	0.426	-1.23239	3.61659e-09	1.34936e-07	yes	down	53.1	50.18	27.46	27.51	51.64	27.485
TRINITY_DN37614_c0_g1	0.314	-1.67302	3.63205e-09	1.35248e-07	yes	down	15.58	18.47	6.79	8.04	17.025	7.415
TRINITY_DN35312_c1_g1	2.637	1.39903	3.64187e-09	1.3548e-07	yes	up	27.55	23.99	86.25	83.46	25.77	84.855
TRINITY_DN26528_c0_g1	0.024	-5.35838	3.69657e-09	1.37381e-07	yes	down	9.53	9.81	0.15	0.4	9.67	0.275
TRINITY_DN34197_c3_g1	2.68	1.42249	3.70032e-09	1.37386e-07	yes	up	15.33	15.98	51.27	53.23	15.655	52.25
TRINITY_DN28034_c1_g1	0.161	-2.63232	3.70684e-09	1.37494e-07	yes	down	7	7.97	1.3	1.87	7.485	1.585
TRINITY_DN28336_c0_g1	0.311	-1.68351	3.71304e-09	1.37589e-07	yes	down	18.18	18.43	6.86	7.54	18.305	7.2
TRINITY_DN32796_c1_g1	0.299	-1.73976	3.72489e-09	1.37893e-07	yes	down	16.73	14.66	5.2	4.92	15.695	5.06
TRINITY_DN29845_c0_g5	0.07	-3.82908	3.74905e-09	1.38653e-07	yes	down	5.18	5.12	0.52	0.32	5.15	0.42
TRINITY_DN32075_c0_g1	3.365	1.75079	3.77677e-09	1.39542e-07	yes	up	4.89	7.5	24.47	23.2	6.195	23.835
TRINITY_DN26555_c1_g1	0.177	-2.4979	3.78352e-09	1.39656e-07	yes	down	12.53	12.44	2.57	3.06	12.485	2.815
TRINITY_DN32255_c0_g1	0.224	-2.15556	3.81502e-09	1.40409e-07	yes	down	13	10.63	3.34	2.71	11.815	3.025
TRINITY_DN27857_c2_g1	0.089	-3.49655	3.83464e-09	1.40994e-07	yes	down	16.66	16.49	1.62	1.99	16.575	1.805
TRINITY_DN23765_c0_g1	0.434	-1.20261	3.84747e-09	1.41329e-07	yes	down	88.04	85.63	44.71	48.99	86.835	46.85
TRINITY_DN36252_c0_g3	2.997	1.58337	3.87294e-09	1.42128e-07	yes	up	7.1	7.68	29.16	28.2	7.39	28.68
TRINITY_DN32397_c0_g1	0.37	-1.43452	3.91523e-09	1.43402e-07	yes	down	21.55	23.2	10.74	10.74	22.375	10.74
TRINITY_DN36860_c1_g1	0.371	-1.42974	3.91271e-09	1.43449e-07	yes	down	101.55	104.17	44.73	48.51	102.86	46.62
TRINITY_DN28653_c4_g1	0.192	-2.37747	3.93844e-09	1.44113e-07	yes	down	12.8	12.38	2.71	3.22	12.59	2.965
TRINITY_DN32056_c0_g2	0.083	-3.58336	3.95134e-09	1.44446e-07	yes	down	145.92	153.3	14.87	20.83	149.61	17.85
TRINITY_DN26027_c0_g1	2.136	1.09468	3.96883e-09	1.44946e-07	yes	up	55.29	54	143.41	149.17	54.645	146.29
TRINITY_DN25333_c0_g1	0.356	-1.48959	3.98563e-09	1.4542e-07	yes	down	21.82	22.28	9.61	10.71	22.05	10.16
TRINITY_DN33599_c0_g2	0.166	-2.59171	4.01769e-09	1.46449e-07	yes	down	51.41	65.9	10.16	14.05	58.655	12.105
TRINITY_DN35757_c0_g1	0.306	-1.7092	4.06149e-09	1.47762e-07	yes	down	16.52	18.06	6.69	7.45	17.29	7.07
TRINITY_DN31493_c1_g2	3.94	1.97821	4.06904e-09	1.47895e-07	yes	up	3.1	2.84	16.15	15.08	2.97	15.615
TRINITY_DN31022_c0_g1	0.395	-1.33979	4.09628e-09	1.48601e-07	yes	down	28.44	27.69	13.31	13.94	28.065	13.625
TRINITY_DN29032_c1_g1	0.439	-1.18717	4.13091e-09	1.49429e-07	yes	down	71.47	69.36	37.2	39.96	70.415	38.58
TRINITY_DN28441_c1_g1	3.418	1.77333	4.12769e-09	1.49455e-07	yes	up	14.09	15.84	54.73	56.91	14.965	55.82
TRINITY_DN28772_c0_g1	3.952	1.98263	4.1397e-09	1.49462e-07	yes	up	13.68	11.27	53.68	65.67	12.475	59.675
TRINITY_DN35268_c0_g1	0.107	-3.22177	4.13791e-09	1.4954e-07	yes	down	9.9	7.78	0.95	1.23	8.84	1.09
TRINITY_DN25783_c0_g2	0.369	-1.43881	4.15332e-09	1.49811e-07	yes	down	79.27	80.15	34.5	37.69	79.71	36.095
TRINITY_DN34017_c0_g1	2.791	1.48099	4.16023e-09	1.49918e-07	yes	up	11.29	11.44	38.42	43.58	11.365	41
TRINITY_DN31375_c0_g4	0.198	-2.33506	4.1871e-09	1.50458e-07	yes	down	19.52	16.98	4.49	4.07	18.25	4.28
TRINITY_DN30505_c1_g2	2.643	1.4024	4.17974e-09	1.50478e-07	yes	up	9.15	9.64	29.62	30.75	9.395	30.185
TRINITY_DN36691_c1_g1	0.402	-1.31376	4.18577e-09	1.50553e-07	yes	down	58.96	63.5	30.43	29.39	61.23	29.91
TRINITY_DN27370_c1_g1	0.449	-1.15617	4.20413e-09	1.50928e-07	yes	down	111.11	107.96	59.62	62.46	109.535	61.04
TRINITY_DN38240_c3_g3	0.319	-1.64995	4.21113e-09	1.51036e-07	yes	down	13.98	12.83	5.46	5.22	13.405	5.34
TRINITY_DN38279_c1_g2	0.326	-1.61511	4.21712e-09	1.51108e-07	yes	down	20.62	22.44	10.17	10.89	21.53	10.53
TRINITY_DN28814_c0_g1	2.075	1.0532	4.22683e-09	1.51313e-07	yes	up	124.55	117.53	303.6	324.63	121.04	314.115
TRINITY_DN35802_c1_g3	4.408	2.14013	4.27093e-09	1.52748e-07	yes	up	5.4	4.42	25.66	28.16	4.91	26.91
TRINITY_DN36950_c0_g3	2.036	1.02575	4.30895e-09	1.53963e-07	yes	up	183.19	177.9	457.42	464.34	180.545	460.88
TRINITY_DN27854_c1_g1	0.435	-1.20142	4.34106e-09	1.54964e-07	yes	down	62.31	70.69	33.7	36.61	66.5	35.155
TRINITY_DN38317_c1_g2	3.015	1.59236	4.36947e-09	1.55832e-07	yes	up	17.01	16.72	66.46	66.99	16.865	66.725
TRINITY_DN26669_c3_g2	0.333	-1.58667	4.39186e-09	1.56484e-07	yes	down	26.95	23.38	10.19	10.51	25.165	10.35
TRINITY_DN35486_c1_g1	0.252	-1.98871	4.39657e-09	1.56505e-07	yes	down	69.25	58.9	20.02	19.15	64.075	19.585
TRINITY_DN34948_c1_g4	0.46	-1.1213	4.4318e-09	1.57464e-07	yes	down	94.76	93.5	42.16	57.75	94.13	49.955
TRINITY_DN36796_c0_g1	0.442	-1.17795	4.42799e-09	1.57476e-07	yes	down	35.68	38.83	18.34	18.63	37.255	18.485
TRINITY_DN27881_c0_g1	0.278	-1.84923	4.45676e-09	1.58055e-07	yes	down	17.75	19.47	5.85	5.6	18.61	5.725
TRINITY_DN35076_c4_g3	0.279	-1.84277	4.45274e-09	1.5806e-07	yes	down	33.51	37.66	13.2	11.77	35.585	12.485
TRINITY_DN27655_c0_g5	0.075	-3.74033	4.487e-09	1.58979e-07	yes	down	6.67	5.33	0.44	0.69	6	0.565
TRINITY_DN27722_c0_g1	0.155	-2.6907	4.53859e-09	1.60209e-07	yes	down	18.32	22.09	3.99	3.77	20.205	3.88
TRINITY_DN25749_c0_g1	0.452	-1.14581	4.53679e-09	1.60294e-07	yes	down	151.17	142.92	81.57	86.45	147.045	84.01
TRINITY_DN36894_c0_g1	0.196	-2.35192	4.5336e-09	1.60331e-07	yes	down	22.1	19.19	4.9	5.32	20.645	5.11
TRINITY_DN29908_c0_g4	3.132	1.64701	4.56895e-09	1.61131e-07	yes	up	13.89	15.11	51.44	61.9	14.5	56.67
TRINITY_DN35952_c0_g4	0.343	-1.54379	4.58808e-09	1.61655e-07	yes	down	76.05	73.37	31.94	31.26	74.71	31.6
TRINITY_DN38041_c4_g2	0.44	-1.18507	4.6018e-09	1.61988e-07	yes	down	149.03	144.75	68.48	87.21	146.89	77.845
TRINITY_DN29165_c1_g1	0.485	-1.04267	4.61956e-09	1.62463e-07	yes	down	122.11	119.89	71.32	74.65	121	72.985
TRINITY_DN32468_c0_g1	2.051	1.03634	4.64145e-09	1.63082e-07	yes	up	33.27	33.74	83.91	83.74	33.505	83.825
TRINITY_DN37455_c0_g1	0.396	-1.33816	4.6555e-09	1.63425e-07	yes	down	14.61	14.59	6.6	6.44	14.6	6.52
TRINITY_DN38152_c1_g2	0.307	-1.70566	4.75376e-09	1.66566e-07	yes	down	11.02	12.07	4.55	4.28	11.545	4.415
TRINITY_DN38368_c3_g5	0.337	-1.56961	4.77323e-09	1.67094e-07	yes	down	66.63	64.14	27.61	31.6	65.385	29.605
TRINITY_DN33909_c2_g1	4.627	2.2101	4.82072e-09	1.68601e-07	yes	up	2.8	2.63	16.29	16.46	2.715	16.375
TRINITY_DN30143_c0_g1	0.417	-1.26217	4.83303e-09	1.68876e-07	yes	down	78.78	72.69	35.92	37.75	75.735	36.835
TRINITY_DN32635_c3_g1	0.202	-2.30725	4.86245e-09	1.69748e-07	yes	down	18.69	18.61	3.93	6.08	18.65	5.005
TRINITY_DN38003_c0_g1	0.228	-2.13323	4.86897e-09	1.69819e-07	yes	down	21.66	20.75	5.27	6.06	21.205	5.665
TRINITY_DN32564_c1_g2	0.371	-1.42917	4.88248e-09	1.70134e-07	yes	down	53.08	50.62	22.22	23.4	51.85	22.81
TRINITY_DN36599_c1_g1	0.161	-2.63794	4.89688e-09	1.7048e-07	yes	down	21.65	23.49	3.01	5.52	22.57	4.265
TRINITY_DN33636_c1_g1	2.815	1.49309	4.90889e-09	1.70741e-07	yes	up	6.88	6.08	24.65	16.65	6.48	20.65
TRINITY_DN31686_c0_g1	0.421	-1.24781	4.93694e-09	1.7156e-07	yes	down	61.79	69.79	33.98	36.25	65.79	35.115
TRINITY_DN26971_c0_g4	0.244	-2.03583	4.94831e-09	1.71641e-07	yes	down	77.03	72.12	20.04	24.16	74.575	22.1
TRINITY_DN35629_c0_g1	0.424	-1.23916	4.94694e-09	1.7175e-07	yes	down	34.12	31.83	17.5	18.13	32.975	17.815
TRINITY_DN28079_c1_g2	2.094	1.0662	4.98788e-09	1.72856e-07	yes	up	95.04	99.59	258.63	262.99	97.315	260.81
TRINITY_DN32547_c3_g4	3.203	1.67953	5.12235e-09	1.77031e-07	yes	up	18.41	17.58	66.81	75.36	17.995	71.085
TRINITY_DN34889_c0_g1	0.466	-1.10026	5.14367e-09	1.77606e-07	yes	down	75.5	81.46	41.58	43.53	78.48	42.555
TRINITY_DN30347_c1_g1	4.82	2.26889	5.15743e-09	1.7792e-07	yes	up	4.68	4.02	26.4	27.93	4.35	27.165
TRINITY_DN25763_c0_g1	0.232	-2.11085	5.25304e-09	1.80889e-07	yes	down	37.08	36.11	11.76	9.36	36.595	10.56
TRINITY_DN27528_c2_g1	0.481	-1.05674	5.25142e-09	1.80998e-07	yes	down	3129.42	3487.15	1648.17	1965.47	3308.28	1806.82
TRINITY_DN31961_c1_g1	6.737	2.75215	5.26998e-09	1.81144e-07	yes	up	0.92	1.05	8.1	9.57	0.985	8.835
TRINITY_DN26723_c0_g1	4.919	2.29849	5.26618e-09	1.81177e-07	yes	up	3.39	3.91	22.26	22.3	3.65	22.28
TRINITY_DN37247_c1_g1	0.499	-1.00381	5.28696e-09	1.81563e-07	yes	down	39.44	41.98	24	23.45	40.71	23.725
TRINITY_DN30606_c2_g3	0.379	-1.40125	5.33847e-09	1.83002e-07	yes	down	32.84	33.42	15.22	15.04	33.13	15.13
TRINITY_DN34496_c0_g1	0.015	-6.07882	5.36714e-09	1.83653e-07	yes	down	15.11	14.29	0.07	0.44	14.7	0.255
TRINITY_DN33901_c1_g1	0.315	-1.66574	5.36266e-09	1.83665e-07	yes	down	35.12	33.51	14.18	12.72	34.315	13.45
TRINITY_DN33939_c3_g3	0.224	-2.15885	5.38884e-09	1.84229e-07	yes	down	46.46	57.2	12.7	16.17	51.83	14.435
TRINITY_DN31205_c0_g3	0.098	-3.35477	5.39714e-09	1.84347e-07	yes	down	25.99	25.09	3.92	2.28	25.54	3.1
TRINITY_DN27637_c0_g2	0.415	-1.26954	5.4118e-09	1.84682e-07	yes	down	58.99	63.83	33.11	35.27	61.41	34.19
TRINITY_DN37738_c2_g2	0.377	-1.40615	5.45477e-09	1.85981e-07	yes	down	74.73	73.74	31.87	36.77	74.235	34.32
TRINITY_DN29247_c0_g1	4.586	2.19719	5.59382e-09	1.9004e-07	yes	up	2.3	2.08	12.03	13.02	2.19	12.525
TRINITY_DN26084_c0_g2	0.398	-1.32752	5.59223e-09	1.90156e-07	yes	down	77.39	76.52	35.93	41.86	76.955	38.895
TRINITY_DN29073_c0_g1	0.142	-2.81996	5.60752e-09	1.90335e-07	yes	down	10.5	10.21	2.47	2.01	10.355	2.24
TRINITY_DN28729_c2_g1	0.311	-1.68504	5.78146e-09	1.95889e-07	yes	down	54.91	49.33	20.13	18.58	52.12	19.355
TRINITY_DN33835_c1_g2	0.359	-1.47854	5.7977e-09	1.96264e-07	yes	down	72.42	66.93	31.42	30.15	69.675	30.785
TRINITY_DN38372_c3_g2	0.396	-1.33482	5.85319e-09	1.97966e-07	yes	down	17.29	18.23	8.21	9.23	17.76	8.72
TRINITY_DN30420_c2_g1	0.422	-1.24599	5.86085e-09	1.98049e-07	yes	down	86.7	82	43.5	46.03	84.35	44.765
TRINITY_DN26106_c0_g1	2.436	1.28464	5.88736e-09	1.98768e-07	yes	up	60.49	53.81	171.42	172.83	57.15	172.125
TRINITY_DN34990_c1_g2	0.417	-1.26212	5.90459e-09	1.99173e-07	yes	down	103.95	98	49.06	56.47	100.975	52.765
TRINITY_DN36285_c2_g1	0.481	-1.05576	5.93352e-09	1.99793e-07	yes	down	21.85	22.92	12.78	13.99	22.385	13.385
TRINITY_DN31789_c1_g1	2.314	1.21046	5.97781e-09	2.01106e-07	yes	up	16.81	16.92	48.92	49.01	16.865	48.965
TRINITY_DN37358_c0_g2	0.475	-1.07499	5.98542e-09	2.01184e-07	yes	down	149.44	167.17	110.62	108.64	158.305	109.63
TRINITY_DN24894_c0_g1	0.312	-1.6798	6.02242e-09	2.02249e-07	yes	down	60.24	58.41	22.53	22.93	59.325	22.73
TRINITY_DN36039_c1_g1	0.447	-1.16031	6.02886e-09	2.02286e-07	yes	down	27.86	30.41	11.73	15.16	29.135	13.445
TRINITY_DN33849_c0_g2	0.389	-1.36377	6.04991e-09	2.02813e-07	yes	down	28.23	29.88	14.25	13.96	29.055	14.105
TRINITY_DN33599_c0_g1	0.416	-1.26375	6.0741e-09	2.03445e-07	yes	down	110.89	104.86	52.31	59.61	107.875	55.96
TRINITY_DN27674_c0_g2	0.095	-3.39751	6.09132e-09	2.03662e-07	yes	down	12.57	11.49	1.52	1.31	12.03	1.415
TRINITY_DN32752_c1_g1	0.332	-1.59007	6.09045e-09	2.03813e-07	yes	down	28.58	29.2	12.41	10.46	28.89	11.435
TRINITY_DN28668_c1_g3	2.943	1.55752	6.18677e-09	2.06672e-07	yes	up	5.55	5.31	19.07	17.71	5.43	18.39
TRINITY_DN27787_c2_g5	0.061	-4.0244	6.19571e-09	2.06789e-07	yes	down	4.74	4.23	0.42	0.27	4.485	0.345
TRINITY_DN33086_c0_g1	0.252	-1.98696	6.20757e-09	2.07003e-07	yes	down	9.34	12.39	2.89	4.36	10.865	3.625
TRINITY_DN29829_c0_g1	0.218	-2.1985	6.25351e-09	2.08352e-07	yes	down	9.49	9.27	2.53	3.59	9.38	3.06
TRINITY_DN26071_c1_g2	0.42	-1.25123	6.26604e-09	2.08403e-07	yes	down	461.43	429.67	211.63	246.15	445.55	228.89
TRINITY_DN35063_c0_g1	0.201	-2.31508	6.26513e-09	2.08556e-07	yes	down	15.75	19.47	4.41	5.06	17.61	4.735
TRINITY_DN24696_c0_g1	2.258	1.17501	6.29545e-09	2.09198e-07	yes	up	58.69	57.31	155.06	170.29	58	162.675
TRINITY_DN22086_c0_g1	0.181	-2.468	6.34662e-09	2.0998e-07	yes	down	19.28	17.1	3.96	4.19	18.19	4.075
TRINITY_DN35791_c2_g1	2.097	1.06848	6.33479e-09	2.10138e-07	yes	up	16.9	17.76	43.72	47.35	17.33	45.535
TRINITY_DN36632_c4_g1	0.369	-1.43832	6.34648e-09	2.10159e-07	yes	down	218.46	202.9	105.71	101.34	210.68	103.525
TRINITY_DN26195_c1_g1	0.356	-1.49059	6.36406e-09	2.10374e-07	yes	down	28.94	26.14	12.43	12.2	27.54	12.315
TRINITY_DN33654_c2_g7	0.204	-2.29506	6.40106e-09	2.11229e-07	yes	down	36.99	37.33	9.28	9.26	37.16	9.27
TRINITY_DN29876_c0_g1	0.33	-1.59856	6.39922e-09	2.11352e-07	yes	down	56.18	61.55	24.37	23.96	58.865	24.165
TRINITY_DN33141_c1_g2	0.307	-1.70578	6.41556e-09	2.11524e-07	yes	down	35.72	36.15	13.37	13.58	35.935	13.475
TRINITY_DN31715_c0_g1	0.364	-1.45797	6.42905e-09	2.11785e-07	yes	down	98.14	87.3	40	38.86	92.72	39.43
TRINITY_DN25033_c0_g2	0.185	-2.43757	6.4457e-09	2.12149e-07	yes	down	37.77	32.76	7.81	8.35	35.265	8.08
TRINITY_DN32527_c0_g1	0.453	-1.14242	6.45485e-09	2.12267e-07	yes	down	27.47	29.04	15.31	18.56	28.255	16.935
TRINITY_DN26128_c3_g1	2.557	1.35461	6.47864e-09	2.12865e-07	yes	up	24.67	24.3	79.61	76.33	24.485	77.97
TRINITY_DN27698_c1_g1	0.189	-2.40481	6.49484e-09	2.13213e-07	yes	down	18.44	15.33	4.38	6.1	16.885	5.24
TRINITY_DN32332_c0_g5	0.046	-4.45257	6.55028e-09	2.14847e-07	yes	down	2.42	2.42	0.12	0.15	2.42	0.135
TRINITY_DN32068_c1_g1	0.321	-1.64063	6.56708e-09	2.15212e-07	yes	down	17.24	16.79	7.73	6.94	17.015	7.335
TRINITY_DN24787_c1_g2	0.166	-2.59252	6.61323e-09	2.15793e-07	yes	down	16.28	15.03	2.94	3.9	15.655	3.42
TRINITY_DN36325_c2_g6	2.067	1.04784	6.61089e-09	2.15903e-07	yes	up	70.65	70.97	177.97	186.5	70.81	182.235
TRINITY_DN33901_c0_g1	0.284	-1.81375	6.61057e-09	2.16078e-07	yes	down	41.42	39.56	12.61	16.13	40.49	14.37
TRINITY_DN25460_c0_g2	2.693	1.42948	6.61019e-09	2.16252e-07	yes	up	46.84	46.73	148.73	153.84	46.785	151.285
TRINITY_DN29029_c1_g1	8.225	3.04007	6.66473e-09	2.17101e-07	yes	up	1.14	1.56	12.26	15.37	1.35	13.815
TRINITY_DN35175_c0_g2	4.246	2.08605	6.68971e-09	2.17542e-07	yes	up	8.18	7.37	41.24	40.33	7.775	40.785
TRINITY_DN24022_c0_g1	0.111	-3.17464	6.68496e-09	2.17573e-07	yes	down	15.3	12.66	2.45	1.67	13.98	2.06
TRINITY_DN31653_c0_g1	0.422	-1.2451	6.74425e-09	2.19128e-07	yes	down	31.75	31.36	16.15	15.75	31.555	15.95
TRINITY_DN38195_c1_g2	2.91	1.5408	6.8124e-09	2.21153e-07	yes	up	27.22	22.08	104.16	114.64	24.65	109.4
TRINITY_DN35107_c0_g1	2.663	1.41289	6.84832e-09	2.22129e-07	yes	up	18.18	18.79	59.21	61.58	18.485	60.395
TRINITY_DN36464_c0_g1	0.454	-1.13938	6.98744e-09	2.25486e-07	yes	down	86.76	95.38	50.87	52.18	91.07	51.525
TRINITY_DN38511_c1_g4	0.398	-1.32788	6.96905e-09	2.25659e-07	yes	down	53.13	51.31	25.01	26.84	52.22	25.925
TRINITY_DN27549_c0_g3	0.299	-1.74126	6.98744e-09	2.25678e-07	yes	down	128.37	118.67	50.44	43.87	123.52	47.155
TRINITY_DN35047_c0_g2	0.488	-1.03567	6.98379e-09	2.25944e-07	yes	down	446.06	416.93	257.33	262.48	431.495	259.905
TRINITY_DN32197_c0_g1	0.4	-1.32167	7.03631e-09	2.26486e-07	yes	down	19.47	20.36	9.91	10.15	19.915	10.03
TRINITY_DN37885_c0_g3	0.382	-1.38836	7.03066e-09	2.26496e-07	yes	down	23.66	22.5	11.94	11.49	23.08	11.715
TRINITY_DN34397_c0_g1	0.306	-1.70657	7.02987e-09	2.26663e-07	yes	down	15.52	17.9	8.34	6.92	16.71	7.63
TRINITY_DN34170_c1_g1	0.462	-1.11322	7.08172e-09	2.27562e-07	yes	down	43.44	44.88	25.63	25.72	44.16	25.675
TRINITY_DN14409_c0_g1	3.367	1.75142	7.08012e-09	2.27703e-07	yes	up	11.39	11.33	44.88	49.75	11.36	47.315
TRINITY_DN27211_c2_g4	0.305	-1.71455	7.11722e-09	2.28509e-07	yes	down	15.77	16.41	5.71	6.72	16.09	6.215
TRINITY_DN33295_c0_g1	0.418	-1.25822	7.20711e-09	2.312e-07	yes	down	105.93	101.85	58.38	54.15	103.89	56.265
TRINITY_DN29254_c0_g1	0.098	-3.35095	7.21346e-09	2.31208e-07	yes	down	10.73	8.77	1.21	1.02	9.75	1.115
TRINITY_DN33683_c0_g1	0.179	-2.47893	7.25484e-09	2.32143e-07	yes	down	22.73	28.34	6.73	5.49	25.535	6.11
TRINITY_DN28810_c0_g2	0.344	-1.53981	7.25471e-09	2.32334e-07	yes	down	25.37	27.45	10.64	11.94	26.41	11.29
TRINITY_DN34538_c0_g1	2.208	1.14275	7.27643e-09	2.32637e-07	yes	up	36.99	32.87	102.38	107.71	34.93	105.045
TRINITY_DN33322_c2_g2	0.257	-1.95939	7.31021e-09	2.33521e-07	yes	down	41.39	38.75	12.64	13.24	40.07	12.94
TRINITY_DN27808_c2_g3	0.182	-2.45824	7.38081e-09	2.35578e-07	yes	down	26.33	26.65	5.75	5.81	26.49	5.78
TRINITY_DN34220_c0_g1	0.409	-1.29056	7.43656e-09	2.36959e-07	yes	down	52.5	49.73	23.25	23.93	51.115	23.59
TRINITY_DN22728_c0_g1	0.047	-4.42535	7.4341e-09	2.3708e-07	yes	down	25.33	28.07	0.86	2.18	26.7	1.52
TRINITY_DN34391_c0_g1	0.303	-1.72365	7.47494e-09	2.37983e-07	yes	down	87.75	84.66	28.57	35.39	86.205	31.98
TRINITY_DN31396_c2_g2	0.496	-1.01111	7.48714e-09	2.38171e-07	yes	down	73.58	81.9	47.67	46.92	77.74	47.295
TRINITY_DN33395_c1_g2	0.424	-1.2391	7.53584e-09	2.3932e-07	yes	down	34.17	36.31	20.59	21.46	35.24	21.025
TRINITY_DN37899_c1_g4	0.142	-2.81617	7.53577e-09	2.39518e-07	yes	down	280.37	367.16	44.42	68.87	323.765	56.645
TRINITY_DN35654_c0_g1	0.358	-1.48025	7.6006e-09	2.40371e-07	yes	down	13.71	11.91	6.66	5.72	12.81	6.19
TRINITY_DN26951_c0_g1	0.461	-1.11811	7.58545e-09	2.40493e-07	yes	down	89.77	101.73	58.22	58.67	95.75	58.445
TRINITY_DN35462_c0_g3	4.707	2.23488	7.60001e-09	2.40553e-07	yes	up	3.28	3.94	20.52	22.18	3.61	21.35
TRINITY_DN28500_c1_g1	0.23	-2.12296	7.59946e-09	2.40736e-07	yes	down	32.99	29.29	8.03	10.28	31.14	9.155
TRINITY_DN34664_c1_g1	0.258	-1.95422	7.65493e-09	2.41687e-07	yes	down	8.47	9.62	2.94	3.09	9.045	3.015
TRINITY_DN34368_c2_g3	0.392	-1.3509	7.79235e-09	2.45414e-07	yes	down	78.07	77.11	41.88	40.86	77.59	41.37
TRINITY_DN33749_c2_g1	0.492	-1.02427	7.78942e-09	2.45525e-07	yes	down	67.22	75.19	45.88	42.69	71.205	44.285
TRINITY_DN33902_c0_g3	3.707	1.8903	7.85688e-09	2.47241e-07	yes	up	8.05	7.42	33.83	37.15	7.735	35.49
TRINITY_DN35603_c0_g1	0.467	-1.0973	7.91719e-09	2.48521e-07	yes	down	103.36	120.38	59.01	58.74	111.87	58.875
TRINITY_DN36420_c0_g1	0.329	-1.60174	7.97261e-09	2.49436e-07	yes	down	13.94	14	5.54	5.37	13.97	5.455
TRINITY_DN23288_c0_g1	0.057	-4.1361	7.97128e-09	2.496e-07	yes	down	15.14	13.29	0.99	0.98	14.215	0.985
TRINITY_DN34061_c1_g6	0.189	-2.40046	7.96874e-09	2.49727e-07	yes	down	8.33	8.33	1.79	2.14	8.33	1.965
TRINITY_DN35937_c0_g1	0.358	-1.48058	8.07407e-09	2.52403e-07	yes	down	52.61	55.93	25.12	22	54.27	23.56
TRINITY_DN26283_c0_g1	2.105	1.07392	8.10818e-09	2.52845e-07	yes	up	47.83	42.78	114.58	119.9	45.305	117.24
TRINITY_DN32675_c0_g1	0.356	-1.48834	8.10574e-09	2.52976e-07	yes	down	32.65	40.41	16.4	16.58	36.53	16.49
TRINITY_DN36540_c0_g3	0.414	-1.27127	8.10007e-09	2.53007e-07	yes	down	34.09	34.36	23.58	28.81	34.225	26.195
TRINITY_DN31813_c0_g1	0.439	-1.18649	8.1229e-09	2.53096e-07	yes	down	36.83	36.64	20.03	19.81	36.735	19.92
TRINITY_DN24342_c0_g2	0.319	-1.65022	8.13408e-09	2.53237e-07	yes	down	50.9	50.53	19.47	20.26	50.715	19.865
TRINITY_DN35101_c1_g2	2.353	1.2346	8.22018e-09	2.55498e-07	yes	up	51.17	57.17	155.64	159.08	54.17	157.36
TRINITY_DN36716_c0_g1	0.393	-1.34815	8.21426e-09	2.55524e-07	yes	down	61.14	60.02	28.58	32.58	60.58	30.58
TRINITY_DN27872_c0_g5	2.704	1.43507	8.35503e-09	2.59265e-07	yes	up	7.66	7.47	25.04	27.5	7.565	26.27
TRINITY_DN38144_c4_g1	4.289	2.10061	8.39915e-09	2.60422e-07	yes	up	7.3	4.59	34.41	35.01	5.945	34.71
TRINITY_DN29784_c1_g1	0.2	-2.3205	8.42918e-09	2.6114e-07	yes	down	7.63	6.87	1.83	1.5	7.25	1.665
TRINITY_DN27337_c0_g2	2.697	1.4316	8.47586e-09	2.62158e-07	yes	up	23.03	21.6	71.88	80.8	22.315	76.34
TRINITY_DN32609_c2_g2	0.422	-1.24378	8.47559e-09	2.62363e-07	yes	down	33.55	32.73	17.62	18.79	33.14	18.205
TRINITY_DN26471_c2_g6	0.222	-2.17234	8.50049e-09	2.62706e-07	yes	down	41.77	50.37	13.48	17.95	46.07	15.715
TRINITY_DN28807_c1_g2	0.385	-1.37859	8.56827e-09	2.64585e-07	yes	down	29.62	30.85	12.99	13.47	30.235	13.23
TRINITY_DN27501_c0_g1	0.36	-1.47353	8.57932e-09	2.64712e-07	yes	down	42.98	39.61	17.59	19.74	41.295	18.665
TRINITY_DN29281_c1_g1	2.651	1.4066	8.60889e-09	2.65193e-07	yes	up	4.87	5.39	16.86	17.19	5.13	17.025
TRINITY_DN33447_c0_g4	3.797	1.92484	8.62653e-09	2.65521e-07	yes	up	4	4.55	18.56	23.98	4.275	21.27
TRINITY_DN32082_c1_g1	9.027	3.17431	8.64054e-09	2.65522e-07	yes	up	0.79	0.65	7.71	8.4	0.72	8.055
TRINITY_DN23973_c0_g1	9.298	3.21685	8.63985e-09	2.65716e-07	yes	up	1.03	1.14	11.48	13.63	1.085	12.555
TRINITY_DN34851_c1_g3	0.407	-1.2965	8.71399e-09	2.67346e-07	yes	down	45.14	43.47	22.01	22.95	44.305	22.48
TRINITY_DN33340_c0_g1	0.33	-1.60089	8.73323e-09	2.6772e-07	yes	down	17.68	17.77	11.34	6.97	17.725	9.155
TRINITY_DN31707_c1_g1	0.372	-1.42505	8.75203e-09	2.6808e-07	yes	down	26.65	24.38	10.09	11.51	25.515	10.8
TRINITY_DN28701_c0_g1	0.081	-3.62689	8.86196e-09	2.70792e-07	yes	down	3.77	3.01	0.36	0.34	3.39	0.35
TRINITY_DN33371_c2_g1	0.424	-1.23704	8.85934e-09	2.7093e-07	yes	down	67.97	63.77	34.56	33.31	65.87	33.935
TRINITY_DN26597_c1_g6	0.369	-1.43957	8.85262e-09	2.70943e-07	yes	down	24.23	26.42	10.92	12.46	25.325	11.69
TRINITY_DN27766_c1_g4	0.373	-1.42412	8.89538e-09	2.71595e-07	yes	down	93.17	87.57	38.79	41.03	90.37	39.91
TRINITY_DN30554_c0_g2	2.634	1.39714	8.94704e-09	2.72953e-07	yes	up	9.15	9.87	29.53	33.24	9.51	31.385
TRINITY_DN32926_c1_g3	0.068	-3.87673	9.00722e-09	2.74348e-07	yes	down	5.03	5.95	0.55	0.4	5.49	0.475
TRINITY_DN35492_c1_g6	0.351	-1.51208	9.02315e-09	2.74393e-07	yes	down	159.45	143.57	66.64	63.6	151.51	65.12
TRINITY_DN24535_c4_g2	0.487	-1.03704	9.04443e-09	2.74821e-07	yes	down	740.3	608.96	982.92	968.79	674.63	975.855
TRINITY_DN22829_c0_g1	0.138	-2.86242	9.08057e-09	2.75698e-07	yes	down	4.49	4.86	0.72	0.88	4.675	0.8
TRINITY_DN24721_c1_g1	0.492	-1.02419	9.19871e-09	2.78839e-07	yes	down	48.48	53.03	34.05	32.96	50.755	33.505
TRINITY_DN28583_c1_g3	2.497	1.32036	9.19562e-09	2.78968e-07	yes	up	13.06	13.69	42.11	41.14	13.375	41.625
TRINITY_DN27216_c1_g6	0.498	-1.00619	9.24502e-09	2.8002e-07	yes	down	99.41	100.17	58.52	65.64	99.79	62.08
TRINITY_DN24294_c0_g1	0.3	-1.73904	9.34494e-09	2.82595e-07	yes	down	58.88	51.17	19.3	20.75	55.025	20.025
TRINITY_DN34561_c0_g1	3.947	1.9808	9.44638e-09	2.85209e-07	yes	up	1.74	2.26	10.23	9.76	2	9.995
TRINITY_DN31791_c0_g1	2.657	1.40996	9.45748e-09	2.85317e-07	yes	up	17.24	16.34	52.74	55.33	16.79	54.035
TRINITY_DN35977_c4_g2	0.455	-1.13463	9.69695e-09	2.91846e-07	yes	down	2110.19	2045.33	1042.3	1165.96	2077.76	1104.13
TRINITY_DN34849_c0_g2	0.408	-1.29461	9.81019e-09	2.94554e-07	yes	down	23.57	25.54	12.21	12.86	24.555	12.535
TRINITY_DN30927_c2_g1	0.244	-2.03395	9.87786e-09	2.96351e-07	yes	down	27.47	23.54	6.53	8.9	25.505	7.715
TRINITY_DN34677_c0_g2	0.497	-1.00776	1.00333e-08	3.00066e-07	yes	down	49.94	48.1	31.05	31.02	49.02	31.035
TRINITY_DN26346_c3_g5	5.489	2.45651	1.01e-08	3.01585e-07	yes	up	4.25	3.29	25.4	24.88	3.77	25.14
TRINITY_DN26489_c2_g1	3.886	1.95833	1.00988e-08	3.01787e-07	yes	up	2.89	2.41	12.85	13.14	2.65	12.995
TRINITY_DN25570_c1_g2	134.707	7.07368	1.01684e-08	3.03151e-07	yes	up	0	0.07	6.44	7.15	0.035	6.795
TRINITY_DN35769_c1_g7	5.545	2.47118	1.01616e-08	3.03188e-07	yes	up	1.61	1.95	10.35	13.36	1.78	11.855
TRINITY_DN28621_c1_g3	0.172	-2.54189	1.026e-08	3.05164e-07	yes	down	7.64	7.84	1.56	1.71	7.74	1.635
TRINITY_DN30107_c0_g1	0.364	-1.45868	1.02578e-08	3.05337e-07	yes	down	17.1	16.26	8.61	8.04	16.68	8.325
TRINITY_DN22064_c0_g1	0.466	-1.10026	1.03005e-08	3.0589e-07	yes	down	73.99	78.42	47.68	45.77	76.205	46.725
TRINITY_DN26918_c0_g2	2.696	1.43056	1.03646e-08	3.07312e-07	yes	up	26.88	23.86	82.11	91.63	25.37	86.87
TRINITY_DN28018_c1_g2	2.419	1.27424	1.04055e-08	3.08284e-07	yes	up	2.49	2.44	7.35	7.58	2.465	7.465
TRINITY_DN26702_c1_g7	0.17	-2.55566	1.04285e-08	3.08726e-07	yes	down	92.3	124.14	18.92	26.27	108.22	22.595
TRINITY_DN38090_c1_g2	2.913	1.54237	1.04371e-08	3.08741e-07	yes	up	5.69	6.22	20.26	22.7	5.955	21.48
TRINITY_DN31245_c1_g2	0.173	-2.53428	1.04566e-08	3.09075e-07	yes	down	25.75	22.78	4.7	5.58	24.265	5.14
TRINITY_DN36460_c0_g3	0.423	-1.24026	1.05028e-08	3.09959e-07	yes	down	35.09	36.06	17.67	19.97	35.575	18.82
TRINITY_DN29757_c0_g1	2.704	1.43527	1.05149e-08	3.10075e-07	yes	up	7.96	7.36	27.14	25.37	7.66	26.255
TRINITY_DN24893_c0_g4	2.683	1.42359	1.04993e-08	3.10098e-07	yes	up	42.07	36.09	131.78	128.29	39.08	130.035
TRINITY_DN31919_c0_g1	0.415	-1.26808	1.05781e-08	3.11214e-07	yes	down	49.11	44.57	24.81	23.99	46.84	24.4
TRINITY_DN33383_c0_g1	0.447	-1.16295	1.05723e-08	3.11283e-07	yes	down	82.63	84.65	42.77	45.45	83.64	44.11
TRINITY_DN29377_c2_g1	0.152	-2.71518	1.06161e-08	3.1209e-07	yes	down	25.81	22.75	4.44	4.59	24.28	4.515
TRINITY_DN27935_c1_g2	0.137	-2.86665	1.0671e-08	3.12978e-07	yes	down	7.19	8.05	1.23	1.38	7.62	1.305
TRINITY_DN34886_c0_g5	0.47	-1.08942	1.06639e-08	3.13012e-07	yes	down	44.34	42.99	26.09	26.41	43.665	26.25
TRINITY_DN22826_c0_g1	0.148	-2.75951	1.06621e-08	3.13201e-07	yes	down	23.88	26.45	4.07	5.06	25.165	4.565
TRINITY_DN33934_c1_g1	0.301	-1.73289	1.08708e-08	3.18347e-07	yes	down	40.21	50.29	15.73	17.96	45.25	16.845
TRINITY_DN4535_c0_g1	0.191	-2.39087	1.0906e-08	3.19131e-07	yes	down	33.13	31.89	6.63	8.61	32.51	7.62
TRINITY_DN34752_c0_g4	0.263	-1.9292	1.0917e-08	3.19207e-07	yes	down	15.1	13.57	4.53	5.56	14.335	5.045
TRINITY_DN24866_c0_g1	0.134	-2.90097	1.09685e-08	3.20221e-07	yes	down	11.19	11.42	1.85	1.9	11.305	1.875
TRINITY_DN33179_c1_g2	3.228	1.69083	1.09791e-08	3.20284e-07	yes	up	14.34	12.1	51.84	51.1	13.22	51.47
TRINITY_DN35026_c0_g1	0.331	-1.59623	1.09981e-08	3.20345e-07	yes	down	7.51	6.87	3.02	3.02	7.19	3.02
TRINITY_DN32404_c0_g1	0.255	-1.97255	1.09652e-08	3.2037e-07	yes	down	23.61	20.98	8.13	6.43	22.295	7.28
TRINITY_DN29775_c0_g1	0.368	-1.4432	1.09954e-08	3.20511e-07	yes	down	18.96	18.39	8.98	8.61	18.675	8.795
TRINITY_DN34904_c0_g1	0.066	-3.92731	1.1096e-08	3.22949e-07	yes	down	7.69	9.09	0.64	0.78	8.39	0.71
TRINITY_DN38368_c3_g1	0.213	-2.22887	1.11343e-08	3.23321e-07	yes	down	74.56	68.35	19.4	17.41	71.455	18.405
TRINITY_DN35332_c3_g2	0.235	-2.09099	1.11219e-08	3.23456e-07	yes	down	13.83	14.39	4.23	3.87	14.11	4.05
TRINITY_DN30322_c0_g1	0.198	-2.33561	1.11548e-08	3.23669e-07	yes	down	12.67	16.37	3.48	3.09	14.52	3.285
TRINITY_DN36003_c0_g2	0.276	-1.85954	1.11705e-08	3.23876e-07	yes	down	30.22	37.4	11.48	13.25	33.81	12.365
TRINITY_DN35579_c0_g1	0.173	-2.52847	1.11868e-08	3.24101e-07	yes	down	21.72	23.44	3.52	4.77	22.58	4.145
TRINITY_DN30880_c1_g3	2.355	1.23549	1.12661e-08	3.2615e-07	yes	up	39.56	38.92	111.85	116.22	39.24	114.035
TRINITY_DN37836_c0_g1	2.383	1.25278	1.13287e-08	3.27714e-07	yes	up	48.56	42.86	127.26	135.64	45.71	131.45
TRINITY_DN31615_c0_g2	0.2	-2.32126	1.14191e-08	3.29824e-07	yes	down	13.81	12.76	2.97	3.68	13.285	3.325
TRINITY_DN27047_c0_g1	0.092	-3.44263	1.14107e-08	3.29833e-07	yes	down	11.88	12.44	0.87	1.52	12.16	1.195
TRINITY_DN34039_c2_g1	0.326	-1.61663	1.1444e-08	3.30042e-07	yes	down	18.63	16.39	7.36	8.65	17.51	8.005
TRINITY_DN29742_c0_g1	0.438	-1.1919	1.15063e-08	3.31588e-07	yes	down	27.08	28.61	15.48	15	27.845	15.24
TRINITY_DN25630_c0_g1	2.553	1.35244	1.15998e-08	3.33775e-07	yes	up	21.89	19.98	64.68	67.36	20.935	66.02
TRINITY_DN32174_c0_g2	0.424	-1.23828	1.16122e-08	3.3388e-07	yes	down	50.02	45.49	24.46	26.14	47.755	25.3
TRINITY_DN26923_c3_g4	3.049	1.60811	1.16599e-08	3.34997e-07	yes	up	7.38	7.5	29.86	28.61	7.44	29.235
TRINITY_DN30151_c0_g1	0.427	-1.22889	1.16743e-08	3.35156e-07	yes	down	44.99	46.72	23.54	28.8	45.855	26.17
TRINITY_DN26677_c1_g3	2.54	1.3447	1.17326e-08	3.36577e-07	yes	up	15.28	16.52	53.54	52.31	15.9	52.925
TRINITY_DN28473_c0_g6	2.719	1.44296	1.17658e-08	3.36767e-07	yes	up	21.42	22.47	73.34	75.79	21.945	74.565
TRINITY_DN31134_c0_g1	0.348	-1.52179	1.17487e-08	3.36783e-07	yes	down	110.94	126.89	47.84	58.58	118.915	53.21
TRINITY_DN25990_c0_g1	0.092	-3.44936	1.17636e-08	3.36957e-07	yes	down	11.11	12.79	1.6	1.11	11.95	1.355
TRINITY_DN37463_c0_g1	2.74	1.45427	1.18802e-08	3.39783e-07	yes	up	5.69	6.33	20.47	20.55	6.01	20.51
TRINITY_DN25461_c1_g1	0.498	-1.00592	1.19165e-08	3.40054e-07	yes	down	11215	10001.7	5233.3	6597.49	10608.3	5915.4
TRINITY_DN27565_c1_g1	0.445	-1.16657	1.19162e-08	3.40303e-07	yes	down	31.05	33.43	18.1	17.8	32.24	17.95
TRINITY_DN35344_c0_g2	0.12	-3.0607	1.19133e-08	3.40474e-07	yes	down	29.88	21.46	3.52	4.1	25.67	3.81
TRINITY_DN34856_c0_g1	0.392	-1.35165	1.19729e-08	3.41407e-07	yes	down	58.46	51.69	26.25	27.17	55.075	26.71
TRINITY_DN27125_c2_g3	0.213	-2.2287	1.229e-08	3.49923e-07	yes	down	6.81	6.54	1.99	1.36	6.675	1.675
TRINITY_DN34256_c1_g2	0.048	-4.36792	1.23023e-08	3.50011e-07	yes	down	17.43	16.43	0.94	1.04	16.93	0.99
TRINITY_DN29976_c1_g1	0.399	-1.32436	1.24096e-08	3.52275e-07	yes	down	42.66	44.24	19.14	23.46	43.45	21.3
TRINITY_DN28186_c0_g1	0.36	-1.47577	1.25319e-08	3.55479e-07	yes	down	42.5	40.4	18.39	19.4	41.45	18.895
TRINITY_DN36774_c5_g4	5.554	2.47341	1.25522e-08	3.5579e-07	yes	up	1.52	1.54	10.03	10.72	1.53	10.375
TRINITY_DN35414_c0_g1	2.096	1.06759	1.25973e-08	3.56803e-07	yes	up	19.01	20.94	51.46	52.36	19.975	51.91
TRINITY_DN25406_c0_g5	0.029	-5.10628	1.26192e-08	3.57155e-07	yes	down	3.15	2.84	0.11	0.1	2.995	0.105
TRINITY_DN28277_c0_g3	4.901	2.2931	1.26473e-08	3.57684e-07	yes	up	1.94	2.81	14.04	15.49	2.375	14.765
TRINITY_DN27066_c1_g1	0.304	-1.7191	1.27848e-08	3.60499e-07	yes	down	39.65	34.93	13.29	14.51	37.29	13.9
TRINITY_DN30897_c1_g1	0.355	-1.49505	1.27673e-08	3.60541e-07	yes	down	70.43	64.39	27.73	31.7	67.41	29.715
TRINITY_DN29258_c0_g4	0.16	-2.648	1.27771e-08	3.60549e-07	yes	down	6.37	6.08	1.23	1.41	6.225	1.32
TRINITY_DN35897_c0_g2	0.266	-1.91281	1.27636e-08	3.60705e-07	yes	down	34.94	35.23	10.81	12	35.085	11.405
TRINITY_DN25206_c0_g3	2.669	1.41614	1.28067e-08	3.6085e-07	yes	up	15.47	14.05	50.89	50.29	14.76	50.59
TRINITY_DN35144_c1_g1	0.098	-3.34791	1.28579e-08	3.62023e-07	yes	down	20.42	15.94	2.12	2.25	18.18	2.185
TRINITY_DN28576_c1_g2	0.229	-2.12593	1.30113e-08	3.6607e-07	yes	down	59.18	48.8	17.08	14.18	53.99	15.63
TRINITY_DN32577_c1_g2	2.008	1.00554	1.30293e-08	3.66304e-07	yes	up	105.45	104.2	253.08	265.27	104.825	259.175
TRINITY_DN37362_c0_g1	0.338	-1.56427	1.30524e-08	3.66685e-07	yes	down	35.27	32.35	13.03	15.3	33.81	14.165
TRINITY_DN33602_c1_g3	2.099	1.06956	1.30672e-08	3.66828e-07	yes	up	86.38	87.79	210.75	217.52	87.085	214.135
TRINITY_DN28476_c0_g1	0.173	-2.52779	1.31241e-08	3.67611e-07	yes	down	50.07	66.2	9.81	15	58.135	12.405
TRINITY_DN32245_c3_g2	0.104	-3.27106	1.31152e-08	3.67632e-07	yes	down	11.48	10.82	1.07	1.74	11.15	1.405
TRINITY_DN33662_c1_g3	2.591	1.37356	1.31854e-08	3.68784e-07	yes	up	24.59	23.77	77.45	77.04	24.18	77.245
TRINITY_DN35499_c0_g2	0.433	-1.20903	1.32324e-08	3.69552e-07	yes	down	205.51	189.32	107.12	103.57	197.415	105.345
TRINITY_DN26029_c0_g1	3.513	1.81285	1.33047e-08	3.71299e-07	yes	up	3.65	3.76	15.79	16.99	3.705	16.39
TRINITY_DN31200_c3_g2	0.328	-1.60997	1.34162e-08	3.74138e-07	yes	down	41.53	42.54	14.68	18.41	42.035	16.545
TRINITY_DN29051_c0_g1	0.405	-1.30516	1.34276e-08	3.74181e-07	yes	down	100.44	95.61	44.8	53.56	98.025	49.18
TRINITY_DN34895_c1_g1	0.395	-1.33998	1.34706e-08	3.75103e-07	yes	down	57.92	51.08	23.04	28.7	54.5	25.87
TRINITY_DN25043_c0_g3	3.113	1.63838	1.35641e-08	3.77429e-07	yes	up	21	21.51	84.84	73.66	21.255	79.25
TRINITY_DN31967_c0_g1	0.481	-1.05663	1.36611e-08	3.77914e-07	yes	down	72.02	68.64	34.64	38.87	70.33	36.755
TRINITY_DN37267_c3_g1	2.877	1.52452	1.36557e-08	3.78039e-07	yes	up	94.54	83.59	333.12	296.1	89.065	314.61
TRINITY_DN33028_c0_g2	0.22	-2.18277	1.36313e-08	3.78192e-07	yes	down	23.95	27.51	9.12	14.41	25.73	11.765
TRINITY_DN35226_c1_g1	0.353	-1.50357	1.36418e-08	3.78207e-07	yes	down	57.33	47.38	19.13	21.2	52.355	20.165
TRINITY_DN27495_c0_g6	0.308	-1.69862	1.36152e-08	3.78297e-07	yes	down	40.52	42.35	14.1	18.19	41.435	16.145
TRINITY_DN29688_c0_g1	0.45	-1.15247	1.36129e-08	3.7851e-07	yes	down	49.56	49.74	23.56	26.65	49.65	25.105
TRINITY_DN30580_c0_g1	0.483	-1.04964	1.36955e-08	3.7859e-07	yes	down	39.4	43.01	25.72	26.58	41.205	26.15
TRINITY_DN25258_c2_g1	0.34	-1.5584	1.3792e-08	3.8098e-07	yes	down	20.7	22.77	9.12	9.11	21.735	9.115
TRINITY_DN34698_c0_g4	0.282	-1.82469	1.38088e-08	3.81167e-07	yes	down	93.1	87.32	26.98	36.36	90.21	31.67
TRINITY_DN30937_c0_g1	0.409	-1.28829	1.38647e-08	3.82431e-07	yes	down	14.97	13.92	7.24	8.06	14.445	7.65
TRINITY_DN36728_c0_g1	0.344	-1.53969	1.38865e-08	3.82756e-07	yes	down	20.71	19.03	11.61	13.11	19.87	12.36
TRINITY_DN28882_c0_g1	3.396	1.76389	1.39081e-08	3.83072e-07	yes	up	2.91	2.9	12.43	12.23	2.905	12.33
TRINITY_DN36606_c0_g1	0.3	-1.73517	1.40065e-08	3.84946e-07	yes	down	11.73	11.88	4.17	4.61	11.805	4.39
TRINITY_DN33002_c0_g2	2.344	1.22927	1.40054e-08	3.85194e-07	yes	up	3.81	3.77	11.23	11.78	3.79	11.505
TRINITY_DN23596_c0_g1	2.254	1.1726	1.41244e-08	3.87904e-07	yes	up	103.08	92.33	262.61	281.16	97.705	271.885
TRINITY_DN32869_c2_g1	2.433	1.28299	1.42381e-08	3.90464e-07	yes	up	17.41	23.26	54.33	51.97	20.335	53.15
TRINITY_DN30028_c3_g1	0.104	-3.26213	1.43303e-08	3.92707e-07	yes	down	14.72	15.25	1.24	2.02	14.985	1.63
TRINITY_DN28865_c0_g1	2.948	1.55959	1.43492e-08	3.92944e-07	yes	up	13.72	12.64	51.26	50.29	13.18	50.775
TRINITY_DN28966_c0_g2	0.05	-4.32436	1.47823e-08	4.0335e-07	yes	down	7.65	7.99	0.51	0.44	7.82	0.475
TRINITY_DN32033_c1_g2	0.37	-1.43332	1.47784e-08	4.03533e-07	yes	down	25.98	24.79	20.73	21.12	25.385	20.925
TRINITY_DN24695_c0_g2	0.338	-1.56518	1.47579e-08	4.03553e-07	yes	down	21.98	21.01	9.3	8.78	21.495	9.04
TRINITY_DN31588_c1_g1	0.145	-2.78327	1.47776e-08	4.03799e-07	yes	down	17.79	18.54	3.55	2.9	18.165	3.225
TRINITY_DN32087_c2_g1	2.363	1.24041	1.48375e-08	4.04274e-07	yes	up	9.13	9.56	27.23	27.43	9.345	27.33
TRINITY_DN31777_c0_g6	2.712	1.43934	1.48509e-08	4.0435e-07	yes	up	19.26	22.03	69.01	69.54	20.645	69.275
TRINITY_DN30426_c0_g3	5.057	2.33842	1.48863e-08	4.05023e-07	yes	up	1.37	1.65	8.96	8.7	1.51	8.83
TRINITY_DN31328_c0_g1	0.005	-7.79447	1.50388e-08	4.08878e-07	yes	down	8.84	3.18	0	0.03	6.01	0.015
TRINITY_DN25584_c3_g1	0.115	-3.11956	1.50646e-08	4.09287e-07	yes	down	7.78	8.74	1.36	0.99	8.26	1.175
TRINITY_DN33951_c1_g1	0.386	-1.37355	1.50988e-08	4.09922e-07	yes	down	16.65	18.19	8.1	8.77	17.42	8.435
TRINITY_DN35870_c0_g1	15.033	3.91006	1.5247e-08	4.12766e-07	yes	up	3.19	2.4	53.29	63.15	2.795	58.22
TRINITY_DN34132_c3_g1	0.426	-1.22995	1.52369e-08	4.12789e-07	yes	down	22.16	23.76	11.74	12.74	22.96	12.24
TRINITY_DN33379_c0_g2	0.255	-1.97197	1.52298e-08	4.12889e-07	yes	down	91.12	102.59	24.82	35.89	96.855	30.355
TRINITY_DN25095_c0_g1	0.41	-1.28767	1.54475e-08	4.17896e-07	yes	down	69	72.9	36.68	35.16	70.95	35.92
TRINITY_DN28094_c1_g1	0.338	-1.56555	1.55171e-08	4.1948e-07	yes	down	20.63	22.14	8.32	10.3	21.385	9.31
TRINITY_DN38337_c1_g2	2.695	1.4305	1.55604e-08	4.19754e-07	yes	up	80.28	79.98	260.16	293.19	80.13	276.675
TRINITY_DN28228_c0_g1	0.317	-1.65923	1.55942e-08	4.19773e-07	yes	down	13.58	14.9	5.18	6.1	14.24	5.64
TRINITY_DN25280_c0_g1	0.116	-3.10299	1.55745e-08	4.19838e-07	yes	down	18.23	18.61	3	2.28	18.42	2.64
TRINITY_DN37739_c1_g1	0.403	-1.31093	1.55878e-08	4.19899e-07	yes	down	15.77	14.68	6.9	7.46	15.225	7.18
TRINITY_DN25479_c1_g5	0.258	-1.95234	1.55439e-08	4.19907e-07	yes	down	298.35	416.71	106.19	121.49	357.53	113.84
TRINITY_DN33973_c1_g2	3.612	1.85283	1.55553e-08	4.19917e-07	yes	up	8.79	10.23	42.71	41.65	9.51	42.18
TRINITY_DN26855_c0_g1	3.907	1.96605	1.5656e-08	4.21139e-07	yes	up	3.1	3.82	17.13	16.54	3.46	16.835
TRINITY_DN29022_c5_g2	0.499	-1.00341	1.57014e-08	4.21464e-07	yes	down	149.41	136.63	87.1	89.83	143.02	88.465
TRINITY_DN29518_c0_g3	0.178	-2.49319	1.56825e-08	4.21551e-07	yes	down	19.97	18.52	4.35	4.09	19.245	4.22
TRINITY_DN38197_c3_g2	0.259	-1.95136	1.57012e-08	4.21757e-07	yes	down	14.56	14.91	4.19	4.93	14.735	4.56
TRINITY_DN30274_c2_g2	0.498	-1.00722	1.57859e-08	4.22538e-07	yes	down	53.04	50.81	32.14	32.59	51.925	32.365
TRINITY_DN30125_c2_g4	3.239	1.69545	1.57702e-08	4.22712e-07	yes	up	13.51	10.74	48.59	50.39	12.125	49.49
TRINITY_DN32258_c2_g1	0.237	-2.07645	1.57606e-08	4.22753e-07	yes	down	35.06	37.46	8.7	12.59	36.26	10.645
TRINITY_DN35196_c0_g3	2.096	1.0675	1.5825e-08	4.23287e-07	yes	up	83.67	78.97	208.03	213.09	81.32	210.56
TRINITY_DN29515_c1_g2	0.162	-2.62663	1.59846e-08	4.26953e-07	yes	down	281.99	296.09	39.24	66.21	289.04	52.725
TRINITY_DN25654_c1_g1	31.579	4.98087	1.6051e-08	4.28425e-07	yes	up	0.22	0.42	10.45	15	0.32	12.725
TRINITY_DN37457_c2_g3	0.454	-1.13818	1.60888e-08	4.28832e-07	yes	down	232.19	205.09	121.65	122.96	218.64	122.305
TRINITY_DN24679_c0_g2	6.691	2.74226	1.60779e-08	4.28841e-07	yes	up	2.59	2.52	21.55	19.88	2.555	20.715
TRINITY_DN34692_c4_g1	0.392	-1.35139	1.6162e-08	4.30177e-07	yes	down	130.9	154.72	61.35	72.93	142.81	67.14
TRINITY_DN22996_c0_g2	0.027	-5.1956	1.64078e-08	4.36415e-07	yes	down	5.86	5.46	0.16	0.21	5.66	0.185
TRINITY_DN37654_c0_g1	0.087	-3.51591	1.64529e-08	4.37308e-07	yes	down	12.89	12.05	1.65	1.12	12.47	1.385
TRINITY_DN25683_c1_g1	0.134	-2.90365	1.649e-08	4.37682e-07	yes	down	17.07	16.02	3.29	2.19	16.545	2.74
TRINITY_DN37415_c2_g3	0.395	-1.33909	1.64876e-08	4.37925e-07	yes	down	47.14	42.72	20.78	23.63	44.93	22.205
TRINITY_DN30265_c2_g2	0.274	-1.86698	1.67794e-08	4.45052e-07	yes	down	294.55	317.98	85.45	122.03	306.265	103.74
TRINITY_DN33430_c0_g1	0.404	-1.30653	1.68013e-08	4.45321e-07	yes	down	52.41	57.59	27.25	29.83	55	28.54
TRINITY_DN30728_c2_g2	0.459	-1.1235	1.69196e-08	4.48144e-07	yes	down	47.13	45.24	27.58	29.93	46.185	28.755
TRINITY_DN36153_c1_g1	0.13	-2.9476	1.69794e-08	4.49415e-07	yes	down	40.66	63.81	11.82	11.66	52.235	11.74
TRINITY_DN37308_c1_g1	0.205	-2.28554	1.71062e-08	4.51512e-07	yes	down	21.58	22.09	4.87	6.05	21.835	5.46
TRINITY_DN38123_c2_g2	0.292	-1.77476	1.72623e-08	4.55318e-07	yes	down	17.33	20.73	7.15	6.66	19.03	6.905
TRINITY_DN28789_c3_g1	2.403	1.26474	1.73536e-08	4.57407e-07	yes	up	36.24	32.45	101.95	102.21	34.345	102.08
TRINITY_DN28103_c0_g1	0.425	-1.23281	1.74131e-08	4.58658e-07	yes	down	54.24	54.02	27.15	30.58	54.13	28.865
TRINITY_DN36471_c0_g4	0.426	-1.23075	1.752e-08	4.60834e-07	yes	down	32.15	29.25	17.22	16.91	30.7	17.065
TRINITY_DN27221_c1_g3	2.984	1.57707	1.75928e-08	4.62429e-07	yes	up	8.43	7.56	30.71	28.66	7.995	29.685
TRINITY_DN27602_c1_g2	0.116	-3.10893	1.76938e-08	4.64762e-07	yes	down	4.25	4.88	0.69	1.26	4.565	0.975
TRINITY_DN38114_c1_g1	0.083	-3.58709	1.79259e-08	4.70532e-07	yes	down	5.92	5.68	0.73	0.47	5.8	0.6
TRINITY_DN27586_c0_g2	0.225	-2.15034	1.79886e-08	4.71853e-07	yes	down	11.56	12.64	3.65	3.29	12.1	3.47
TRINITY_DN33102_c2_g5	3.817	1.93255	1.80637e-08	4.73169e-07	yes	up	6.68	5	26.75	29.02	5.84	27.885
TRINITY_DN33397_c2_g2	0.395	-1.34108	1.80558e-08	4.73288e-07	yes	down	13.02	13.78	6.4	6.83	13.4	6.615
TRINITY_DN36051_c0_g2	0.417	-1.26106	1.84566e-08	4.83129e-07	yes	down	19.09	20.3	10.03	12.04	19.695	11.035
TRINITY_DN25203_c0_g1	2.229	1.15667	1.85756e-08	4.85909e-07	yes	up	89.78	89.85	235.84	241.33	89.815	238.585
TRINITY_DN38475_c2_g1	0.441	-1.18032	1.86932e-08	4.88312e-07	yes	down	11.68	12.48	6.6	6.38	12.08	6.49
TRINITY_DN27216_c1_g1	2.219	1.15006	1.87544e-08	4.89236e-07	yes	up	17.44	16.7	45.55	49.93	17.07	47.74
TRINITY_DN33457_c4_g1	0.437	-1.19391	1.87702e-08	4.89313e-07	yes	down	28.81	28.09	15	16.38	28.45	15.69
TRINITY_DN34498_c0_g1	2.853	1.51264	1.87493e-08	4.89441e-07	yes	up	2.44	2.53	8.94	8.97	2.485	8.955
TRINITY_DN26326_c0_g3	2.812	1.4916	1.89703e-08	4.94192e-07	yes	up	39.63	42.03	151.42	150.32	40.83	150.87
TRINITY_DN33703_c0_g1	2.257	1.17468	1.90835e-08	4.96798e-07	yes	up	19.56	21.63	56.15	57.09	20.595	56.62
TRINITY_DN38468_c1_g2	4.521	2.17665	1.92536e-08	5.00885e-07	yes	up	0.75	0.86	4.53	5.11	0.805	4.82
TRINITY_DN29136_c0_g5	3.035	1.60158	1.93085e-08	5.01967e-07	yes	up	3.52	3.85	14	14.12	3.685	14.06
TRINITY_DN37841_c1_g3	0.339	-1.56212	1.94845e-08	5.05851e-07	yes	down	34.55	32.97	13.79	13.08	33.76	13.435
TRINITY_DN31140_c1_g1	2.401	1.26387	1.94718e-08	5.05866e-07	yes	up	13.41	12.35	37.13	40.12	12.88	38.625
TRINITY_DN22483_c0_g2	4.194	2.06823	1.9654e-08	5.09556e-07	yes	up	5.62	6.27	27.95	34.04	5.945	30.995
TRINITY_DN26390_c0_g3	3.476	1.79758	1.96441e-08	5.09646e-07	yes	up	9.9	9.77	36.95	47.31	9.835	42.13
TRINITY_DN36884_c1_g3	0.206	-2.27674	1.96797e-08	5.09873e-07	yes	down	21.37	22.87	5.34	5.91	22.12	5.625
TRINITY_DN38525_c4_g5	0.064	-3.95985	1.98496e-08	5.13924e-07	yes	down	3.72	3.01	0.25	0.29	3.365	0.27
TRINITY_DN32624_c0_g1	2.284	1.19132	2.00186e-08	5.17594e-07	yes	up	18.17	18.18	50.1	51.17	18.175	50.635
TRINITY_DN29099_c1_g3	2.874	1.52282	2.00991e-08	5.19321e-07	yes	up	23.92	21.23	83.07	77.15	22.575	80.11
TRINITY_DN30952_c0_g1	3.418	1.7731	2.01518e-08	5.20331e-07	yes	up	9.29	11.28	34.68	40.88	10.285	37.78
TRINITY_DN27505_c2_g1	16.096	4.00862	2.01667e-08	5.20362e-07	yes	up	0.84	0.79	14.41	18.18	0.815	16.295
TRINITY_DN29055_c1_g2	28.159	4.81552	2.0268e-08	5.2262e-07	yes	up	0.21	0.25	7.79	8.57	0.23	8.18
TRINITY_DN28286_c1_g1	0.228	-2.13279	2.04228e-08	5.25184e-07	yes	down	32.13	25.25	8.4	8.66	28.69	8.53
TRINITY_DN33247_c2_g4	0.265	-1.91741	2.04522e-08	5.25585e-07	yes	down	21.58	19.6	7.19	6.35	20.59	6.77
TRINITY_DN33531_c0_g1	3.167	1.66303	2.05604e-08	5.27652e-07	yes	up	17.14	22.86	71.96	78.13	20	75.045
TRINITY_DN27402_c2_g1	0.011	-6.46491	2.06453e-08	5.29116e-07	yes	down	14.2	15.36	0	0.4	14.78	0.2
TRINITY_DN32356_c1_g1	2.536	1.34231	2.06707e-08	5.2941e-07	yes	up	9.28	7.8	25.03	29.36	8.54	27.195
TRINITY_DN30172_c1_g2	0.447	-1.16052	2.07311e-08	5.30599e-07	yes	down	76.72	77.83	42.35	43.35	77.275	42.85
TRINITY_DN30048_c0_g1	0.482	-1.05144	2.07555e-08	5.30867e-07	yes	down	32.76	33.81	19.9	20.34	33.285	20.12
TRINITY_DN36774_c5_g1	2.044	1.03152	2.10578e-08	5.37512e-07	yes	up	78.77	73.34	186.34	199.06	76.055	192.7
TRINITY_DN30906_c3_g1	6.176	2.62673	2.10444e-08	5.37532e-07	yes	up	1.3	1.49	9.88	8.86	1.395	9.37
TRINITY_DN37234_c0_g1	0.12	-3.0616	2.10814e-08	5.37751e-07	yes	down	7.9	9.33	1.1	1.39	8.615	1.245
TRINITY_DN30587_c1_g1	0.498	-1.0065	2.1163e-08	5.39471e-07	yes	down	78.29	75.73	47.92	49.73	77.01	48.825
TRINITY_DN23851_c0_g1	0.17	-2.55867	2.14012e-08	5.44083e-07	yes	down	137.28	199.5	29.17	40.53	168.39	34.85
TRINITY_DN29038_c1_g1	0.16	-2.64266	2.13877e-08	5.44104e-07	yes	down	8.15	8.46	1.47	1.82	8.305	1.645
TRINITY_DN35499_c0_g3	0.454	-1.13823	2.13773e-08	5.44204e-07	yes	down	169.95	167.32	94.33	107.99	168.635	101.16
TRINITY_DN25484_c0_g1	0.361	-1.46987	2.14631e-08	5.44565e-07	yes	down	145.13	154.07	65.48	79.45	149.6	72.465
TRINITY_DN29422_c0_g3	4.05	2.01777	2.145e-08	5.44596e-07	yes	up	6.27	5.2	18.1	21.61	5.735	19.855
TRINITY_DN35754_c0_g1	8.224	3.03984	2.15368e-08	5.45341e-07	yes	up	0.94	0.72	7.83	10.05	0.83	8.94
TRINITY_DN37180_c0_g1	0.488	-1.03361	2.15091e-08	5.45366e-07	yes	down	60.69	59.49	41.42	47.26	60.09	44.34
TRINITY_DN28119_c1_g1	4.272	2.09503	2.15278e-08	5.45476e-07	yes	up	5.34	5.79	28.06	25.87	5.565	26.965
TRINITY_DN26471_c2_g3	0.221	-2.17928	2.15853e-08	5.46204e-07	yes	down	20.44	17.53	5.4	5.55	18.985	5.475
TRINITY_DN28388_c0_g2	2.523	1.33523	2.16263e-08	5.46878e-07	yes	up	7.12	7.53	23.08	23.76	7.325	23.42
TRINITY_DN36606_c0_g3	0.435	-1.20098	2.17695e-08	5.50132e-07	yes	down	32.73	40.21	13.93	18.2	36.47	16.065
TRINITY_DN34321_c0_g4	0.447	-1.16033	2.17872e-08	5.50214e-07	yes	down	47.2	48.77	26.89	29.11	47.985	28
TRINITY_DN36040_c0_g3	0.493	-1.0209	2.18722e-08	5.51993e-07	yes	down	119.94	117.56	72	75.09	118.75	73.545
TRINITY_DN29917_c1_g2	0.202	-2.30406	2.19073e-08	5.52511e-07	yes	down	16.84	18.52	6.46	4.79	17.68	5.625
TRINITY_DN26787_c0_g1	0.397	-1.33133	2.21324e-08	5.57448e-07	yes	down	28.37	28.34	13.47	14.93	28.355	14.2
TRINITY_DN36981_c0_g1	0.494	-1.01718	2.2373e-08	5.63136e-07	yes	down	74.49	75.19	46.29	49.17	74.84	47.73
TRINITY_DN35983_c1_g1	2.027	1.01962	2.24679e-08	5.64775e-07	yes	up	6.04	6.38	19.31	23.19	6.21	21.25
TRINITY_DN31115_c3_g1	0.429	-1.22073	2.2498e-08	5.65159e-07	yes	down	28.68	20.21	11.01	10.67	24.445	10.84
TRINITY_DN31548_c0_g1	0.447	-1.16262	2.25687e-08	5.65811e-07	yes	down	32.37	33.48	20.19	19.68	32.925	19.935
TRINITY_DN29970_c1_g2	0.473	-1.07888	2.25671e-08	5.66146e-07	yes	down	295.4	289.03	189.05	182.59	292.215	185.82
TRINITY_DN34837_c1_g2	0.436	-1.19613	2.26765e-08	5.68138e-07	yes	down	62.33	61.97	31.32	37.67	62.15	34.495
TRINITY_DN25620_c0_g1	0.151	-2.73144	2.27036e-08	5.68444e-07	yes	down	7.85	7.64	1.44	1.94	7.745	1.69
TRINITY_DN33206_c0_g1	0.407	-1.29788	2.27293e-08	5.68712e-07	yes	down	15.36	15.22	7.84	8.08	15.29	7.96
TRINITY_DN38159_c2_g2	0.468	-1.09476	2.28721e-08	5.70782e-07	yes	down	80.35	76.16	43.78	48.12	78.255	45.95
TRINITY_DN29815_c0_g1	0.146	-2.77534	2.28292e-08	5.70836e-07	yes	down	5.01	5.04	0.82	0.89	5.025	0.855
TRINITY_DN28668_c1_g5	0.2	-2.32434	2.28694e-08	5.71088e-07	yes	down	15.49	31.86	4.08	3.77	23.675	3.925
TRINITY_DN25607_c0_g3	0.142	-2.81197	2.28617e-08	5.71272e-07	yes	down	10.9	10.29	2.06	1.68	10.595	1.87
TRINITY_DN33140_c1_g1	0.139	-2.84888	2.29742e-08	5.72953e-07	yes	down	5.36	5.46	1.58	2.12	5.41	1.85
TRINITY_DN23275_c0_g1	0.079	-3.65413	2.30706e-08	5.7498e-07	yes	down	11.61	9.82	1.31	0.79	10.715	1.05
TRINITY_DN32128_c1_g2	0.375	-1.41581	2.31776e-08	5.76133e-07	yes	down	21.2	19.49	8.77	9.45	20.345	9.11
TRINITY_DN32895_c1_g1	3.536	1.82227	2.31745e-08	5.76434e-07	yes	up	11.54	15.51	52.04	65.14	13.525	58.59
TRINITY_DN30795_c0_g1	0.269	-1.89448	2.31679e-08	5.76648e-07	yes	down	13.63	12.57	5.35	5.05	13.1	5.2
TRINITY_DN30249_c2_g1	2.087	1.06144	2.31528e-08	5.76648e-07	yes	up	72.74	76.11	187.6	191.03	74.425	189.315
TRINITY_DN34509_c0_g1	0.422	-1.24395	2.32313e-08	5.77089e-07	yes	down	22.18	20.72	10.89	11.76	21.45	11.325
TRINITY_DN28529_c0_g1	2.987	1.57846	2.35177e-08	5.83441e-07	yes	up	3.64	3.43	13.53	14.12	3.535	13.825
TRINITY_DN26804_c1_g5	0.062	-4.01713	2.35391e-08	5.83592e-07	yes	down	7.06	7.78	0.48	0.65	7.42	0.565
TRINITY_DN38095_c2_g2	0.405	-1.30554	2.36822e-08	5.86757e-07	yes	down	79.53	75.08	36.22	41.07	77.305	38.645
TRINITY_DN33217_c0_g1	0.408	-1.29231	2.41142e-08	5.97069e-07	yes	down	25.05	27.39	12.62	12.57	26.22	12.595
TRINITY_DN35715_c0_g1	0.453	-1.14371	2.41576e-08	5.97754e-07	yes	down	13.75	13.87	7.94	7.74	13.81	7.84
TRINITY_DN38030_c3_g1	0.36	-1.47312	2.43469e-08	6.01265e-07	yes	down	47.05	44.12	17.43	22.07	45.585	19.75
TRINITY_DN35065_c2_g4	0.039	-4.68397	2.43794e-08	6.01284e-07	yes	down	12.31	12.85	0.21	0.99	12.58	0.6
TRINITY_DN26306_c1_g3	8.009	3.00161	2.44463e-08	6.02543e-07	yes	up	1.34	1.86	16.12	15.85	1.6	15.985
TRINITY_DN29437_c1_g1	0.226	-2.14776	2.45341e-08	6.04315e-07	yes	down	7.48	6.94	2.13	1.93	7.21	2.03
TRINITY_DN25885_c0_g1	0.4	-1.32234	2.4723e-08	6.08179e-07	yes	down	23.64	24.6	12.14	12.61	24.12	12.375
TRINITY_DN28994_c1_g1	0.421	-1.24651	2.48011e-08	6.09706e-07	yes	down	87.66	80.67	42.47	45.91	84.165	44.19
TRINITY_DN25356_c0_g1	2.091	1.06404	2.48173e-08	6.09709e-07	yes	up	35.13	34.46	89.71	91.03	34.795	90.37
TRINITY_DN30670_c0_g2	2.529	1.33833	2.49634e-08	6.12506e-07	yes	up	9.43	8.55	27	29.45	8.99	28.225
TRINITY_DN28449_c3_g1	0.077	-3.69141	2.50021e-08	6.13059e-07	yes	down	2.84	2.86	0.28	0.27	2.85	0.275
TRINITY_DN29816_c0_g1	0.152	-2.71439	2.51196e-08	6.15542e-07	yes	down	14.17	12.35	2.37	2.79	13.26	2.58
TRINITY_DN34960_c2_g1	0.228	-2.13408	2.51638e-08	6.15831e-07	yes	down	11.72	13.6	2.87	4.09	12.66	3.48
TRINITY_DN27659_c0_g1	0.45	-1.15305	2.51513e-08	6.15922e-07	yes	down	52.45	51.66	27.32	30.78	52.055	29.05
TRINITY_DN28004_c0_g1	0.328	-1.60859	2.53128e-08	6.18682e-07	yes	down	12.2	12.44	5.4	5.99	12.32	5.695
TRINITY_DN26938_c2_g1	2.459	1.29819	2.52969e-08	6.18692e-07	yes	up	23.57	25.57	56.47	57.16	24.57	56.815
TRINITY_DN31623_c2_g3	53.746	5.74808	2.58116e-08	6.29252e-07	yes	up	0.16	0.01	6.06	2.86	0.085	4.46
TRINITY_DN31683_c4_g1	0.118	-3.08309	2.59112e-08	6.31276e-07	yes	down	6.1	6.9	0.81	0.94	6.5	0.875
TRINITY_DN35705_c3_g2	0.389	-1.36149	2.59725e-08	6.32365e-07	yes	down	26.33	24.44	11.89	13.13	25.385	12.51
TRINITY_DN35534_c3_g2	0.431	-1.2127	2.61024e-08	6.3512e-07	yes	down	48.41	42.47	25.32	24	45.44	24.66
TRINITY_DN27130_c1_g1	2.351	1.23345	2.61596e-08	6.35697e-07	yes	up	11.99	12.18	33.82	36.48	12.085	35.15
TRINITY_DN26270_c0_g1	2.297	1.19992	2.61534e-08	6.35952e-07	yes	up	21.64	20.14	57.16	63.14	20.89	60.15
TRINITY_DN24518_c0_g1	0.348	-1.52138	2.6212e-08	6.36563e-07	yes	down	29.01	29.52	12.06	13.19	29.265	12.625
TRINITY_DN28422_c0_g2	0.343	-1.54499	2.62549e-08	6.37196e-07	yes	down	20.43	19.13	8.02	8.75	19.78	8.385
TRINITY_DN27102_c2_g3	0.293	-1.77214	2.6293e-08	6.37714e-07	yes	down	76.05	70.89	21.81	18.29	73.47	20.05
TRINITY_DN25572_c1_g2	0.452	-1.14661	2.64399e-08	6.40869e-07	yes	down	28.88	32.48	17.02	17.78	30.68	17.4
TRINITY_DN36809_c0_g1	2.052	1.0368	2.68249e-08	6.49786e-07	yes	up	12.26	15.53	27.11	28.38	13.895	27.745
TRINITY_DN35310_c3_g1	0.36	-1.47368	2.68963e-08	6.51099e-07	yes	down	17.09	17.21	7.97	10.29	17.15	9.13
TRINITY_DN30611_c1_g3	5.898	2.56015	2.69664e-08	6.52382e-07	yes	up	3.28	3.82	26.54	25.3	3.55	25.92
TRINITY_DN34149_c0_g1	3.497	1.80598	2.70056e-08	6.52497e-07	yes	up	1.72	1.34	8.32	8.73	1.53	8.525
TRINITY_DN34833_c0_g2	2.345	1.22942	2.6996e-08	6.52681e-07	yes	up	5.8	5.57	16.91	16.61	5.685	16.76
TRINITY_DN27227_c1_g1	0.365	-1.45275	2.70433e-08	6.52992e-07	yes	down	20.86	20.12	8.67	10.45	20.49	9.56
TRINITY_DN27766_c1_g7	0.129	-2.9507	2.71663e-08	6.55548e-07	yes	down	8.99	7.91	1.47	1.24	8.45	1.355
TRINITY_DN32276_c0_g2	0.483	-1.05096	2.72286e-08	6.56217e-07	yes	down	30.61	30.82	19.26	19.56	30.715	19.41
TRINITY_DN32021_c0_g1	0.032	-4.97645	2.72286e-08	6.56633e-07	yes	down	28.8	20.43	0.77	1.06	24.615	0.915
TRINITY_DN27942_c0_g1	2.164	1.11382	2.73407e-08	6.58501e-07	yes	up	96.09	85.63	242.01	264.25	90.86	253.13
TRINITY_DN35943_c2_g3	0.281	-1.833	2.73595e-08	6.58535e-07	yes	down	20.47	24.44	8.02	8.46	22.455	8.24
TRINITY_DN28418_c0_g2	3.091	1.62787	2.74384e-08	6.59599e-07	yes	up	15.69	12.41	56.75	57.1	14.05	56.925
TRINITY_DN35051_c2_g1	0.222	-2.17042	2.74984e-08	6.60622e-07	yes	down	16.63	15.16	4.63	4.92	15.895	4.775
TRINITY_DN27528_c1_g1	0.342	-1.54762	2.77782e-08	6.6608e-07	yes	down	15.73	14.8	6.41	6.64	15.265	6.525
TRINITY_DN29324_c3_g1	4.059	2.02127	2.77696e-08	6.66295e-07	yes	up	2.04	1.79	9.62	9.54	1.915	9.58
TRINITY_DN38086_c2_g2	2.328	1.2188	2.77543e-08	6.66349e-07	yes	up	3.45	3.69	10.03	10.87	3.57	10.45
TRINITY_DN26214_c1_g6	0.423	-1.24195	2.7881e-08	6.67703e-07	yes	down	22.12	22.86	11.13	12.59	22.49	11.86
TRINITY_DN25319_c0_g1	0.442	-1.17719	2.78781e-08	6.68055e-07	yes	down	44.62	45.69	23.51	23.46	45.155	23.485
TRINITY_DN28479_c3_g1	4.326	2.11304	2.82815e-08	6.76441e-07	yes	up	2.24	2.51	13.38	12.38	2.375	12.88
TRINITY_DN31451_c1_g1	0.337	-1.56964	2.83903e-08	6.78189e-07	yes	down	19.69	21.91	7.91	9.93	20.8	8.92
TRINITY_DN28574_c3_g13	0.045	-4.46859	2.83744e-08	6.78236e-07	yes	down	5.29	4.67	0.21	0.33	4.98	0.27
TRINITY_DN36817_c1_g2	0.255	-1.96901	2.84145e-08	6.78339e-07	yes	down	7.99	8.97	2.88	2.4	8.48	2.64
TRINITY_DN37022_c0_g1	0.31	-1.69126	2.84575e-08	6.78939e-07	yes	down	88.74	129.75	47.67	12.15	109.245	29.91
TRINITY_DN27966_c0_g2	4.336	2.11628	2.89393e-08	6.89568e-07	yes	up	1.28	2.19	8.51	8.8	1.735	8.655
TRINITY_DN33347_c1_g1	2.794	1.48232	2.91355e-08	6.92939e-07	yes	up	6.05	5.48	19.45	17.98	5.765	18.715
TRINITY_DN31210_c0_g1	0.401	-1.31765	2.91321e-08	6.93294e-07	yes	down	26.07	23.31	12.11	12.94	24.69	12.525
TRINITY_DN34488_c0_g1	0.395	-1.33936	2.92236e-08	6.94165e-07	yes	down	20.63	19.05	9.47	9.99	19.84	9.73
TRINITY_DN30804_c1_g5	0.19	-2.39563	2.92888e-08	6.95278e-07	yes	down	152.35	176.38	44.2	58.6	164.365	51.4
TRINITY_DN25860_c0_g3	2.378	1.24975	2.94817e-08	6.99421e-07	yes	up	65.81	73.49	195.92	203.47	69.65	199.695
TRINITY_DN35921_c2_g3	0.497	-1.00959	2.95297e-08	6.99686e-07	yes	down	212.26	208.95	139.5	175.53	210.605	157.515
TRINITY_DN28454_c0_g3	0.211	-2.24466	2.9631e-08	7.01648e-07	yes	down	12.12	10.77	2.7	3.45	11.445	3.075
TRINITY_DN27795_c1_g2	0.3	-1.73777	2.96523e-08	7.01717e-07	yes	down	28.18	34.43	9.24	15.85	31.305	12.545
TRINITY_DN29960_c0_g2	0.373	-1.42309	2.97224e-08	7.02937e-07	yes	down	111.1	141.4	56.08	59.97	126.25	58.025
TRINITY_DN29323_c0_g3	0.367	-1.4449	2.99202e-08	7.07175e-07	yes	down	46.61	41.56	19.19	22.09	44.085	20.64
TRINITY_DN32917_c0_g4	0.405	-1.30249	3.00595e-08	7.09583e-07	yes	down	94.14	86.49	42.17	48.35	90.315	45.26
TRINITY_DN33008_c0_g1	2.27	1.18254	3.00428e-08	7.09631e-07	yes	up	9.22	8.68	24.53	24.61	8.95	24.57
TRINITY_DN28979_c1_g1	0.431	-1.21303	3.02039e-08	7.11666e-07	yes	down	31.22	32.94	19.65	18.25	32.08	18.95
TRINITY_DN27937_c2_g2	2.304	1.20389	3.03518e-08	7.14708e-07	yes	up	8.73	8.52	24.37	23.42	8.625	23.895
TRINITY_DN32917_c0_g1	0.041	-4.62389	3.04265e-08	7.16023e-07	yes	down	93.12	111.64	1.89	8.47	102.38	5.18
TRINITY_DN29208_c1_g2	0.156	-2.67693	3.04858e-08	7.16973e-07	yes	down	8.3	8.92	2.12	1.41	8.61	1.765
TRINITY_DN30723_c2_g1	0.434	-1.20295	3.05528e-08	7.18105e-07	yes	down	28.67	30.19	15.48	16.39	29.43	15.935
TRINITY_DN24506_c0_g2	0.073	-3.78122	3.0641e-08	7.19732e-07	yes	down	3.79	4.11	0.26	0.45	3.95	0.355
TRINITY_DN27979_c2_g2	0.45	-1.15236	3.09592e-08	7.24964e-07	yes	down	106.37	108.8	63.53	58.61	107.585	61.07
TRINITY_DN33621_c0_g1	0.19	-2.39836	3.09233e-08	7.25018e-07	yes	down	3.32	3.22	0.78	0.8	3.27	0.79
TRINITY_DN34928_c0_g1	0.174	-2.51913	3.09046e-08	7.25027e-07	yes	down	7.32	7.25	1.52	1.64	7.285	1.58
TRINITY_DN25913_c0_g1	2.108	1.07616	3.10919e-08	7.27623e-07	yes	up	25.55	25.21	65.17	66.75	25.38	65.96
TRINITY_DN35019_c2_g4	7.922	2.98594	3.12752e-08	7.31462e-07	yes	up	0.83	1.29	9.91	11.26	1.06	10.585
TRINITY_DN25270_c1_g1	2.477	1.30867	3.13298e-08	7.32288e-07	yes	up	25.11	27.13	80.23	77.65	26.12	78.94
TRINITY_DN37083_c4_g1	0.451	-1.1487	3.14609e-08	7.34901e-07	yes	down	22.12	23.22	12.89	12.32	22.67	12.605
TRINITY_DN36845_c0_g1	3.389	1.76074	3.19865e-08	7.46718e-07	yes	up	10.63	9.01	38.61	37.16	9.82	37.885
TRINITY_DN30087_c0_g2	0.455	-1.13528	3.20915e-08	7.48251e-07	yes	down	55.3	56.84	34.61	31.68	56.07	33.145
TRINITY_DN28601_c0_g4	2.425	1.2779	3.21898e-08	7.50081e-07	yes	up	41.23	34.51	112.89	115.36	37.87	114.125
TRINITY_DN25314_c0_g1	0.146	-2.77232	3.22983e-08	7.52149e-07	yes	down	18.72	17.78	2.95	3.83	18.25	3.39
TRINITY_DN30360_c0_g1	2.446	1.29047	3.24529e-08	7.55286e-07	yes	up	9.91	10.16	27.82	32.14	10.035	29.98
TRINITY_DN30868_c2_g1	0.474	-1.07588	3.24755e-08	7.55348e-07	yes	down	23.89	25.12	14.17	14.86	24.505	14.515
TRINITY_DN29810_c1_g2	4.836	2.27372	3.27767e-08	7.61421e-07	yes	up	1.29	1.54	8.45	8.75	1.415	8.6
TRINITY_DN35688_c0_g5	0.393	-1.34588	3.27682e-08	7.61691e-07	yes	down	11.57	5.03	5.37	3.64	8.3	4.505
TRINITY_DN37803_c0_g2	3.644	1.86562	3.30727e-08	7.66423e-07	yes	up	4.46	5.18	20.35	22.25	4.82	21.3
TRINITY_DN28425_c2_g1	0.429	-1.21991	3.31579e-08	7.67462e-07	yes	down	33.68	33.13	18.73	17.8	33.405	18.265
TRINITY_DN26930_c1_g1	2.231	1.1577	3.32691e-08	7.6863e-07	yes	up	14.43	14.72	39.91	41.97	14.575	40.94
TRINITY_DN25715_c0_g1	0.334	-1.5831	3.32555e-08	7.68783e-07	yes	down	217.73	183.7	75.78	55.92	200.715	65.85
TRINITY_DN35767_c0_g1	0.386	-1.37255	3.34373e-08	7.71109e-07	yes	down	22.94	24.62	15.17	10.86	23.78	13.015
TRINITY_DN37610_c0_g1	0.438	-1.19048	3.34114e-08	7.71448e-07	yes	down	49.69	49.56	25.53	28.65	49.625	27.09
TRINITY_DN34844_c3_g1	2.374	1.24738	3.34331e-08	7.71479e-07	yes	up	18.85	18.45	54.73	52.48	18.65	53.605
TRINITY_DN32955_c0_g1	2.51	1.32784	3.351e-08	7.72317e-07	yes	up	5.87	6.67	19.94	19.89	6.27	19.915
TRINITY_DN31005_c1_g1	2.526	1.33666	3.35772e-08	7.72927e-07	yes	up	38.69	45.03	116.78	112.23	41.86	114.505
TRINITY_DN32576_c0_g1	3.412	1.77074	3.36226e-08	7.73502e-07	yes	up	1.67	1.98	7.74	7.89	1.825	7.815
TRINITY_DN35957_c0_g1	0.324	-1.62753	3.37355e-08	7.75632e-07	yes	down	108.73	105.77	23.02	33.27	107.25	28.145
TRINITY_DN34909_c0_g1	2.968	1.56973	3.38998e-08	7.78466e-07	yes	up	3.22	3	11.98	10.79	3.11	11.385
TRINITY_DN30124_c0_g1	2.575	1.36458	3.41118e-08	7.8286e-07	yes	up	3.58	3.41	11.08	11.74	3.495	11.41
TRINITY_DN33440_c2_g1	0.287	-1.80226	3.4193e-08	7.8425e-07	yes	down	13.93	14.22	5.31	4.79	14.075	5.05
TRINITY_DN31316_c0_g1	2.016	1.01161	3.42382e-08	7.84339e-07	yes	up	19.36	18.99	48.63	47.71	19.175	48.17
TRINITY_DN36305_c2_g1	0.146	-2.7758	3.42336e-08	7.84708e-07	yes	down	12.9	11.56	2.19	2.29	12.23	2.24
TRINITY_DN26289_c0_g1	0.149	-2.74812	3.43265e-08	7.85889e-07	yes	down	6.5	6.99	1.45	1.05	6.745	1.25
TRINITY_DN27963_c0_g1	0.487	-1.03846	3.4718e-08	7.93896e-07	yes	down	422.13	395.97	226.57	270.05	409.05	248.31
TRINITY_DN28421_c0_g1	0.418	-1.25732	3.47464e-08	7.94066e-07	yes	down	33.4	33.02	17.86	16.62	33.21	17.24
TRINITY_DN31067_c1_g2	0.126	-2.98465	3.486e-08	7.96183e-07	yes	down	18.72	13.81	4.3	2.72	16.265	3.51
TRINITY_DN28206_c0_g1	0.439	-1.18751	3.49678e-08	7.98165e-07	yes	down	21.6	20.84	11.57	11.57	21.22	11.57
TRINITY_DN33436_c0_g5	0.425	-1.234	3.50206e-08	7.9889e-07	yes	down	26.55	24.86	14.1	13.1	25.705	13.6
TRINITY_DN32629_c0_g1	3.999	1.99968	3.50748e-08	7.99646e-07	yes	up	5.07	5.26	25.34	25.67	5.165	25.505
TRINITY_DN27717_c1_g1	5.361	2.42245	3.51268e-08	8.00351e-07	yes	up	61.56	95.37	385.56	571.95	78.465	478.755
TRINITY_DN34422_c0_g1	0.481	-1.05601	3.52376e-08	8.02394e-07	yes	down	21.57	22.58	12.37	13.52	22.075	12.945
TRINITY_DN31084_c0_g1	0.406	-1.30076	3.54957e-08	8.07788e-07	yes	down	118.2	132.79	56.84	70.31	125.495	63.575
TRINITY_DN27046_c0_g2	2.123	1.08582	3.56986e-08	8.11919e-07	yes	up	14.32	13.52	38.03	37.85	13.92	37.94
TRINITY_DN32118_c1_g3	0.276	-1.85863	3.57381e-08	8.12332e-07	yes	down	7.58	6.96	2.31	2.33	7.27	2.32
TRINITY_DN26457_c0_g1	0.17	-2.55878	3.62757e-08	8.23564e-07	yes	down	13.09	10.99	2	2.97	12.04	2.485
TRINITY_DN25847_c1_g3	0.203	-2.30169	3.6313e-08	8.2392e-07	yes	down	4.35	4.14	0.97	0.99	4.245	0.98
TRINITY_DN27875_c1_g1	0.422	-1.24564	3.63731e-08	8.24298e-07	yes	down	62.74	58.41	29.21	28.61	60.575	28.91
TRINITY_DN23820_c0_g2	0.336	-1.57183	3.65697e-08	8.2826e-07	yes	down	8.85	8.07	3.41	3.45	8.46	3.43
TRINITY_DN35241_c1_g1	0.254	-1.97782	3.68471e-08	8.34045e-07	yes	down	13.13	13.21	3.62	5.05	13.17	4.335
TRINITY_DN25242_c1_g2	2.068	1.04842	3.71895e-08	8.40793e-07	yes	up	62.87	58.91	154.18	157.49	60.89	155.835
TRINITY_DN26371_c0_g1	0.372	-1.42568	3.84659e-08	8.66556e-07	yes	down	25.47	29.51	12.47	14.37	27.49	13.42
TRINITY_DN30812_c1_g2	2.796	1.48333	3.87698e-08	8.72883e-07	yes	up	3.69	3.87	13.29	13.47	3.78	13.38
TRINITY_DN31232_c0_g1	0.396	-1.3382	3.88891e-08	8.75051e-07	yes	down	24.52	21.66	11.37	11.45	23.09	11.41
TRINITY_DN36983_c0_g1	0.075	-3.73292	3.91503e-08	8.79885e-07	yes	down	26.87	41.42	2.55	3.9	34.145	3.225
TRINITY_DN29656_c0_g1	0.416	-1.26532	3.95858e-08	8.89148e-07	yes	down	18.22	19.04	10.54	9.91	18.63	10.225
TRINITY_DN29085_c1_g1	0.166	-2.59493	4.0034e-08	8.96035e-07	yes	down	112.51	163.29	23.42	34.29	137.9	28.855
TRINITY_DN29749_c0_g1	0.418	-1.25774	3.99941e-08	8.96198e-07	yes	down	37.26	35.59	21.09	24.63	36.425	22.86
TRINITY_DN20236_c0_g1	5.77	2.52854	3.9949e-08	8.96246e-07	yes	up	1.31	1.25	8.97	9.5	1.28	9.235
TRINITY_DN24630_c0_g1	2.23	1.15706	3.99263e-08	8.96264e-07	yes	up	34.37	33.19	90.73	94.92	33.78	92.825
TRINITY_DN32323_c0_g2	0.406	-1.30172	4.01267e-08	8.97582e-07	yes	down	101.62	93.88	47.79	53.13	97.75	50.46
TRINITY_DN34201_c0_g4	0.306	-1.70732	4.03127e-08	9.0068e-07	yes	down	49.84	50.69	20.61	17.14	50.265	18.875
TRINITY_DN37390_c2_g1	0.413	-1.27705	4.04799e-08	9.03885e-07	yes	down	40.54	44.3	23.5	23.53	42.42	23.515
TRINITY_DN34424_c0_g1	2.064	1.0453	4.06576e-08	9.06787e-07	yes	up	27.08	26.03	68.77	76.18	26.555	72.475
TRINITY_DN33011_c0_g3	0.348	-1.52324	4.0642e-08	9.06972e-07	yes	down	102.05	117.02	41.33	49.49	109.535	45.41
TRINITY_DN35416_c1_g1	0.236	-2.08539	4.08495e-08	9.09997e-07	yes	down	10.13	9.62	2.8	2.97	9.875	2.885
TRINITY_DN27040_c1_g1	0.275	-1.86384	4.08453e-08	9.10438e-07	yes	down	20.23	18.71	7.12	6.4	19.47	6.76
TRINITY_DN30167_c3_g2	0.23	-2.1212	4.09742e-08	9.1224e-07	yes	down	6.66	8.08	3.05	2.62	7.37	2.835
TRINITY_DN31254_c0_g1	0.303	-1.72217	4.10048e-08	9.12386e-07	yes	down	13.93	15.45	5.04	6.22	14.69	5.63
TRINITY_DN20709_c0_g2	0.418	-1.25815	4.10914e-08	9.13778e-07	yes	down	22.54	21.84	11.52	11.59	22.19	11.555
TRINITY_DN31641_c0_g1	0.468	-1.09515	4.2054e-08	9.34092e-07	yes	down	32.11	34.11	19.76	18.64	33.11	19.2
TRINITY_DN37113_c1_g2	0.452	-1.14702	4.20891e-08	9.34324e-07	yes	down	48.8	49.26	26.74	28.06	49.03	27.4
TRINITY_DN26106_c0_g2	2.19	1.13098	4.23249e-08	9.38462e-07	yes	up	39.67	36.97	105.39	101.71	38.32	103.55
TRINITY_DN30509_c0_g1	0.482	-1.0541	4.24625e-08	9.40963e-07	yes	down	89.18	84.72	45.84	47.41	86.95	46.625
TRINITY_DN26443_c0_g1	2.69	1.42737	4.25832e-08	9.4199e-07	yes	up	5.18	6.01	17.69	19.57	5.595	18.63
TRINITY_DN32756_c0_g2	0.263	-1.92625	4.25337e-08	9.41992e-07	yes	down	11.06	11.15	3.77	3.58	11.105	3.675
TRINITY_DN32120_c0_g3	0.456	-1.13266	4.26168e-08	9.42183e-07	yes	down	35.36	32.53	18.35	20.96	33.945	19.655
TRINITY_DN30712_c0_g1	0.067	-3.90131	4.26659e-08	9.42721e-07	yes	down	3.69	2.94	0.21	0.41	3.315	0.31
TRINITY_DN37308_c0_g1	0.138	-2.85384	4.27209e-08	9.43387e-07	yes	down	9.51	10.2	1.6	1.77	9.855	1.685
TRINITY_DN27590_c4_g3	0.372	-1.42494	4.27465e-08	9.43403e-07	yes	down	38.15	37.09	20.12	19.57	37.62	19.845
TRINITY_DN24709_c2_g1	27.497	4.78122	4.28644e-08	9.44907e-07	yes	up	0.7	0.48	20.83	20.16	0.59	20.495
TRINITY_DN34633_c1_g3	2.344	1.2288	4.31074e-08	9.49712e-07	yes	up	4.75	4.59	13.52	13.94	4.67	13.73
TRINITY_DN32681_c1_g1	0.374	-1.41983	4.31669e-08	9.49923e-07	yes	down	124.63	144.17	53.98	69.7	134.4	61.84
TRINITY_DN12424_c0_g1	0.041	-4.59151	4.31941e-08	9.49971e-07	yes	down	4.9	4.9	0.3	0.2	4.9	0.25
TRINITY_DN36510_c1_g4	3.088	1.62676	4.31539e-08	9.50186e-07	yes	up	9.18	8.79	34.47	34.81	8.985	34.64
TRINITY_DN25095_c1_g3	0.462	-1.11285	4.33599e-08	9.52513e-07	yes	down	105.36	105.97	59.7	60.04	105.665	59.87
TRINITY_DN27393_c3_g1	5.541	2.47012	4.3667e-08	9.58152e-07	yes	up	1.13	0.68	7.18	7.29	0.905	7.235
TRINITY_DN29449_c0_g2	0.283	-1.82159	4.3776e-08	9.59989e-07	yes	down	9.49	11.1	4.07	5.91	10.295	4.99
TRINITY_DN32722_c0_g1	0.284	-1.81596	4.40298e-08	9.6444e-07	yes	down	5.91	6.07	2.2	1.92	5.99	2.06
TRINITY_DN26549_c1_g1	0.256	-1.96315	4.43332e-08	9.70527e-07	yes	down	48.14	41.07	15.63	12.51	44.605	14.07
TRINITY_DN25956_c0_g1	2.073	1.05202	4.442e-08	9.71866e-07	yes	up	27.44	27.1	66.15	64.52	27.27	65.335
TRINITY_DN35769_c1_g3	0.237	-2.0745	4.44962e-08	9.72974e-07	yes	down	18.39	15.81	5.06	5.26	17.1	5.16
TRINITY_DN37093_c0_g1	2.357	1.23723	4.45822e-08	9.74292e-07	yes	up	4	3.67	12.1	11.86	3.835	11.98
TRINITY_DN36980_c2_g4	0.169	-2.56529	4.48456e-08	9.78923e-07	yes	down	8.36	7.5	1.81	1.52	7.93	1.665
TRINITY_DN23374_c0_g1	0.16	-2.64294	4.50704e-08	9.83266e-07	yes	down	17.42	15.12	2.79	3.69	16.27	3.24
TRINITY_DN27942_c0_g2	2.111	1.07788	4.52111e-08	9.85768e-07	yes	up	98.04	84.57	237.07	250.14	91.305	243.605
TRINITY_DN37361_c3_g1	0.182	-2.45999	4.53785e-08	9.88849e-07	yes	down	12.56	11.42	2.49	2.9	11.99	2.695
TRINITY_DN25550_c1_g1	2.389	1.25635	4.55907e-08	9.92336e-07	yes	up	5.91	6.23	17.06	19.82	6.07	18.44
TRINITY_DN29038_c1_g5	0.302	-1.72545	4.56201e-08	9.92407e-07	yes	down	21.99	20.35	7.15	8.75	21.17	7.95
TRINITY_DN26032_c0_g1	2.089	1.06274	4.55887e-08	9.92861e-07	yes	up	31.71	36.71	80.94	95.47	34.21	88.205
TRINITY_DN32168_c0_g1	0.457	-1.12988	4.57954e-08	9.9565e-07	yes	down	27.74	25.99	17.11	14.63	26.865	15.87
TRINITY_DN29038_c0_g1	0.448	-1.15981	4.59616e-08	9.98692e-07	yes	down	62.01	64.35	32.1	37.4	63.18	34.75
TRINITY_DN34906_c0_g3	0.455	-1.13489	4.612e-08	1.00156e-06	yes	down	31.34	33.6	18.63	19.12	32.47	18.875
TRINITY_DN29556_c1_g3	0.456	-1.13356	4.6517e-08	1.00845e-06	yes	down	144.04	139.95	78.53	81.59	141.995	80.06
TRINITY_DN25723_c1_g1	2.597	1.37677	4.65459e-08	1.0085e-06	yes	up	9.15	8.62	31.5	29.52	8.885	30.51
TRINITY_DN31204_c0_g1	0.453	-1.14266	4.6889e-08	1.0142e-06	yes	down	46.83	46.63	25.82	26.99	46.73	26.405
TRINITY_DN27704_c0_g1	0.452	-1.14487	4.72881e-08	1.02225e-06	yes	down	59.14	64.56	31.9	37.97	61.85	34.935
TRINITY_DN27951_c1_g3	2.571	1.36248	4.74383e-08	1.02492e-06	yes	up	4.43	4.25	13.1	14.84	4.34	13.97
TRINITY_DN28197_c3_g4	2.162	1.11218	4.79279e-08	1.0349e-06	yes	up	5.58	4.93	13.7	12.78	5.255	13.24
TRINITY_DN29801_c1_g1	0.453	-1.14174	4.79945e-08	1.03575e-06	yes	down	30.93	30.24	18.43	19.11	30.585	18.77
TRINITY_DN32991_c0_g1	0.468	-1.09666	4.80649e-08	1.03669e-06	yes	down	46.11	48.24	26.88	28	47.175	27.44
TRINITY_DN35725_c2_g3	164.016	7.35769	4.87189e-08	1.0496e-06	yes	up	0	0.06	6.55	8.52	0.03	7.535
TRINITY_DN34691_c0_g1	4.079	2.02823	4.88831e-08	1.05254e-06	yes	up	1.54	1.49	8.11	7.47	1.515	7.79
TRINITY_DN30192_c0_g1	0.479	-1.06083	4.94679e-08	1.06272e-06	yes	down	31.7	31.08	18.97	18.86	31.39	18.915
TRINITY_DN31167_c1_g1	0.438	-1.19186	4.94149e-08	1.06278e-06	yes	down	32.81	32.03	20.75	19.28	32.42	20.015
TRINITY_DN38047_c1_g1	0.475	-1.07405	4.95012e-08	1.06283e-06	yes	down	21.07	22.73	13.74	15.37	21.9	14.555
TRINITY_DN37502_c5_g2	0.142	-2.8169	4.94141e-08	1.06337e-06	yes	down	10.38	12.4	1.63	1.65	11.39	1.64
TRINITY_DN25824_c3_g1	0.151	-2.72985	4.99608e-08	1.0721e-06	yes	down	15.21	18.03	2.35	3.98	16.62	3.165
TRINITY_DN25767_c1_g1	2.399	1.2623	5.00035e-08	1.07241e-06	yes	up	5.29	5.28	16.68	16.61	5.285	16.645
TRINITY_DN11534_c0_g1	3.832	1.93811	5.00567e-08	1.07294e-06	yes	up	1.2	1.15	5.68	5.57	1.175	5.625
TRINITY_DN35050_c0_g1	0.415	-1.26922	5.04024e-08	1.07853e-06	yes	down	23.6	24.25	11.88	13.96	23.925	12.92
TRINITY_DN29912_c0_g1	0.451	-1.14993	5.04952e-08	1.0799e-06	yes	down	21.74	25.29	12.2	13.44	23.515	12.82
TRINITY_DN33482_c1_g1	3.449	1.78612	5.07379e-08	1.08387e-06	yes	up	4.63	5.3	14.93	17.71	4.965	16.32
TRINITY_DN35552_c0_g1	0.434	-1.20558	5.08861e-08	1.08643e-06	yes	down	27.37	27.88	14.66	16.96	27.625	15.81
TRINITY_DN38296_c2_g2	0.14	-2.83212	5.12794e-08	1.09421e-06	yes	down	28.27	20.86	5	6.33	24.565	5.665
TRINITY_DN32656_c0_g1	0.296	-1.75818	5.13246e-08	1.09456e-06	yes	down	18.91	16.79	7.38	9.93	17.85	8.655
TRINITY_DN27445_c0_g2	4.521	2.17671	5.14666e-08	1.09697e-06	yes	up	5.75	5.91	30.18	34.35	5.83	32.265
TRINITY_DN34571_c2_g1	3.528	1.81889	5.1583e-08	1.09884e-06	yes	up	4.85	4.17	20.39	24.1	4.51	22.245
TRINITY_DN35664_c0_g1	2.872	1.52192	5.18241e-08	1.10274e-06	yes	up	2.33	2.76	9.25	8.85	2.545	9.05
TRINITY_DN37256_c0_g1	0.49	-1.02938	5.18161e-08	1.10318e-06	yes	down	43.37	41.95	24.59	27.36	42.66	25.975
TRINITY_DN36325_c2_g5	18.211	4.1867	5.19442e-08	1.10467e-06	yes	up	2.04	1.03	33.8	33.53	1.535	33.665
TRINITY_DN36982_c1_g1	4.437	2.14958	5.22039e-08	1.10833e-06	yes	up	3.15	3.74	18.28	18.27	3.445	18.275
TRINITY_DN32577_c1_g1	2.23	1.15734	5.21999e-08	1.10887e-06	yes	up	5.76	5.95	16.38	16.65	5.855	16.515
TRINITY_DN28134_c0_g1	2.226	1.15478	5.2637e-08	1.11566e-06	yes	up	21.1	19.66	55.79	57	20.38	56.395
TRINITY_DN33870_c0_g1	0.416	-1.26388	5.30252e-08	1.12263e-06	yes	down	59.43	56.12	35	39.62	57.775	37.31
TRINITY_DN34081_c0_g1	0.044	-4.50472	5.31029e-08	1.12303e-06	yes	down	6.99	7.23	0.47	0.28	7.11	0.375
TRINITY_DN31334_c1_g5	2.068	1.04845	5.33313e-08	1.12535e-06	yes	up	40.35	43.67	104.39	95.71	42.01	100.05
TRINITY_DN33857_c1_g2	0.322	-1.63519	5.32971e-08	1.12588e-06	yes	down	4.9	5.5	2.2	1.9	5.2	2.05
TRINITY_DN29718_c0_g9	0.351	-1.50977	5.34389e-08	1.12699e-06	yes	down	20.34	17.84	7.65	9.04	19.09	8.345
TRINITY_DN32883_c1_g3	2.321	1.21503	5.49664e-08	1.15728e-06	yes	up	9.64	9.45	25.16	26.84	9.545	26
TRINITY_DN27998_c0_g3	0.415	-1.26979	5.49487e-08	1.15755e-06	yes	down	51.68	55.9	27.62	25.53	53.79	26.575
TRINITY_DN38161_c2_g1	0.343	-1.54293	5.50193e-08	1.15775e-06	yes	down	3.85	5.31	1.93	2.35	4.58	2.14
TRINITY_DN20947_c0_g1	0.482	-1.05324	5.50733e-08	1.15825e-06	yes	down	25.34	27.41	16.52	15.27	26.375	15.895
TRINITY_DN35077_c0_g1	0.375	-1.41649	5.51275e-08	1.15875e-06	yes	down	39.43	33.43	16.38	17.59	36.43	16.985
TRINITY_DN26361_c0_g1	13.588	3.76422	5.58144e-08	1.17189e-06	yes	up	0.23	0.41	5.67	6.5	0.32	6.085
TRINITY_DN31067_c1_g1	0.167	-2.58016	5.59515e-08	1.17347e-06	yes	down	11.21	13.42	2.38	2.76	12.315	2.57
TRINITY_DN26092_c1_g5	0.458	-1.12715	5.62121e-08	1.17828e-06	yes	down	538.13	566.87	275.23	341.98	552.5	308.605
TRINITY_DN32490_c1_g1	0.441	-1.18006	5.6381e-08	1.18052e-06	yes	down	20.33	23.59	13.44	19.03	21.96	16.235
TRINITY_DN29670_c0_g1	2.09	1.06365	5.65085e-08	1.18189e-06	yes	up	29.68	27.74	76.24	79.48	28.71	77.86
TRINITY_DN34241_c0_g1	2.482	1.31166	5.69341e-08	1.19013e-06	yes	up	5.1	5.67	17.03	18.56	5.385	17.795
TRINITY_DN35327_c0_g3	0.133	-2.91129	5.70936e-08	1.19281e-06	yes	down	11.3	9.3	1.63	1.61	10.3	1.62
TRINITY_DN35413_c1_g1	0.093	-3.43222	5.74339e-08	1.19794e-06	yes	down	14.24	10.4	1.01	1.52	12.32	1.265
TRINITY_DN29830_c0_g1	0.452	-1.14654	5.74131e-08	1.19817e-06	yes	down	303.63	277.46	148.05	157.64	290.545	152.845
TRINITY_DN31634_c1_g2	0.327	-1.61436	5.7395e-08	1.19845e-06	yes	down	26.53	26.97	8.97	12.13	26.75	10.55
TRINITY_DN33846_c0_g1	2.061	1.04318	5.75586e-08	1.19988e-06	yes	up	19.45	18.65	44.47	49.37	19.05	46.92
TRINITY_DN26472_c2_g5	0.317	-1.65782	5.79094e-08	1.20588e-06	yes	down	23.81	23.46	10.1	9.31	23.635	9.705
TRINITY_DN36671_c0_g2	2.322	1.21531	5.80452e-08	1.20804e-06	yes	up	2.69	2.76	8.54	7.76	2.725	8.15
TRINITY_DN38332_c2_g4	2.536	1.34275	5.83614e-08	1.21396e-06	yes	up	108.84	92.23	285.52	342.32	100.535	313.92
TRINITY_DN33372_c0_g3	2.541	1.3453	5.84694e-08	1.21487e-06	yes	up	15.22	17.7	49.13	55.26	16.46	52.195
TRINITY_DN30294_c2_g2	0.172	-2.53628	5.85065e-08	1.21498e-06	yes	down	15.48	13.98	2.56	3.96	14.73	3.26
TRINITY_DN34372_c0_g1	0.242	-2.04424	5.87181e-08	1.21871e-06	yes	down	8.8	8.02	2.17	3.23	8.41	2.7
TRINITY_DN32466_c2_g1	2.3	1.20155	5.91882e-08	1.22779e-06	yes	up	11.4	13.21	33.55	32.25	12.305	32.9
TRINITY_DN25557_c0_g1	2.77	1.46979	5.94946e-08	1.23347e-06	yes	up	16.8	15.25	54.63	55.88	16.025	55.255
TRINITY_DN31678_c1_g6	2.251	1.17059	5.97477e-08	1.23805e-06	yes	up	6.69	6.41	18.28	18.24	6.55	18.26
TRINITY_DN35316_c0_g2	0.437	-1.19454	5.99681e-08	1.24193e-06	yes	down	29.33	26.59	14.97	15.7	27.96	15.335
TRINITY_DN33068_c1_g6	0.331	-1.59477	6.01861e-08	1.24509e-06	yes	down	29.38	26.72	11.44	11.51	28.05	11.475
TRINITY_DN31983_c0_g1	0.461	-1.11858	6.04131e-08	1.24843e-06	yes	down	39.46	39.1	23.1	21.14	39.28	22.12
TRINITY_DN38296_c2_g1	0.207	-2.26899	6.04654e-08	1.24883e-06	yes	down	17.73	19.54	4.94	4.59	18.635	4.765
TRINITY_DN36303_c1_g2	0.334	-1.58076	6.04037e-08	1.24891e-06	yes	down	22.26	19.24	8.5	9.36	20.75	8.93
TRINITY_DN35762_c0_g1	0.229	-2.12806	6.05853e-08	1.25063e-06	yes	down	53.89	14.42	4.86	15.86	34.155	10.36
TRINITY_DN31428_c1_g1	2.498	1.32099	6.09221e-08	1.25689e-06	yes	up	7.59	8.18	27.01	25.73	7.885	26.37
TRINITY_DN31422_c1_g2	2.147	1.10262	6.20277e-08	1.27555e-06	yes	up	6.9	8.21	20.69	20.99	7.555	20.84
TRINITY_DN26259_c2_g1	0.456	-1.13162	6.22737e-08	1.27922e-06	yes	down	68.32	66.09	40.57	35.99	67.205	38.28
TRINITY_DN33559_c1_g2	0.424	-1.23865	6.24042e-08	1.28121e-06	yes	down	64.92	56.95	32.51	30.3	60.935	31.405
TRINITY_DN27334_c0_g1	0.027	-5.19588	6.3194e-08	1.29602e-06	yes	down	4.14	5.56	0.07	0.23	4.85	0.15
TRINITY_DN25886_c2_g2	0.071	-3.81695	6.34065e-08	1.29968e-06	yes	down	289.56	513.45	24.9	47.81	401.505	36.355
TRINITY_DN36080_c1_g2	0.48	-1.05977	6.40012e-08	1.30975e-06	yes	down	23.37	24.24	15.53	14.15	23.805	14.84
TRINITY_DN34201_c0_g2	0.352	-1.50766	6.41125e-08	1.31132e-06	yes	down	22.07	23.71	10.7	10.98	22.89	10.84
TRINITY_DN32246_c1_g4	0.179	-2.48352	6.43388e-08	1.31524e-06	yes	down	30.51	25.37	6.67	5.43	27.94	6.05
TRINITY_DN32845_c0_g1	4.339	2.1172	6.45928e-08	1.31972e-06	yes	up	1.1	0.81	4.35	4.82	0.955	4.585
TRINITY_DN32026_c0_g1	0.326	-1.61737	6.48185e-08	1.3222e-06	yes	down	17.88	21.56	7.08	8.12	19.72	7.6
TRINITY_DN36116_c2_g1	4.364	2.12573	6.48131e-08	1.3228e-06	yes	up	1.93	1.09	10.64	10.19	1.51	10.415
TRINITY_DN28444_c2_g2	0.24	-2.0609	6.48984e-08	1.32312e-06	yes	down	12.95	13.23	3.71	4.12	13.09	3.915
TRINITY_DN30716_c0_g1	0.141	-2.82276	6.53718e-08	1.33134e-06	yes	down	8.74	8.87	1.41	1.84	8.805	1.625
TRINITY_DN26683_c0_g1	2.963	1.56698	6.5523e-08	1.33371e-06	yes	up	4.42	4.88	21.62	16.97	4.65	19.295
TRINITY_DN37461_c0_g3	0.386	-1.37346	6.58228e-08	1.33909e-06	yes	down	11.1	10.33	5.43	5.67	10.715	5.55
TRINITY_DN35104_c0_g1	0.452	-1.14501	6.60551e-08	1.3431e-06	yes	down	66.14	56.63	33.65	35.71	61.385	34.68
TRINITY_DN34739_c0_g1	2.456	1.29606	6.63795e-08	1.34825e-06	yes	up	6.35	7.27	20	19.22	6.81	19.61
TRINITY_DN30357_c0_g2	0.419	-1.2554	6.63463e-08	1.3483e-06	yes	down	57.19	51.68	26.51	30.62	54.435	28.565
TRINITY_DN36422_c0_g1	2.079	1.05613	6.64982e-08	1.34922e-06	yes	up	12.25	12.14	29.99	32.16	12.195	31.075
TRINITY_DN31658_c1_g1	2.757	1.46287	6.66982e-08	1.35255e-06	yes	up	8.89	7.19	27.31	28.14	8.04	27.725
TRINITY_DN29234_c4_g3	4.016	2.00558	6.69627e-08	1.35502e-06	yes	up	2.66	3.4	15.38	15.01	3.03	15.195
TRINITY_DN27683_c0_g1	2.22	1.15071	6.69525e-08	1.35554e-06	yes	up	9.42	9.37	26.37	25.21	9.395	25.79
TRINITY_DN23880_c0_g1	0.359	-1.47902	6.69129e-08	1.35618e-06	yes	down	28.52	30.47	11.87	14.37	29.495	13.12
TRINITY_DN30724_c2_g1	0.333	-1.58824	6.73111e-08	1.36135e-06	yes	down	70.07	61.71	29.85	26.92	65.89	28.385
TRINITY_DN38267_c0_g1	0.451	-1.14852	6.73933e-08	1.36228e-06	yes	down	19.21	26.46	11.68	13.42	22.835	12.55
TRINITY_DN32399_c4_g1	0.23	-2.11787	6.77035e-08	1.36783e-06	yes	down	18.3	15.71	4.76	4.93	17.005	4.845
TRINITY_DN31526_c0_g1	3.122	1.64228	6.77491e-08	1.36802e-06	yes	up	4.12	4.56	13.47	12.73	4.34	13.1
TRINITY_DN31245_c1_g4	0.23	-2.1209	6.80949e-08	1.37427e-06	yes	down	30.53	24.8	7.79	7.85	27.665	7.82
TRINITY_DN24947_c0_g1	3.613	1.85328	6.85192e-08	1.3821e-06	yes	up	5.47	4.67	21.29	23.31	5.07	22.3
TRINITY_DN26475_c1_g1	3.138	1.64983	6.8693e-08	1.38487e-06	yes	up	1.61	1.65	6.86	6.52	1.63	6.69
TRINITY_DN28729_c3_g2	2.774	1.47221	6.88195e-08	1.38669e-06	yes	up	4.24	3.8	12.19	12.18	4.02	12.185
TRINITY_DN34134_c0_g2	0.077	-3.7073	6.89457e-08	1.38849e-06	yes	down	5.01	5.25	0.84	0.23	5.13	0.535
TRINITY_DN34709_c4_g1	0.232	-2.10543	6.90628e-08	1.39011e-06	yes	down	13.96	13.9	4.52	4.53	13.93	4.525
TRINITY_DN28053_c0_g5	0.109	-3.19536	6.93047e-08	1.39351e-06	yes	down	2.14	2.3	0.25	0.35	2.22	0.3
TRINITY_DN33423_c0_g1	3.641	1.86417	6.93797e-08	1.39428e-06	yes	up	3.14	2.66	14.48	10.53	2.9	12.505
TRINITY_DN30142_c0_g1	0.181	-2.46494	6.96749e-08	1.39947e-06	yes	down	4.12	3.46	0.87	0.96	3.79	0.915
TRINITY_DN29213_c0_g2	0.301	-1.73301	6.98573e-08	1.40165e-06	yes	down	13.79	13.85	4.66	5.63	13.82	5.145
TRINITY_DN30897_c1_g2	0.45	-1.15063	7.03637e-08	1.41106e-06	yes	down	5596.86	4865.26	2666.2	2785.84	5231.06	2726.02
TRINITY_DN33350_c0_g2	0.309	-1.69284	7.06404e-08	1.41512e-06	yes	down	33.17	39.06	12.1	13.84	36.115	12.97
TRINITY_DN28965_c1_g1	2.7	1.4332	7.08986e-08	1.41879e-06	yes	up	11.15	9.28	33.1	32.36	10.215	32.73
TRINITY_DN37270_c0_g3	2.173	1.11945	7.1113e-08	1.42159e-06	yes	up	4.17	4.11	11.52	11.48	4.14	11.5
TRINITY_DN30067_c0_g1	0.184	-2.44231	7.14143e-08	1.42611e-06	yes	down	6.75	6.03	1.54	1.35	6.39	1.445
TRINITY_DN24884_c0_g1	2.07	1.04959	7.139e-08	1.42637e-06	yes	up	15.58	16.03	39.39	43.73	15.805	41.56
TRINITY_DN28208_c1_g3	0.286	-1.80442	7.17297e-08	1.43165e-06	yes	down	23.05	22.66	11.24	8.18	22.855	9.71
TRINITY_DN34538_c0_g3	2.051	1.03629	7.18661e-08	1.43362e-06	yes	up	36.14	35.24	86.96	92.95	35.69	89.955
TRINITY_DN28821_c0_g5	0.392	-1.35168	7.30653e-08	1.45678e-06	yes	down	46.87	42.77	19.83	24.01	44.82	21.92
TRINITY_DN29760_c3_g2	2.859	1.51551	7.32017e-08	1.45721e-06	yes	up	3.06	3.69	12.47	11.53	3.375	12
TRINITY_DN29315_c0_g1	0.419	-1.25631	7.31963e-08	1.45786e-06	yes	down	18.07	16.78	8.61	9.61	17.425	9.11
TRINITY_DN27882_c0_g1	0.15	-2.73765	7.34035e-08	1.45893e-06	yes	down	56.28	72.47	13.98	12.04	64.375	13.01
TRINITY_DN33595_c2_g1	30.679	4.9392	7.33481e-08	1.45935e-06	yes	up	0.15	0.08	4.1	4.51	0.115	4.305
TRINITY_DN34004_c0_g1	0.48	-1.05853	7.41782e-08	1.47125e-06	yes	down	18.51	19.89	11.04	12	19.2	11.52
TRINITY_DN26854_c0_g1	0.152	-2.72178	7.41635e-08	1.47172e-06	yes	down	7.37	7.54	1.74	1.05	7.455	1.395
TRINITY_DN37130_c7_g2	0.174	-2.51945	7.43315e-08	1.47352e-06	yes	down	17.88	21.31	4.24	4.14	19.595	4.19
TRINITY_DN35746_c1_g1	0.402	-1.31321	7.4411e-08	1.47432e-06	yes	down	8.58	8.85	5.44	5.3	8.715	5.37
TRINITY_DN31798_c1_g1	0.399	-1.32555	7.4938e-08	1.48399e-06	yes	down	158.97	215.55	83.44	97.69	187.26	90.565
TRINITY_DN27751_c0_g1	0.312	-1.68251	7.51748e-08	1.4879e-06	yes	down	10.83	10.15	3.99	3.83	10.49	3.91
TRINITY_DN26750_c2_g1	2.778	1.47423	7.52335e-08	1.48829e-06	yes	up	16.84	15.43	53.92	55.15	16.135	54.535
TRINITY_DN36303_c1_g1	0.224	-2.15943	7.55192e-08	1.49316e-06	yes	down	7.17	6.46	1.52	2.29	6.815	1.905
TRINITY_DN26342_c4_g2	0.094	-3.40944	7.57983e-08	1.4979e-06	yes	down	5.06	5.3	0.65	0.55	5.18	0.6
TRINITY_DN28167_c0_g1	2.726	1.44694	7.60127e-08	1.50136e-06	yes	up	8.6	7.73	25.14	29.36	8.165	27.25
TRINITY_DN31208_c0_g3	0.264	-1.91931	7.61716e-08	1.50372e-06	yes	down	81.85	100.62	24.23	34.89	91.235	29.56
TRINITY_DN35052_c3_g4	4.316	2.10955	7.62334e-08	1.50415e-06	yes	up	5.01	4.05	23.54	24.52	4.53	24.03
TRINITY_DN31030_c2_g5	0.051	-4.29226	7.65569e-08	1.50819e-06	yes	down	11.34	14.37	0.61	0.97	12.855	0.79
TRINITY_DN26747_c0_g1	0.398	-1.32974	7.68115e-08	1.51242e-06	yes	down	201.62	181.44	98.57	86.02	191.53	92.295
TRINITY_DN26304_c1_g1	0.338	-1.56433	7.71244e-08	1.51779e-06	yes	down	24.92	22.48	8.77	11.1	23.7	9.935
TRINITY_DN25260_c0_g2	0.159	-2.65012	7.71917e-08	1.51833e-06	yes	down	141.9	127.61	21.38	28.94	134.755	25.16
TRINITY_DN36655_c1_g3	0.439	-1.18631	7.72717e-08	1.51833e-06	yes	down	28.28	25.98	12.47	14.05	27.13	13.26
TRINITY_DN29354_c1_g1	2.166	1.11481	7.74581e-08	1.52042e-06	yes	up	9.73	11.53	24.59	26.35	10.63	25.47
TRINITY_DN31244_c1_g3	0.287	-1.8	7.74483e-08	1.52101e-06	yes	down	7.95	9.62	3.25	3.04	8.785	3.145
TRINITY_DN24830_c0_g1	14.138	3.82153	7.81824e-08	1.53226e-06	yes	up	0.52	0.46	8.51	8.77	0.49	8.64
TRINITY_DN34505_c1_g4	2.565	1.35869	7.85539e-08	1.53875e-06	yes	up	9.7	10.1	31.3	31.72	9.9	31.51
TRINITY_DN32333_c1_g1	0.376	-1.40991	7.86937e-08	1.54069e-06	yes	down	78.8	80.05	32.28	40.39	79.425	36.335
TRINITY_DN28629_c1_g3	0.328	-1.60978	7.88877e-08	1.5429e-06	yes	down	6.21	6.05	2.38	2.64	6.13	2.51
TRINITY_DN28022_c0_g1	2.394	1.25968	7.93989e-08	1.5521e-06	yes	up	7.54	7	21.32	21.41	7.27	21.365
TRINITY_DN31247_c0_g3	0.181	-2.46552	7.97125e-08	1.55743e-06	yes	down	4.46	4.79	1.1	0.99	4.625	1.045
TRINITY_DN31283_c1_g2	0.239	-2.06214	8.05757e-08	1.57025e-06	yes	down	13.3	12.69	3.7	4.83	12.995	4.265
TRINITY_DN29242_c1_g4	0.472	-1.08428	8.07808e-08	1.57344e-06	yes	down	26.33	25.81	16.3	17.92	26.07	17.11
TRINITY_DN35619_c0_g1	0.379	-1.39807	8.09212e-08	1.57456e-06	yes	down	24.73	20.17	12.57	9.6	22.45	11.085
TRINITY_DN37435_c2_g2	2.747	1.4578	8.08809e-08	1.57459e-06	yes	up	8.38	8.74	28.68	29.85	8.56	29.265
TRINITY_DN31903_c0_g6	0.423	-1.2398	8.11375e-08	1.57797e-06	yes	down	18.96	17.17	9.17	9.92	18.065	9.545
TRINITY_DN26519_c2_g1	0.174	-2.51918	8.17515e-08	1.58828e-06	yes	down	6.21	7.36	1.54	1.4	6.785	1.47
TRINITY_DN28296_c1_g1	0.306	-1.70866	8.18725e-08	1.589e-06	yes	down	11.41	9.34	3.45	4.38	10.375	3.915
TRINITY_DN27115_c0_g1	2.087	1.06118	8.21392e-08	1.59255e-06	yes	up	39.19	43.35	110.69	101.95	41.27	106.32
TRINITY_DN34579_c1_g6	0.365	-1.45529	8.21037e-08	1.59268e-06	yes	down	140.71	136.67	52.93	71.16	138.69	62.045
TRINITY_DN34557_c0_g1	3.278	1.71267	8.25513e-08	1.59891e-06	yes	up	2.43	1.86	9.37	9.47	2.145	9.42
TRINITY_DN36620_c1_g3	0.199	-2.3312	8.2609e-08	1.59921e-06	yes	down	26.29	24.26	7.52	5.85	25.275	6.685
TRINITY_DN32717_c0_g2	0.463	-1.1119	8.34128e-08	1.61313e-06	yes	down	32.41	34.73	20.05	19.61	33.57	19.83
TRINITY_DN27788_c0_g1	0.495	-1.01338	8.34712e-08	1.61344e-06	yes	down	43.15	41.41	26.08	26.64	42.28	26.36
TRINITY_DN34175_c0_g1	0.382	-1.38868	8.35493e-08	1.61412e-06	yes	down	9.73	10.25	4.9	4.74	9.99	4.82
TRINITY_DN32010_c0_g2	0.334	-1.58052	8.37992e-08	1.61813e-06	yes	down	32.44	30.2	11.56	14.09	31.32	12.825
TRINITY_DN37603_c1_g1	0.456	-1.13437	8.38768e-08	1.61881e-06	yes	down	13.78	15.04	8.86	7.97	14.41	8.415
TRINITY_DN25570_c1_g1	2.297	1.1997	8.42613e-08	1.6254e-06	yes	up	32.35	27.11	83.12	87.05	29.73	85.085
TRINITY_DN26816_c0_g2	0.069	-3.85577	8.43627e-08	1.62653e-06	yes	down	61.7	121.14	6.13	9.45	91.42	7.79
TRINITY_DN33395_c1_g1	0.473	-1.08051	8.49502e-08	1.6362e-06	yes	down	41.54	26.31	16.46	14.69	33.925	15.575
TRINITY_DN28859_c6_g2	5.194	2.37694	8.5154e-08	1.63846e-06	yes	up	3.94	5.53	31.58	28.14	4.735	29.86
TRINITY_DN27505_c3_g2	0.362	-1.46425	8.59579e-08	1.65309e-06	yes	down	15.64	15.34	6.71	7.03	15.49	6.87
TRINITY_DN30284_c0_g1	0.181	-2.46561	8.64135e-08	1.65933e-06	yes	down	17.03	20.37	3.5	4.9	18.7	4.2
TRINITY_DN24495_c0_g1	0.182	-2.45677	8.65934e-08	1.66195e-06	yes	down	22.58	18.33	4.57	4.36	20.455	4.465
TRINITY_DN36744_c0_g3	2.186	1.12815	8.68722e-08	1.66645e-06	yes	up	7.65	5.67	18.93	16.29	6.66	17.61
TRINITY_DN26739_c0_g1	4.863	2.28178	8.71041e-08	1.66922e-06	yes	up	1.17	0.72	7.32	6.8	0.945	7.06
TRINITY_DN35704_c1_g1	0.482	-1.05282	8.78351e-08	1.68238e-06	yes	down	36.83	39.2	22.57	21.31	38.015	21.94
TRINITY_DN19895_c0_g1	4.429	2.14704	8.80587e-08	1.68496e-06	yes	up	4.36	4.26	23.96	23.18	4.31	23.57
TRINITY_DN26672_c1_g3	2.391	1.25775	8.80177e-08	1.68502e-06	yes	up	7.05	7.04	21.92	20.14	7.045	21.03
TRINITY_DN31786_c0_g2	0.492	-1.0226	8.81982e-08	1.68593e-06	yes	down	14.25	14.16	8.73	8.76	14.205	8.745
TRINITY_DN35196_c0_g4	2.415	1.27208	8.83356e-08	1.68686e-06	yes	up	22.66	21.33	64.43	62.44	21.995	63.435
[truncated: 4,844 more rows]

## Sheet: 2_4DAF
Supplemental Table S4. The differentially expressed genes (DEGs) in 2_4DAF
[truncated: 58,909 more rows]
