# Supplementary material for: Transcriptome, physiological and biochemical analysis of Triarrhena sacchariflora in response to flooding stress
Source: BMC Genet. 2019 Nov 29;20:88. doi: 10.1186/s12863-019-0790-4 (PMC6884903; doi:10.1186/s12863-019-0790-4)
Supplement: Supplementary file 11 — Additional file 11: Table S5. Gene ontology (GO) functional enrichment analysis of DEGs between normal and treatment samples. [file 12863_2019_790_MOESM11_ESM.xlsx]

## Sheet: 0_2DAF
GO enrichment analysis of DEGs in 0_2-DAF
id	enrichment	description	ratio_in_study	ratio_in_pop	p_uncorrected	p_bonferroni	type	diff_genes
GO:0009833	e	plant-type primary cell wall biogenesis	16/8832	16/58908	5.92e-12	3.43e-08	biological_process	TRINITY_DN25260_c0_g2;TRINITY_DN28125_c0_g1;TRINITY_DN28125_c0_g2;TRINITY_DN32324_c0_g1;TRINITY_DN33332_c1_g3;TRINITY_DN33332_c1_g4;TRINITY_DN33901_c0_g2;TRINITY_DN33901_c0_g3;TRINITY_DN33901_c0_g4;TRINITY_DN33901_c1_g1;TRINITY_DN37136_c2_g1;TRINITY_DN37136_c2_g7;TRINITY_DN37362_c0_g1;TRINITY_DN38368_c3_g1;TRINITY_DN38368_c3_g2;TRINITY_DN38368_c3_g5
GO:0006415	e	translational termination	40/8832	53/58908	2.25e-11	1.3e-07	biological_process	TRINITY_DN11837_c0_g1;TRINITY_DN1359_c0_g1;TRINITY_DN14247_c1_g1;TRINITY_DN14898_c0_g1;TRINITY_DN15145_c0_g1;TRINITY_DN18001_c0_g1;TRINITY_DN18468_c0_g1;TRINITY_DN19414_c0_g1;TRINITY_DN19939_c0_g1;TRINITY_DN20517_c0_g1;TRINITY_DN20627_c0_g1;TRINITY_DN21267_c0_g1;TRINITY_DN21575_c0_g1;TRINITY_DN22793_c0_g1;TRINITY_DN24404_c1_g2;TRINITY_DN25320_c0_g1;TRINITY_DN26649_c0_g4;TRINITY_DN2737_c0_g1;TRINI…
GO:0043624	e	cellular protein complex disassembly	45/8832	66/58908	2.51e-11	1.46e-07	biological_process	TRINITY_DN11837_c0_g1;TRINITY_DN1359_c0_g1;TRINITY_DN14247_c1_g1;TRINITY_DN14898_c0_g1;TRINITY_DN15145_c0_g1;TRINITY_DN18001_c0_g1;TRINITY_DN18468_c0_g1;TRINITY_DN19414_c0_g1;TRINITY_DN19939_c0_g1;TRINITY_DN20517_c0_g1;TRINITY_DN20627_c0_g1;TRINITY_DN21267_c0_g1;TRINITY_DN21575_c0_g1;TRINITY_DN22793_c0_g1;TRINITY_DN24404_c1_g2;TRINITY_DN25320_c0_g1;TRINITY_DN25793_c0_g1;TRINITY_DN25793_c0_g2;TRIN…
GO:0006614	e	SRP-dependent cotranslational protein targeting to membrane	39/8832	73/58908	2.92e-11	1.69e-07	biological_process	TRINITY_DN11837_c0_g1;TRINITY_DN1359_c0_g1;TRINITY_DN14247_c1_g1;TRINITY_DN14898_c0_g1;TRINITY_DN15145_c0_g1;TRINITY_DN18001_c0_g1;TRINITY_DN18468_c0_g1;TRINITY_DN19414_c0_g1;TRINITY_DN19939_c0_g1;TRINITY_DN20517_c0_g1;TRINITY_DN20627_c0_g1;TRINITY_DN21575_c0_g1;TRINITY_DN22793_c0_g1;TRINITY_DN24404_c1_g2;TRINITY_DN26649_c0_g4;TRINITY_DN2737_c0_g1;TRINITY_DN28079_c0_g1;TRINITY_DN28099_c0_g1;TRINI…
GO:0009523	e	photosystem II	20/8832	28/58908	2.94e-11	1.71e-07	cellular_component	TRINITY_DN25534_c0_g4;TRINITY_DN26897_c3_g3;TRINITY_DN27338_c0_g1;TRINITY_DN27962_c0_g3;TRINITY_DN29374_c0_g1;TRINITY_DN30809_c0_g2;TRINITY_DN30897_c1_g1;TRINITY_DN30897_c1_g2;TRINITY_DN30897_c2_g1;TRINITY_DN30982_c1_g3;TRINITY_DN31487_c1_g1;TRINITY_DN33264_c0_g1;TRINITY_DN33654_c2_g1;TRINITY_DN33654_c2_g3;TRINITY_DN33654_c2_g5;TRINITY_DN33654_c2_g7;TRINITY_DN36198_c1_g3;TRINITY_DN36632_c3_g2;TRI…
GO:0006612	e	protein targeting to membrane	41/8832	87/58908	3e-11	1.74e-07	biological_process	TRINITY_DN11837_c0_g1;TRINITY_DN1359_c0_g1;TRINITY_DN14247_c1_g1;TRINITY_DN14898_c0_g1;TRINITY_DN15145_c0_g1;TRINITY_DN18001_c0_g1;TRINITY_DN18468_c0_g1;TRINITY_DN19414_c0_g1;TRINITY_DN19939_c0_g1;TRINITY_DN20517_c0_g1;TRINITY_DN20627_c0_g1;TRINITY_DN21575_c0_g1;TRINITY_DN22793_c0_g1;TRINITY_DN24404_c1_g2;TRINITY_DN26649_c0_g4;TRINITY_DN2737_c0_g1;TRINITY_DN28079_c0_g1;TRINITY_DN28099_c0_g1;TRINI…
GO:0009698	e	phenylpropanoid metabolic process	39/8832	80/58908	3.07e-11	1.78e-07	biological_process	TRINITY_DN25006_c0_g1;TRINITY_DN25156_c0_g1;TRINITY_DN25749_c0_g1;TRINITY_DN26450_c0_g1;TRINITY_DN26450_c0_g2;TRINITY_DN26787_c0_g1;TRINITY_DN28125_c0_g2;TRINITY_DN28206_c0_g1;TRINITY_DN28210_c1_g1;TRINITY_DN28624_c2_g1;TRINITY_DN29583_c0_g2;TRINITY_DN29983_c2_g1;TRINITY_DN29983_c2_g3;TRINITY_DN30325_c0_g2;TRINITY_DN30866_c1_g1;TRINITY_DN30866_c1_g3;TRINITY_DN30866_c1_g4;TRINITY_DN31157_c1_g1;TRI…
GO:0051273	e	beta-glucan metabolic process	55/8832	98/58908	3.18e-11	1.84e-07	biological_process	TRINITY_DN25260_c0_g1;TRINITY_DN25260_c0_g2;TRINITY_DN26319_c0_g1;TRINITY_DN27454_c0_g3;TRINITY_DN28125_c0_g1;TRINITY_DN28125_c0_g2;TRINITY_DN28206_c0_g1;TRINITY_DN28730_c0_g1;TRINITY_DN28935_c0_g1;TRINITY_DN28935_c0_g2;TRINITY_DN28935_c0_g3;TRINITY_DN29609_c1_g1;TRINITY_DN29879_c0_g1;TRINITY_DN29879_c0_g2;TRINITY_DN30725_c1_g1;TRINITY_DN32324_c0_g1;TRINITY_DN32324_c0_g2;TRINITY_DN32324_c0_g3;TRI…
GO:0051274	e	beta-glucan biosynthetic process	51/8832	91/58908	3.57e-11	2.07e-07	biological_process	TRINITY_DN25260_c0_g1;TRINITY_DN25260_c0_g2;TRINITY_DN26319_c0_g1;TRINITY_DN27454_c0_g3;TRINITY_DN28125_c0_g1;TRINITY_DN28125_c0_g2;TRINITY_DN28206_c0_g1;TRINITY_DN28730_c0_g1;TRINITY_DN28935_c0_g1;TRINITY_DN28935_c0_g2;TRINITY_DN28935_c0_g3;TRINITY_DN29609_c1_g1;TRINITY_DN29879_c0_g1;TRINITY_DN29879_c0_g2;TRINITY_DN30725_c1_g1;TRINITY_DN32324_c0_g1;TRINITY_DN32324_c0_g2;TRINITY_DN32324_c0_g3;TRI…
GO:0042546	e	cell wall biogenesis	49/8832	91/58908	3.57e-11	2.07e-07	biological_process	TRINITY_DN22948_c0_g3;TRINITY_DN23308_c1_g1;TRINITY_DN24883_c0_g1;TRINITY_DN25132_c0_g1;TRINITY_DN25260_c0_g2;TRINITY_DN26411_c0_g1;TRINITY_DN28125_c0_g1;TRINITY_DN28125_c0_g2;TRINITY_DN28624_c2_g1;TRINITY_DN28965_c2_g1;TRINITY_DN29879_c0_g1;TRINITY_DN29879_c0_g2;TRINITY_DN29912_c0_g1;TRINITY_DN30866_c1_g4;TRINITY_DN30911_c0_g2;TRINITY_DN30911_c0_g3;TRINITY_DN31464_c4_g1;TRINITY_DN31719_c0_g2;TRI…
GO:0016759	e	cellulose synthase activity	39/8832	57/58908	3.78e-11	2.19e-07	molecular_function	TRINITY_DN25260_c0_g1;TRINITY_DN25260_c0_g2;TRINITY_DN26319_c0_g1;TRINITY_DN28125_c0_g1;TRINITY_DN28125_c0_g2;TRINITY_DN28730_c0_g1;TRINITY_DN29609_c1_g1;TRINITY_DN29879_c0_g1;TRINITY_DN29879_c0_g2;TRINITY_DN32324_c0_g1;TRINITY_DN32324_c0_g2;TRINITY_DN32324_c0_g3;TRINITY_DN33332_c1_g3;TRINITY_DN33332_c1_g4;TRINITY_DN33332_c1_g5;TRINITY_DN33901_c0_g1;TRINITY_DN33901_c0_g2;TRINITY_DN33901_c0_g3;TRI…
GO:0016760	e	cellulose synthase (UDP-forming) activity	39/8832	57/58908	3.78e-11	2.19e-07	molecular_function	TRINITY_DN25260_c0_g1;TRINITY_DN25260_c0_g2;TRINITY_DN26319_c0_g1;TRINITY_DN28125_c0_g1;TRINITY_DN28125_c0_g2;TRINITY_DN28730_c0_g1;TRINITY_DN29609_c1_g1;TRINITY_DN29879_c0_g1;TRINITY_DN29879_c0_g2;TRINITY_DN32324_c0_g1;TRINITY_DN32324_c0_g2;TRINITY_DN32324_c0_g3;TRINITY_DN33332_c1_g3;TRINITY_DN33332_c1_g4;TRINITY_DN33332_c1_g5;TRINITY_DN33901_c0_g1;TRINITY_DN33901_c0_g2;TRINITY_DN33901_c0_g3;TRI…
GO:0071669	e	plant-type cell wall organization or biogenesis	52/8832	106/58908	3.97e-11	2.3e-07	biological_process	TRINITY_DN24883_c0_g1;TRINITY_DN25132_c0_g1;TRINITY_DN25260_c0_g2;TRINITY_DN26411_c0_g1;TRINITY_DN26787_c0_g1;TRINITY_DN27166_c0_g1;TRINITY_DN28125_c0_g1;TRINITY_DN28125_c0_g2;TRINITY_DN28416_c1_g1;TRINITY_DN28624_c2_g1;TRINITY_DN28935_c0_g1;TRINITY_DN28965_c2_g1;TRINITY_DN29879_c0_g1;TRINITY_DN29879_c0_g2;TRINITY_DN30866_c1_g4;TRINITY_DN30911_c0_g2;TRINITY_DN30911_c0_g3;TRINITY_DN31719_c0_g2;TRI…
GO:0000184	e	nuclear-transcribed mRNA catabolic process, nonsense-mediated decay	38/8832	67/58908	4.24e-11	2.46e-07	biological_process	TRINITY_DN11837_c0_g1;TRINITY_DN1359_c0_g1;TRINITY_DN14247_c1_g1;TRINITY_DN14898_c0_g1;TRINITY_DN15145_c0_g1;TRINITY_DN18001_c0_g1;TRINITY_DN18468_c0_g1;TRINITY_DN19414_c0_g1;TRINITY_DN19939_c0_g1;TRINITY_DN20517_c0_g1;TRINITY_DN20627_c0_g1;TRINITY_DN21575_c0_g1;TRINITY_DN22793_c0_g1;TRINITY_DN24404_c1_g2;TRINITY_DN26649_c0_g4;TRINITY_DN2737_c0_g1;TRINITY_DN28079_c0_g1;TRINITY_DN28815_c2_g1;TRINI…
GO:0006011	e	UDP-glucose metabolic process	40/8832	67/58908	4.24e-11	2.46e-07	biological_process	TRINITY_DN25047_c0_g1;TRINITY_DN25260_c0_g1;TRINITY_DN25260_c0_g2;TRINITY_DN26319_c0_g1;TRINITY_DN28125_c0_g1;TRINITY_DN28125_c0_g2;TRINITY_DN28730_c0_g1;TRINITY_DN29609_c1_g1;TRINITY_DN29879_c0_g1;TRINITY_DN29879_c0_g2;TRINITY_DN32324_c0_g1;TRINITY_DN32324_c0_g2;TRINITY_DN32324_c0_g3;TRINITY_DN33332_c1_g3;TRINITY_DN33332_c1_g4;TRINITY_DN33332_c1_g5;TRINITY_DN33901_c0_g1;TRINITY_DN33901_c0_g2;TRI…
GO:0009834	e	plant-type secondary cell wall biogenesis	29/8832	45/58908	4.64e-11	2.69e-07	biological_process	TRINITY_DN25132_c0_g1;TRINITY_DN26411_c0_g1;TRINITY_DN28125_c0_g2;TRINITY_DN28624_c2_g1;TRINITY_DN28965_c2_g1;TRINITY_DN29879_c0_g1;TRINITY_DN29879_c0_g2;TRINITY_DN30866_c1_g4;TRINITY_DN30911_c0_g2;TRINITY_DN30911_c0_g3;TRINITY_DN31719_c0_g2;TRINITY_DN32324_c0_g2;TRINITY_DN32324_c0_g3;TRINITY_DN32402_c0_g1;TRINITY_DN33332_c1_g3;TRINITY_DN33901_c1_g1;TRINITY_DN33901_c1_g2;TRINITY_DN34346_c2_g2;TRI…
GO:0090150	e	establishment of protein localization to membrane	44/8832	99/58908	4.72e-11	2.74e-07	biological_process	TRINITY_DN11837_c0_g1;TRINITY_DN1359_c0_g1;TRINITY_DN14247_c1_g1;TRINITY_DN14898_c0_g1;TRINITY_DN15062_c0_g2;TRINITY_DN15145_c0_g1;TRINITY_DN18001_c0_g1;TRINITY_DN18468_c0_g1;TRINITY_DN19414_c0_g1;TRINITY_DN19939_c0_g1;TRINITY_DN20517_c0_g1;TRINITY_DN20627_c0_g1;TRINITY_DN21575_c0_g1;TRINITY_DN22793_c0_g1;TRINITY_DN24404_c1_g2;TRINITY_DN26649_c0_g4;TRINITY_DN2737_c0_g1;TRINITY_DN28079_c0_g1;TRINI…
GO:0070972	e	protein localization to endoplasmic reticulum	39/8832	74/58908	4.73e-11	2.75e-07	biological_process	TRINITY_DN11837_c0_g1;TRINITY_DN1359_c0_g1;TRINITY_DN14247_c1_g1;TRINITY_DN14898_c0_g1;TRINITY_DN15145_c0_g1;TRINITY_DN18001_c0_g1;TRINITY_DN18468_c0_g1;TRINITY_DN19414_c0_g1;TRINITY_DN19939_c0_g1;TRINITY_DN20517_c0_g1;TRINITY_DN20627_c0_g1;TRINITY_DN21575_c0_g1;TRINITY_DN22793_c0_g1;TRINITY_DN24404_c1_g2;TRINITY_DN26649_c0_g4;TRINITY_DN2737_c0_g1;TRINITY_DN28079_c0_g1;TRINITY_DN28099_c0_g1;TRINI…
GO:0045047	e	protein targeting to ER	39/8832	74/58908	4.73e-11	2.75e-07	biological_process	TRINITY_DN11837_c0_g1;TRINITY_DN1359_c0_g1;TRINITY_DN14247_c1_g1;TRINITY_DN14898_c0_g1;TRINITY_DN15145_c0_g1;TRINITY_DN18001_c0_g1;TRINITY_DN18468_c0_g1;TRINITY_DN19414_c0_g1;TRINITY_DN19939_c0_g1;TRINITY_DN20517_c0_g1;TRINITY_DN20627_c0_g1;TRINITY_DN21575_c0_g1;TRINITY_DN22793_c0_g1;TRINITY_DN24404_c1_g2;TRINITY_DN26649_c0_g4;TRINITY_DN2737_c0_g1;TRINITY_DN28079_c0_g1;TRINITY_DN28099_c0_g1;TRINI…
GO:0072599	e	establishment of protein localization to endoplasmic reticulum	39/8832	74/58908	4.73e-11	2.75e-07	biological_process	TRINITY_DN11837_c0_g1;TRINITY_DN1359_c0_g1;TRINITY_DN14247_c1_g1;TRINITY_DN14898_c0_g1;TRINITY_DN15145_c0_g1;TRINITY_DN18001_c0_g1;TRINITY_DN18468_c0_g1;TRINITY_DN19414_c0_g1;TRINITY_DN19939_c0_g1;TRINITY_DN20517_c0_g1;TRINITY_DN20627_c0_g1;TRINITY_DN21575_c0_g1;TRINITY_DN22793_c0_g1;TRINITY_DN24404_c1_g2;TRINITY_DN26649_c0_g4;TRINITY_DN2737_c0_g1;TRINITY_DN28079_c0_g1;TRINITY_DN28099_c0_g1;TRINI…
GO:0080167	e	response to karrikin	55/8832	130/58908	5.44e-11	3.16e-07	biological_process	TRINITY_DN17242_c0_g1;TRINITY_DN23252_c0_g1;TRINITY_DN23430_c0_g1;TRINITY_DN23586_c0_g1;TRINITY_DN23988_c0_g1;TRINITY_DN25156_c0_g1;TRINITY_DN25538_c0_g2;TRINITY_DN25802_c1_g1;TRINITY_DN25948_c1_g4;TRINITY_DN25982_c0_g1;TRINITY_DN26389_c2_g2;TRINITY_DN26450_c0_g1;TRINITY_DN26525_c0_g1;TRINITY_DN26537_c1_g1;TRINITY_DN26766_c0_g2;TRINITY_DN26766_c0_g4;TRINITY_DN27506_c2_g1;TRINITY_DN27690_c0_g1;TRI…
GO:0009225	e	nucleotide-sugar metabolic process	55/8832	107/58908	5.76e-11	3.34e-07	biological_process	TRINITY_DN23993_c0_g1;TRINITY_DN25047_c0_g1;TRINITY_DN25260_c0_g1;TRINITY_DN25260_c0_g2;TRINITY_DN25501_c0_g1;TRINITY_DN26319_c0_g1;TRINITY_DN26576_c0_g1;TRINITY_DN26903_c0_g1;TRINITY_DN27751_c0_g1;TRINITY_DN28125_c0_g1;TRINITY_DN28125_c0_g2;TRINITY_DN28730_c0_g1;TRINITY_DN28935_c0_g1;TRINITY_DN28935_c0_g2;TRINITY_DN29505_c2_g1;TRINITY_DN29609_c1_g1;TRINITY_DN29879_c0_g1;TRINITY_DN29879_c0_g2;TRI…
GO:0030244	e	cellulose biosynthetic process	47/8832	71/58908	5.8e-11	3.37e-07	biological_process	TRINITY_DN25260_c0_g1;TRINITY_DN25260_c0_g2;TRINITY_DN26319_c0_g1;TRINITY_DN27454_c0_g3;TRINITY_DN28125_c0_g1;TRINITY_DN28125_c0_g2;TRINITY_DN28206_c0_g1;TRINITY_DN28730_c0_g1;TRINITY_DN28935_c0_g1;TRINITY_DN28935_c0_g2;TRINITY_DN28935_c0_g3;TRINITY_DN29609_c1_g1;TRINITY_DN29879_c0_g1;TRINITY_DN29879_c0_g2;TRINITY_DN32324_c0_g1;TRINITY_DN32324_c0_g2;TRINITY_DN32324_c0_g3;TRINITY_DN33332_c1_g3;TRI…
GO:0009808	e	lignin metabolic process	32/8832	61/58908	5.85e-11	3.39e-07	biological_process	TRINITY_DN25006_c0_g1;TRINITY_DN25749_c0_g1;TRINITY_DN26450_c0_g1;TRINITY_DN26787_c0_g1;TRINITY_DN28125_c0_g2;TRINITY_DN28206_c0_g1;TRINITY_DN28624_c2_g1;TRINITY_DN29583_c0_g2;TRINITY_DN29983_c2_g1;TRINITY_DN29983_c2_g3;TRINITY_DN30325_c0_g2;TRINITY_DN30866_c1_g1;TRINITY_DN30866_c1_g3;TRINITY_DN30866_c1_g4;TRINITY_DN31157_c1_g1;TRINITY_DN31719_c0_g2;TRINITY_DN33332_c1_g3;TRINITY_DN33471_c0_g4;TRI…
GO:0006413	e	translational initiation	39/8832	61/58908	5.85e-11	3.39e-07	biological_process	TRINITY_DN11837_c0_g1;TRINITY_DN1359_c0_g1;TRINITY_DN14247_c1_g1;TRINITY_DN14898_c0_g1;TRINITY_DN15145_c0_g1;TRINITY_DN18001_c0_g1;TRINITY_DN18468_c0_g1;TRINITY_DN19414_c0_g1;TRINITY_DN19939_c0_g1;TRINITY_DN20517_c0_g1;TRINITY_DN20627_c0_g1;TRINITY_DN21575_c0_g1;TRINITY_DN22793_c0_g1;TRINITY_DN24404_c1_g2;TRINITY_DN26649_c0_g4;TRINITY_DN27115_c0_g1;TRINITY_DN2737_c0_g1;TRINITY_DN28079_c0_g1;TRINI…
GO:0022411	e	cellular component disassembly	47/8832	85/58908	5.9e-11	3.42e-07	biological_process	TRINITY_DN11837_c0_g1;TRINITY_DN1359_c0_g1;TRINITY_DN14247_c1_g1;TRINITY_DN14898_c0_g1;TRINITY_DN15145_c0_g1;TRINITY_DN18001_c0_g1;TRINITY_DN18468_c0_g1;TRINITY_DN19414_c0_g1;TRINITY_DN19939_c0_g1;TRINITY_DN20517_c0_g1;TRINITY_DN20627_c0_g1;TRINITY_DN21267_c0_g1;TRINITY_DN21575_c0_g1;TRINITY_DN22793_c0_g1;TRINITY_DN2310_c0_g1;TRINITY_DN24404_c1_g2;TRINITY_DN25320_c0_g1;TRINITY_DN25793_c0_g1;TRINI…
GO:0030243	e	cellulose metabolic process	51/8832	78/58908	6.08e-11	3.53e-07	biological_process	TRINITY_DN25260_c0_g1;TRINITY_DN25260_c0_g2;TRINITY_DN26319_c0_g1;TRINITY_DN27454_c0_g3;TRINITY_DN28125_c0_g1;TRINITY_DN28125_c0_g2;TRINITY_DN28206_c0_g1;TRINITY_DN28730_c0_g1;TRINITY_DN28935_c0_g1;TRINITY_DN28935_c0_g2;TRINITY_DN28935_c0_g3;TRINITY_DN29609_c1_g1;TRINITY_DN29879_c0_g1;TRINITY_DN29879_c0_g2;TRINITY_DN32324_c0_g1;TRINITY_DN32324_c0_g2;TRINITY_DN32324_c0_g3;TRINITY_DN33013_c0_g1;TRI…
GO:0033692	e	cellular polysaccharide biosynthetic process	93/8832	179/58908	6.19e-11	3.59e-07	biological_process	TRINITY_DN23993_c0_g1;TRINITY_DN25218_c0_g1;TRINITY_DN25218_c0_g2;TRINITY_DN25260_c0_g1;TRINITY_DN25260_c0_g2;TRINITY_DN25313_c1_g1;TRINITY_DN25323_c0_g1;TRINITY_DN26319_c0_g1;TRINITY_DN26411_c0_g1;TRINITY_DN26903_c0_g1;TRINITY_DN26939_c0_g1;TRINITY_DN27329_c1_g1;TRINITY_DN27454_c0_g3;TRINITY_DN28056_c0_g1;TRINITY_DN28125_c0_g1;TRINITY_DN28125_c0_g2;TRINITY_DN28206_c0_g1;TRINITY_DN28473_c0_g7;TRI…
GO:0043241	e	protein complex disassembly	45/8832	68/58908	7.05e-11	4.09e-07	biological_process	TRINITY_DN11837_c0_g1;TRINITY_DN1359_c0_g1;TRINITY_DN14247_c1_g1;TRINITY_DN14898_c0_g1;TRINITY_DN15145_c0_g1;TRINITY_DN18001_c0_g1;TRINITY_DN18468_c0_g1;TRINITY_DN19414_c0_g1;TRINITY_DN19939_c0_g1;TRINITY_DN20517_c0_g1;TRINITY_DN20627_c0_g1;TRINITY_DN21267_c0_g1;TRINITY_DN21575_c0_g1;TRINITY_DN22793_c0_g1;TRINITY_DN24404_c1_g2;TRINITY_DN25320_c0_g1;TRINITY_DN25793_c0_g1;TRINITY_DN25793_c0_g2;TRIN…
GO:0071554	e	cell wall organization or biogenesis	67/8832	159/58908	7.44e-11	4.31e-07	biological_process	TRINITY_DN18502_c0_g1;TRINITY_DN22948_c0_g3;TRINITY_DN23308_c1_g1;TRINITY_DN24883_c0_g1;TRINITY_DN25132_c0_g1;TRINITY_DN25156_c0_g1;TRINITY_DN25260_c0_g2;TRINITY_DN26411_c0_g1;TRINITY_DN26787_c0_g1;TRINITY_DN27166_c0_g1;TRINITY_DN28056_c0_g1;TRINITY_DN28125_c0_g1;TRINITY_DN28125_c0_g2;TRINITY_DN28212_c0_g1;TRINITY_DN28416_c1_g1;TRINITY_DN28624_c2_g1;TRINITY_DN28935_c0_g1;TRINITY_DN28965_c2_g1;TRI…
GO:0009611	e	response to wounding	68/8832	192/58908	7.51e-11	4.36e-07	biological_process	TRINITY_DN22887_c0_g1;TRINITY_DN23411_c0_g1;TRINITY_DN25095_c0_g1;TRINITY_DN25153_c2_g1;TRINITY_DN25232_c0_g1;TRINITY_DN25319_c0_g1;TRINITY_DN26852_c0_g2;TRINITY_DN26852_c1_g1;TRINITY_DN27000_c1_g1;TRINITY_DN27000_c1_g3;TRINITY_DN27228_c1_g1;TRINITY_DN27515_c3_g1;TRINITY_DN27837_c0_g1;TRINITY_DN28057_c0_g1;TRINITY_DN28210_c1_g1;TRINITY_DN28584_c0_g2;TRINITY_DN29278_c0_g1;TRINITY_DN29278_c0_g2;TRI…
GO:0000956	e	nuclear-transcribed mRNA catabolic process	40/8832	82/58908	7.53e-11	4.37e-07	biological_process	TRINITY_DN11837_c0_g1;TRINITY_DN1359_c0_g1;TRINITY_DN14247_c1_g1;TRINITY_DN14898_c0_g1;TRINITY_DN15145_c0_g1;TRINITY_DN18001_c0_g1;TRINITY_DN18468_c0_g1;TRINITY_DN19414_c0_g1;TRINITY_DN19939_c0_g1;TRINITY_DN20517_c0_g1;TRINITY_DN20627_c0_g1;TRINITY_DN21575_c0_g1;TRINITY_DN22793_c0_g1;TRINITY_DN24404_c1_g2;TRINITY_DN26649_c0_g4;TRINITY_DN2737_c0_g1;TRINITY_DN28079_c0_g1;TRINITY_DN28815_c2_g1;TRINI…
GO:0019748	e	secondary metabolic process	57/8832	135/58908	7.58e-11	4.4e-07	biological_process	TRINITY_DN21355_c0_g1;TRINITY_DN23993_c0_g1;TRINITY_DN25006_c0_g1;TRINITY_DN25156_c0_g1;TRINITY_DN25749_c0_g1;TRINITY_DN25880_c0_g1;TRINITY_DN26450_c0_g1;TRINITY_DN26450_c0_g2;TRINITY_DN26787_c0_g1;TRINITY_DN26903_c0_g1;TRINITY_DN28125_c0_g2;TRINITY_DN28206_c0_g1;TRINITY_DN28210_c1_g1;TRINITY_DN28212_c0_g1;TRINITY_DN28576_c1_g3;TRINITY_DN28624_c2_g1;TRINITY_DN29083_c3_g1;TRINITY_DN29583_c0_g2;TRI…
GO:0044403	e	symbiosis, encompassing mutualism through parasitism	51/8832	135/58908	7.58e-11	4.4e-07	biological_process	TRINITY_DN11837_c0_g1;TRINITY_DN1359_c0_g1;TRINITY_DN14247_c1_g1;TRINITY_DN14898_c0_g1;TRINITY_DN15145_c0_g1;TRINITY_DN18001_c0_g1;TRINITY_DN18468_c0_g1;TRINITY_DN19414_c0_g1;TRINITY_DN19939_c0_g1;TRINITY_DN20342_c0_g1;TRINITY_DN20342_c0_g2;TRINITY_DN20342_c0_g3;TRINITY_DN20517_c0_g1;TRINITY_DN20627_c0_g1;TRINITY_DN21575_c0_g1;TRINITY_DN22793_c0_g1;TRINITY_DN24404_c1_g2;TRINITY_DN26146_c2_g2;TRIN…
GO:0009250	e	glucan biosynthetic process	71/8832	139/58908	7.58e-11	4.4e-07	biological_process	TRINITY_DN25218_c0_g1;TRINITY_DN25218_c0_g2;TRINITY_DN25260_c0_g1;TRINITY_DN25260_c0_g2;TRINITY_DN25323_c0_g1;TRINITY_DN26319_c0_g1;TRINITY_DN27329_c1_g1;TRINITY_DN27454_c0_g3;TRINITY_DN28125_c0_g1;TRINITY_DN28125_c0_g2;TRINITY_DN28206_c0_g1;TRINITY_DN28473_c0_g7;TRINITY_DN28730_c0_g1;TRINITY_DN28935_c0_g1;TRINITY_DN28935_c0_g2;TRINITY_DN28935_c0_g3;TRINITY_DN29507_c0_g1;TRINITY_DN29609_c1_g1;TRI…
GO:0009832	e	plant-type cell wall biogenesis	43/8832	75/58908	7.59e-11	4.4e-07	biological_process	TRINITY_DN24883_c0_g1;TRINITY_DN25132_c0_g1;TRINITY_DN25260_c0_g2;TRINITY_DN26411_c0_g1;TRINITY_DN28125_c0_g1;TRINITY_DN28125_c0_g2;TRINITY_DN28624_c2_g1;TRINITY_DN28965_c2_g1;TRINITY_DN29879_c0_g1;TRINITY_DN29879_c0_g2;TRINITY_DN30866_c1_g4;TRINITY_DN30911_c0_g2;TRINITY_DN30911_c0_g3;TRINITY_DN31719_c0_g2;TRINITY_DN32324_c0_g1;TRINITY_DN32324_c0_g2;TRINITY_DN32324_c0_g3;TRINITY_DN32402_c0_g1;TRI…
GO:0006613	e	cotranslational protein targeting to membrane	39/8832	75/58908	7.59e-11	4.4e-07	biological_process	TRINITY_DN11837_c0_g1;TRINITY_DN1359_c0_g1;TRINITY_DN14247_c1_g1;TRINITY_DN14898_c0_g1;TRINITY_DN15145_c0_g1;TRINITY_DN18001_c0_g1;TRINITY_DN18468_c0_g1;TRINITY_DN19414_c0_g1;TRINITY_DN19939_c0_g1;TRINITY_DN20517_c0_g1;TRINITY_DN20627_c0_g1;TRINITY_DN21575_c0_g1;TRINITY_DN22793_c0_g1;TRINITY_DN24404_c1_g2;TRINITY_DN26649_c0_g4;TRINITY_DN2737_c0_g1;TRINITY_DN28079_c0_g1;TRINITY_DN28099_c0_g1;TRINI…
GO:0032984	e	macromolecular complex disassembly	46/8832	75/58908	7.59e-11	4.4e-07	biological_process	TRINITY_DN11837_c0_g1;TRINITY_DN1359_c0_g1;TRINITY_DN14247_c1_g1;TRINITY_DN14898_c0_g1;TRINITY_DN15145_c0_g1;TRINITY_DN18001_c0_g1;TRINITY_DN18468_c0_g1;TRINITY_DN19414_c0_g1;TRINITY_DN19939_c0_g1;TRINITY_DN20517_c0_g1;TRINITY_DN20627_c0_g1;TRINITY_DN21267_c0_g1;TRINITY_DN21575_c0_g1;TRINITY_DN22793_c0_g1;TRINITY_DN2310_c0_g1;TRINITY_DN24404_c1_g2;TRINITY_DN25320_c0_g1;TRINITY_DN25793_c0_g1;TRINI…
GO:0009312	e	oligosaccharide biosynthetic process	24/8832	37/58908	7.61e-11	4.42e-07	biological_process	TRINITY_DN28853_c1_g3;TRINITY_DN29303_c3_g1;TRINITY_DN29303_c3_g2;TRINITY_DN29401_c0_g1;TRINITY_DN29507_c0_g1;TRINITY_DN30831_c1_g3;TRINITY_DN32894_c2_g2;TRINITY_DN32903_c1_g2;TRINITY_DN33900_c0_g1;TRINITY_DN33996_c0_g1;TRINITY_DN34349_c0_g1;TRINITY_DN34367_c0_g2;TRINITY_DN34367_c0_g3;TRINITY_DN34514_c0_g1;TRINITY_DN34831_c1_g1;TRINITY_DN34831_c1_g2;TRINITY_DN34902_c1_g5;TRINITY_DN35236_c8_g1;TRI…
GO:0072657	e	protein localization to membrane	44/8832	104/58908	7.67e-11	4.45e-07	biological_process	TRINITY_DN11837_c0_g1;TRINITY_DN1359_c0_g1;TRINITY_DN14247_c1_g1;TRINITY_DN14898_c0_g1;TRINITY_DN15062_c0_g2;TRINITY_DN15145_c0_g1;TRINITY_DN18001_c0_g1;TRINITY_DN18468_c0_g1;TRINITY_DN19414_c0_g1;TRINITY_DN19939_c0_g1;TRINITY_DN20517_c0_g1;TRINITY_DN20627_c0_g1;TRINITY_DN21575_c0_g1;TRINITY_DN22793_c0_g1;TRINITY_DN24404_c1_g2;TRINITY_DN26649_c0_g4;TRINITY_DN2737_c0_g1;TRINITY_DN28079_c0_g1;TRINI…
GO:0006414	e	translational elongation	44/8832	93/58908	8.11e-11	4.7e-07	biological_process	TRINITY_DN11837_c0_g1;TRINITY_DN1359_c0_g1;TRINITY_DN14247_c1_g1;TRINITY_DN14898_c0_g1;TRINITY_DN15145_c0_g1;TRINITY_DN18001_c0_g1;TRINITY_DN18468_c0_g1;TRINITY_DN19414_c0_g1;TRINITY_DN19575_c0_g1;TRINITY_DN19939_c0_g1;TRINITY_DN20517_c0_g1;TRINITY_DN20627_c0_g1;TRINITY_DN21575_c0_g1;TRINITY_DN22367_c0_g1;TRINITY_DN22367_c0_g2;TRINITY_DN22793_c0_g1;TRINITY_DN24404_c1_g2;TRINITY_DN25320_c0_g1;TRIN…
GO:0019083	e	viral transcription	38/8832	49/58908	8.84e-11	5.13e-07	biological_process	TRINITY_DN11837_c0_g1;TRINITY_DN1359_c0_g1;TRINITY_DN14247_c1_g1;TRINITY_DN14898_c0_g1;TRINITY_DN15145_c0_g1;TRINITY_DN18001_c0_g1;TRINITY_DN18468_c0_g1;TRINITY_DN19414_c0_g1;TRINITY_DN19939_c0_g1;TRINITY_DN20517_c0_g1;TRINITY_DN20627_c0_g1;TRINITY_DN21575_c0_g1;TRINITY_DN22793_c0_g1;TRINITY_DN24404_c1_g2;TRINITY_DN26649_c0_g4;TRINITY_DN2737_c0_g1;TRINITY_DN28079_c0_g1;TRINITY_DN28815_c2_g1;TRINI…
GO:0010200	e	response to chitin	26/8832	43/58908	9.07e-11	5.26e-07	biological_process	TRINITY_DN21240_c0_g1;TRINITY_DN24713_c1_g2;TRINITY_DN24787_c1_g1;TRINITY_DN25584_c3_g1;TRINITY_DN26304_c1_g1;TRINITY_DN26788_c1_g1;TRINITY_DN27334_c0_g1;TRINITY_DN27365_c0_g5;TRINITY_DN27371_c0_g1;TRINITY_DN27761_c5_g1;TRINITY_DN27788_c0_g1;TRINITY_DN28612_c0_g1;TRINITY_DN29032_c1_g1;TRINITY_DN29516_c0_g1;TRINITY_DN30200_c5_g2;TRINITY_DN30760_c0_g5;TRINITY_DN31205_c0_g2;TRINITY_DN32089_c0_g1;TRI…
GO:0009521	e	photosystem	28/8832	43/58908	9.07e-11	5.26e-07	cellular_component	TRINITY_DN25534_c0_g4;TRINITY_DN26897_c3_g3;TRINITY_DN27338_c0_g1;TRINITY_DN27962_c0_g3;TRINITY_DN28596_c2_g2;TRINITY_DN29374_c0_g1;TRINITY_DN30809_c0_g2;TRINITY_DN30897_c1_g1;TRINITY_DN30897_c1_g2;TRINITY_DN30897_c2_g1;TRINITY_DN30982_c1_g3;TRINITY_DN31425_c0_g1;TRINITY_DN31487_c1_g1;TRINITY_DN32206_c1_g3;TRINITY_DN33264_c0_g1;TRINITY_DN33387_c0_g10;TRINITY_DN33387_c0_g6;TRINITY_DN33654_c2_g1;TR…
GO:0046527	e	glucosyltransferase activity	69/8832	151/58908	9.42e-11	5.46e-07	molecular_function	TRINITY_DN21313_c0_g2;TRINITY_DN25047_c0_g1;TRINITY_DN25260_c0_g1;TRINITY_DN25260_c0_g2;TRINITY_DN26319_c0_g1;TRINITY_DN26573_c1_g4;TRINITY_DN27370_c1_g1;TRINITY_DN27370_c2_g1;TRINITY_DN27594_c0_g2;TRINITY_DN28125_c0_g1;TRINITY_DN28125_c0_g2;TRINITY_DN28473_c0_g7;TRINITY_DN28730_c0_g1;TRINITY_DN28785_c0_g2;TRINITY_DN28975_c1_g1;TRINITY_DN29119_c2_g3;TRINITY_DN29401_c0_g1;TRINITY_DN29609_c1_g1;TRI…
GO:0006402	e	mRNA catabolic process	42/8832	90/58908	1.06e-10	6.13e-07	biological_process	TRINITY_DN11837_c0_g1;TRINITY_DN1359_c0_g1;TRINITY_DN14247_c1_g1;TRINITY_DN14898_c0_g1;TRINITY_DN15145_c0_g1;TRINITY_DN18001_c0_g1;TRINITY_DN18468_c0_g1;TRINITY_DN19414_c0_g1;TRINITY_DN19939_c0_g1;TRINITY_DN20517_c0_g1;TRINITY_DN20627_c0_g1;TRINITY_DN21575_c0_g1;TRINITY_DN22793_c0_g1;TRINITY_DN24404_c1_g2;TRINITY_DN25605_c0_g1;TRINITY_DN26649_c0_g4;TRINITY_DN2737_c0_g1;TRINITY_DN28079_c0_g1;TRINI…
GO:0048046	e	apoplast	101/8832	286/58908	1.09e-10	6.29e-07	cellular_component	TRINITY_DN20768_c0_g1;TRINITY_DN24535_c4_g2;TRINITY_DN24535_c4_g3;TRINITY_DN24885_c0_g1;TRINITY_DN25043_c0_g2;TRINITY_DN25043_c0_g3;TRINITY_DN25206_c0_g4;TRINITY_DN25218_c0_g1;TRINITY_DN25315_c0_g1;TRINITY_DN25500_c0_g1;TRINITY_DN25605_c4_g2;TRINITY_DN25750_c1_g1;TRINITY_DN26399_c1_g1;TRINITY_DN26573_c1_g4;TRINITY_DN26755_c0_g1;TRINITY_DN26818_c0_g6;TRINITY_DN26864_c0_g2;TRINITY_DN26869_c1_g1;TRI…
GO:0000271	e	polysaccharide biosynthetic process	94/8832	183/58908	1.16e-10	6.76e-07	biological_process	TRINITY_DN23993_c0_g1;TRINITY_DN25218_c0_g1;TRINITY_DN25218_c0_g2;TRINITY_DN25260_c0_g1;TRINITY_DN25260_c0_g2;TRINITY_DN25313_c1_g1;TRINITY_DN25323_c0_g1;TRINITY_DN26319_c0_g1;TRINITY_DN26411_c0_g1;TRINITY_DN26903_c0_g1;TRINITY_DN26939_c0_g1;TRINITY_DN27329_c1_g1;TRINITY_DN27454_c0_g3;TRINITY_DN28056_c0_g1;TRINITY_DN28125_c0_g1;TRINITY_DN28125_c0_g2;TRINITY_DN28206_c0_g1;TRINITY_DN28473_c0_g7;TRI…
GO:0035251	e	UDP-glucosyltransferase activity	54/8832	117/58908	1.32e-10	7.65e-07	molecular_function	TRINITY_DN21313_c0_g2;TRINITY_DN25047_c0_g1;TRINITY_DN25260_c0_g1;TRINITY_DN25260_c0_g2;TRINITY_DN26319_c0_g1;TRINITY_DN27594_c0_g2;TRINITY_DN28125_c0_g1;TRINITY_DN28125_c0_g2;TRINITY_DN28730_c0_g1;TRINITY_DN28785_c0_g2;TRINITY_DN28975_c1_g1;TRINITY_DN29401_c0_g1;TRINITY_DN29609_c1_g1;TRINITY_DN29879_c0_g1;TRINITY_DN29879_c0_g2;TRINITY_DN30725_c1_g1;TRINITY_DN32324_c0_g1;TRINITY_DN32324_c0_g2;TRI…
GO:0009311	e	oligosaccharide metabolic process	127/8832	334/58908	1.35e-10	7.82e-07	biological_process	TRINITY_DN18502_c0_g1;TRINITY_DN24499_c0_g1;TRINITY_DN24620_c0_g1;TRINITY_DN24986_c0_g1;TRINITY_DN25218_c0_g1;TRINITY_DN25218_c0_g2;TRINITY_DN25260_c0_g1;TRINITY_DN25260_c0_g2;TRINITY_DN25549_c0_g2;TRINITY_DN26319_c0_g1;TRINITY_DN26950_c0_g1;TRINITY_DN27150_c3_g1;TRINITY_DN27410_c0_g1;TRINITY_DN27751_c0_g1;TRINITY_DN27901_c0_g1;TRINITY_DN28125_c0_g1;TRINITY_DN28125_c0_g2;TRINITY_DN28473_c0_g7;TRI…
GO:0006073	e	cellular glucan metabolic process	134/8832	358/58908	1.36e-10	7.9e-07	biological_process	TRINITY_DN18502_c0_g1;TRINITY_DN23098_c0_g1;TRINITY_DN24499_c0_g1;TRINITY_DN24620_c0_g1;TRINITY_DN24986_c0_g1;TRINITY_DN25218_c0_g1;TRINITY_DN25218_c0_g2;TRINITY_DN25260_c0_g1;TRINITY_DN25260_c0_g2;TRINITY_DN25323_c0_g1;TRINITY_DN25549_c0_g2;TRINITY_DN26319_c0_g1;TRINITY_DN26573_c1_g4;TRINITY_DN26950_c0_g1;TRINITY_DN27150_c3_g1;TRINITY_DN27329_c1_g1;TRINITY_DN27370_c1_g1;TRINITY_DN27370_c2_g1;TRI…
GO:0044042	e	glucan metabolic process	134/8832	358/58908	1.36e-10	7.9e-07	biological_process	TRINITY_DN18502_c0_g1;TRINITY_DN23098_c0_g1;TRINITY_DN24499_c0_g1;TRINITY_DN24620_c0_g1;TRINITY_DN24986_c0_g1;TRINITY_DN25218_c0_g1;TRINITY_DN25218_c0_g2;TRINITY_DN25260_c0_g1;TRINITY_DN25260_c0_g2;TRINITY_DN25323_c0_g1;TRINITY_DN25549_c0_g2;TRINITY_DN26319_c0_g1;TRINITY_DN26573_c1_g4;TRINITY_DN26950_c0_g1;TRINITY_DN27150_c3_g1;TRINITY_DN27329_c1_g1;TRINITY_DN27370_c1_g1;TRINITY_DN27370_c2_g1;TRI…
GO:0005984	e	disaccharide metabolic process	121/8832	319/58908	1.41e-10	8.17e-07	biological_process	TRINITY_DN18502_c0_g1;TRINITY_DN24499_c0_g1;TRINITY_DN24620_c0_g1;TRINITY_DN24986_c0_g1;TRINITY_DN25218_c0_g1;TRINITY_DN25218_c0_g2;TRINITY_DN25260_c0_g1;TRINITY_DN25260_c0_g2;TRINITY_DN25549_c0_g2;TRINITY_DN26319_c0_g1;TRINITY_DN26950_c0_g1;TRINITY_DN27150_c3_g1;TRINITY_DN27410_c0_g1;TRINITY_DN27751_c0_g1;TRINITY_DN27901_c0_g1;TRINITY_DN28125_c0_g1;TRINITY_DN28125_c0_g2;TRINITY_DN28473_c0_g7;TRI…
GO:0016168	e	chlorophyll binding	19/8832	27/58908	1.41e-10	8.17e-07	molecular_function	TRINITY_DN25534_c0_g4;TRINITY_DN27338_c0_g1;TRINITY_DN27962_c0_g3;TRINITY_DN29979_c1_g1;TRINITY_DN30809_c0_g2;TRINITY_DN30897_c1_g1;TRINITY_DN30897_c1_g2;TRINITY_DN30897_c2_g1;TRINITY_DN30982_c1_g3;TRINITY_DN31487_c1_g1;TRINITY_DN33264_c0_g1;TRINITY_DN33654_c2_g1;TRINITY_DN33654_c2_g3;TRINITY_DN33654_c2_g5;TRINITY_DN33654_c2_g7;TRINITY_DN34054_c1_g3;TRINITY_DN34221_c1_g10;TRINITY_DN34221_c1_g2;TR…
GO:0009414	e	response to water deprivation	83/8832	221/58908	1.45e-10	8.4e-07	biological_process	TRINITY_DN14408_c0_g1;TRINITY_DN23942_c0_g1;TRINITY_DN24119_c0_g1;TRINITY_DN24565_c0_g1;TRINITY_DN24885_c0_g1;TRINITY_DN25156_c0_g1;TRINITY_DN25519_c0_g1;TRINITY_DN26450_c0_g1;TRINITY_DN27046_c0_g1;TRINITY_DN27221_c1_g4;TRINITY_DN27269_c0_g1;TRINITY_DN27334_c0_g1;TRINITY_DN27637_c0_g2;TRINITY_DN27688_c0_g1;TRINITY_DN27759_c1_g1;TRINITY_DN27861_c1_g5;TRINITY_DN28057_c0_g1;TRINITY_DN28063_c0_g4;TRI…
GO:0042651	e	thylakoid membrane	87/8832	269/58908	1.58e-10	9.18e-07	cellular_component	TRINITY_DN23411_c0_g1;TRINITY_DN23430_c0_g1;TRINITY_DN23942_c0_g1;TRINITY_DN24449_c0_g1;TRINITY_DN24535_c4_g2;TRINITY_DN24535_c4_g3;TRINITY_DN24651_c0_g1;TRINITY_DN25015_c0_g1;TRINITY_DN25043_c0_g2;TRINITY_DN25043_c0_g3;TRINITY_DN25491_c3_g1;TRINITY_DN25500_c0_g1;TRINITY_DN25517_c0_g1;TRINITY_DN25534_c0_g4;TRINITY_DN25652_c0_g1;TRINITY_DN25964_c0_g1;TRINITY_DN26463_c0_g1;TRINITY_DN26640_c1_g1;TRI…
GO:0009535	e	chloroplast thylakoid membrane	86/8832	255/58908	1.6e-10	9.29e-07	cellular_component	TRINITY_DN23411_c0_g1;TRINITY_DN23430_c0_g1;TRINITY_DN23942_c0_g1;TRINITY_DN24449_c0_g1;TRINITY_DN24535_c4_g2;TRINITY_DN24535_c4_g3;TRINITY_DN24651_c0_g1;TRINITY_DN25015_c0_g1;TRINITY_DN25043_c0_g2;TRINITY_DN25043_c0_g3;TRINITY_DN25491_c3_g1;TRINITY_DN25500_c0_g1;TRINITY_DN25517_c0_g1;TRINITY_DN25534_c0_g4;TRINITY_DN25652_c0_g1;TRINITY_DN25964_c0_g1;TRINITY_DN26463_c0_g1;TRINITY_DN26640_c1_g1;TRI…
GO:0009505	e	plant-type cell wall	67/8832	197/58908	1.61e-10	9.34e-07	cellular_component	TRINITY_DN22996_c0_g2;TRINITY_DN23252_c0_g1;TRINITY_DN24115_c0_g1;TRINITY_DN24421_c0_g1;TRINITY_DN25525_c0_g2;TRINITY_DN26259_c2_g3;TRINITY_DN26259_c2_g4;TRINITY_DN26326_c0_g1;TRINITY_DN26787_c0_g1;TRINITY_DN26932_c0_g1;TRINITY_DN26950_c0_g1;TRINITY_DN27102_c2_g4;TRINITY_DN27150_c3_g1;TRINITY_DN27618_c0_g2;TRINITY_DN27748_c0_g1;TRINITY_DN27801_c4_g1;TRINITY_DN27897_c0_g1;TRINITY_DN27953_c0_g2;TRI…
GO:0004553	e	hydrolase activity, hydrolyzing O-glycosyl compounds	128/8832	412/58908	1.63e-10	9.44e-07	molecular_function	TRINITY_DN16978_c0_g1;TRINITY_DN20968_c0_g1;TRINITY_DN21313_c0_g2;TRINITY_DN22660_c0_g1;TRINITY_DN22985_c0_g2;TRINITY_DN24104_c0_g1;TRINITY_DN24589_c0_g1;TRINITY_DN25156_c0_g1;TRINITY_DN25261_c0_g2;TRINITY_DN25314_c0_g1;TRINITY_DN25314_c0_g2;TRINITY_DN26047_c0_g1;TRINITY_DN26047_c1_g1;TRINITY_DN26047_c1_g3;TRINITY_DN26573_c1_g4;TRINITY_DN26722_c0_g5;TRINITY_DN26950_c0_g1;TRINITY_DN27150_c3_g1;TRI…
GO:0005982	e	starch metabolic process	112/8832	306/58908	1.65e-10	9.58e-07	biological_process	TRINITY_DN18502_c0_g1;TRINITY_DN24499_c0_g1;TRINITY_DN24620_c0_g1;TRINITY_DN24986_c0_g1;TRINITY_DN25218_c0_g1;TRINITY_DN25218_c0_g2;TRINITY_DN25260_c0_g1;TRINITY_DN25260_c0_g2;TRINITY_DN25323_c0_g1;TRINITY_DN25549_c0_g2;TRINITY_DN26319_c0_g1;TRINITY_DN26950_c0_g1;TRINITY_DN27150_c3_g1;TRINITY_DN27410_c0_g1;TRINITY_DN27751_c0_g1;TRINITY_DN27901_c0_g1;TRINITY_DN28125_c0_g1;TRINITY_DN28125_c0_g2;TRI…
GO:0005985	e	sucrose metabolic process	112/8832	306/58908	1.65e-10	9.58e-07	biological_process	TRINITY_DN18502_c0_g1;TRINITY_DN24499_c0_g1;TRINITY_DN24620_c0_g1;TRINITY_DN24986_c0_g1;TRINITY_DN25218_c0_g1;TRINITY_DN25218_c0_g2;TRINITY_DN25260_c0_g1;TRINITY_DN25260_c0_g2;TRINITY_DN25549_c0_g2;TRINITY_DN26319_c0_g1;TRINITY_DN26950_c0_g1;TRINITY_DN27150_c3_g1;TRINITY_DN27410_c0_g1;TRINITY_DN27751_c0_g1;TRINITY_DN27901_c0_g1;TRINITY_DN28125_c0_g1;TRINITY_DN28125_c0_g2;TRINITY_DN28473_c0_g7;TRI…
GO:0008194	e	UDP-glycosyltransferase activity	77/8832	204/58908	1.67e-10	9.69e-07	molecular_function	TRINITY_DN21313_c0_g2;TRINITY_DN25047_c0_g1;TRINITY_DN25260_c0_g1;TRINITY_DN25260_c0_g2;TRINITY_DN26319_c0_g1;TRINITY_DN26411_c0_g1;TRINITY_DN27306_c0_g1;TRINITY_DN27329_c1_g1;TRINITY_DN27594_c0_g2;TRINITY_DN28125_c0_g1;TRINITY_DN28125_c0_g2;TRINITY_DN28730_c0_g1;TRINITY_DN28785_c0_g2;TRINITY_DN28965_c2_g1;TRINITY_DN28975_c1_g1;TRINITY_DN28988_c0_g1;TRINITY_DN29401_c0_g1;TRINITY_DN29609_c1_g1;TRI…
GO:0016705	e	oxidoreductase activity, acting on paired donors, with incorporation or reduction of molecular oxygen	128/8832	440/58908	1.68e-10	9.76e-07	molecular_function	TRINITY_DN11277_c0_g2;TRINITY_DN17242_c0_g1;TRINITY_DN21556_c0_g1;TRINITY_DN22623_c0_g3;TRINITY_DN23086_c0_g1;TRINITY_DN23680_c0_g1;TRINITY_DN23790_c0_g1;TRINITY_DN24134_c0_g1;TRINITY_DN24506_c0_g2;TRINITY_DN25149_c1_g2;TRINITY_DN26077_c0_g1;TRINITY_DN26291_c2_g2;TRINITY_DN26472_c2_g5;TRINITY_DN26518_c0_g1;TRINITY_DN26663_c0_g1;TRINITY_DN26886_c0_g4;TRINITY_DN27135_c0_g1;TRINITY_DN27135_c0_g5;TRI…
GO:0034357	e	photosynthetic membrane	87/8832	270/58908	1.7e-10	9.87e-07	cellular_component	TRINITY_DN23411_c0_g1;TRINITY_DN23430_c0_g1;TRINITY_DN23942_c0_g1;TRINITY_DN24449_c0_g1;TRINITY_DN24535_c4_g2;TRINITY_DN24535_c4_g3;TRINITY_DN24651_c0_g1;TRINITY_DN25015_c0_g1;TRINITY_DN25043_c0_g2;TRINITY_DN25043_c0_g3;TRINITY_DN25491_c3_g1;TRINITY_DN25500_c0_g1;TRINITY_DN25517_c0_g1;TRINITY_DN25534_c0_g4;TRINITY_DN25652_c0_g1;TRINITY_DN25964_c0_g1;TRINITY_DN26463_c0_g1;TRINITY_DN26640_c1_g1;TRI…
GO:0046906	e	tetrapyrrole binding	147/8832	422/58908	1.72e-10	9.97e-07	molecular_function	TRINITY_DN11277_c0_g2;TRINITY_DN20394_c0_g1;TRINITY_DN22326_c0_g1;TRINITY_DN22623_c0_g1;TRINITY_DN22623_c0_g3;TRINITY_DN23531_c0_g1;TRINITY_DN23680_c0_g1;TRINITY_DN23790_c0_g1;TRINITY_DN24134_c0_g1;TRINITY_DN24506_c0_g2;TRINITY_DN24850_c0_g1;TRINITY_DN25149_c1_g2;TRINITY_DN25438_c4_g3;TRINITY_DN25534_c0_g4;TRINITY_DN25570_c1_g2;TRINITY_DN26291_c2_g2;TRINITY_DN26472_c2_g5;TRINITY_DN26518_c0_g1;TRI…
GO:0098542	e	defense response to other organism	112/8832	396/58908	1.76e-10	1.02e-06	biological_process	TRINITY_DN17894_c0_g1;TRINITY_DN22660_c0_g1;TRINITY_DN23343_c0_g1;TRINITY_DN24104_c0_g1;TRINITY_DN24270_c0_g1;TRINITY_DN24300_c0_g1;TRINITY_DN24535_c4_g2;TRINITY_DN24535_c4_g3;TRINITY_DN25015_c0_g1;TRINITY_DN25128_c0_g1;TRINITY_DN25153_c2_g1;TRINITY_DN25156_c0_g1;TRINITY_DN25213_c0_g1;TRINITY_DN25315_c0_g1;TRINITY_DN25491_c3_g1;TRINITY_DN25557_c0_g1;TRINITY_DN25654_c1_g1;TRINITY_DN25951_c0_g1;TRI…
GO:0005576	e	extracellular region	164/8832	451/58908	1.83e-10	1.06e-06	cellular_component	TRINITY_DN20394_c0_g1;TRINITY_DN20768_c0_g1;TRINITY_DN22637_c0_g1;TRINITY_DN22948_c0_g3;TRINITY_DN22988_c0_g1;TRINITY_DN23667_c0_g1;TRINITY_DN24014_c1_g1;TRINITY_DN24341_c0_g1;TRINITY_DN24358_c0_g1;TRINITY_DN24421_c0_g1;TRINITY_DN24535_c4_g2;TRINITY_DN24535_c4_g3;TRINITY_DN24885_c0_g1;TRINITY_DN24975_c0_g2;TRINITY_DN25043_c0_g2;TRINITY_DN25043_c0_g3;TRINITY_DN25206_c0_g4;TRINITY_DN25218_c0_g1;TRI…
GO:0031984	e	organelle subcompartment	105/8832	363/58908	1.84e-10	1.07e-06	cellular_component	TRINITY_DN14408_c0_g1;TRINITY_DN22660_c0_g1;TRINITY_DN23409_c0_g1;TRINITY_DN23554_c0_g1;TRINITY_DN24636_c0_g2;TRINITY_DN25260_c0_g2;TRINITY_DN25315_c0_g1;TRINITY_DN25421_c0_g1;TRINITY_DN25421_c0_g3;TRINITY_DN25803_c0_g1;TRINITY_DN25951_c0_g1;TRINITY_DN26399_c1_g1;TRINITY_DN26457_c0_g1;TRINITY_DN26505_c3_g2;TRINITY_DN26677_c1_g3;TRINITY_DN26897_c3_g3;TRINITY_DN26932_c0_g1;TRINITY_DN26939_c0_g1;TRI…
GO:0055035	e	plastid thylakoid membrane	87/8832	257/58908	1.85e-10	1.07e-06	cellular_component	TRINITY_DN23411_c0_g1;TRINITY_DN23430_c0_g1;TRINITY_DN23942_c0_g1;TRINITY_DN24449_c0_g1;TRINITY_DN24535_c4_g2;TRINITY_DN24535_c4_g3;TRINITY_DN24651_c0_g1;TRINITY_DN25015_c0_g1;TRINITY_DN25043_c0_g2;TRINITY_DN25043_c0_g3;TRINITY_DN25491_c3_g1;TRINITY_DN25500_c0_g1;TRINITY_DN25517_c0_g1;TRINITY_DN25534_c0_g4;TRINITY_DN25652_c0_g1;TRINITY_DN25964_c0_g1;TRINITY_DN26463_c0_g1;TRINITY_DN26640_c1_g1;TRI…
GO:0044262	e	cellular carbohydrate metabolic process	205/8832	571/58908	1.91e-10	1.11e-06	biological_process	TRINITY_DN11501_c0_g1;TRINITY_DN13184_c0_g1;TRINITY_DN15020_c0_g2;TRINITY_DN17654_c0_g3;TRINITY_DN18502_c0_g1;TRINITY_DN19774_c0_g1;TRINITY_DN19774_c0_g2;TRINITY_DN20776_c0_g1;TRINITY_DN22870_c0_g1;TRINITY_DN23098_c0_g1;TRINITY_DN23826_c0_g1;TRINITY_DN23993_c0_g1;TRINITY_DN24194_c0_g1;TRINITY_DN24499_c0_g1;TRINITY_DN24620_c0_g1;TRINITY_DN24986_c0_g1;TRINITY_DN25218_c0_g1;TRINITY_DN25218_c0_g2;TRI…
GO:0009409	e	response to cold	97/8832	293/58908	1.91e-10	1.11e-06	biological_process	TRINITY_DN14408_c0_g1;TRINITY_DN23942_c0_g1;TRINITY_DN24421_c0_g1;TRINITY_DN24535_c4_g2;TRINITY_DN24535_c4_g3;TRINITY_DN24565_c0_g1;TRINITY_DN24885_c0_g1;TRINITY_DN25006_c0_g1;TRINITY_DN25015_c0_g1;TRINITY_DN25043_c0_g2;TRINITY_DN25043_c0_g3;TRINITY_DN25156_c0_g1;TRINITY_DN25232_c0_g1;TRINITY_DN25292_c0_g1;TRINITY_DN26259_c2_g3;TRINITY_DN26259_c2_g4;TRINITY_DN26776_c0_g1;TRINITY_DN26818_c0_g6;TRI…
GO:0016032	e	viral process	51/8832	134/58908	1.93e-10	1.12e-06	biological_process	TRINITY_DN11837_c0_g1;TRINITY_DN1359_c0_g1;TRINITY_DN14247_c1_g1;TRINITY_DN14898_c0_g1;TRINITY_DN15145_c0_g1;TRINITY_DN18001_c0_g1;TRINITY_DN18468_c0_g1;TRINITY_DN19414_c0_g1;TRINITY_DN19939_c0_g1;TRINITY_DN20342_c0_g1;TRINITY_DN20342_c0_g2;TRINITY_DN20342_c0_g3;TRINITY_DN20517_c0_g1;TRINITY_DN20627_c0_g1;TRINITY_DN21575_c0_g1;TRINITY_DN22793_c0_g1;TRINITY_DN24404_c1_g2;TRINITY_DN26146_c2_g2;TRIN…
GO:0044264	e	cellular polysaccharide metabolic process	156/8832	398/58908	1.94e-10	1.12e-06	biological_process	TRINITY_DN18502_c0_g1;TRINITY_DN23098_c0_g1;TRINITY_DN23993_c0_g1;TRINITY_DN24499_c0_g1;TRINITY_DN24620_c0_g1;TRINITY_DN24986_c0_g1;TRINITY_DN25218_c0_g1;TRINITY_DN25218_c0_g2;TRINITY_DN25260_c0_g1;TRINITY_DN25260_c0_g2;TRINITY_DN25313_c1_g1;TRINITY_DN25323_c0_g1;TRINITY_DN25549_c0_g2;TRINITY_DN26319_c0_g1;TRINITY_DN26411_c0_g1;TRINITY_DN26573_c1_g4;TRINITY_DN26903_c0_g1;TRINITY_DN26939_c0_g1;TRI…
GO:0044550	e	secondary metabolite biosynthetic process	41/8832	99/58908	1.97e-10	1.14e-06	biological_process	TRINITY_DN21355_c0_g1;TRINITY_DN23993_c0_g1;TRINITY_DN25006_c0_g1;TRINITY_DN25749_c0_g1;TRINITY_DN26450_c0_g1;TRINITY_DN26450_c0_g2;TRINITY_DN26903_c0_g1;TRINITY_DN28125_c0_g2;TRINITY_DN28206_c0_g1;TRINITY_DN28210_c1_g1;TRINITY_DN28576_c1_g3;TRINITY_DN28624_c2_g1;TRINITY_DN29583_c0_g2;TRINITY_DN29796_c0_g4;TRINITY_DN29983_c2_g1;TRINITY_DN29983_c2_g3;TRINITY_DN30325_c0_g2;TRINITY_DN30866_c1_g1;TRI…
GO:0016051	e	carbohydrate biosynthetic process	186/8832	501/58908	2.02e-10	1.17e-06	biological_process	TRINITY_DN13184_c0_g1;TRINITY_DN19774_c0_g1;TRINITY_DN19774_c0_g2;TRINITY_DN20471_c0_g3;TRINITY_DN20776_c0_g1;TRINITY_DN20896_c0_g1;TRINITY_DN22870_c0_g1;TRINITY_DN23299_c0_g1;TRINITY_DN23299_c0_g2;TRINITY_DN23808_c0_g1;TRINITY_DN23993_c0_g1;TRINITY_DN24012_c0_g1;TRINITY_DN24012_c0_g2;TRINITY_DN24194_c0_g1;TRINITY_DN24205_c0_g1;TRINITY_DN24205_c0_g2;TRINITY_DN24868_c0_g1;TRINITY_DN25043_c0_g2;TRI…
GO:0006970	e	response to osmotic stress	139/8832	521/58908	2.02e-10	1.17e-06	biological_process	TRINITY_DN14408_c0_g1;TRINITY_DN24885_c0_g1;TRINITY_DN24983_c3_g3;TRINITY_DN25006_c0_g1;TRINITY_DN25156_c0_g1;TRINITY_DN25260_c0_g2;TRINITY_DN25319_c0_g1;TRINITY_DN25584_c1_g1;TRINITY_DN25584_c3_g1;TRINITY_DN25654_c1_g1;TRINITY_DN25669_c0_g3;TRINITY_DN26502_c2_g1;TRINITY_DN26597_c1_g6;TRINITY_DN26698_c2_g4;TRINITY_DN27046_c0_g1;TRINITY_DN27228_c1_g1;TRINITY_DN27256_c0_g3;TRINITY_DN27269_c0_g1;TRI…
GO:0009725	e	response to hormone	163/8832	583/58908	2.05e-10	1.19e-06	biological_process	TRINITY_DN17242_c0_g1;TRINITY_DN17326_c0_g1;TRINITY_DN17354_c0_g2;TRINITY_DN17354_c0_g3;TRINITY_DN17894_c0_g1;TRINITY_DN21226_c0_g1;TRINITY_DN21327_c0_g1;TRINITY_DN21355_c0_g1;TRINITY_DN23586_c0_g1;TRINITY_DN23650_c0_g1;TRINITY_DN23942_c0_g1;TRINITY_DN24119_c0_g1;TRINITY_DN24193_c0_g1;TRINITY_DN24885_c0_g1;TRINITY_DN25538_c0_g2;TRINITY_DN25584_c1_g1;TRINITY_DN25584_c3_g1;TRINITY_DN25607_c0_g2;TRI…
GO:0046351	e	disaccharide biosynthetic process	20/8832	30/58908	2.09e-10	1.21e-06	biological_process	TRINITY_DN28853_c1_g3;TRINITY_DN29303_c3_g1;TRINITY_DN29303_c3_g2;TRINITY_DN29401_c0_g1;TRINITY_DN29507_c0_g1;TRINITY_DN30831_c1_g3;TRINITY_DN32894_c2_g2;TRINITY_DN33900_c0_g1;TRINITY_DN33996_c0_g1;TRINITY_DN34349_c0_g1;TRINITY_DN34367_c0_g2;TRINITY_DN34367_c0_g3;TRINITY_DN34831_c1_g1;TRINITY_DN34831_c1_g2;TRINITY_DN35506_c0_g1;TRINITY_DN35506_c0_g2;TRINITY_DN37560_c1_g1;TRINITY_DN37613_c0_g1;TRI…
GO:0005976	e	polysaccharide metabolic process	163/8832	418/58908	2.19e-10	1.27e-06	biological_process	TRINITY_DN18502_c0_g1;TRINITY_DN23098_c0_g1;TRINITY_DN23993_c0_g1;TRINITY_DN24499_c0_g1;TRINITY_DN24620_c0_g1;TRINITY_DN24986_c0_g1;TRINITY_DN25218_c0_g1;TRINITY_DN25218_c0_g2;TRINITY_DN25260_c0_g1;TRINITY_DN25260_c0_g2;TRINITY_DN25313_c1_g1;TRINITY_DN25323_c0_g1;TRINITY_DN25549_c0_g2;TRINITY_DN26319_c0_g1;TRINITY_DN26411_c0_g1;TRINITY_DN26573_c1_g4;TRINITY_DN26903_c0_g1;TRINITY_DN26939_c0_g1;TRI…
GO:0009266	e	response to temperature stimulus	130/8832	483/58908	2.22e-10	1.28e-06	biological_process	TRINITY_DN14408_c0_g1;TRINITY_DN23942_c0_g1;TRINITY_DN24119_c0_g1;TRINITY_DN24421_c0_g1;TRINITY_DN24535_c4_g2;TRINITY_DN24535_c4_g3;TRINITY_DN24565_c0_g1;TRINITY_DN24885_c0_g1;TRINITY_DN25006_c0_g1;TRINITY_DN25015_c0_g1;TRINITY_DN25043_c0_g2;TRINITY_DN25043_c0_g3;TRINITY_DN25156_c0_g1;TRINITY_DN25232_c0_g1;TRINITY_DN25292_c0_g1;TRINITY_DN25605_c0_g1;TRINITY_DN25605_c1_g1;TRINITY_DN25605_c4_g2;TRI…
GO:0009415	e	response to water	84/8832	225/58908	2.22e-10	1.29e-06	biological_process	TRINITY_DN14408_c0_g1;TRINITY_DN23942_c0_g1;TRINITY_DN24119_c0_g1;TRINITY_DN24565_c0_g1;TRINITY_DN24885_c0_g1;TRINITY_DN25156_c0_g1;TRINITY_DN25519_c0_g1;TRINITY_DN26450_c0_g1;TRINITY_DN27046_c0_g1;TRINITY_DN27221_c1_g4;TRINITY_DN27269_c0_g1;TRINITY_DN27334_c0_g1;TRINITY_DN27637_c0_g2;TRINITY_DN27688_c0_g1;TRINITY_DN27759_c1_g1;TRINITY_DN27861_c1_g5;TRINITY_DN28057_c0_g1;TRINITY_DN28063_c0_g4;TRI…
GO:0034637	e	cellular carbohydrate biosynthetic process	113/8832	213/58908	2.24e-10	1.3e-06	biological_process	TRINITY_DN23993_c0_g1;TRINITY_DN25218_c0_g1;TRINITY_DN25218_c0_g2;TRINITY_DN25260_c0_g1;TRINITY_DN25260_c0_g2;TRINITY_DN25313_c1_g1;TRINITY_DN25323_c0_g1;TRINITY_DN26319_c0_g1;TRINITY_DN26411_c0_g1;TRINITY_DN26903_c0_g1;TRINITY_DN26939_c0_g1;TRINITY_DN27329_c1_g1;TRINITY_DN27454_c0_g3;TRINITY_DN28056_c0_g1;TRINITY_DN28125_c0_g1;TRINITY_DN28125_c0_g2;TRINITY_DN28206_c0_g1;TRINITY_DN28473_c0_g7;TRI…
GO:0009620	e	response to fungus	74/8832	213/58908	2.24e-10	1.3e-06	biological_process	TRINITY_DN23343_c0_g1;TRINITY_DN24104_c0_g1;TRINITY_DN24153_c0_g1;TRINITY_DN24300_c0_g1;TRINITY_DN24535_c4_g2;TRINITY_DN24535_c4_g3;TRINITY_DN25128_c0_g1;TRINITY_DN25153_c2_g1;TRINITY_DN25156_c0_g1;TRINITY_DN25557_c0_g1;TRINITY_DN25654_c1_g1;TRINITY_DN25951_c0_g1;TRINITY_DN26528_c0_g2;TRINITY_DN26640_c1_g1;TRINITY_DN27256_c0_g3;TRINITY_DN27281_c0_g1;TRINITY_DN27381_c0_g1;TRINITY_DN27430_c0_g1;TRI…
GO:0004497	e	monooxygenase activity	90/8832	302/58908	2.25e-10	1.3e-06	molecular_function	TRINITY_DN23680_c0_g1;TRINITY_DN23790_c0_g1;TRINITY_DN24134_c0_g1;TRINITY_DN24506_c0_g2;TRINITY_DN25043_c0_g2;TRINITY_DN25043_c0_g3;TRINITY_DN25149_c1_g2;TRINITY_DN26291_c2_g2;TRINITY_DN26472_c2_g5;TRINITY_DN26518_c0_g1;TRINITY_DN26663_c0_g1;TRINITY_DN26886_c0_g4;TRINITY_DN27294_c2_g1;TRINITY_DN27764_c0_g6;TRINITY_DN27850_c0_g1;TRINITY_DN27937_c2_g1;TRINITY_DN27937_c2_g2;TRINITY_DN27937_c2_g3;TRI…
GO:0006979	e	response to oxidative stress	120/8832	400/58908	2.28e-10	1.32e-06	biological_process	TRINITY_DN18309_c0_g1;TRINITY_DN20394_c0_g1;TRINITY_DN22281_c0_g2;TRINITY_DN22623_c0_g3;TRINITY_DN23342_c0_g1;TRINITY_DN23411_c0_g1;TRINITY_DN24193_c0_g1;TRINITY_DN24854_c0_g1;TRINITY_DN24885_c0_g1;TRINITY_DN24983_c3_g3;TRINITY_DN25354_c4_g1;TRINITY_DN25368_c0_g1;TRINITY_DN25438_c4_g3;TRINITY_DN25570_c1_g2;TRINITY_DN25605_c4_g2;TRINITY_DN25853_c0_g1;TRINITY_DN26450_c0_g1;TRINITY_DN26463_c0_g1;TRI…
GO:0009416	e	response to light stimulus	124/8832	428/58908	2.3e-10	1.33e-06	biological_process	TRINITY_DN17242_c0_g1;TRINITY_DN17894_c0_g1;TRINITY_DN21340_c0_g1;TRINITY_DN23411_c0_g1;TRINITY_DN24651_c0_g1;TRINITY_DN25043_c0_g2;TRINITY_DN25043_c0_g3;TRINITY_DN25218_c0_g1;TRINITY_DN25224_c0_g2;TRINITY_DN25323_c0_g1;TRINITY_DN25547_c0_g1;TRINITY_DN25588_c0_g1;TRINITY_DN25605_c4_g2;TRINITY_DN25948_c1_g4;TRINITY_DN25974_c3_g2;TRINITY_DN26262_c1_g1;TRINITY_DN26450_c0_g1;TRINITY_DN26502_c2_g1;TRI…
GO:0005506	e	iron ion binding	141/8832	464/58908	2.33e-10	1.35e-06	molecular_function	TRINITY_DN11277_c0_g2;TRINITY_DN17242_c0_g1;TRINITY_DN21038_c0_g1;TRINITY_DN21455_c0_g3;TRINITY_DN21556_c0_g1;TRINITY_DN22064_c0_g1;TRINITY_DN22623_c0_g1;TRINITY_DN22623_c0_g3;TRINITY_DN23531_c0_g1;TRINITY_DN23680_c0_g1;TRINITY_DN23790_c0_g1;TRINITY_DN23963_c0_g1;TRINITY_DN24115_c0_g1;TRINITY_DN24134_c0_g1;TRINITY_DN24193_c0_g1;TRINITY_DN24506_c0_g2;TRINITY_DN24603_c0_g1;TRINITY_DN24910_c0_g1;TRI…
GO:0016798	e	hydrolase activity, acting on glycosyl bonds	135/8832	455/58908	2.38e-10	1.38e-06	molecular_function	TRINITY_DN16978_c0_g1;TRINITY_DN20968_c0_g1;TRINITY_DN21313_c0_g2;TRINITY_DN22660_c0_g1;TRINITY_DN22985_c0_g2;TRINITY_DN23096_c0_g1;TRINITY_DN24104_c0_g1;TRINITY_DN24589_c0_g1;TRINITY_DN25156_c0_g1;TRINITY_DN25261_c0_g2;TRINITY_DN25314_c0_g1;TRINITY_DN25314_c0_g2;TRINITY_DN26047_c0_g1;TRINITY_DN26047_c1_g1;TRINITY_DN26047_c1_g3;TRINITY_DN26047_c1_g4;TRINITY_DN26573_c1_g4;TRINITY_DN26722_c0_g5;TRI…
GO:0009314	e	response to radiation	125/8832	456/58908	2.4e-10	1.39e-06	biological_process	TRINITY_DN17242_c0_g1;TRINITY_DN17894_c0_g1;TRINITY_DN21340_c0_g1;TRINITY_DN23411_c0_g1;TRINITY_DN24651_c0_g1;TRINITY_DN25043_c0_g2;TRINITY_DN25043_c0_g3;TRINITY_DN25218_c0_g1;TRINITY_DN25224_c0_g2;TRINITY_DN25323_c0_g1;TRINITY_DN25547_c0_g1;TRINITY_DN25588_c0_g1;TRINITY_DN25605_c4_g2;TRINITY_DN25948_c1_g4;TRINITY_DN25974_c3_g2;TRINITY_DN26262_c1_g1;TRINITY_DN26450_c0_g1;TRINITY_DN26502_c2_g1;TRI…
GO:0016757	e	transferase activity, transferring glycosyl groups	224/8832	749/58908	2.41e-10	1.4e-06	molecular_function	TRINITY_DN11153_c0_g2;TRINITY_DN14401_c0_g1;TRINITY_DN15415_c0_g1;TRINITY_DN17354_c0_g2;TRINITY_DN17354_c0_g3;TRINITY_DN21313_c0_g2;TRINITY_DN22342_c0_g1;TRINITY_DN23497_c0_g1;TRINITY_DN24141_c0_g1;TRINITY_DN24221_c1_g1;TRINITY_DN24636_c0_g2;TRINITY_DN24642_c0_g2;TRINITY_DN25047_c0_g1;TRINITY_DN25260_c0_g1;TRINITY_DN25260_c0_g2;TRINITY_DN25313_c1_g1;TRINITY_DN26057_c2_g4;TRINITY_DN26319_c0_g1;TRI…
GO:0020037	e	heme binding	128/8832	393/58908	2.42e-10	1.4e-06	molecular_function	TRINITY_DN11277_c0_g2;TRINITY_DN20394_c0_g1;TRINITY_DN22326_c0_g1;TRINITY_DN22623_c0_g1;TRINITY_DN22623_c0_g3;TRINITY_DN23531_c0_g1;TRINITY_DN23680_c0_g1;TRINITY_DN23790_c0_g1;TRINITY_DN24134_c0_g1;TRINITY_DN24506_c0_g2;TRINITY_DN24850_c0_g1;TRINITY_DN25149_c1_g2;TRINITY_DN25438_c4_g3;TRINITY_DN25570_c1_g2;TRINITY_DN26291_c2_g2;TRINITY_DN26472_c2_g5;TRINITY_DN26518_c0_g1;TRINITY_DN26663_c0_g1;TRI…
GO:0009607	e	response to biotic stimulus	195/8832	644/58908	2.49e-10	1.45e-06	biological_process	TRINITY_DN13372_c0_g1;TRINITY_DN17167_c0_g1;TRINITY_DN17675_c0_g2;TRINITY_DN17894_c0_g1;TRINITY_DN20342_c0_g1;TRINITY_DN20342_c0_g2;TRINITY_DN21224_c0_g2;TRINITY_DN22660_c0_g1;TRINITY_DN23343_c0_g1;TRINITY_DN24104_c0_g1;TRINITY_DN24153_c0_g1;TRINITY_DN24270_c0_g1;TRINITY_DN24300_c0_g1;TRINITY_DN24535_c4_g2;TRINITY_DN24535_c4_g3;TRINITY_DN25015_c0_g1;TRINITY_DN25128_c0_g1;TRINITY_DN25153_c2_g1;TRI…
GO:0003700	e	transcription factor activity, sequence-specific DNA binding	178/8832	644/58908	2.49e-10	1.45e-06	molecular_function	TRINITY_DN11837_c0_g1;TRINITY_DN14321_c0_g1;TRINITY_DN21816_c3_g2;TRINITY_DN23470_c0_g1;TRINITY_DN23996_c0_g1;TRINITY_DN24787_c1_g1;TRINITY_DN24787_c1_g2;TRINITY_DN25380_c0_g1;TRINITY_DN25615_c1_g1;TRINITY_DN25763_c0_g1;TRINITY_DN25780_c1_g1;TRINITY_DN25948_c1_g4;TRINITY_DN26011_c0_g3;TRINITY_DN26061_c1_g1;TRINITY_DN26156_c3_g2;TRINITY_DN26528_c0_g2;TRINITY_DN26528_c0_g3;TRINITY_DN26537_c1_g1;TRI…
GO:0005667	e	transcription factor complex	192/8832	750/58908	2.5e-10	1.45e-06	cellular_component	TRINITY_DN11837_c0_g1;TRINITY_DN14321_c0_g1;TRINITY_DN17354_c0_g2;TRINITY_DN17354_c0_g3;TRINITY_DN21224_c0_g2;TRINITY_DN21816_c3_g2;TRINITY_DN22996_c0_g2;TRINITY_DN23470_c0_g1;TRINITY_DN23996_c0_g1;TRINITY_DN24119_c0_g1;TRINITY_DN24787_c1_g1;TRINITY_DN24787_c1_g2;TRINITY_DN25380_c0_g1;TRINITY_DN25615_c1_g1;TRINITY_DN25763_c0_g1;TRINITY_DN25780_c1_g1;TRINITY_DN25948_c1_g4;TRINITY_DN26011_c0_g3;TRI…
GO:0016758	e	transferase activity, transferring hexosyl groups	164/8832	536/58908	2.55e-10	1.48e-06	molecular_function	TRINITY_DN11153_c0_g2;TRINITY_DN14401_c0_g1;TRINITY_DN15415_c0_g1;TRINITY_DN21313_c0_g2;TRINITY_DN23497_c0_g1;TRINITY_DN24141_c0_g1;TRINITY_DN24642_c0_g2;TRINITY_DN25047_c0_g1;TRINITY_DN25260_c0_g1;TRINITY_DN25260_c0_g2;TRINITY_DN26057_c2_g4;TRINITY_DN26319_c0_g1;TRINITY_DN26411_c0_g1;TRINITY_DN26573_c1_g4;TRINITY_DN26651_c0_g2;TRINITY_DN26651_c0_g4;TRINITY_DN26651_c2_g1;TRINITY_DN27019_c0_g1;TRI…
GO:0001071	e	nucleic acid binding transcription factor activity	178/8832	645/58908	2.56e-10	1.48e-06	molecular_function	TRINITY_DN11837_c0_g1;TRINITY_DN14321_c0_g1;TRINITY_DN21816_c3_g2;TRINITY_DN23470_c0_g1;TRINITY_DN23996_c0_g1;TRINITY_DN24787_c1_g1;TRINITY_DN24787_c1_g2;TRINITY_DN25380_c0_g1;TRINITY_DN25615_c1_g1;TRINITY_DN25763_c0_g1;TRINITY_DN25780_c1_g1;TRINITY_DN25948_c1_g4;TRINITY_DN26011_c0_g3;TRINITY_DN26061_c1_g1;TRINITY_DN26156_c3_g2;TRINITY_DN26528_c0_g2;TRINITY_DN26528_c0_g3;TRINITY_DN26537_c1_g1;TRI…
GO:0009605	e	response to external stimulus	225/8832	866/58908	2.56e-10	1.48e-06	biological_process	TRINITY_DN11837_c0_g1;TRINITY_DN13372_c0_g1;TRINITY_DN14690_c0_g2;TRINITY_DN17167_c0_g1;TRINITY_DN17675_c0_g2;TRINITY_DN17894_c0_g1;TRINITY_DN18309_c0_g1;TRINITY_DN20342_c0_g1;TRINITY_DN20342_c0_g2;TRINITY_DN21224_c0_g2;TRINITY_DN21340_c0_g1;TRINITY_DN22660_c0_g1;TRINITY_DN23343_c0_g1;TRINITY_DN23942_c0_g1;TRINITY_DN24104_c0_g1;TRINITY_DN24153_c0_g1;TRINITY_DN24270_c0_g1;TRINITY_DN24300_c0_g1;TRI…
GO:0005618	e	cell wall	158/8832	517/58908	2.63e-10	1.52e-06	cellular_component	TRINITY_DN18502_c0_g1;TRINITY_DN22948_c0_g3;TRINITY_DN22996_c0_g2;TRINITY_DN23252_c0_g1;TRINITY_DN23308_c1_g1;TRINITY_DN24104_c0_g1;TRINITY_DN24115_c0_g1;TRINITY_DN24421_c0_g1;TRINITY_DN24885_c0_g1;TRINITY_DN25006_c0_g1;TRINITY_DN25043_c0_g2;TRINITY_DN25525_c0_g2;TRINITY_DN25605_c1_g1;TRINITY_DN25605_c4_g2;TRINITY_DN25639_c0_g1;TRINITY_DN25951_c0_g1;TRINITY_DN26259_c2_g3;TRINITY_DN26259_c2_g4;TRI…
GO:0030312	e	external encapsulating structure	158/8832	517/58908	2.63e-10	1.52e-06	cellular_component	TRINITY_DN18502_c0_g1;TRINITY_DN22948_c0_g3;TRINITY_DN22996_c0_g2;TRINITY_DN23252_c0_g1;TRINITY_DN23308_c1_g1;TRINITY_DN24104_c0_g1;TRINITY_DN24115_c0_g1;TRINITY_DN24421_c0_g1;TRINITY_DN24885_c0_g1;TRINITY_DN25006_c0_g1;TRINITY_DN25043_c0_g2;TRINITY_DN25525_c0_g2;TRINITY_DN25605_c1_g1;TRINITY_DN25605_c4_g2;TRINITY_DN25639_c0_g1;TRINITY_DN25951_c0_g1;TRINITY_DN26259_c2_g3;TRINITY_DN26259_c2_g4;TRI…
GO:0044419	e	interspecies interaction between organisms	59/8832	172/58908	2.65e-10	1.54e-06	biological_process	TRINITY_DN11837_c0_g1;TRINITY_DN1359_c0_g1;TRINITY_DN14247_c1_g1;TRINITY_DN14898_c0_g1;TRINITY_DN15145_c0_g1;TRINITY_DN17299_c0_g1;TRINITY_DN18001_c0_g1;TRINITY_DN18468_c0_g1;TRINITY_DN19414_c0_g1;TRINITY_DN19939_c0_g1;TRINITY_DN20342_c0_g1;TRINITY_DN20342_c0_g2;TRINITY_DN20342_c0_g3;TRINITY_DN20517_c0_g1;TRINITY_DN20627_c0_g1;TRINITY_DN21575_c0_g1;TRINITY_DN22793_c0_g1;TRINITY_DN24300_c0_g1;TRIN…
GO:0044436	e	thylakoid part	111/8832	337/58908	2.8e-10	1.62e-06	cellular_component	TRINITY_DN23411_c0_g1;TRINITY_DN23430_c0_g1;TRINITY_DN23554_c0_g1;TRINITY_DN23942_c0_g1;TRINITY_DN24449_c0_g1;TRINITY_DN24535_c4_g2;TRINITY_DN24535_c4_g3;TRINITY_DN24651_c0_g1;TRINITY_DN25015_c0_g1;TRINITY_DN25043_c0_g2;TRINITY_DN25043_c0_g3;TRINITY_DN25224_c0_g2;TRINITY_DN25315_c0_g1;TRINITY_DN25491_c3_g1;TRINITY_DN25500_c0_g1;TRINITY_DN25517_c0_g1;TRINITY_DN25534_c0_g4;TRINITY_DN25624_c2_g5;TRI…
GO:0043207	e	response to external biotic stimulus	183/8832	614/58908	2.81e-10	1.63e-06	biological_process	TRINITY_DN13372_c0_g1;TRINITY_DN17167_c0_g1;TRINITY_DN17675_c0_g2;TRINITY_DN17894_c0_g1;TRINITY_DN20342_c0_g1;TRINITY_DN20342_c0_g2;TRINITY_DN21224_c0_g2;TRINITY_DN22660_c0_g1;TRINITY_DN23343_c0_g1;TRINITY_DN24104_c0_g1;TRINITY_DN24153_c0_g1;TRINITY_DN24270_c0_g1;TRINITY_DN24300_c0_g1;TRINITY_DN24535_c4_g2;TRINITY_DN24535_c4_g3;TRINITY_DN25015_c0_g1;TRINITY_DN25128_c0_g1;TRINITY_DN25153_c2_g1;TRI…
GO:0006804	e	obsolete peroxidase reaction	52/8832	142/58908	2.81e-10	1.63e-06	biological_process	TRINITY_DN18309_c0_g1;TRINITY_DN20394_c0_g1;TRINITY_DN22326_c0_g1;TRINITY_DN22623_c0_g3;TRINITY_DN23342_c0_g1;TRINITY_DN24885_c0_g1;TRINITY_DN25368_c0_g1;TRINITY_DN25438_c4_g3;TRINITY_DN25570_c1_g2;TRINITY_DN26663_c1_g3;TRINITY_DN26663_c1_g6;TRINITY_DN26787_c0_g1;TRINITY_DN28062_c0_g1;TRINITY_DN29038_c0_g1;TRINITY_DN29038_c1_g1;TRINITY_DN29038_c1_g2;TRINITY_DN29038_c1_g5;TRINITY_DN29158_c0_g2;TRI…
GO:0004601	e	peroxidase activity	52/8832	142/58908	2.81e-10	1.63e-06	molecular_function	TRINITY_DN18309_c0_g1;TRINITY_DN20394_c0_g1;TRINITY_DN22326_c0_g1;TRINITY_DN22623_c0_g3;TRINITY_DN23342_c0_g1;TRINITY_DN24885_c0_g1;TRINITY_DN25368_c0_g1;TRINITY_DN25438_c4_g3;TRINITY_DN25570_c1_g2;TRINITY_DN26663_c1_g3;TRINITY_DN26663_c1_g6;TRINITY_DN26787_c0_g1;TRINITY_DN28062_c0_g1;TRINITY_DN29038_c0_g1;TRINITY_DN29038_c1_g1;TRINITY_DN29038_c1_g2;TRINITY_DN29038_c1_g5;TRINITY_DN29158_c0_g2;TRI…
GO:0051704	e	multi-organism process	237/8832	781/58908	2.95e-10	1.71e-06	biological_process	TRINITY_DN11837_c0_g1;TRINITY_DN13372_c0_g1;TRINITY_DN1359_c0_g1;TRINITY_DN14247_c1_g1;TRINITY_DN14898_c0_g1;TRINITY_DN15145_c0_g1;TRINITY_DN17167_c0_g1;TRINITY_DN17299_c0_g1;TRINITY_DN17326_c0_g1;TRINITY_DN17675_c0_g2;TRINITY_DN17894_c0_g1;TRINITY_DN18001_c0_g1;TRINITY_DN18468_c0_g1;TRINITY_DN19414_c0_g1;TRINITY_DN19939_c0_g1;TRINITY_DN20342_c0_g1;TRINITY_DN20342_c0_g2;TRINITY_DN20342_c0_g3;TRIN…
GO:0006091	e	generation of precursor metabolites and energy	134/8832	520/58908	2.99e-10	1.74e-06	biological_process	TRINITY_DN13184_c0_g1;TRINITY_DN14705_c0_g1;TRINITY_DN17326_c0_g1;TRINITY_DN17443_c0_g2;TRINITY_DN19774_c0_g1;TRINITY_DN19774_c0_g2;TRINITY_DN20471_c0_g3;TRINITY_DN20776_c0_g1;TRINITY_DN22135_c0_g1;TRINITY_DN22623_c0_g1;TRINITY_DN22623_c0_g3;TRINITY_DN22747_c0_g1;TRINITY_DN22870_c0_g1;TRINITY_DN22911_c0_g1;TRINITY_DN23299_c0_g1;TRINITY_DN23299_c0_g2;TRINITY_DN23342_c0_g1;TRINITY_DN23531_c0_g1;TRI…
GO:0051707	e	response to other organism	178/8832	594/58908	3.01e-10	1.75e-06	biological_process	TRINITY_DN13372_c0_g1;TRINITY_DN17167_c0_g1;TRINITY_DN17675_c0_g2;TRINITY_DN17894_c0_g1;TRINITY_DN20342_c0_g1;TRINITY_DN20342_c0_g2;TRINITY_DN21224_c0_g2;TRINITY_DN22660_c0_g1;TRINITY_DN23343_c0_g1;TRINITY_DN24104_c0_g1;TRINITY_DN24153_c0_g1;TRINITY_DN24270_c0_g1;TRINITY_DN24300_c0_g1;TRINITY_DN24535_c4_g2;TRINITY_DN24535_c4_g3;TRINITY_DN25015_c0_g1;TRINITY_DN25128_c0_g1;TRINITY_DN25153_c2_g1;TRI…
GO:0016684	e	oxidoreductase activity, acting on peroxide as acceptor	52/8832	143/58908	3.32e-10	1.92e-06	molecular_function	TRINITY_DN18309_c0_g1;TRINITY_DN20394_c0_g1;TRINITY_DN22326_c0_g1;TRINITY_DN22623_c0_g3;TRINITY_DN23342_c0_g1;TRINITY_DN24885_c0_g1;TRINITY_DN25368_c0_g1;TRINITY_DN25438_c4_g3;TRINITY_DN25570_c1_g2;TRINITY_DN26663_c1_g3;TRINITY_DN26663_c1_g6;TRINITY_DN26787_c0_g1;TRINITY_DN28062_c0_g1;TRINITY_DN29038_c0_g1;TRINITY_DN29038_c1_g1;TRINITY_DN29038_c1_g2;TRINITY_DN29038_c1_g5;TRINITY_DN29158_c0_g2;TRI…
GO:0001101	e	response to acid chemical	195/8832	642/58908	3.35e-10	1.94e-06	biological_process	TRINITY_DN14408_c0_g1;TRINITY_DN17242_c0_g1;TRINITY_DN17326_c0_g1;TRINITY_DN21327_c0_g1;TRINITY_DN21355_c0_g1;TRINITY_DN23411_c0_g1;TRINITY_DN23586_c0_g1;TRINITY_DN23650_c0_g1;TRINITY_DN23942_c0_g1;TRINITY_DN24119_c0_g1;TRINITY_DN24193_c0_g1;TRINITY_DN24565_c0_g1;TRINITY_DN24885_c0_g1;TRINITY_DN24983_c3_g3;TRINITY_DN25156_c0_g1;TRINITY_DN25232_c0_g1;TRINITY_DN25319_c0_g1;TRINITY_DN25519_c0_g1;TRI…
GO:0010035	e	response to inorganic substance	195/8832	825/58908	3.39e-10	1.97e-06	biological_process	TRINITY_DN14408_c0_g1;TRINITY_DN14690_c0_g2;TRINITY_DN23411_c0_g1;TRINITY_DN23942_c0_g1;TRINITY_DN23963_c0_g1;TRINITY_DN24119_c0_g1;TRINITY_DN24193_c0_g1;TRINITY_DN24565_c0_g1;TRINITY_DN24651_c0_g1;TRINITY_DN24885_c0_g1;TRINITY_DN24983_c3_g3;TRINITY_DN25006_c0_g1;TRINITY_DN25156_c0_g1;TRINITY_DN25519_c0_g1;TRINITY_DN25584_c3_g1;TRINITY_DN25605_c4_g2;TRINITY_DN25749_c0_g1;TRINITY_DN25750_c1_g1;TRI…
GO:0032787	e	monocarboxylic acid metabolic process	177/8832	737/58908	3.44e-10	1.99e-06	biological_process	TRINITY_DN11277_c0_g2;TRINITY_DN11501_c0_g1;TRINITY_DN13184_c0_g1;TRINITY_DN15020_c0_g2;TRINITY_DN16073_c0_g1;TRINITY_DN17556_c0_g1;TRINITY_DN17894_c0_g1;TRINITY_DN19774_c0_g1;TRINITY_DN19774_c0_g2;TRINITY_DN20293_c0_g2;TRINITY_DN20471_c0_g3;TRINITY_DN20776_c0_g1;TRINITY_DN22064_c0_g1;TRINITY_DN22094_c0_g1;TRINITY_DN22250_c0_g1;TRINITY_DN22623_c0_g3;TRINITY_DN22870_c0_g1;TRINITY_DN23299_c0_g1;TRI…
GO:0005975	e	carbohydrate metabolic process	376/8832	1201/58908	3.46e-10	2.01e-06	biological_process	TRINITY_DN11501_c0_g1;TRINITY_DN13184_c0_g1;TRINITY_DN15020_c0_g2;TRINITY_DN16978_c0_g1;TRINITY_DN17654_c0_g3;TRINITY_DN18502_c0_g1;TRINITY_DN19774_c0_g1;TRINITY_DN19774_c0_g2;TRINITY_DN20471_c0_g3;TRINITY_DN20776_c0_g1;TRINITY_DN20896_c0_g1;TRINITY_DN20968_c0_g1;TRINITY_DN21313_c0_g2;TRINITY_DN22660_c0_g1;TRINITY_DN22870_c0_g1;TRINITY_DN22985_c0_g2;TRINITY_DN23098_c0_g1;TRINITY_DN23299_c0_g1;TRI…
GO:0009719	e	response to endogenous stimulus	173/8832	622/58908	3.65e-10	2.12e-06	biological_process	TRINITY_DN17242_c0_g1;TRINITY_DN17326_c0_g1;TRINITY_DN17354_c0_g2;TRINITY_DN17354_c0_g3;TRINITY_DN17894_c0_g1;TRINITY_DN21226_c0_g1;TRINITY_DN21327_c0_g1;TRINITY_DN21355_c0_g1;TRINITY_DN23586_c0_g1;TRINITY_DN23650_c0_g1;TRINITY_DN23942_c0_g1;TRINITY_DN24119_c0_g1;TRINITY_DN24193_c0_g1;TRINITY_DN24885_c0_g1;TRINITY_DN25232_c0_g1;TRINITY_DN25538_c0_g2;TRINITY_DN25584_c1_g1;TRINITY_DN25584_c3_g1;TRI…
GO:0044723	e	single-organism carbohydrate metabolic process	262/8832	815/58908	3.66e-10	2.12e-06	biological_process	TRINITY_DN13184_c0_g1;TRINITY_DN15020_c0_g2;TRINITY_DN16978_c0_g1;TRINITY_DN18502_c0_g1;TRINITY_DN19774_c0_g1;TRINITY_DN19774_c0_g2;TRINITY_DN20471_c0_g3;TRINITY_DN20776_c0_g1;TRINITY_DN20896_c0_g1;TRINITY_DN22870_c0_g1;TRINITY_DN23299_c0_g1;TRINITY_DN23299_c0_g2;TRINITY_DN23808_c0_g1;TRINITY_DN23826_c0_g1;TRINITY_DN23993_c0_g1;TRINITY_DN24012_c0_g1;TRINITY_DN24012_c0_g2;TRINITY_DN24194_c0_g1;TRI…
GO:0010033	e	response to organic substance	246/8832	870/58908	3.86e-10	2.24e-06	biological_process	TRINITY_DN14690_c0_g2;TRINITY_DN15062_c0_g2;TRINITY_DN17242_c0_g1;TRINITY_DN17326_c0_g1;TRINITY_DN17354_c0_g2;TRINITY_DN17354_c0_g3;TRINITY_DN17894_c0_g1;TRINITY_DN21226_c0_g1;TRINITY_DN21240_c0_g1;TRINITY_DN21327_c0_g1;TRINITY_DN21355_c0_g1;TRINITY_DN22422_c0_g1;TRINITY_DN23586_c0_g1;TRINITY_DN23650_c0_g1;TRINITY_DN23942_c0_g1;TRINITY_DN24119_c0_g1;TRINITY_DN24193_c0_g1;TRINITY_DN24535_c4_g2;TRI…
GO:0044435	e	plastid part	284/8832	1176/58908	3.95e-10	2.29e-06	cellular_component	TRINITY_DN14408_c0_g1;TRINITY_DN20399_c0_g1;TRINITY_DN22250_c0_g1;TRINITY_DN22270_c0_g1;TRINITY_DN23411_c0_g1;TRINITY_DN23430_c0_g1;TRINITY_DN23554_c0_g1;TRINITY_DN23577_c0_g1;TRINITY_DN23942_c0_g1;TRINITY_DN23963_c0_g1;TRINITY_DN24193_c0_g1;TRINITY_DN24264_c1_g1;TRINITY_DN24449_c0_g1;TRINITY_DN24535_c4_g2;TRINITY_DN24535_c4_g3;TRINITY_DN24651_c0_g1;TRINITY_DN24850_c0_g1;TRINITY_DN24885_c0_g1;TRI…
GO:0044434	e	chloroplast part	283/8832	1161/58908	3.98e-10	2.31e-06	cellular_component	TRINITY_DN14408_c0_g1;TRINITY_DN20399_c0_g1;TRINITY_DN22250_c0_g1;TRINITY_DN22270_c0_g1;TRINITY_DN23411_c0_g1;TRINITY_DN23430_c0_g1;TRINITY_DN23554_c0_g1;TRINITY_DN23577_c0_g1;TRINITY_DN23942_c0_g1;TRINITY_DN23963_c0_g1;TRINITY_DN24193_c0_g1;TRINITY_DN24264_c1_g1;TRINITY_DN24449_c0_g1;TRINITY_DN24535_c4_g2;TRINITY_DN24535_c4_g3;TRINITY_DN24651_c0_g1;TRINITY_DN24850_c0_g1;TRINITY_DN24885_c0_g1;TRI…
GO:1901135	e	carbohydrate derivative metabolic process	235/8832	1026/58908	4e-10	2.32e-06	biological_process	TRINITY_DN13184_c0_g1;TRINITY_DN15020_c0_g2;TRINITY_DN16900_c0_g1;TRINITY_DN19774_c0_g1;TRINITY_DN19774_c0_g2;TRINITY_DN20471_c0_g3;TRINITY_DN20776_c0_g1;TRINITY_DN20826_c0_g1;TRINITY_DN21222_c0_g1;TRINITY_DN21313_c0_g2;TRINITY_DN21355_c0_g1;TRINITY_DN21602_c0_g3;TRINITY_DN22747_c0_g1;TRINITY_DN22870_c0_g1;TRINITY_DN22911_c0_g1;TRINITY_DN23299_c0_g1;TRINITY_DN23299_c0_g2;TRINITY_DN23993_c0_g1;TRI…
GO:0042221	e	response to chemical	392/8832	1572/58908	4.06e-10	2.35e-06	biological_process	TRINITY_DN14408_c0_g1;TRINITY_DN14690_c0_g2;TRINITY_DN15062_c0_g2;TRINITY_DN17242_c0_g1;TRINITY_DN17326_c0_g1;TRINITY_DN17354_c0_g2;TRINITY_DN17354_c0_g3;TRINITY_DN17894_c0_g1;TRINITY_DN18309_c0_g1;TRINITY_DN21226_c0_g1;TRINITY_DN21240_c0_g1;TRINITY_DN21327_c0_g1;TRINITY_DN21355_c0_g1;TRINITY_DN22281_c0_g2;TRINITY_DN22422_c0_g1;TRINITY_DN23411_c0_g1;TRINITY_DN23586_c0_g1;TRINITY_DN23650_c0_g1;TRI…
GO:1901700	e	response to oxygen-containing compound	258/8832	859/58908	4.08e-10	2.36e-06	biological_process	TRINITY_DN14408_c0_g1;TRINITY_DN14690_c0_g2;TRINITY_DN17242_c0_g1;TRINITY_DN17326_c0_g1;TRINITY_DN17354_c0_g2;TRINITY_DN17354_c0_g3;TRINITY_DN18309_c0_g1;TRINITY_DN21240_c0_g1;TRINITY_DN21327_c0_g1;TRINITY_DN21355_c0_g1;TRINITY_DN22422_c0_g1;TRINITY_DN23411_c0_g1;TRINITY_DN23586_c0_g1;TRINITY_DN23650_c0_g1;TRINITY_DN23942_c0_g1;TRINITY_DN24119_c0_g1;TRINITY_DN24193_c0_g1;TRINITY_DN24535_c4_g2;TRI…
GO:0005886	e	plasma membrane	373/8832	1649/58908	4.19e-10	2.43e-06	cellular_component	TRINITY_DN10732_c0_g1;TRINITY_DN15062_c0_g2;TRINITY_DN17326_c0_g1;TRINITY_DN19774_c0_g2;TRINITY_DN20471_c0_g3;TRINITY_DN20502_c0_g3;TRINITY_DN21038_c0_g1;TRINITY_DN21852_c0_g1;TRINITY_DN22363_c0_g1;TRINITY_DN22595_c0_g1;TRINITY_DN22793_c0_g1;TRINITY_DN22862_c0_g1;TRINITY_DN22900_c0_g1;TRINITY_DN23602_c0_g1;TRINITY_DN24160_c0_g1;TRINITY_DN24231_c0_g1;TRINITY_DN24535_c4_g2;TRINITY_DN24535_c4_g3;TRI…
GO:0009628	e	response to abiotic stimulus	400/8832	1521/58908	4.25e-10	2.46e-06	biological_process	TRINITY_DN14408_c0_g1;TRINITY_DN14690_c0_g2;TRINITY_DN17242_c0_g1;TRINITY_DN17894_c0_g1;TRINITY_DN21340_c0_g1;TRINITY_DN23252_c0_g1;TRINITY_DN23411_c0_g1;TRINITY_DN23430_c0_g1;TRINITY_DN23586_c0_g1;TRINITY_DN23942_c0_g1;TRINITY_DN23988_c0_g1;TRINITY_DN24119_c0_g1;TRINITY_DN24421_c0_g1;TRINITY_DN24535_c4_g2;TRINITY_DN24535_c4_g3;TRINITY_DN24565_c0_g1;TRINITY_DN24651_c0_g1;TRINITY_DN24885_c0_g1;TRI…
GO:0031982	e	vesicle	290/8832	1314/58908	4.39e-10	2.54e-06	cellular_component	TRINITY_DN10155_c0_g1;TRINITY_DN10704_c0_g1;TRINITY_DN10732_c0_g1;TRINITY_DN11837_c0_g1;TRINITY_DN13184_c0_g1;TRINITY_DN13372_c0_g1;TRINITY_DN1359_c0_g1;TRINITY_DN14344_c0_g1;TRINITY_DN14690_c0_g2;TRINITY_DN14898_c0_g1;TRINITY_DN15062_c0_g2;TRINITY_DN15145_c0_g1;TRINITY_DN15344_c0_g2;TRINITY_DN16684_c0_g1;TRINITY_DN17326_c0_g1;TRINITY_DN17675_c0_g2;TRINITY_DN18001_c0_g1;TRINITY_DN19939_c0_g1;TRIN…
GO:2001141	e	regulation of RNA biosynthetic process	356/8832	1635/58908	4.41e-10	2.56e-06	biological_process	TRINITY_DN11837_c0_g1;TRINITY_DN14321_c0_g1;TRINITY_DN17299_c0_g1;TRINITY_DN17326_c0_g1;TRINITY_DN17354_c0_g2;TRINITY_DN17354_c0_g3;TRINITY_DN21768_c0_g1;TRINITY_DN21816_c3_g2;TRINITY_DN2310_c0_g1;TRINITY_DN23219_c0_g1;TRINITY_DN23430_c0_g1;TRINITY_DN23470_c0_g1;TRINITY_DN23824_c0_g1;TRINITY_DN23996_c0_g1;TRINITY_DN24119_c0_g1;TRINITY_DN24616_c0_g1;TRINITY_DN24689_c0_g1;TRINITY_DN24692_c1_g1;TRIN…
GO:1903506	e	regulation of nucleic acid-templated transcription	356/8832	1635/58908	4.41e-10	2.56e-06	biological_process	TRINITY_DN11837_c0_g1;TRINITY_DN14321_c0_g1;TRINITY_DN17299_c0_g1;TRINITY_DN17326_c0_g1;TRINITY_DN17354_c0_g2;TRINITY_DN17354_c0_g3;TRINITY_DN21768_c0_g1;TRINITY_DN21816_c3_g2;TRINITY_DN2310_c0_g1;TRINITY_DN23219_c0_g1;TRINITY_DN23430_c0_g1;TRINITY_DN23470_c0_g1;TRINITY_DN23824_c0_g1;TRINITY_DN23996_c0_g1;TRINITY_DN24119_c0_g1;TRINITY_DN24616_c0_g1;TRINITY_DN24689_c0_g1;TRINITY_DN24692_c1_g1;TRIN…
GO:0055114	e	oxidation-reduction process	476/8832	1857/58908	4.75e-10	2.76e-06	biological_process	TRINITY_DN11277_c0_g2;TRINITY_DN14705_c0_g1;TRINITY_DN17210_c0_g1;TRINITY_DN17242_c0_g1;TRINITY_DN17326_c0_g1;TRINITY_DN17443_c0_g2;TRINITY_DN17556_c0_g1;TRINITY_DN17847_c0_g1;TRINITY_DN18309_c0_g1;TRINITY_DN20394_c0_g1;TRINITY_DN20803_c0_g3;TRINITY_DN21038_c0_g1;TRINITY_DN21556_c0_g1;TRINITY_DN21726_c0_g1;TRINITY_DN22064_c0_g1;TRINITY_DN22135_c0_g1;TRINITY_DN22326_c0_g1;TRINITY_DN22623_c0_g1;TRI…
GO:0004674	e	protein serine/threonine kinase activity	382/8832	1738/58908	4.77e-10	2.77e-06	molecular_function	TRINITY_DN16978_c0_g1;TRINITY_DN21327_c0_g1;TRINITY_DN22364_c0_g2;TRINITY_DN22647_c0_g1;TRINITY_DN23378_c0_g1;TRINITY_DN23820_c0_g1;TRINITY_DN23820_c0_g2;TRINITY_DN23910_c0_g1;TRINITY_DN24233_c0_g1;TRINITY_DN24408_c0_g1;TRINITY_DN24470_c0_g1;TRINITY_DN24729_c1_g1;TRINITY_DN25319_c0_g1;TRINITY_DN25329_c0_g1;TRINITY_DN25334_c0_g1;TRINITY_DN25374_c3_g2;TRINITY_DN25430_c0_g5;TRINITY_DN25454_c0_g2;TRI…
GO:0016491	e	oxidoreductase activity	471/8832	1922/58908	4.92e-10	2.85e-06	molecular_function	TRINITY_DN11277_c0_g2;TRINITY_DN14022_c0_g1;TRINITY_DN14705_c0_g1;TRINITY_DN15020_c0_g2;TRINITY_DN17210_c0_g1;TRINITY_DN17242_c0_g1;TRINITY_DN17443_c0_g2;TRINITY_DN17556_c0_g1;TRINITY_DN17847_c0_g1;TRINITY_DN18309_c0_g1;TRINITY_DN20394_c0_g1;TRINITY_DN20803_c0_g3;TRINITY_DN21038_c0_g1;TRINITY_DN21556_c0_g1;TRINITY_DN21726_c0_g1;TRINITY_DN22064_c0_g1;TRINITY_DN22135_c0_g1;TRINITY_DN22326_c0_g1;TRI…
GO:0004672	e	protein kinase activity	509/8832	2271/58908	5.03e-10	2.92e-06	molecular_function	TRINITY_DN16978_c0_g1;TRINITY_DN17683_c0_g5;TRINITY_DN21327_c0_g1;TRINITY_DN22364_c0_g2;TRINITY_DN22368_c0_g1;TRINITY_DN22647_c0_g1;TRINITY_DN23378_c0_g1;TRINITY_DN23820_c0_g1;TRINITY_DN23820_c0_g2;TRINITY_DN23910_c0_g1;TRINITY_DN24233_c0_g1;TRINITY_DN24374_c0_g2;TRINITY_DN24408_c0_g1;TRINITY_DN24470_c0_g1;TRINITY_DN24528_c0_g1;TRINITY_DN24728_c0_g2;TRINITY_DN24729_c1_g1;TRINITY_DN24913_c0_g3;TRI…
GO:0051252	e	regulation of RNA metabolic process	369/8832	1781/58908	5.06e-10	2.93e-06	biological_process	TRINITY_DN11837_c0_g1;TRINITY_DN14321_c0_g1;TRINITY_DN17191_c0_g1;TRINITY_DN17299_c0_g1;TRINITY_DN17326_c0_g1;TRINITY_DN17354_c0_g2;TRINITY_DN17354_c0_g3;TRINITY_DN21768_c0_g1;TRINITY_DN21816_c3_g2;TRINITY_DN2310_c0_g1;TRINITY_DN23219_c0_g1;TRINITY_DN23430_c0_g1;TRINITY_DN23470_c0_g1;TRINITY_DN23824_c0_g1;TRINITY_DN23996_c0_g1;TRINITY_DN24119_c0_g1;TRINITY_DN24616_c0_g1;TRINITY_DN24689_c0_g1;TRIN…
GO:0016773	e	phosphotransferase activity, alcohol group as acceptor	560/8832	2532/58908	5.1e-10	2.96e-06	molecular_function	TRINITY_DN16978_c0_g1;TRINITY_DN17683_c0_g5;TRINITY_DN20471_c0_g3;TRINITY_DN21327_c0_g1;TRINITY_DN22364_c0_g2;TRINITY_DN22368_c0_g1;TRINITY_DN22647_c0_g1;TRINITY_DN23378_c0_g1;TRINITY_DN23530_c0_g1;TRINITY_DN23820_c0_g1;TRINITY_DN23820_c0_g2;TRINITY_DN23910_c0_g1;TRINITY_DN24233_c0_g1;TRINITY_DN24374_c0_g2;TRINITY_DN24408_c0_g1;TRINITY_DN24470_c0_g1;TRINITY_DN24528_c0_g1;TRINITY_DN24684_c0_g1;TRI…
GO:0044711	e	single-organism biosynthetic process	451/8832	1864/58908	5.11e-10	2.96e-06	biological_process	TRINITY_DN11277_c0_g2;TRINITY_DN13184_c0_g1;TRINITY_DN14705_c0_g1;TRINITY_DN16900_c0_g1;TRINITY_DN17242_c0_g1;TRINITY_DN17556_c0_g1;TRINITY_DN17819_c0_g1;TRINITY_DN17894_c0_g1;TRINITY_DN19774_c0_g1;TRINITY_DN19774_c0_g2;TRINITY_DN20471_c0_g3;TRINITY_DN20776_c0_g1;TRINITY_DN20826_c0_g1;TRINITY_DN20896_c0_g1;TRINITY_DN21038_c0_g1;TRINITY_DN21355_c0_g1;TRINITY_DN21602_c0_g3;TRINITY_DN22064_c0_g1;TRI…
GO:0006468	e	protein phosphorylation	467/8832	2100/58908	5.34e-10	3.1e-06	biological_process	TRINITY_DN16978_c0_g1;TRINITY_DN17683_c0_g5;TRINITY_DN21327_c0_g1;TRINITY_DN22364_c0_g2;TRINITY_DN22647_c0_g1;TRINITY_DN23343_c0_g1;TRINITY_DN23378_c0_g1;TRINITY_DN23820_c0_g1;TRINITY_DN23820_c0_g2;TRINITY_DN23910_c0_g1;TRINITY_DN24233_c0_g1;TRINITY_DN24374_c0_g2;TRINITY_DN24408_c0_g1;TRINITY_DN24470_c0_g1;TRINITY_DN24729_c1_g1;TRINITY_DN24838_c0_g1;TRINITY_DN24913_c0_g3;TRINITY_DN24914_c2_g1;TRI…
GO:0006355	e	regulation of transcription, DNA-templated	536/8832	2281/58908	5.44e-10	3.15e-06	biological_process	TRINITY_DN11837_c0_g1;TRINITY_DN14321_c0_g1;TRINITY_DN17299_c0_g1;TRINITY_DN17326_c0_g1;TRINITY_DN17354_c0_g2;TRINITY_DN17354_c0_g3;TRINITY_DN21768_c0_g1;TRINITY_DN21816_c3_g2;TRINITY_DN2310_c0_g1;TRINITY_DN23219_c0_g1;TRINITY_DN23430_c0_g1;TRINITY_DN23470_c0_g1;TRINITY_DN23824_c0_g1;TRINITY_DN23996_c0_g1;TRINITY_DN24119_c0_g1;TRINITY_DN24616_c0_g1;TRINITY_DN24689_c0_g1;TRINITY_DN24692_c1_g1;TRIN…
GO:1901605	e	alpha-amino acid metabolic process	506/8832	2542/58908	5.56e-10	3.22e-06	biological_process	TRINITY_DN16978_c0_g1;TRINITY_DN17556_c0_g1;TRINITY_DN17819_c0_g1;TRINITY_DN17894_c0_g1;TRINITY_DN20826_c0_g1;TRINITY_DN21327_c0_g1;TRINITY_DN21543_c0_g1;TRINITY_DN22094_c0_g1;TRINITY_DN22364_c0_g2;TRINITY_DN22647_c0_g1;TRINITY_DN23378_c0_g1;TRINITY_DN23759_c0_g1;TRINITY_DN23820_c0_g1;TRINITY_DN23820_c0_g2;TRINITY_DN23910_c0_g1;TRINITY_DN23963_c0_g1;TRINITY_DN24205_c0_g1;TRINITY_DN24233_c0_g1;TRI…
GO:0016021	e	integral component of membrane	584/8832	2543/58908	5.61e-10	3.25e-06	cellular_component	TRINITY_DN11277_c0_g2;TRINITY_DN14380_c0_g2;TRINITY_DN14705_c0_g1;TRINITY_DN16695_c0_g1;TRINITY_DN20277_c0_g1;TRINITY_DN20502_c0_g3;TRINITY_DN21038_c0_g1;TRINITY_DN21586_c0_g1;TRINITY_DN21602_c0_g3;TRINITY_DN21852_c0_g1;TRINITY_DN22064_c0_g1;TRINITY_DN22135_c0_g1;TRINITY_DN22623_c0_g1;TRINITY_DN22623_c0_g3;TRINITY_DN22887_c0_g1;TRINITY_DN22900_c0_g1;TRINITY_DN23017_c0_g1;TRINITY_DN23034_c0_g1;TRI…
GO:0009069	e	serine family amino acid metabolic process	402/8832	1895/58908	5.68e-10	3.3e-06	biological_process	TRINITY_DN16978_c0_g1;TRINITY_DN21327_c0_g1;TRINITY_DN22364_c0_g2;TRINITY_DN22647_c0_g1;TRINITY_DN23378_c0_g1;TRINITY_DN23820_c0_g1;TRINITY_DN23820_c0_g2;TRINITY_DN23910_c0_g1;TRINITY_DN24233_c0_g1;TRINITY_DN24384_c0_g1;TRINITY_DN24408_c0_g1;TRINITY_DN24470_c0_g1;TRINITY_DN24729_c1_g1;TRINITY_DN25224_c0_g2;TRINITY_DN25319_c0_g1;TRINITY_DN25329_c0_g1;TRINITY_DN25334_c0_g1;TRINITY_DN25374_c3_g2;TRI…
GO:0010468	e	regulation of gene expression	442/8832	2196/58908	5.69e-10	3.3e-06	biological_process	TRINITY_DN10732_c0_g1;TRINITY_DN11837_c0_g1;TRINITY_DN13372_c0_g1;TRINITY_DN1359_c0_g1;TRINITY_DN14247_c1_g1;TRINITY_DN14291_c0_g1;TRINITY_DN14321_c0_g1;TRINITY_DN14690_c0_g2;TRINITY_DN14898_c0_g1;TRINITY_DN15145_c0_g1;TRINITY_DN17191_c0_g1;TRINITY_DN17299_c0_g1;TRINITY_DN17326_c0_g1;TRINITY_DN17354_c0_g2;TRINITY_DN17354_c0_g3;TRINITY_DN17922_c0_g1;TRINITY_DN18001_c0_g1;TRINITY_DN18468_c0_g1;TRIN…
GO:0006520	e	cellular amino acid metabolic process	522/8832	2646/58908	5.73e-10	3.32e-06	biological_process	TRINITY_DN16978_c0_g1;TRINITY_DN17556_c0_g1;TRINITY_DN17819_c0_g1;TRINITY_DN17894_c0_g1;TRINITY_DN20803_c0_g3;TRINITY_DN20826_c0_g1;TRINITY_DN21327_c0_g1;TRINITY_DN21543_c0_g1;TRINITY_DN22094_c0_g1;TRINITY_DN22364_c0_g2;TRINITY_DN22647_c0_g1;TRINITY_DN23378_c0_g1;TRINITY_DN23759_c0_g1;TRINITY_DN23820_c0_g1;TRINITY_DN23820_c0_g2;TRINITY_DN23910_c0_g1;TRINITY_DN23963_c0_g1;TRINITY_DN24205_c0_g1;TRI…
GO:0031224	e	intrinsic component of membrane	607/8832	2600/58908	5.88e-10	3.41e-06	cellular_component	TRINITY_DN11277_c0_g2;TRINITY_DN14380_c0_g2;TRINITY_DN14705_c0_g1;TRINITY_DN16695_c0_g1;TRINITY_DN17326_c0_g1;TRINITY_DN20277_c0_g1;TRINITY_DN20502_c0_g3;TRINITY_DN21038_c0_g1;TRINITY_DN21586_c0_g1;TRINITY_DN21602_c0_g3;TRINITY_DN21852_c0_g1;TRINITY_DN22064_c0_g1;TRINITY_DN22135_c0_g1;TRINITY_DN22623_c0_g1;TRINITY_DN22623_c0_g3;TRINITY_DN22887_c0_g1;TRINITY_DN22900_c0_g1;TRINITY_DN22948_c0_g3;TRI…
GO:0016301	e	kinase activity	606/8832	2778/58908	5.98e-10	3.47e-06	molecular_function	TRINITY_DN16900_c0_g1;TRINITY_DN16978_c0_g1;TRINITY_DN17683_c0_g5;TRINITY_DN21327_c0_g1;TRINITY_DN21543_c0_g1;TRINITY_DN22364_c0_g2;TRINITY_DN22368_c0_g1;TRINITY_DN22368_c0_g3;TRINITY_DN22647_c0_g1;TRINITY_DN22799_c0_g1;TRINITY_DN23378_c0_g1;TRINITY_DN23530_c0_g1;TRINITY_DN23759_c0_g1;TRINITY_DN23820_c0_g1;TRINITY_DN23820_c0_g2;TRINITY_DN23910_c0_g1;TRINITY_DN24012_c0_g1;TRINITY_DN24012_c0_g2;TRI…
GO:0003677	e	DNA binding	484/8832	2458/58908	6.06e-10	3.51e-06	molecular_function	TRINITY_DN11837_c0_g1;TRINITY_DN14291_c0_g1;TRINITY_DN14321_c0_g1;TRINITY_DN16714_c0_g1;TRINITY_DN17191_c0_g1;TRINITY_DN17354_c0_g2;TRINITY_DN17354_c0_g3;TRINITY_DN18306_c0_g2;TRINITY_DN20612_c0_g2;TRINITY_DN20612_c0_g3;TRINITY_DN21236_c0_g1;TRINITY_DN21240_c0_g1;TRINITY_DN21338_c0_g2;TRINITY_DN21580_c0_g1;TRINITY_DN21816_c3_g2;TRINITY_DN22720_c0_g1;TRINITY_DN23091_c0_g1;TRINITY_DN2310_c0_g1;TRIN…
GO:0043436	e	oxoacid metabolic process	710/8832	3379/58908	6.07e-10	3.52e-06	biological_process	TRINITY_DN11277_c0_g2;TRINITY_DN11501_c0_g1;TRINITY_DN13184_c0_g1;TRINITY_DN15020_c0_g2;TRINITY_DN16073_c0_g1;TRINITY_DN16978_c0_g1;TRINITY_DN17242_c0_g1;TRINITY_DN17443_c0_g2;TRINITY_DN17556_c0_g1;TRINITY_DN17654_c0_g3;TRINITY_DN17819_c0_g1;TRINITY_DN17894_c0_g1;TRINITY_DN19774_c0_g1;TRINITY_DN19774_c0_g2;TRINITY_DN20293_c0_g2;TRINITY_DN20471_c0_g3;TRINITY_DN20776_c0_g1;TRINITY_DN20803_c0_g3;TRI…
GO:0016310	e	phosphorylation	627/8832	2860/58908	6.13e-10	3.56e-06	biological_process	TRINITY_DN13184_c0_g1;TRINITY_DN16900_c0_g1;TRINITY_DN16978_c0_g1;TRINITY_DN17683_c0_g5;TRINITY_DN19774_c0_g1;TRINITY_DN19774_c0_g2;TRINITY_DN20471_c0_g3;TRINITY_DN20776_c0_g1;TRINITY_DN21327_c0_g1;TRINITY_DN21543_c0_g1;TRINITY_DN22364_c0_g2;TRINITY_DN22368_c0_g1;TRINITY_DN22647_c0_g1;TRINITY_DN22747_c0_g1;TRINITY_DN22799_c0_g1;TRINITY_DN22870_c0_g1;TRINITY_DN22911_c0_g1;TRINITY_DN23299_c0_g1;TRI…
GO:0005992	e	trehalose biosynthetic process	16/8832	21/58908	6.14e-10	3.56e-06	biological_process	TRINITY_DN28853_c1_g3;TRINITY_DN29303_c3_g1;TRINITY_DN29303_c3_g2;TRINITY_DN29401_c0_g1;TRINITY_DN32894_c2_g2;TRINITY_DN33900_c0_g1;TRINITY_DN34349_c0_g1;TRINITY_DN34367_c0_g2;TRINITY_DN34367_c0_g3;TRINITY_DN34831_c1_g1;TRINITY_DN34831_c1_g2;TRINITY_DN35506_c0_g1;TRINITY_DN35506_c0_g2;TRINITY_DN37613_c0_g1;TRINITY_DN38126_c2_g1;TRINITY_DN38126_c2_g2
GO:0043412	e	macromolecule modification	641/8832	3355/58908	6.22e-10	3.6e-06	biological_process	TRINITY_DN11153_c0_g2;TRINITY_DN14690_c0_g2;TRINITY_DN16978_c0_g1;TRINITY_DN17326_c0_g1;TRINITY_DN17354_c0_g2;TRINITY_DN17354_c0_g3;TRINITY_DN17683_c0_g5;TRINITY_DN20736_c0_g1;TRINITY_DN20981_c1_g3;TRINITY_DN21038_c0_g1;TRINITY_DN21222_c0_g1;TRINITY_DN21249_c0_g1;TRINITY_DN21327_c0_g1;TRINITY_DN22268_c0_g1;TRINITY_DN22364_c0_g2;TRINITY_DN22647_c0_g1;TRINITY_DN23343_c0_g1;TRINITY_DN23378_c0_g1;TRI…
GO:0006464	e	cellular protein modification process	615/8832	3165/58908	6.49e-10	3.77e-06	biological_process	TRINITY_DN11153_c0_g2;TRINITY_DN14690_c0_g2;TRINITY_DN16978_c0_g1;TRINITY_DN17354_c0_g2;TRINITY_DN17354_c0_g3;TRINITY_DN17683_c0_g5;TRINITY_DN20736_c0_g1;TRINITY_DN20981_c1_g3;TRINITY_DN21038_c0_g1;TRINITY_DN21249_c0_g1;TRINITY_DN21327_c0_g1;TRINITY_DN22268_c0_g1;TRINITY_DN22364_c0_g2;TRINITY_DN22647_c0_g1;TRINITY_DN23343_c0_g1;TRINITY_DN23378_c0_g1;TRINITY_DN23740_c0_g1;TRINITY_DN23820_c0_g1;TRI…
GO:0036211	e	protein modification process	615/8832	3165/58908	6.49e-10	3.77e-06	biological_process	TRINITY_DN11153_c0_g2;TRINITY_DN14690_c0_g2;TRINITY_DN16978_c0_g1;TRINITY_DN17354_c0_g2;TRINITY_DN17354_c0_g3;TRINITY_DN17683_c0_g5;TRINITY_DN20736_c0_g1;TRINITY_DN20981_c1_g3;TRINITY_DN21038_c0_g1;TRINITY_DN21249_c0_g1;TRINITY_DN21327_c0_g1;TRINITY_DN22268_c0_g1;TRINITY_DN22364_c0_g2;TRINITY_DN22647_c0_g1;TRINITY_DN23343_c0_g1;TRINITY_DN23378_c0_g1;TRINITY_DN23740_c0_g1;TRINITY_DN23820_c0_g1;TRI…
GO:0046872	e	metal ion binding	849/8832	4465/58908	6.51e-10	3.78e-06	molecular_function	TRINITY_DN11277_c0_g2;TRINITY_DN12473_c0_g1;TRINITY_DN14690_c0_g2;TRINITY_DN15211_c0_g2;TRINITY_DN15391_c0_g2;TRINITY_DN16527_c0_g1;TRINITY_DN17242_c0_g1;TRINITY_DN17326_c0_g1;TRINITY_DN1734_c0_g2;TRINITY_DN17354_c0_g2;TRINITY_DN17354_c0_g3;TRINITY_DN17819_c0_g1;TRINITY_DN20394_c0_g1;TRINITY_DN20471_c0_g3;TRINITY_DN20502_c0_g3;TRINITY_DN20666_c0_g1;TRINITY_DN20873_c0_g1;TRINITY_DN21038_c0_g1;TRIN…
GO:0006796	e	phosphate-containing compound metabolic process	775/8832	3690/58908	6.54e-10	3.8e-06	biological_process	TRINITY_DN13184_c0_g1;TRINITY_DN15020_c0_g2;TRINITY_DN16527_c0_g1;TRINITY_DN16900_c0_g1;TRINITY_DN16978_c0_g1;TRINITY_DN17683_c0_g5;TRINITY_DN19774_c0_g1;TRINITY_DN19774_c0_g2;TRINITY_DN20471_c0_g3;TRINITY_DN20776_c0_g1;TRINITY_DN21327_c0_g1;TRINITY_DN21543_c0_g1;TRINITY_DN21602_c0_g3;TRINITY_DN21784_c0_g1;TRINITY_DN22257_c0_g2;TRINITY_DN22364_c0_g2;TRINITY_DN22368_c0_g1;TRINITY_DN22647_c0_g1;TRI…
GO:0043169	e	cation binding	857/8832	4503/58908	6.61e-10	3.83e-06	molecular_function	TRINITY_DN11277_c0_g2;TRINITY_DN12473_c0_g1;TRINITY_DN14690_c0_g2;TRINITY_DN15211_c0_g2;TRINITY_DN15391_c0_g2;TRINITY_DN16527_c0_g1;TRINITY_DN17242_c0_g1;TRINITY_DN17326_c0_g1;TRINITY_DN1734_c0_g2;TRINITY_DN17354_c0_g2;TRINITY_DN17354_c0_g3;TRINITY_DN17819_c0_g1;TRINITY_DN20394_c0_g1;TRINITY_DN20471_c0_g3;TRINITY_DN20502_c0_g3;TRINITY_DN20666_c0_g1;TRINITY_DN20873_c0_g1;TRINITY_DN21038_c0_g1;TRIN…
GO:0019752	e	carboxylic acid metabolic process	692/8832	3338/58908	6.63e-10	3.84e-06	biological_process	TRINITY_DN11277_c0_g2;TRINITY_DN11501_c0_g1;TRINITY_DN13184_c0_g1;TRINITY_DN15020_c0_g2;TRINITY_DN16073_c0_g1;TRINITY_DN16978_c0_g1;TRINITY_DN17242_c0_g1;TRINITY_DN17443_c0_g2;TRINITY_DN17556_c0_g1;TRINITY_DN17654_c0_g3;TRINITY_DN17819_c0_g1;TRINITY_DN17894_c0_g1;TRINITY_DN19774_c0_g1;TRINITY_DN19774_c0_g2;TRINITY_DN20293_c0_g2;TRINITY_DN20471_c0_g3;TRINITY_DN20776_c0_g1;TRINITY_DN20803_c0_g3;TRI…
GO:0016020	e	membrane	836/8832	3974/58908	6.66e-10	3.86e-06	cellular_component	TRINITY_DN10550_c0_g1;TRINITY_DN10732_c0_g1;TRINITY_DN11837_c0_g1;TRINITY_DN13372_c0_g1;TRINITY_DN1359_c0_g1;TRINITY_DN14247_c1_g1;TRINITY_DN14291_c0_g1;TRINITY_DN14598_c0_g1;TRINITY_DN14705_c0_g1;TRINITY_DN14898_c0_g1;TRINITY_DN15062_c0_g2;TRINITY_DN17191_c0_g1;TRINITY_DN17326_c0_g1;TRINITY_DN17354_c0_g2;TRINITY_DN17354_c0_g3;TRINITY_DN17500_c0_g2;TRINITY_DN17675_c0_g2;TRINITY_DN17683_c0_g5;TRIN…
GO:0006793	e	phosphorus metabolic process	828/8832	3787/58908	6.7e-10	3.89e-06	biological_process	TRINITY_DN13184_c0_g1;TRINITY_DN15020_c0_g2;TRINITY_DN16527_c0_g1;TRINITY_DN16900_c0_g1;TRINITY_DN16978_c0_g1;TRINITY_DN17683_c0_g5;TRINITY_DN19774_c0_g1;TRINITY_DN19774_c0_g2;TRINITY_DN20293_c0_g2;TRINITY_DN20471_c0_g3;TRINITY_DN20776_c0_g1;TRINITY_DN21327_c0_g1;TRINITY_DN21543_c0_g1;TRINITY_DN21602_c0_g3;TRINITY_DN21784_c0_g1;TRINITY_DN22257_c0_g2;TRINITY_DN22364_c0_g2;TRINITY_DN22368_c0_g1;TRI…
GO:0006950	e	response to stress	639/8832	2903/58908	6.84e-10	3.96e-06	biological_process	TRINITY_DN14408_c0_g1;TRINITY_DN14690_c0_g2;TRINITY_DN15062_c0_g2;TRINITY_DN17354_c0_g2;TRINITY_DN17354_c0_g3;TRINITY_DN17894_c0_g1;TRINITY_DN18309_c0_g1;TRINITY_DN20394_c0_g1;TRINITY_DN20728_c0_g1;TRINITY_DN21586_c0_g1;TRINITY_DN22093_c0_g1;TRINITY_DN22281_c0_g2;TRINITY_DN22326_c0_g1;TRINITY_DN22623_c0_g3;TRINITY_DN22660_c0_g1;TRINITY_DN22887_c0_g1;TRINITY_DN22908_c0_g1;TRINITY_DN22915_c0_g1;TRI…
GO:0044281	e	small molecule metabolic process	894/8832	4309/58908	6.88e-10	3.99e-06	biological_process	TRINITY_DN11277_c0_g2;TRINITY_DN11501_c0_g1;TRINITY_DN13184_c0_g1;TRINITY_DN14705_c0_g1;TRINITY_DN15020_c0_g2;TRINITY_DN16073_c0_g1;TRINITY_DN16527_c0_g1;TRINITY_DN16900_c0_g1;TRINITY_DN16978_c0_g1;TRINITY_DN17242_c0_g1;TRINITY_DN17326_c0_g1;TRINITY_DN17443_c0_g2;TRINITY_DN17556_c0_g1;TRINITY_DN17654_c0_g3;TRINITY_DN17819_c0_g1;TRINITY_DN17894_c0_g1;TRINITY_DN19774_c0_g1;TRINITY_DN19774_c0_g2;TRI…
GO:0048037	e	cofactor binding	175/8832	738/58908	6.94e-10	4.03e-06	molecular_function	TRINITY_DN15020_c0_g2;TRINITY_DN17354_c0_g2;TRINITY_DN17354_c0_g3;TRINITY_DN17443_c0_g2;TRINITY_DN17654_c0_g3;TRINITY_DN17847_c0_g1;TRINITY_DN17894_c0_g1;TRINITY_DN21038_c0_g1;TRINITY_DN23963_c0_g1;TRINITY_DN23993_c0_g1;TRINITY_DN24087_c0_g1;TRINITY_DN24205_c0_g1;TRINITY_DN24205_c0_g2;TRINITY_DN24444_c0_g2;TRINITY_DN24854_c0_g1;TRINITY_DN24986_c0_g1;TRINITY_DN25067_c0_g1;TRINITY_DN25082_c0_g1;TRI…
GO:0050896	e	response to stimulus	922/8832	4116/58908	7.06e-10	4.09e-06	biological_process	TRINITY_DN11837_c0_g1;TRINITY_DN13372_c0_g1;TRINITY_DN14408_c0_g1;TRINITY_DN14690_c0_g2;TRINITY_DN15062_c0_g2;TRINITY_DN17167_c0_g1;TRINITY_DN17242_c0_g1;TRINITY_DN17326_c0_g1;TRINITY_DN17354_c0_g2;TRINITY_DN17354_c0_g3;TRINITY_DN17675_c0_g2;TRINITY_DN17894_c0_g1;TRINITY_DN18309_c0_g1;TRINITY_DN20342_c0_g1;TRINITY_DN20342_c0_g2;TRINITY_DN20394_c0_g1;TRINITY_DN20728_c0_g1;TRINITY_DN21224_c0_g2;TRI…
GO:0044425	e	membrane part	681/8832	3321/58908	7.06e-10	4.1e-06	cellular_component	TRINITY_DN11153_c0_g2;TRINITY_DN11277_c0_g2;TRINITY_DN14380_c0_g2;TRINITY_DN14690_c0_g2;TRINITY_DN14705_c0_g1;TRINITY_DN16695_c0_g1;TRINITY_DN17326_c0_g1;TRINITY_DN20277_c0_g1;TRINITY_DN20423_c0_g1;TRINITY_DN20502_c0_g3;TRINITY_DN21038_c0_g1;TRINITY_DN21586_c0_g1;TRINITY_DN21602_c0_g3;TRINITY_DN21852_c0_g1;TRINITY_DN22064_c0_g1;TRINITY_DN22135_c0_g1;TRINITY_DN22623_c0_g1;TRINITY_DN22623_c0_g3;TRI…
GO:1901576	e	organic substance biosynthetic process	751/8832	3989/58908	7.13e-10	4.13e-06	biological_process	TRINITY_DN11277_c0_g2;TRINITY_DN11837_c0_g1;TRINITY_DN13184_c0_g1;TRINITY_DN1359_c0_g1;TRINITY_DN14071_c0_g1;TRINITY_DN14221_c0_g1;TRINITY_DN14247_c1_g1;TRINITY_DN14705_c0_g1;TRINITY_DN14898_c0_g1;TRINITY_DN15069_c0_g2;TRINITY_DN15145_c0_g1;TRINITY_DN15638_c0_g1;TRINITY_DN16346_c0_g1;TRINITY_DN16671_c0_g2;TRINITY_DN16820_c0_g1;TRINITY_DN16900_c0_g1;TRINITY_DN17242_c0_g1;TRINITY_DN17281_c0_g1;TRIN…
GO:0006082	e	organic acid metabolic process	711/8832	3381/58908	7.16e-10	4.15e-06	biological_process	TRINITY_DN11277_c0_g2;TRINITY_DN11501_c0_g1;TRINITY_DN13184_c0_g1;TRINITY_DN15020_c0_g2;TRINITY_DN16073_c0_g1;TRINITY_DN16978_c0_g1;TRINITY_DN17242_c0_g1;TRINITY_DN17443_c0_g2;TRINITY_DN17556_c0_g1;TRINITY_DN17654_c0_g3;TRINITY_DN17819_c0_g1;TRINITY_DN17894_c0_g1;TRINITY_DN19774_c0_g1;TRINITY_DN19774_c0_g2;TRINITY_DN20293_c0_g2;TRINITY_DN20471_c0_g3;TRINITY_DN20776_c0_g1;TRINITY_DN20803_c0_g3;TRI…
GO:0016772	e	transferase activity, transferring phosphorus-containing groups	728/8832	3873/58908	7.52e-10	4.36e-06	molecular_function	TRINITY_DN1667_c0_g1;TRINITY_DN16900_c0_g1;TRINITY_DN16978_c0_g1;TRINITY_DN17683_c0_g5;TRINITY_DN20471_c0_g3;TRINITY_DN20873_c0_g1;TRINITY_DN21327_c0_g1;TRINITY_DN21543_c0_g1;TRINITY_DN21810_c0_g1;TRINITY_DN22364_c0_g2;TRINITY_DN22368_c0_g1;TRINITY_DN22368_c0_g3;TRINITY_DN22647_c0_g1;TRINITY_DN22799_c0_g1;TRINITY_DN23324_c0_g1;TRINITY_DN23378_c0_g1;TRINITY_DN23530_c0_g1;TRINITY_DN23759_c0_g1;TRIN…
GO:0009058	e	biosynthetic process	782/8832	4134/58908	7.64e-10	4.43e-06	biological_process	TRINITY_DN11277_c0_g2;TRINITY_DN11837_c0_g1;TRINITY_DN13184_c0_g1;TRINITY_DN1359_c0_g1;TRINITY_DN14071_c0_g1;TRINITY_DN14221_c0_g1;TRINITY_DN14247_c1_g1;TRINITY_DN14705_c0_g1;TRINITY_DN14898_c0_g1;TRINITY_DN15069_c0_g2;TRINITY_DN15145_c0_g1;TRINITY_DN15638_c0_g1;TRINITY_DN16346_c0_g1;TRINITY_DN16671_c0_g2;TRINITY_DN16820_c0_g1;TRINITY_DN16900_c0_g1;TRINITY_DN17242_c0_g1;TRINITY_DN17281_c0_g1;TRIN…
GO:0016740	e	transferase activity	1248/8832	6091/58908	7.95e-10	4.61e-06	molecular_function	TRINITY_DN11153_c0_g2;TRINITY_DN11501_c0_g1;TRINITY_DN14051_c0_g1;TRINITY_DN14071_c0_g1;TRINITY_DN14401_c0_g1;TRINITY_DN15415_c0_g1;TRINITY_DN1667_c0_g1;TRINITY_DN16900_c0_g1;TRINITY_DN16978_c0_g1;TRINITY_DN17354_c0_g2;TRINITY_DN17354_c0_g3;TRINITY_DN17654_c0_g3;TRINITY_DN17683_c0_g5;TRINITY_DN17733_c0_g1;TRINITY_DN17819_c0_g1;TRINITY_DN17894_c0_g1;TRINITY_DN20471_c0_g3;TRINITY_DN20736_c0_g1;TRIN…
GO:0044710	e	single-organism metabolic process	1532/8832	6770/58908	8.34e-10	4.84e-06	biological_process	TRINITY_DN11153_c0_g2;TRINITY_DN11277_c0_g2;TRINITY_DN11501_c0_g1;TRINITY_DN13184_c0_g1;TRINITY_DN14022_c0_g1;TRINITY_DN14071_c0_g1;TRINITY_DN14216_c0_g1;TRINITY_DN14705_c0_g1;TRINITY_DN15020_c0_g2;TRINITY_DN16073_c0_g1;TRINITY_DN16527_c0_g1;TRINITY_DN16900_c0_g1;TRINITY_DN16978_c0_g1;TRINITY_DN17210_c0_g1;TRINITY_DN17242_c0_g1;TRINITY_DN17326_c0_g1;TRINITY_DN17354_c0_g2;TRINITY_DN17354_c0_g3;TRI…
GO:0009941	e	chloroplast envelope	131/8832	515/58908	8.34e-10	4.84e-06	cellular_component	TRINITY_DN22250_c0_g1;TRINITY_DN22270_c0_g1;TRINITY_DN23577_c0_g1;TRINITY_DN24193_c0_g1;TRINITY_DN24535_c4_g2;TRINITY_DN24535_c4_g3;TRINITY_DN25015_c0_g1;TRINITY_DN25043_c0_g2;TRINITY_DN25043_c0_g3;TRINITY_DN25117_c0_g1;TRINITY_DN25156_c0_g1;TRINITY_DN25245_c0_g1;TRINITY_DN25315_c0_g1;TRINITY_DN25880_c0_g1;TRINITY_DN25893_c0_g2;TRINITY_DN26399_c1_g1;TRINITY_DN26502_c2_g1;TRINITY_DN26558_c0_g2;TRI…
GO:0044267	e	cellular protein metabolic process	715/8832	3833/58908	8.37e-10	4.85e-06	biological_process	TRINITY_DN11153_c0_g2;TRINITY_DN14221_c0_g1;TRINITY_DN14690_c0_g2;TRINITY_DN15638_c0_g1;TRINITY_DN16346_c0_g1;TRINITY_DN16671_c0_g2;TRINITY_DN16820_c0_g1;TRINITY_DN16978_c0_g1;TRINITY_DN17281_c0_g1;TRINITY_DN17281_c0_g2;TRINITY_DN17354_c0_g2;TRINITY_DN17354_c0_g3;TRINITY_DN17522_c0_g2;TRINITY_DN17675_c0_g2;TRINITY_DN17683_c0_g5;TRINITY_DN19197_c0_g1;TRINITY_DN19575_c0_g1;TRINITY_DN19719_c0_g1;TRI…
GO:0044763	e	single-organism cellular process	1464/8832	7012/58908	8.54e-10	4.95e-06	biological_process	TRINITY_DN11153_c0_g2;TRINITY_DN11277_c0_g2;TRINITY_DN11501_c0_g1;TRINITY_DN11837_c0_g1;TRINITY_DN13184_c0_g1;TRINITY_DN1359_c0_g1;TRINITY_DN14216_c0_g1;TRINITY_DN14247_c1_g1;TRINITY_DN14291_c0_g1;TRINITY_DN14705_c0_g1;TRINITY_DN14898_c0_g1;TRINITY_DN15020_c0_g2;TRINITY_DN15062_c0_g2;TRINITY_DN15145_c0_g1;TRINITY_DN16073_c0_g1;TRINITY_DN16527_c0_g1;TRINITY_DN16684_c0_g1;TRINITY_DN16900_c0_g1;TRIN…
GO:0019219	e	regulation of nucleobase-containing compound metabolic process	377/8832	1855/58908	8.75e-10	5.08e-06	biological_process	TRINITY_DN11837_c0_g1;TRINITY_DN14321_c0_g1;TRINITY_DN17191_c0_g1;TRINITY_DN17299_c0_g1;TRINITY_DN17326_c0_g1;TRINITY_DN17354_c0_g2;TRINITY_DN17354_c0_g3;TRINITY_DN21768_c0_g1;TRINITY_DN21816_c3_g2;TRINITY_DN2310_c0_g1;TRINITY_DN23219_c0_g1;TRINITY_DN23430_c0_g1;TRINITY_DN23470_c0_g1;TRINITY_DN23824_c0_g1;TRINITY_DN23996_c0_g1;TRINITY_DN24119_c0_g1;TRINITY_DN24616_c0_g1;TRINITY_DN24689_c0_g1;TRIN…
GO:1901564	e	organonitrogen compound metabolic process	1275/8832	7022/58908	8.77e-10	5.09e-06	biological_process	TRINITY_DN11153_c0_g2;TRINITY_DN13184_c0_g1;TRINITY_DN14071_c0_g1;TRINITY_DN14221_c0_g1;TRINITY_DN14690_c0_g2;TRINITY_DN14843_c0_g1;TRINITY_DN15020_c0_g2;TRINITY_DN15638_c0_g1;TRINITY_DN16346_c0_g1;TRINITY_DN16527_c0_g1;TRINITY_DN16671_c0_g2;TRINITY_DN16820_c0_g1;TRINITY_DN16900_c0_g1;TRINITY_DN16978_c0_g1;TRINITY_DN17281_c0_g1;TRINITY_DN17281_c0_g2;TRINITY_DN17326_c0_g1;TRINITY_DN17354_c0_g2;TRI…
GO:0043227	e	membrane-bounded organelle	1219/8832	6801/58908	9.01e-10	5.23e-06	cellular_component	TRINITY_DN10155_c0_g1;TRINITY_DN10704_c0_g1;TRINITY_DN10732_c0_g1;TRINITY_DN11277_c0_g2;TRINITY_DN11837_c0_g1;TRINITY_DN13184_c0_g1;TRINITY_DN13372_c0_g1;TRINITY_DN1359_c0_g1;TRINITY_DN14071_c0_g1;TRINITY_DN14321_c0_g1;TRINITY_DN14344_c0_g1;TRINITY_DN14690_c0_g2;TRINITY_DN14898_c0_g1;TRINITY_DN15062_c0_g2;TRINITY_DN15145_c0_g1;TRINITY_DN15344_c0_g2;TRINITY_DN16684_c0_g1;TRINITY_DN16963_c0_g1;TRIN…
GO:0044444	e	cytoplasmic part	1468/8832	8419/58908	9.32e-10	5.4e-06	cellular_component	TRINITY_DN10155_c0_g1;TRINITY_DN10704_c0_g1;TRINITY_DN10732_c0_g1;TRINITY_DN11153_c0_g2;TRINITY_DN11277_c0_g2;TRINITY_DN11501_c0_g1;TRINITY_DN11837_c0_g1;TRINITY_DN13184_c0_g1;TRINITY_DN13372_c0_g1;TRINITY_DN1359_c0_g1;TRINITY_DN14071_c0_g1;TRINITY_DN14221_c0_g1;TRINITY_DN14247_c1_g1;TRINITY_DN14291_c0_g1;TRINITY_DN14344_c0_g1;TRINITY_DN14408_c0_g1;TRINITY_DN14690_c0_g2;TRINITY_DN14705_c0_g1;TRIN…
GO:0044036	e	cell wall macromolecule metabolic process	38/8832	92/58908	9.78e-10	5.67e-06	biological_process	TRINITY_DN20826_c0_g1;TRINITY_DN22660_c0_g1;TRINITY_DN23098_c0_g1;TRINITY_DN24104_c0_g1;TRINITY_DN25313_c1_g1;TRINITY_DN26047_c0_g1;TRINITY_DN26047_c1_g1;TRINITY_DN26047_c1_g3;TRINITY_DN26411_c0_g1;TRINITY_DN26939_c0_g1;TRINITY_DN27072_c0_g1;TRINITY_DN27329_c1_g1;TRINITY_DN27370_c1_g1;TRINITY_DN28056_c0_g1;TRINITY_DN28206_c0_g1;TRINITY_DN28515_c1_g1;TRINITY_DN28965_c2_g1;TRINITY_DN29339_c1_g3;TRI…
GO:0006629	e	lipid metabolic process	242/8832	1107/58908	1.02e-09	5.92e-06	biological_process	TRINITY_DN11277_c0_g2;TRINITY_DN13184_c0_g1;TRINITY_DN14071_c0_g1;TRINITY_DN14216_c0_g1;TRINITY_DN17242_c0_g1;TRINITY_DN17556_c0_g1;TRINITY_DN19774_c0_g1;TRINITY_DN19774_c0_g2;TRINITY_DN20330_c0_g1;TRINITY_DN20330_c0_g2;TRINITY_DN21038_c0_g1;TRINITY_DN21313_c0_g2;TRINITY_DN22060_c0_g1;TRINITY_DN22064_c0_g1;TRINITY_DN22250_c0_g1;TRINITY_DN22257_c0_g2;TRINITY_DN22559_c0_g1;TRINITY_DN22623_c0_g3;TRI…
GO:1901363	e	heterocyclic compound binding	1917/8832	11222/58908	1.05e-09	6.11e-06	molecular_function	TRINITY_DN10732_c0_g1;TRINITY_DN11277_c0_g2;TRINITY_DN11428_c0_g1;TRINITY_DN11837_c0_g1;TRINITY_DN12473_c0_g1;TRINITY_DN13372_c0_g1;TRINITY_DN1359_c0_g1;TRINITY_DN14247_c1_g1;TRINITY_DN14291_c0_g1;TRINITY_DN14321_c0_g1;TRINITY_DN14380_c0_g2;TRINITY_DN14843_c0_g1;TRINITY_DN14898_c0_g1;TRINITY_DN15020_c0_g2;TRINITY_DN15062_c0_g2;TRINITY_DN15069_c0_g2;TRINITY_DN15145_c0_g1;TRINITY_DN15344_c0_g2;TRIN…
GO:0097159	e	organic cyclic compound binding	1919/8832	11227/58908	1.06e-09	6.16e-06	molecular_function	TRINITY_DN10732_c0_g1;TRINITY_DN11277_c0_g2;TRINITY_DN11428_c0_g1;TRINITY_DN11837_c0_g1;TRINITY_DN12473_c0_g1;TRINITY_DN13372_c0_g1;TRINITY_DN1359_c0_g1;TRINITY_DN14247_c1_g1;TRINITY_DN14291_c0_g1;TRINITY_DN14321_c0_g1;TRINITY_DN14380_c0_g2;TRINITY_DN14843_c0_g1;TRINITY_DN14898_c0_g1;TRINITY_DN15020_c0_g2;TRINITY_DN15062_c0_g2;TRINITY_DN15069_c0_g2;TRINITY_DN15145_c0_g1;TRINITY_DN15344_c0_g2;TRIN…
GO:0043167	e	ion binding	1724/8832	9412/58908	1.07e-09	6.22e-06	molecular_function	TRINITY_DN11277_c0_g2;TRINITY_DN12473_c0_g1;TRINITY_DN14291_c0_g1;TRINITY_DN14380_c0_g2;TRINITY_DN14690_c0_g2;TRINITY_DN14843_c0_g1;TRINITY_DN15062_c0_g2;TRINITY_DN15211_c0_g2;TRINITY_DN15344_c0_g2;TRINITY_DN15391_c0_g2;TRINITY_DN16527_c0_g1;TRINITY_DN16684_c0_g1;TRINITY_DN16714_c0_g1;TRINITY_DN16900_c0_g1;TRINITY_DN16978_c0_g1;TRINITY_DN17167_c0_g1;TRINITY_DN17242_c0_g1;TRINITY_DN17299_c0_g1;TRI…
GO:0044699	e	single-organism process	2008/8832	9533/58908	1.07e-09	6.22e-06	biological_process	TRINITY_DN11153_c0_g2;TRINITY_DN11277_c0_g2;TRINITY_DN11501_c0_g1;TRINITY_DN11837_c0_g1;TRINITY_DN13184_c0_g1;TRINITY_DN1359_c0_g1;TRINITY_DN14022_c0_g1;TRINITY_DN14071_c0_g1;TRINITY_DN14216_c0_g1;TRINITY_DN14247_c1_g1;TRINITY_DN14291_c0_g1;TRINITY_DN14690_c0_g2;TRINITY_DN14705_c0_g1;TRINITY_DN14898_c0_g1;TRINITY_DN15020_c0_g2;TRINITY_DN15062_c0_g2;TRINITY_DN15145_c0_g1;TRINITY_DN15211_c0_g2;TRIN…
GO:0044237	e	cellular metabolic process	1963/8832	10843/58908	1.11e-09	6.43e-06	biological_process	TRINITY_DN11153_c0_g2;TRINITY_DN11277_c0_g2;TRINITY_DN11501_c0_g1;TRINITY_DN11837_c0_g1;TRINITY_DN13184_c0_g1;TRINITY_DN1359_c0_g1;TRINITY_DN14022_c0_g1;TRINITY_DN14071_c0_g1;TRINITY_DN14216_c0_g1;TRINITY_DN14221_c0_g1;TRINITY_DN14247_c1_g1;TRINITY_DN14291_c0_g1;TRINITY_DN14690_c0_g2;TRINITY_DN14705_c0_g1;TRINITY_DN14898_c0_g1;TRINITY_DN15020_c0_g2;TRINITY_DN15069_c0_g2;TRINITY_DN15145_c0_g1;TRIN…
GO:0003824	e	catalytic activity	2659/8832	13453/58908	1.12e-09	6.47e-06	molecular_function	TRINITY_DN11153_c0_g2;TRINITY_DN11277_c0_g2;TRINITY_DN11501_c0_g1;TRINITY_DN13184_c0_g1;TRINITY_DN139_c0_g1;TRINITY_DN14022_c0_g1;TRINITY_DN14051_c0_g1;TRINITY_DN14071_c0_g1;TRINITY_DN14216_c0_g1;TRINITY_DN14380_c0_g2;TRINITY_DN14401_c0_g1;TRINITY_DN14705_c0_g1;TRINITY_DN14843_c0_g1;TRINITY_DN15020_c0_g2;TRINITY_DN15062_c0_g2;TRINITY_DN15069_c0_g2;TRINITY_DN15415_c0_g1;TRINITY_DN16073_c0_g1;TRINI…
GO:0044238	e	primary metabolic process	1952/8832	10848/58908	1.12e-09	6.47e-06	biological_process	TRINITY_DN11153_c0_g2;TRINITY_DN11277_c0_g2;TRINITY_DN11501_c0_g1;TRINITY_DN11837_c0_g1;TRINITY_DN13184_c0_g1;TRINITY_DN1359_c0_g1;TRINITY_DN14022_c0_g1;TRINITY_DN14071_c0_g1;TRINITY_DN14216_c0_g1;TRINITY_DN14221_c0_g1;TRINITY_DN14247_c1_g1;TRINITY_DN14291_c0_g1;TRINITY_DN14690_c0_g2;TRINITY_DN14843_c0_g1;TRINITY_DN14898_c0_g1;TRINITY_DN15020_c0_g2;TRINITY_DN15069_c0_g2;TRINITY_DN15145_c0_g1;TRIN…
GO:0009987	e	cellular process	2405/8832	13460/58908	1.12e-09	6.51e-06	biological_process	TRINITY_DN11153_c0_g2;TRINITY_DN11277_c0_g2;TRINITY_DN11501_c0_g1;TRINITY_DN11837_c0_g1;TRINITY_DN13184_c0_g1;TRINITY_DN1359_c0_g1;TRINITY_DN14022_c0_g1;TRINITY_DN14071_c0_g1;TRINITY_DN14216_c0_g1;TRINITY_DN14221_c0_g1;TRINITY_DN14247_c1_g1;TRINITY_DN14291_c0_g1;TRINITY_DN14321_c0_g1;TRINITY_DN14408_c0_g1;TRINITY_DN14690_c0_g2;TRINITY_DN14705_c0_g1;TRINITY_DN14898_c0_g1;TRINITY_DN15020_c0_g2;TRIN…
GO:0071704	e	organic substance metabolic process	2102/8832	11415/58908	1.12e-09	6.52e-06	biological_process	TRINITY_DN11153_c0_g2;TRINITY_DN11277_c0_g2;TRINITY_DN11501_c0_g1;TRINITY_DN11837_c0_g1;TRINITY_DN13184_c0_g1;TRINITY_DN1359_c0_g1;TRINITY_DN14022_c0_g1;TRINITY_DN14071_c0_g1;TRINITY_DN14216_c0_g1;TRINITY_DN14221_c0_g1;TRINITY_DN14247_c1_g1;TRINITY_DN14291_c0_g1;TRINITY_DN14690_c0_g2;TRINITY_DN14705_c0_g1;TRINITY_DN14843_c0_g1;TRINITY_DN14898_c0_g1;TRINITY_DN15020_c0_g2;TRINITY_DN15069_c0_g2;TRIN…
GO:0044464	e	cell part	2390/8832	13660/58908	1.15e-09	6.68e-06	cellular_component	TRINITY_DN10155_c0_g1;TRINITY_DN10704_c0_g1;TRINITY_DN10732_c0_g1;TRINITY_DN11153_c0_g2;TRINITY_DN11277_c0_g2;TRINITY_DN11501_c0_g1;TRINITY_DN11837_c0_g1;TRINITY_DN13184_c0_g1;TRINITY_DN13372_c0_g1;TRINITY_DN1359_c0_g1;TRINITY_DN14071_c0_g1;TRINITY_DN14221_c0_g1;TRINITY_DN14247_c1_g1;TRINITY_DN14291_c0_g1;TRINITY_DN14321_c0_g1;TRINITY_DN14344_c0_g1;TRINITY_DN14408_c0_g1;TRINITY_DN14690_c0_g2;TRIN…
GO:0008152	e	metabolic process	2875/8832	14899/58908	1.19e-09	6.88e-06	biological_process	TRINITY_DN11153_c0_g2;TRINITY_DN11277_c0_g2;TRINITY_DN11501_c0_g1;TRINITY_DN11837_c0_g1;TRINITY_DN13184_c0_g1;TRINITY_DN1359_c0_g1;TRINITY_DN139_c0_g1;TRINITY_DN14022_c0_g1;TRINITY_DN14071_c0_g1;TRINITY_DN14216_c0_g1;TRINITY_DN14221_c0_g1;TRINITY_DN14247_c1_g1;TRINITY_DN14291_c0_g1;TRINITY_DN14401_c0_g1;TRINITY_DN14690_c0_g2;TRINITY_DN14705_c0_g1;TRINITY_DN14843_c0_g1;TRINITY_DN14898_c0_g1;TRINIT…
GO:0005575	e	cellular_component	2901/8832	15947/58908	1.2e-09	6.97e-06	cellular_component	TRINITY_DN10155_c0_g1;TRINITY_DN10550_c0_g1;TRINITY_DN10704_c0_g1;TRINITY_DN10732_c0_g1;TRINITY_DN11153_c0_g2;TRINITY_DN11277_c0_g2;TRINITY_DN11501_c0_g1;TRINITY_DN11837_c0_g1;TRINITY_DN13184_c0_g1;TRINITY_DN13372_c0_g1;TRINITY_DN1359_c0_g1;TRINITY_DN14071_c0_g1;TRINITY_DN14221_c0_g1;TRINITY_DN14247_c1_g1;TRINITY_DN14291_c0_g1;TRINITY_DN14321_c0_g1;TRINITY_DN14344_c0_g1;TRINITY_DN14380_c0_g2;TRIN…
GO:0005488	e	binding	2735/8832	15345/58908	1.23e-09	7.13e-06	molecular_function	TRINITY_DN10732_c0_g1;TRINITY_DN11277_c0_g2;TRINITY_DN11428_c0_g1;TRINITY_DN11837_c0_g1;TRINITY_DN12473_c0_g1;TRINITY_DN13184_c0_g1;TRINITY_DN13372_c0_g1;TRINITY_DN1359_c0_g1;TRINITY_DN14247_c1_g1;TRINITY_DN14291_c0_g1;TRINITY_DN14321_c0_g1;TRINITY_DN14380_c0_g2;TRINITY_DN14408_c0_g1;TRINITY_DN14690_c0_g2;TRINITY_DN14843_c0_g1;TRINITY_DN14898_c0_g1;TRINITY_DN15020_c0_g2;TRINITY_DN15062_c0_g2;TRIN…
GO:0005524	e	ATP binding	757/8832	4114/58908	1.24e-09	7.19e-06	molecular_function	TRINITY_DN14291_c0_g1;TRINITY_DN14380_c0_g2;TRINITY_DN14843_c0_g1;TRINITY_DN15062_c0_g2;TRINITY_DN16684_c0_g1;TRINITY_DN16714_c0_g1;TRINITY_DN16900_c0_g1;TRINITY_DN16978_c0_g1;TRINITY_DN17167_c0_g1;TRINITY_DN17299_c0_g1;TRINITY_DN17654_c0_g3;TRINITY_DN17683_c0_g5;TRINITY_DN20471_c0_g3;TRINITY_DN20612_c0_g2;TRINITY_DN20612_c0_g3;TRINITY_DN20826_c0_g1;TRINITY_DN21327_c0_g1;TRINITY_DN21543_c0_g1;TRI…
GO:0008150	e	biological_process	4019/8832	21291/58908	1.3e-09	7.54e-06	biological_process	TRINITY_DN10732_c0_g1;TRINITY_DN11153_c0_g2;TRINITY_DN11277_c0_g2;TRINITY_DN11501_c0_g1;TRINITY_DN11837_c0_g1;TRINITY_DN13184_c0_g1;TRINITY_DN13372_c0_g1;TRINITY_DN1359_c0_g1;TRINITY_DN139_c0_g1;TRINITY_DN14022_c0_g1;TRINITY_DN14071_c0_g1;TRINITY_DN14216_c0_g1;TRINITY_DN14221_c0_g1;TRINITY_DN14247_c1_g1;TRINITY_DN14291_c0_g1;TRINITY_DN14321_c0_g1;TRINITY_DN14401_c0_g1;TRINITY_DN14408_c0_g1;TRINIT…
GO:0003674	e	molecular_function	4209/8832	22280/58908	1.38e-09	7.99e-06	molecular_function	TRINITY_DN10732_c0_g1;TRINITY_DN11153_c0_g2;TRINITY_DN11277_c0_g2;TRINITY_DN11428_c0_g1;TRINITY_DN11501_c0_g1;TRINITY_DN11837_c0_g1;TRINITY_DN12473_c0_g1;TRINITY_DN13184_c0_g1;TRINITY_DN13372_c0_g1;TRINITY_DN1359_c0_g1;TRINITY_DN139_c0_g1;TRINITY_DN14022_c0_g1;TRINITY_DN14051_c0_g1;TRINITY_DN14071_c0_g1;TRINITY_DN14216_c0_g1;TRINITY_DN14221_c0_g1;TRINITY_DN14247_c1_g1;TRINITY_DN14291_c0_g1;TRINIT…
GO:0050832	e	defense response to fungus	54/8832	157/58908	1.45e-09	8.43e-06	biological_process	TRINITY_DN23343_c0_g1;TRINITY_DN24104_c0_g1;TRINITY_DN24300_c0_g1;TRINITY_DN24535_c4_g2;TRINITY_DN24535_c4_g3;TRINITY_DN25128_c0_g1;TRINITY_DN25153_c2_g1;TRINITY_DN25156_c0_g1;TRINITY_DN25557_c0_g1;TRINITY_DN25654_c1_g1;TRINITY_DN25951_c0_g1;TRINITY_DN26528_c0_g2;TRINITY_DN26640_c1_g1;TRINITY_DN27256_c0_g3;TRINITY_DN27281_c0_g1;TRINITY_DN27381_c0_g1;TRINITY_DN27495_c0_g2;TRINITY_DN27495_c0_g6;TRI…
GO:0009526	e	plastid envelope	131/8832	520/58908	1.48e-09	8.6e-06	cellular_component	TRINITY_DN22250_c0_g1;TRINITY_DN22270_c0_g1;TRINITY_DN23577_c0_g1;TRINITY_DN24193_c0_g1;TRINITY_DN24535_c4_g2;TRINITY_DN24535_c4_g3;TRINITY_DN25015_c0_g1;TRINITY_DN25043_c0_g2;TRINITY_DN25043_c0_g3;TRINITY_DN25117_c0_g1;TRINITY_DN25156_c0_g1;TRINITY_DN25245_c0_g1;TRINITY_DN25315_c0_g1;TRINITY_DN25880_c0_g1;TRINITY_DN25893_c0_g2;TRINITY_DN26399_c1_g1;TRINITY_DN26502_c2_g1;TRINITY_DN26558_c0_g2;TRI…
GO:1901698	e	response to nitrogen compound	59/8832	179/58908	1.53e-09	8.85e-06	biological_process	TRINITY_DN17326_c0_g1;TRINITY_DN17354_c0_g2;TRINITY_DN17354_c0_g3;TRINITY_DN21240_c0_g1;TRINITY_DN22422_c0_g1;TRINITY_DN23586_c0_g1;TRINITY_DN24713_c1_g2;TRINITY_DN24787_c1_g1;TRINITY_DN25232_c0_g1;TRINITY_DN25319_c0_g1;TRINITY_DN25584_c3_g1;TRINITY_DN25853_c0_g1;TRINITY_DN26304_c1_g1;TRINITY_DN26788_c1_g1;TRINITY_DN26852_c0_g2;TRINITY_DN26852_c1_g1;TRINITY_DN27228_c1_g1;TRINITY_DN27334_c0_g1;TRI…
GO:0044424	e	intracellular part	2107/8832	12580/58908	1.96e-09	1.14e-05	cellular_component	TRINITY_DN10155_c0_g1;TRINITY_DN10704_c0_g1;TRINITY_DN10732_c0_g1;TRINITY_DN11153_c0_g2;TRINITY_DN11277_c0_g2;TRINITY_DN11501_c0_g1;TRINITY_DN11837_c0_g1;TRINITY_DN13184_c0_g1;TRINITY_DN13372_c0_g1;TRINITY_DN1359_c0_g1;TRINITY_DN14071_c0_g1;TRINITY_DN14221_c0_g1;TRINITY_DN14247_c1_g1;TRINITY_DN14291_c0_g1;TRINITY_DN14321_c0_g1;TRINITY_DN14344_c0_g1;TRINITY_DN14408_c0_g1;TRINITY_DN14690_c0_g2;TRIN…
GO:0009889	e	regulation of biosynthetic process	414/8832	2091/58908	1.96e-09	1.14e-05	biological_process	TRINITY_DN11837_c0_g1;TRINITY_DN13372_c0_g1;TRINITY_DN14321_c0_g1;TRINITY_DN14690_c0_g2;TRINITY_DN15062_c0_g2;TRINITY_DN17299_c0_g1;TRINITY_DN17326_c0_g1;TRINITY_DN17354_c0_g2;TRINITY_DN17354_c0_g3;TRINITY_DN17922_c0_g1;TRINITY_DN20302_c0_g1;TRINITY_DN20774_c0_g1;TRINITY_DN20774_c0_g2;TRINITY_DN21768_c0_g1;TRINITY_DN21816_c3_g2;TRINITY_DN22606_c0_g1;TRINITY_DN23083_c0_g2;TRINITY_DN2310_c0_g1;TRIN…
GO:0035639	e	purine ribonucleoside triphosphate binding	825/8832	4547/58908	2.02e-09	1.17e-05	molecular_function	TRINITY_DN14291_c0_g1;TRINITY_DN14380_c0_g2;TRINITY_DN14843_c0_g1;TRINITY_DN15062_c0_g2;TRINITY_DN16527_c0_g1;TRINITY_DN16684_c0_g1;TRINITY_DN16714_c0_g1;TRINITY_DN16900_c0_g1;TRINITY_DN16978_c0_g1;TRINITY_DN17167_c0_g1;TRINITY_DN17299_c0_g1;TRINITY_DN17326_c0_g1;TRINITY_DN17654_c0_g3;TRINITY_DN17683_c0_g5;TRINITY_DN17696_c0_g1;TRINITY_DN20302_c0_g1;TRINITY_DN20471_c0_g3;TRINITY_DN20612_c0_g2;TRI…
GO:0009506	e	plasmodesma	204/8832	911/58908	2.36e-09	1.37e-05	cellular_component	TRINITY_DN21327_c0_g1;TRINITY_DN21852_c0_g1;TRINITY_DN22363_c0_g1;TRINITY_DN22996_c0_g2;TRINITY_DN23252_c0_g1;TRINITY_DN23343_c0_g1;TRINITY_DN23409_c0_g1;TRINITY_DN23802_c0_g1;TRINITY_DN23993_c0_g1;TRINITY_DN24121_c0_g2;TRINITY_DN24160_c0_g1;TRINITY_DN24405_c0_g1;TRINITY_DN24468_c0_g2;TRINITY_DN24885_c0_g1;TRINITY_DN25006_c0_g1;TRINITY_DN25156_c0_g1;TRINITY_DN25314_c0_g2;TRINITY_DN25519_c0_g2;TRI…
GO:0009699	e	phenylpropanoid biosynthetic process	29/8832	62/58908	2.93e-09	1.7e-05	biological_process	TRINITY_DN25006_c0_g1;TRINITY_DN25749_c0_g1;TRINITY_DN26450_c0_g1;TRINITY_DN26450_c0_g2;TRINITY_DN28125_c0_g2;TRINITY_DN28206_c0_g1;TRINITY_DN28210_c1_g1;TRINITY_DN28624_c2_g1;TRINITY_DN29583_c0_g2;TRINITY_DN29983_c2_g1;TRINITY_DN29983_c2_g3;TRINITY_DN30325_c0_g2;TRINITY_DN30866_c1_g1;TRINITY_DN30866_c1_g4;TRINITY_DN31157_c1_g1;TRINITY_DN33332_c1_g3;TRINITY_DN33471_c0_g4;TRINITY_DN33804_c0_g3;TRI…
GO:0006401	e	RNA catabolic process	42/8832	111/58908	3.23e-09	1.87e-05	biological_process	TRINITY_DN11837_c0_g1;TRINITY_DN1359_c0_g1;TRINITY_DN14247_c1_g1;TRINITY_DN14898_c0_g1;TRINITY_DN15145_c0_g1;TRINITY_DN18001_c0_g1;TRINITY_DN18468_c0_g1;TRINITY_DN19414_c0_g1;TRINITY_DN19939_c0_g1;TRINITY_DN20517_c0_g1;TRINITY_DN20627_c0_g1;TRINITY_DN21575_c0_g1;TRINITY_DN22793_c0_g1;TRINITY_DN24404_c1_g2;TRINITY_DN25605_c0_g1;TRINITY_DN26649_c0_g4;TRINITY_DN2737_c0_g1;TRINITY_DN28079_c0_g1;TRINI…
GO:0043565	e	sequence-specific DNA binding	128/8832	514/58908	3.9e-09	2.26e-05	molecular_function	TRINITY_DN11837_c0_g1;TRINITY_DN17191_c0_g1;TRINITY_DN20612_c0_g2;TRINITY_DN20612_c0_g3;TRINITY_DN23470_c0_g1;TRINITY_DN23996_c0_g1;TRINITY_DN24119_c0_g1;TRINITY_DN24787_c1_g2;TRINITY_DN25279_c1_g1;TRINITY_DN25615_c1_g1;TRINITY_DN25763_c0_g1;TRINITY_DN25780_c1_g1;TRINITY_DN25948_c1_g4;TRINITY_DN26011_c0_g3;TRINITY_DN26061_c1_g1;TRINITY_DN26537_c1_g1;TRINITY_DN26643_c0_g5;TRINITY_DN27137_c0_g1;TRI…
GO:0031410	e	cytoplasmic vesicle	225/8832	1031/58908	4.08e-09	2.37e-05	cellular_component	TRINITY_DN10155_c0_g1;TRINITY_DN10704_c0_g1;TRINITY_DN14344_c0_g1;TRINITY_DN14690_c0_g2;TRINITY_DN15062_c0_g2;TRINITY_DN15344_c0_g2;TRINITY_DN17326_c0_g1;TRINITY_DN21064_c0_g1;TRINITY_DN21224_c0_g2;TRINITY_DN21293_c0_g1;TRINITY_DN21852_c0_g1;TRINITY_DN22093_c0_g1;TRINITY_DN22368_c0_g1;TRINITY_DN22368_c0_g3;TRINITY_DN22660_c0_g1;TRINITY_DN22728_c0_g1;TRINITY_DN22838_c0_g1;TRINITY_DN22857_c0_g1;TRI…
GO:0009753	e	response to jasmonic acid	38/8832	96/58908	4.1e-09	2.38e-05	biological_process	TRINITY_DN21355_c0_g1;TRINITY_DN25584_c1_g1;TRINITY_DN25584_c3_g1;TRINITY_DN26005_c1_g3;TRINITY_DN26092_c1_g1;TRINITY_DN27454_c0_g3;TRINITY_DN27515_c3_g1;TRINITY_DN27585_c0_g2;TRINITY_DN29183_c0_g1;TRINITY_DN29516_c0_g1;TRINITY_DN29686_c0_g1;TRINITY_DN30013_c0_g1;TRINITY_DN30375_c0_g2;TRINITY_DN30920_c2_g7;TRINITY_DN31081_c1_g2;TRINITY_DN31816_c0_g1;TRINITY_DN32426_c0_g1;TRINITY_DN32517_c2_g1;TRI…
GO:0097708	e	intracellular vesicle	223/8832	1022/58908	4.61e-09	2.68e-05	cellular_component	TRINITY_DN10155_c0_g1;TRINITY_DN10704_c0_g1;TRINITY_DN14344_c0_g1;TRINITY_DN14690_c0_g2;TRINITY_DN15062_c0_g2;TRINITY_DN15344_c0_g2;TRINITY_DN17326_c0_g1;TRINITY_DN21064_c0_g1;TRINITY_DN21224_c0_g2;TRINITY_DN21293_c0_g1;TRINITY_DN21852_c0_g1;TRINITY_DN22093_c0_g1;TRINITY_DN22368_c0_g1;TRINITY_DN22368_c0_g3;TRINITY_DN22660_c0_g1;TRINITY_DN22728_c0_g1;TRINITY_DN22838_c0_g1;TRINITY_DN22857_c0_g1;TRI…
GO:2000112	e	regulation of cellular macromolecule biosynthetic process	398/8832	2017/58908	4.86e-09	2.82e-05	biological_process	TRINITY_DN11837_c0_g1;TRINITY_DN13372_c0_g1;TRINITY_DN14321_c0_g1;TRINITY_DN14690_c0_g2;TRINITY_DN17299_c0_g1;TRINITY_DN17326_c0_g1;TRINITY_DN17354_c0_g2;TRINITY_DN17354_c0_g3;TRINITY_DN17922_c0_g1;TRINITY_DN20302_c0_g1;TRINITY_DN20774_c0_g1;TRINITY_DN20774_c0_g2;TRINITY_DN21768_c0_g1;TRINITY_DN21816_c3_g2;TRINITY_DN22606_c0_g1;TRINITY_DN23083_c0_g2;TRINITY_DN2310_c0_g1;TRINITY_DN23190_c0_g1;TRIN…
GO:0018298	e	protein-chromophore linkage	19/8832	31/58908	4.86e-09	2.82e-05	biological_process	TRINITY_DN25534_c0_g4;TRINITY_DN27338_c0_g1;TRINITY_DN27962_c0_g3;TRINITY_DN29979_c1_g1;TRINITY_DN30809_c0_g2;TRINITY_DN30897_c1_g1;TRINITY_DN30897_c1_g2;TRINITY_DN30897_c2_g1;TRINITY_DN30982_c1_g3;TRINITY_DN31487_c1_g1;TRINITY_DN33264_c0_g1;TRINITY_DN33654_c2_g1;TRINITY_DN33654_c2_g3;TRINITY_DN33654_c2_g5;TRINITY_DN33654_c2_g7;TRINITY_DN34054_c1_g3;TRINITY_DN34221_c1_g10;TRINITY_DN34221_c1_g2;TR…
GO:0031326	e	regulation of cellular biosynthetic process	407/8832	2067/58908	5.02e-09	2.91e-05	biological_process	TRINITY_DN11837_c0_g1;TRINITY_DN13372_c0_g1;TRINITY_DN14321_c0_g1;TRINITY_DN14690_c0_g2;TRINITY_DN15062_c0_g2;TRINITY_DN17299_c0_g1;TRINITY_DN17326_c0_g1;TRINITY_DN17354_c0_g2;TRINITY_DN17354_c0_g3;TRINITY_DN17922_c0_g1;TRINITY_DN20302_c0_g1;TRINITY_DN20774_c0_g1;TRINITY_DN20774_c0_g2;TRINITY_DN21768_c0_g1;TRINITY_DN21816_c3_g2;TRINITY_DN22606_c0_g1;TRINITY_DN23083_c0_g2;TRINITY_DN2310_c0_g1;TRIN…
GO:0031225	e	anchored component of membrane	26/8832	53/58908	5.38e-09	3.12e-05	cellular_component	TRINITY_DN22948_c0_g3;TRINITY_DN24833_c0_g5;TRINITY_DN25314_c0_g2;TRINITY_DN28063_c0_g4;TRINITY_DN28757_c0_g1;TRINITY_DN29234_c2_g1;TRINITY_DN29805_c2_g2;TRINITY_DN29815_c0_g1;TRINITY_DN30235_c0_g1;TRINITY_DN30235_c0_g4;TRINITY_DN30235_c0_g7;TRINITY_DN30760_c0_g3;TRINITY_DN31116_c2_g2;TRINITY_DN31946_c0_g1;TRINITY_DN32210_c1_g3;TRINITY_DN32322_c0_g10;TRINITY_DN32402_c0_g1;TRINITY_DN33013_c0_g1;TR…
GO:0009055	e	electron carrier activity	61/8832	192/58908	5.39e-09	3.13e-05	molecular_function	TRINITY_DN21038_c0_g1;TRINITY_DN22623_c0_g1;TRINITY_DN22623_c0_g3;TRINITY_DN22867_c0_g1;TRINITY_DN23342_c0_g1;TRINITY_DN23435_c0_g1;TRINITY_DN23474_c0_g1;TRINITY_DN23531_c0_g1;TRINITY_DN23554_c0_g1;TRINITY_DN23651_c0_g1;TRINITY_DN23651_c0_g2;TRINITY_DN24489_c0_g1;TRINITY_DN24651_c0_g1;TRINITY_DN24798_c0_g1;TRINITY_DN25315_c0_g1;TRINITY_DN26152_c0_g4;TRINITY_DN26166_c1_g1;TRINITY_DN26582_c0_g1;TRI…
GO:0005991	e	trehalose metabolic process	16/8832	23/58908	5.47e-09	3.17e-05	biological_process	TRINITY_DN28853_c1_g3;TRINITY_DN29303_c3_g1;TRINITY_DN29303_c3_g2;TRINITY_DN29401_c0_g1;TRINITY_DN32894_c2_g2;TRINITY_DN33900_c0_g1;TRINITY_DN34349_c0_g1;TRINITY_DN34367_c0_g2;TRINITY_DN34367_c0_g3;TRINITY_DN34831_c1_g1;TRINITY_DN34831_c1_g2;TRINITY_DN35506_c0_g1;TRINITY_DN35506_c0_g2;TRINITY_DN37613_c0_g1;TRINITY_DN38126_c2_g1;TRINITY_DN38126_c2_g2
GO:0019538	e	protein metabolic process	898/8832	5026/58908	5.52e-09	3.2e-05	biological_process	TRINITY_DN11153_c0_g2;TRINITY_DN14071_c0_g1;TRINITY_DN14221_c0_g1;TRINITY_DN14690_c0_g2;TRINITY_DN14843_c0_g1;TRINITY_DN15638_c0_g1;TRINITY_DN16346_c0_g1;TRINITY_DN16671_c0_g2;TRINITY_DN16820_c0_g1;TRINITY_DN16978_c0_g1;TRINITY_DN17281_c0_g1;TRINITY_DN17281_c0_g2;TRINITY_DN17354_c0_g2;TRINITY_DN17354_c0_g3;TRINITY_DN17522_c0_g2;TRINITY_DN17675_c0_g2;TRINITY_DN17683_c0_g5;TRINITY_DN18269_c0_g2;TRI…
GO:0019439	e	aromatic compound catabolic process	65/8832	211/58908	5.54e-09	3.21e-05	biological_process	TRINITY_DN11837_c0_g1;TRINITY_DN1359_c0_g1;TRINITY_DN14247_c1_g1;TRINITY_DN14898_c0_g1;TRINITY_DN15145_c0_g1;TRINITY_DN18001_c0_g1;TRINITY_DN18468_c0_g1;TRINITY_DN19414_c0_g1;TRINITY_DN19939_c0_g1;TRINITY_DN20517_c0_g1;TRINITY_DN20627_c0_g1;TRINITY_DN21575_c0_g1;TRINITY_DN22793_c0_g1;TRINITY_DN24205_c0_g1;TRINITY_DN24404_c1_g2;TRINITY_DN25156_c0_g1;TRINITY_DN25409_c0_g1;TRINITY_DN25605_c0_g1;TRIN…
GO:0050662	e	coenzyme binding	122/8832	486/58908	6.59e-09	3.82e-05	molecular_function	TRINITY_DN15020_c0_g2;TRINITY_DN17354_c0_g2;TRINITY_DN17354_c0_g3;TRINITY_DN17443_c0_g2;TRINITY_DN17847_c0_g1;TRINITY_DN23963_c0_g1;TRINITY_DN23993_c0_g1;TRINITY_DN24087_c0_g1;TRINITY_DN24205_c0_g1;TRINITY_DN24205_c0_g2;TRINITY_DN24444_c0_g2;TRINITY_DN24854_c0_g1;TRINITY_DN24986_c0_g1;TRINITY_DN25067_c0_g1;TRINITY_DN25082_c0_g1;TRINITY_DN25298_c0_g1;TRINITY_DN25501_c0_g1;TRINITY_DN26325_c0_g1;TRI…
GO:0002181	e	cytoplasmic translation	31/8832	71/58908	6.74e-09	3.91e-05	biological_process	TRINITY_DN17281_c0_g1;TRINITY_DN17281_c0_g2;TRINITY_DN17522_c0_g2;TRINITY_DN19197_c0_g1;TRINITY_DN19575_c0_g1;TRINITY_DN19719_c0_g1;TRINITY_DN19757_c0_g1;TRINITY_DN20212_c0_g1;TRINITY_DN21190_c0_g1;TRINITY_DN21267_c0_g1;TRINITY_DN22281_c0_g2;TRINITY_DN22289_c0_g1;TRINITY_DN22367_c0_g1;TRINITY_DN22422_c0_g1;TRINITY_DN22568_c0_g1;TRINITY_DN22606_c0_g1;TRINITY_DN22625_c0_g1;TRINITY_DN23125_c0_g1;TRI…
GO:0005911	e	cell-cell junction	207/8832	938/58908	6.95e-09	4.03e-05	cellular_component	TRINITY_DN21327_c0_g1;TRINITY_DN21852_c0_g1;TRINITY_DN22363_c0_g1;TRINITY_DN22996_c0_g2;TRINITY_DN23034_c0_g1;TRINITY_DN23252_c0_g1;TRINITY_DN23343_c0_g1;TRINITY_DN23409_c0_g1;TRINITY_DN23802_c0_g1;TRINITY_DN23993_c0_g1;TRINITY_DN24121_c0_g2;TRINITY_DN24160_c0_g1;TRINITY_DN24405_c0_g1;TRINITY_DN24468_c0_g2;TRINITY_DN24885_c0_g1;TRINITY_DN25006_c0_g1;TRINITY_DN25156_c0_g1;TRINITY_DN25314_c0_g2;TRI…
GO:0009617	e	response to bacterium	82/8832	290/58908	7.02e-09	4.07e-05	biological_process	TRINITY_DN17894_c0_g1;TRINITY_DN22660_c0_g1;TRINITY_DN24535_c4_g2;TRINITY_DN24535_c4_g3;TRINITY_DN25015_c0_g1;TRINITY_DN25156_c0_g1;TRINITY_DN25213_c0_g1;TRINITY_DN25315_c0_g1;TRINITY_DN25491_c3_g1;TRINITY_DN25557_c0_g1;TRINITY_DN25605_c4_g2;TRINITY_DN26951_c0_g1;TRINITY_DN26981_c0_g1;TRINITY_DN27176_c0_g1;TRINITY_DN27190_c5_g1;TRINITY_DN27241_c3_g1;TRINITY_DN27269_c0_g1;TRINITY_DN27271_c3_g3;TRI…
GO:1901361	e	organic cyclic compound catabolic process	69/8832	229/58908	7.08e-09	4.11e-05	biological_process	TRINITY_DN11837_c0_g1;TRINITY_DN1359_c0_g1;TRINITY_DN14247_c1_g1;TRINITY_DN14898_c0_g1;TRINITY_DN15145_c0_g1;TRINITY_DN18001_c0_g1;TRINITY_DN18468_c0_g1;TRINITY_DN19414_c0_g1;TRINITY_DN19939_c0_g1;TRINITY_DN20517_c0_g1;TRINITY_DN20627_c0_g1;TRINITY_DN21575_c0_g1;TRINITY_DN22793_c0_g1;TRINITY_DN24205_c0_g1;TRINITY_DN24404_c1_g2;TRINITY_DN25156_c0_g1;TRINITY_DN25409_c0_g1;TRINITY_DN25605_c0_g1;TRIN…
GO:0010556	e	regulation of macromolecule biosynthetic process	398/8832	2023/58908	7.44e-09	4.31e-05	biological_process	TRINITY_DN11837_c0_g1;TRINITY_DN13372_c0_g1;TRINITY_DN14321_c0_g1;TRINITY_DN14690_c0_g2;TRINITY_DN17299_c0_g1;TRINITY_DN17326_c0_g1;TRINITY_DN17354_c0_g2;TRINITY_DN17354_c0_g3;TRINITY_DN17922_c0_g1;TRINITY_DN20302_c0_g1;TRINITY_DN20774_c0_g1;TRINITY_DN20774_c0_g2;TRINITY_DN21768_c0_g1;TRINITY_DN21816_c3_g2;TRINITY_DN22606_c0_g1;TRINITY_DN23083_c0_g2;TRINITY_DN2310_c0_g1;TRINITY_DN23190_c0_g1;TRIN…
GO:0071822	e	protein complex subunit organization	93/8832	343/58908	7.78e-09	4.51e-05	biological_process	TRINITY_DN11837_c0_g1;TRINITY_DN1359_c0_g1;TRINITY_DN14247_c1_g1;TRINITY_DN14898_c0_g1;TRINITY_DN15062_c0_g2;TRINITY_DN15145_c0_g1;TRINITY_DN18001_c0_g1;TRINITY_DN18468_c0_g1;TRINITY_DN19414_c0_g1;TRINITY_DN19939_c0_g1;TRINITY_DN20517_c0_g1;TRINITY_DN20627_c0_g1;TRINITY_DN20776_c0_g1;TRINITY_DN21267_c0_g1;TRINITY_DN21575_c0_g1;TRINITY_DN22793_c0_g1;TRINITY_DN24404_c1_g2;TRINITY_DN25156_c0_g1;TRIN…
GO:0044249	e	cellular biosynthetic process	693/8832	3788/58908	1.04e-08	6.05e-05	biological_process	TRINITY_DN11277_c0_g2;TRINITY_DN11837_c0_g1;TRINITY_DN1359_c0_g1;TRINITY_DN14071_c0_g1;TRINITY_DN14221_c0_g1;TRINITY_DN14247_c1_g1;TRINITY_DN14705_c0_g1;TRINITY_DN14898_c0_g1;TRINITY_DN15069_c0_g2;TRINITY_DN15145_c0_g1;TRINITY_DN15638_c0_g1;TRINITY_DN16346_c0_g1;TRINITY_DN16671_c0_g2;TRINITY_DN16820_c0_g1;TRINITY_DN16900_c0_g1;TRINITY_DN17242_c0_g1;TRINITY_DN17281_c0_g1;TRINITY_DN17281_c0_g2;TRIN…
GO:0009651	e	response to salt stress	117/8832	467/58908	1.14e-08	6.58e-05	biological_process	TRINITY_DN14408_c0_g1;TRINITY_DN24885_c0_g1;TRINITY_DN24983_c3_g3;TRINITY_DN25006_c0_g1;TRINITY_DN25156_c0_g1;TRINITY_DN25260_c0_g2;TRINITY_DN25319_c0_g1;TRINITY_DN25584_c1_g1;TRINITY_DN25584_c3_g1;TRINITY_DN25654_c1_g1;TRINITY_DN25669_c0_g3;TRINITY_DN26502_c2_g1;TRINITY_DN26597_c1_g6;TRINITY_DN26698_c2_g4;TRINITY_DN27228_c1_g1;TRINITY_DN27256_c0_g3;TRINITY_DN27281_c0_g1;TRINITY_DN27345_c3_g4;TRI…
GO:0006807	e	nitrogen compound metabolic process	1655/8832	9793/58908	1.15e-08	6.69e-05	biological_process	TRINITY_DN11153_c0_g2;TRINITY_DN11837_c0_g1;TRINITY_DN13184_c0_g1;TRINITY_DN1359_c0_g1;TRINITY_DN14071_c0_g1;TRINITY_DN14221_c0_g1;TRINITY_DN14247_c1_g1;TRINITY_DN14291_c0_g1;TRINITY_DN14690_c0_g2;TRINITY_DN14843_c0_g1;TRINITY_DN14898_c0_g1;TRINITY_DN15020_c0_g2;TRINITY_DN15069_c0_g2;TRINITY_DN15145_c0_g1;TRINITY_DN15638_c0_g1;TRINITY_DN16346_c0_g1;TRINITY_DN16527_c0_g1;TRINITY_DN16671_c0_g2;TRIN…
GO:0016052	e	carbohydrate catabolic process	80/8832	284/58908	1.34e-08	7.79e-05	biological_process	TRINITY_DN13184_c0_g1;TRINITY_DN19774_c0_g1;TRINITY_DN19774_c0_g2;TRINITY_DN20471_c0_g3;TRINITY_DN20776_c0_g1;TRINITY_DN22870_c0_g1;TRINITY_DN23299_c0_g1;TRINITY_DN23299_c0_g2;TRINITY_DN24012_c0_g1;TRINITY_DN24012_c0_g2;TRINITY_DN24194_c0_g1;TRINITY_DN24205_c0_g1;TRINITY_DN24205_c0_g2;TRINITY_DN24868_c0_g1;TRINITY_DN25549_c0_g2;TRINITY_DN26462_c0_g1;TRINITY_DN26897_c3_g1;TRINITY_DN26989_c0_g2;TRI…
GO:0031976	e	plastid thylakoid	42/8832	115/58908	1.85e-08	0.000107	cellular_component	TRINITY_DN14408_c0_g1;TRINITY_DN23554_c0_g1;TRINITY_DN25315_c0_g1;TRINITY_DN25421_c0_g1;TRINITY_DN25421_c0_g3;TRINITY_DN25951_c0_g1;TRINITY_DN26399_c1_g1;TRINITY_DN26505_c3_g2;TRINITY_DN26677_c1_g3;TRINITY_DN26897_c3_g3;TRINITY_DN26932_c0_g1;TRINITY_DN27338_c0_g1;TRINITY_DN27528_c3_g4;TRINITY_DN27822_c3_g1;TRINITY_DN28265_c0_g1;TRINITY_DN28629_c1_g1;TRINITY_DN28629_c1_g2;TRINITY_DN29020_c0_g3;TRI…
GO:0009534	e	chloroplast thylakoid	42/8832	115/58908	1.85e-08	0.000107	cellular_component	TRINITY_DN14408_c0_g1;TRINITY_DN23554_c0_g1;TRINITY_DN25315_c0_g1;TRINITY_DN25421_c0_g1;TRINITY_DN25421_c0_g3;TRINITY_DN25951_c0_g1;TRINITY_DN26399_c1_g1;TRINITY_DN26505_c3_g2;TRINITY_DN26677_c1_g3;TRINITY_DN26897_c3_g3;TRINITY_DN26932_c0_g1;TRINITY_DN27338_c0_g1;TRINITY_DN27528_c3_g4;TRINITY_DN27822_c3_g1;TRINITY_DN28265_c0_g1;TRINITY_DN28629_c1_g1;TRINITY_DN28629_c1_g2;TRINITY_DN29020_c0_g3;TRI…
GO:0019222	e	regulation of metabolic process	515/8832	2731/58908	2.05e-08	0.000119	biological_process	TRINITY_DN10732_c0_g1;TRINITY_DN11837_c0_g1;TRINITY_DN13372_c0_g1;TRINITY_DN1359_c0_g1;TRINITY_DN14247_c1_g1;TRINITY_DN14291_c0_g1;TRINITY_DN14321_c0_g1;TRINITY_DN14690_c0_g2;TRINITY_DN14898_c0_g1;TRINITY_DN15062_c0_g2;TRINITY_DN15145_c0_g1;TRINITY_DN17191_c0_g1;TRINITY_DN17299_c0_g1;TRINITY_DN17326_c0_g1;TRINITY_DN17354_c0_g2;TRINITY_DN17354_c0_g3;TRINITY_DN17922_c0_g1;TRINITY_DN18001_c0_g1;TRIN…
GO:0010243	e	response to organonitrogen compound	47/8832	137/58908	2.06e-08	0.000119	biological_process	TRINITY_DN17326_c0_g1;TRINITY_DN17354_c0_g2;TRINITY_DN17354_c0_g3;TRINITY_DN21240_c0_g1;TRINITY_DN22422_c0_g1;TRINITY_DN23586_c0_g1;TRINITY_DN24713_c1_g2;TRINITY_DN24787_c1_g1;TRINITY_DN25232_c0_g1;TRINITY_DN25319_c0_g1;TRINITY_DN25584_c3_g1;TRINITY_DN26304_c1_g1;TRINITY_DN26788_c1_g1;TRINITY_DN26852_c0_g2;TRINITY_DN26852_c1_g1;TRINITY_DN27228_c1_g1;TRINITY_DN27334_c0_g1;TRINITY_DN27365_c0_g5;TRI…
GO:0046777	e	protein autophosphorylation	54/8832	167/58908	2.19e-08	0.000127	biological_process	TRINITY_DN21327_c0_g1;TRINITY_DN23343_c0_g1;TRINITY_DN24408_c0_g1;TRINITY_DN25319_c0_g1;TRINITY_DN25334_c0_g1;TRINITY_DN27228_c1_g1;TRINITY_DN27724_c0_g1;TRINITY_DN27837_c0_g1;TRINITY_DN28238_c2_g1;TRINITY_DN28637_c0_g1;TRINITY_DN28692_c1_g3;TRINITY_DN29132_c1_g1;TRINITY_DN29161_c1_g2;TRINITY_DN29402_c1_g4;TRINITY_DN29978_c0_g1;TRINITY_DN30342_c3_g2;TRINITY_DN30627_c1_g4;TRINITY_DN31170_c1_g4;TRI…
GO:0015976	e	carbon utilization	46/8832	133/58908	2.61e-08	0.000152	biological_process	TRINITY_DN13184_c0_g1;TRINITY_DN17894_c0_g1;TRINITY_DN19774_c0_g1;TRINITY_DN19774_c0_g2;TRINITY_DN20471_c0_g3;TRINITY_DN20776_c0_g1;TRINITY_DN22870_c0_g1;TRINITY_DN24012_c0_g1;TRINITY_DN24012_c0_g2;TRINITY_DN24194_c0_g1;TRINITY_DN24535_c4_g2;TRINITY_DN24535_c4_g3;TRINITY_DN24868_c0_g1;TRINITY_DN25323_c0_g1;TRINITY_DN26818_c0_g6;TRINITY_DN26951_c0_g1;TRINITY_DN27126_c0_g1;TRINITY_DN27995_c0_g1;TRI…
GO:0030054	e	cell junction	210/8832	971/58908	2.8e-08	0.000162	cellular_component	TRINITY_DN17326_c0_g1;TRINITY_DN21327_c0_g1;TRINITY_DN21852_c0_g1;TRINITY_DN22363_c0_g1;TRINITY_DN22996_c0_g2;TRINITY_DN23034_c0_g1;TRINITY_DN23252_c0_g1;TRINITY_DN23343_c0_g1;TRINITY_DN23409_c0_g1;TRINITY_DN23802_c0_g1;TRINITY_DN23993_c0_g1;TRINITY_DN24121_c0_g2;TRINITY_DN24160_c0_g1;TRINITY_DN24405_c0_g1;TRINITY_DN24468_c0_g2;TRINITY_DN24885_c0_g1;TRINITY_DN25006_c0_g1;TRINITY_DN25156_c0_g1;TRI…
GO:0015979	e	photosynthesis	36/8832	94/58908	2.88e-08	0.000167	biological_process	TRINITY_DN23808_c0_g1;TRINITY_DN24193_c0_g1;TRINITY_DN25043_c0_g3;TRINITY_DN25224_c0_g2;TRINITY_DN25500_c0_g1;TRINITY_DN25652_c0_g1;TRINITY_DN26897_c3_g3;TRINITY_DN27659_c0_g5;TRINITY_DN27778_c0_g1;TRINITY_DN29374_c0_g1;TRINITY_DN29473_c0_g1;TRINITY_DN29706_c0_g2;TRINITY_DN29706_c0_g4;TRINITY_DN30276_c0_g1;TRINITY_DN30982_c1_g9;TRINITY_DN32194_c1_g7;TRINITY_DN32206_c1_g3;TRINITY_DN32347_c0_g1;TRI…
GO:0009579	e	thylakoid	53/8832	164/58908	3.15e-08	0.000182	cellular_component	TRINITY_DN14408_c0_g1;TRINITY_DN23554_c0_g1;TRINITY_DN24885_c0_g1;TRINITY_DN25315_c0_g1;TRINITY_DN25421_c0_g1;TRINITY_DN25421_c0_g3;TRINITY_DN25951_c0_g1;TRINITY_DN26399_c1_g1;TRINITY_DN26505_c3_g2;TRINITY_DN26677_c1_g3;TRINITY_DN26897_c3_g3;TRINITY_DN26932_c0_g1;TRINITY_DN27338_c0_g1;TRINITY_DN27528_c3_g4;TRINITY_DN27759_c1_g1;TRINITY_DN27822_c3_g1;TRINITY_DN28190_c1_g2;TRINITY_DN28265_c0_g1;TRI…
GO:0010224	e	response to UV-B	29/8832	68/58908	3.88e-08	0.000225	biological_process	TRINITY_DN23411_c0_g1;TRINITY_DN25547_c0_g1;TRINITY_DN25948_c1_g4;TRINITY_DN25974_c3_g2;TRINITY_DN26262_c1_g1;TRINITY_DN26450_c0_g1;TRINITY_DN26525_c0_g1;TRINITY_DN26537_c1_g1;TRINITY_DN26613_c1_g1;TRINITY_DN26973_c1_g1;TRINITY_DN27344_c0_g1;TRINITY_DN28074_c0_g2;TRINITY_DN29400_c0_g2;TRINITY_DN29454_c0_g1;TRINITY_DN29583_c0_g2;TRINITY_DN30359_c0_g2;TRINITY_DN30359_c0_g3;TRINITY_DN30359_c0_g4;TRI…
GO:0010383	e	cell wall polysaccharide metabolic process	23/8832	47/58908	4.32e-08	0.00025	biological_process	TRINITY_DN23098_c0_g1;TRINITY_DN25313_c1_g1;TRINITY_DN26411_c0_g1;TRINITY_DN26939_c0_g1;TRINITY_DN27329_c1_g1;TRINITY_DN27370_c1_g1;TRINITY_DN28056_c0_g1;TRINITY_DN28965_c2_g1;TRINITY_DN29339_c1_g3;TRINITY_DN29667_c0_g2;TRINITY_DN29667_c0_g3;TRINITY_DN29803_c2_g1;TRINITY_DN30911_c0_g2;TRINITY_DN30911_c0_g3;TRINITY_DN31221_c3_g1;TRINITY_DN33013_c0_g1;TRINITY_DN34259_c0_g1;TRINITY_DN34518_c2_g1;TRI…
GO:0010287	e	plastoglobule	11/8832	13/58908	4.97e-08	0.000288	cellular_component	TRINITY_DN25015_c0_g1;TRINITY_DN29706_c0_g2;TRINITY_DN29706_c0_g4;TRINITY_DN29979_c1_g1;TRINITY_DN30809_c0_g2;TRINITY_DN30897_c2_g1;TRINITY_DN33256_c0_g2;TRINITY_DN33654_c2_g1;TRINITY_DN33654_c2_g3;TRINITY_DN33654_c2_g5;TRINITY_DN33733_c1_g1
GO:0031975	e	envelope	135/8832	572/58908	5.01e-08	0.00029	cellular_component	TRINITY_DN17354_c0_g2;TRINITY_DN17354_c0_g3;TRINITY_DN22250_c0_g1;TRINITY_DN22270_c0_g1;TRINITY_DN22623_c0_g3;TRINITY_DN23577_c0_g1;TRINITY_DN24193_c0_g1;TRINITY_DN24535_c4_g2;TRINITY_DN24535_c4_g3;TRINITY_DN25015_c0_g1;TRINITY_DN25043_c0_g2;TRINITY_DN25043_c0_g3;TRINITY_DN25117_c0_g1;TRINITY_DN25156_c0_g1;TRINITY_DN25245_c0_g1;TRINITY_DN25315_c0_g1;TRINITY_DN25880_c0_g1;TRINITY_DN25893_c0_g2;TRI…
GO:0031967	e	organelle envelope	135/8832	572/58908	5.01e-08	0.00029	cellular_component	TRINITY_DN17354_c0_g2;TRINITY_DN17354_c0_g3;TRINITY_DN22250_c0_g1;TRINITY_DN22270_c0_g1;TRINITY_DN22623_c0_g3;TRINITY_DN23577_c0_g1;TRINITY_DN24193_c0_g1;TRINITY_DN24535_c4_g2;TRINITY_DN24535_c4_g3;TRINITY_DN25015_c0_g1;TRINITY_DN25043_c0_g2;TRINITY_DN25043_c0_g3;TRINITY_DN25117_c0_g1;TRINITY_DN25156_c0_g1;TRINITY_DN25245_c0_g1;TRINITY_DN25315_c0_g1;TRINITY_DN25880_c0_g1;TRINITY_DN25893_c0_g2;TRI…
GO:0044283	e	small molecule biosynthetic process	216/8832	1012/58908	5.33e-08	0.000309	biological_process	TRINITY_DN11277_c0_g2;TRINITY_DN13184_c0_g1;TRINITY_DN14705_c0_g1;TRINITY_DN17242_c0_g1;TRINITY_DN17556_c0_g1;TRINITY_DN17819_c0_g1;TRINITY_DN17894_c0_g1;TRINITY_DN19774_c0_g1;TRINITY_DN19774_c0_g2;TRINITY_DN20471_c0_g3;TRINITY_DN20776_c0_g1;TRINITY_DN20826_c0_g1;TRINITY_DN20896_c0_g1;TRINITY_DN21038_c0_g1;TRINITY_DN22064_c0_g1;TRINITY_DN22094_c0_g1;TRINITY_DN22135_c0_g1;TRINITY_DN22870_c0_g1;TRI…
GO:0060255	e	regulation of macromolecule metabolic process	486/8832	2581/58908	5.92e-08	0.000343	biological_process	TRINITY_DN10732_c0_g1;TRINITY_DN11837_c0_g1;TRINITY_DN13372_c0_g1;TRINITY_DN1359_c0_g1;TRINITY_DN14247_c1_g1;TRINITY_DN14291_c0_g1;TRINITY_DN14321_c0_g1;TRINITY_DN14690_c0_g2;TRINITY_DN14898_c0_g1;TRINITY_DN15145_c0_g1;TRINITY_DN17191_c0_g1;TRINITY_DN17299_c0_g1;TRINITY_DN17326_c0_g1;TRINITY_DN17354_c0_g2;TRINITY_DN17354_c0_g3;TRINITY_DN17922_c0_g1;TRINITY_DN18001_c0_g1;TRINITY_DN18468_c0_g1;TRIN…
GO:0009809	e	lignin biosynthetic process	21/8832	41/58908	6.04e-08	0.00035	biological_process	TRINITY_DN25006_c0_g1;TRINITY_DN25749_c0_g1;TRINITY_DN28125_c0_g2;TRINITY_DN28206_c0_g1;TRINITY_DN28624_c2_g1;TRINITY_DN29983_c2_g1;TRINITY_DN29983_c2_g3;TRINITY_DN30325_c0_g2;TRINITY_DN30866_c1_g1;TRINITY_DN30866_c1_g4;TRINITY_DN31157_c1_g1;TRINITY_DN33332_c1_g3;TRINITY_DN33471_c0_g4;TRINITY_DN33901_c1_g1;TRINITY_DN34430_c1_g1;TRINITY_DN35534_c3_g7;TRINITY_DN35684_c1_g2;TRINITY_DN35981_c2_g3;TRI…
GO:0009765	e	photosynthesis, light harvesting	13/8832	18/58908	7.79e-08	0.000452	biological_process	TRINITY_DN25534_c0_g4;TRINITY_DN27338_c0_g1;TRINITY_DN27962_c0_g3;TRINITY_DN29979_c1_g1;TRINITY_DN30809_c0_g2;TRINITY_DN30897_c1_g1;TRINITY_DN30897_c1_g2;TRINITY_DN30897_c2_g1;TRINITY_DN31425_c0_g1;TRINITY_DN33654_c2_g1;TRINITY_DN33654_c2_g3;TRINITY_DN33654_c2_g5;TRINITY_DN33654_c2_g7
GO:0043168	e	anion binding	980/8832	5608/58908	7.82e-08	0.000453	molecular_function	TRINITY_DN14291_c0_g1;TRINITY_DN14380_c0_g2;TRINITY_DN14690_c0_g2;TRINITY_DN14843_c0_g1;TRINITY_DN15062_c0_g2;TRINITY_DN15344_c0_g2;TRINITY_DN16527_c0_g1;TRINITY_DN16684_c0_g1;TRINITY_DN16714_c0_g1;TRINITY_DN16900_c0_g1;TRINITY_DN16978_c0_g1;TRINITY_DN17167_c0_g1;TRINITY_DN17299_c0_g1;TRINITY_DN17326_c0_g1;TRINITY_DN17443_c0_g2;TRINITY_DN17654_c0_g3;TRINITY_DN17683_c0_g5;TRINITY_DN17696_c0_g1;TRI…
GO:0008610	e	lipid biosynthetic process	121/8832	505/58908	1.15e-07	0.000668	biological_process	TRINITY_DN11277_c0_g2;TRINITY_DN17242_c0_g1;TRINITY_DN17556_c0_g1;TRINITY_DN21038_c0_g1;TRINITY_DN22064_c0_g1;TRINITY_DN23008_c0_g1;TRINITY_DN23530_c0_g1;TRINITY_DN23616_c0_g1;TRINITY_DN23790_c0_g1;TRINITY_DN24447_c0_g1;TRINITY_DN24603_c0_g1;TRINITY_DN24721_c1_g5;TRINITY_DN24882_c0_g2;TRINITY_DN24910_c0_g1;TRINITY_DN25082_c0_g1;TRINITY_DN25117_c0_g1;TRINITY_DN25154_c0_g1;TRINITY_DN25292_c0_g1;TRI…
GO:0051213	e	dioxygenase activity	56/8832	184/58908	1.17e-07	0.00068	molecular_function	TRINITY_DN17242_c0_g1;TRINITY_DN21556_c0_g1;TRINITY_DN22623_c0_g3;TRINITY_DN23086_c0_g1;TRINITY_DN26092_c1_g1;TRINITY_DN26092_c1_g5;TRINITY_DN26515_c0_g2;TRINITY_DN27135_c0_g1;TRINITY_DN27135_c0_g5;TRINITY_DN28177_c1_g1;TRINITY_DN28221_c0_g1;TRINITY_DN28254_c0_g1;TRINITY_DN28254_c0_g4;TRINITY_DN28254_c0_g6;TRINITY_DN28533_c1_g6;TRINITY_DN28729_c3_g1;TRINITY_DN28729_c3_g2;TRINITY_DN28767_c2_g1;TRI…
GO:0003993	e	acid phosphatase activity	19/8832	36/58908	1.38e-07	0.000802	molecular_function	TRINITY_DN16527_c0_g1;TRINITY_DN21784_c0_g1;TRINITY_DN26862_c0_g1;TRINITY_DN26862_c0_g2;TRINITY_DN26862_c0_g3;TRINITY_DN26862_c0_g4;TRINITY_DN27216_c1_g6;TRINITY_DN28548_c0_g4;TRINITY_DN30021_c0_g1;TRINITY_DN30021_c0_g3;TRINITY_DN32271_c0_g1;TRINITY_DN32371_c0_g1;TRINITY_DN33756_c0_g1;TRINITY_DN34574_c2_g1;TRINITY_DN35348_c1_g1;TRINITY_DN36938_c0_g1;TRINITY_DN36938_c0_g2;TRINITY_DN37464_c1_g1;TRI…
GO:0010393	e	galacturonan metabolic process	17/8832	30/58908	1.6e-07	0.00093	biological_process	TRINITY_DN25313_c1_g1;TRINITY_DN26939_c0_g1;TRINITY_DN28573_c0_g1;TRINITY_DN29667_c0_g2;TRINITY_DN29667_c0_g3;TRINITY_DN29803_c2_g1;TRINITY_DN29879_c0_g1;TRINITY_DN30111_c0_g2;TRINITY_DN30140_c1_g1;TRINITY_DN30140_c1_g2;TRINITY_DN35149_c0_g1;TRINITY_DN36817_c1_g2;TRINITY_DN37092_c0_g2;TRINITY_DN37234_c1_g1;TRINITY_DN37308_c2_g1;TRINITY_DN37777_c2_g1;TRINITY_DN38249_c2_g6
GO:0045488	e	pectin metabolic process	17/8832	30/58908	1.6e-07	0.00093	biological_process	TRINITY_DN25313_c1_g1;TRINITY_DN26939_c0_g1;TRINITY_DN28573_c0_g1;TRINITY_DN29667_c0_g2;TRINITY_DN29667_c0_g3;TRINITY_DN29803_c2_g1;TRINITY_DN29879_c0_g1;TRINITY_DN30111_c0_g2;TRINITY_DN30140_c1_g1;TRINITY_DN30140_c1_g2;TRINITY_DN35149_c0_g1;TRINITY_DN36817_c1_g2;TRINITY_DN37092_c0_g2;TRINITY_DN37234_c1_g1;TRINITY_DN37308_c2_g1;TRINITY_DN37777_c2_g1;TRINITY_DN38249_c2_g6
GO:0043229	e	intracellular organelle	1330/8832	7834/58908	1.96e-07	0.00114	cellular_component	TRINITY_DN10155_c0_g1;TRINITY_DN10704_c0_g1;TRINITY_DN10732_c0_g1;TRINITY_DN11277_c0_g2;TRINITY_DN11837_c0_g1;TRINITY_DN13184_c0_g1;TRINITY_DN13372_c0_g1;TRINITY_DN1359_c0_g1;TRINITY_DN14071_c0_g1;TRINITY_DN14221_c0_g1;TRINITY_DN14247_c1_g1;TRINITY_DN14291_c0_g1;TRINITY_DN14321_c0_g1;TRINITY_DN14344_c0_g1;TRINITY_DN14690_c0_g2;TRINITY_DN14898_c0_g1;TRINITY_DN15062_c0_g2;TRINITY_DN15145_c0_g1;TRIN…
GO:0032553	e	ribonucleotide binding	892/8832	5087/58908	1.98e-07	0.00115	molecular_function	TRINITY_DN14291_c0_g1;TRINITY_DN14380_c0_g2;TRINITY_DN14843_c0_g1;TRINITY_DN15062_c0_g2;TRINITY_DN15344_c0_g2;TRINITY_DN16527_c0_g1;TRINITY_DN16684_c0_g1;TRINITY_DN16714_c0_g1;TRINITY_DN16900_c0_g1;TRINITY_DN16978_c0_g1;TRINITY_DN17167_c0_g1;TRINITY_DN17299_c0_g1;TRINITY_DN17326_c0_g1;TRINITY_DN17654_c0_g3;TRINITY_DN17683_c0_g5;TRINITY_DN17696_c0_g1;TRINITY_DN20302_c0_g1;TRINITY_DN20471_c0_g3;TRI…
GO:0019676	e	ammonia assimilation cycle	11/8832	14/58908	2e-07	0.00116	biological_process	TRINITY_DN23963_c0_g1;TRINITY_DN26483_c0_g3;TRINITY_DN31417_c0_g1;TRINITY_DN32168_c0_g1;TRINITY_DN32168_c0_g2;TRINITY_DN34579_c1_g6;TRINITY_DN35457_c1_g5;TRINITY_DN35482_c1_g1;TRINITY_DN36763_c0_g1;TRINITY_DN38048_c2_g1;TRINITY_DN38479_c1_g2
GO:0019740	e	nitrogen utilization	11/8832	14/58908	2e-07	0.00116	biological_process	TRINITY_DN23963_c0_g1;TRINITY_DN26483_c0_g3;TRINITY_DN31417_c0_g1;TRINITY_DN32168_c0_g1;TRINITY_DN32168_c0_g2;TRINITY_DN34579_c1_g6;TRINITY_DN35457_c1_g5;TRINITY_DN35482_c1_g1;TRINITY_DN36763_c0_g1;TRINITY_DN38048_c2_g1;TRINITY_DN38479_c1_g2
GO:0046658	e	anchored component of plasma membrane	22/8832	47/58908	2.3e-07	0.00133	cellular_component	TRINITY_DN24833_c0_g5;TRINITY_DN25314_c0_g2;TRINITY_DN28063_c0_g4;TRINITY_DN28757_c0_g1;TRINITY_DN29234_c2_g1;TRINITY_DN29815_c0_g1;TRINITY_DN30235_c0_g1;TRINITY_DN30235_c0_g4;TRINITY_DN30235_c0_g7;TRINITY_DN30760_c0_g3;TRINITY_DN31116_c2_g2;TRINITY_DN31946_c0_g1;TRINITY_DN32210_c1_g3;TRINITY_DN32322_c0_g10;TRINITY_DN33013_c0_g1;TRINITY_DN33144_c3_g3;TRINITY_DN33835_c1_g1;TRINITY_DN34015_c0_g3;TR…
GO:0006090	e	pyruvate metabolic process	78/8832	292/58908	2.39e-07	0.00139	biological_process	TRINITY_DN13184_c0_g1;TRINITY_DN19774_c0_g1;TRINITY_DN19774_c0_g2;TRINITY_DN20293_c0_g2;TRINITY_DN20471_c0_g3;TRINITY_DN20776_c0_g1;TRINITY_DN22870_c0_g1;TRINITY_DN23299_c0_g1;TRINITY_DN23299_c0_g2;TRINITY_DN24012_c0_g1;TRINITY_DN24012_c0_g2;TRINITY_DN24194_c0_g1;TRINITY_DN24205_c0_g1;TRINITY_DN24205_c0_g2;TRINITY_DN24868_c0_g1;TRINITY_DN25323_c0_g1;TRINITY_DN25549_c0_g2;TRINITY_DN26462_c0_g1;TRI…
GO:0005509	e	calcium ion binding	111/8832	459/58908	2.42e-07	0.0014	molecular_function	TRINITY_DN14690_c0_g2;TRINITY_DN15211_c0_g2;TRINITY_DN16527_c0_g1;TRINITY_DN20502_c0_g3;TRINITY_DN21224_c0_g2;TRINITY_DN21327_c0_g1;TRINITY_DN21772_c0_g1;TRINITY_DN23554_c0_g1;TRINITY_DN23646_c0_g1;TRINITY_DN23671_c0_g1;TRINITY_DN24358_c0_g1;TRINITY_DN24583_c0_g1;TRINITY_DN24885_c0_g1;TRINITY_DN25098_c0_g1;TRINITY_DN25241_c0_g1;TRINITY_DN25500_c0_g1;TRINITY_DN25529_c0_g2;TRINITY_DN25538_c0_g2;TRI…
GO:0016829	e	lyase activity	104/8832	424/58908	2.43e-07	0.00141	molecular_function	TRINITY_DN16073_c0_g1;TRINITY_DN17326_c0_g1;TRINITY_DN17894_c0_g1;TRINITY_DN20776_c0_g1;TRINITY_DN20896_c0_g1;TRINITY_DN20992_c0_g1;TRINITY_DN22870_c0_g1;TRINITY_DN23808_c0_g1;TRINITY_DN23826_c0_g1;TRINITY_DN23993_c0_g1;TRINITY_DN24022_c0_g1;TRINITY_DN24194_c0_g1;TRINITY_DN24205_c0_g1;TRINITY_DN24205_c0_g2;TRINITY_DN24535_c4_g2;TRINITY_DN24535_c4_g3;TRINITY_DN24882_c0_g2;TRINITY_DN25043_c0_g2;TRI…
GO:0019497	e	hexachlorocyclohexane metabolic process	19/8832	37/58908	2.44e-07	0.00142	biological_process	TRINITY_DN16527_c0_g1;TRINITY_DN21784_c0_g1;TRINITY_DN26862_c0_g1;TRINITY_DN26862_c0_g2;TRINITY_DN26862_c0_g3;TRINITY_DN26862_c0_g4;TRINITY_DN27216_c1_g6;TRINITY_DN28548_c0_g4;TRINITY_DN30021_c0_g1;TRINITY_DN30021_c0_g3;TRINITY_DN32271_c0_g1;TRINITY_DN32371_c0_g1;TRINITY_DN33756_c0_g1;TRINITY_DN34574_c2_g1;TRINITY_DN35348_c1_g1;TRINITY_DN36938_c0_g1;TRINITY_DN36938_c0_g2;TRINITY_DN37464_c1_g1;TRI…
GO:0044255	e	cellular lipid metabolic process	193/8832	905/58908	2.85e-07	0.00165	biological_process	TRINITY_DN11277_c0_g2;TRINITY_DN13184_c0_g1;TRINITY_DN14216_c0_g1;TRINITY_DN17242_c0_g1;TRINITY_DN17556_c0_g1;TRINITY_DN19774_c0_g1;TRINITY_DN19774_c0_g2;TRINITY_DN21038_c0_g1;TRINITY_DN21313_c0_g2;TRINITY_DN22064_c0_g1;TRINITY_DN22250_c0_g1;TRINITY_DN22257_c0_g2;TRINITY_DN22623_c0_g3;TRINITY_DN23008_c0_g1;TRINITY_DN23530_c0_g1;TRINITY_DN23586_c0_g1;TRINITY_DN23616_c0_g1;TRINITY_DN24358_c0_g1;TRI…
GO:0042196	e	chlorinated hydrocarbon metabolic process	21/8832	44/58908	2.86e-07	0.00166	biological_process	TRINITY_DN16527_c0_g1;TRINITY_DN21784_c0_g1;TRINITY_DN26862_c0_g1;TRINITY_DN26862_c0_g2;TRINITY_DN26862_c0_g3;TRINITY_DN26862_c0_g4;TRINITY_DN26897_c3_g1;TRINITY_DN27216_c1_g6;TRINITY_DN28548_c0_g4;TRINITY_DN30021_c0_g1;TRINITY_DN30021_c0_g3;TRINITY_DN32271_c0_g1;TRINITY_DN32371_c0_g1;TRINITY_DN33756_c0_g1;TRINITY_DN34574_c2_g1;TRINITY_DN35348_c1_g1;TRINITY_DN36909_c1_g1;TRINITY_DN36938_c0_g1;TRI…
GO:0042197	e	halogenated hydrocarbon metabolic process	21/8832	44/58908	2.86e-07	0.00166	biological_process	TRINITY_DN16527_c0_g1;TRINITY_DN21784_c0_g1;TRINITY_DN26862_c0_g1;TRINITY_DN26862_c0_g2;TRINITY_DN26862_c0_g3;TRINITY_DN26862_c0_g4;TRINITY_DN26897_c3_g1;TRINITY_DN27216_c1_g6;TRINITY_DN28548_c0_g4;TRINITY_DN30021_c0_g1;TRINITY_DN30021_c0_g3;TRINITY_DN32271_c0_g1;TRINITY_DN32371_c0_g1;TRINITY_DN33756_c0_g1;TRINITY_DN34574_c2_g1;TRINITY_DN35348_c1_g1;TRINITY_DN36909_c1_g1;TRINITY_DN36938_c0_g1;TRI…
GO:0010218	e	response to far red light	17/8832	31/58908	3.05e-07	0.00177	biological_process	TRINITY_DN25043_c0_g2;TRINITY_DN25043_c0_g3;TRINITY_DN25948_c1_g4;TRINITY_DN26502_c2_g1;TRINITY_DN26537_c1_g1;TRINITY_DN27010_c0_g2;TRINITY_DN27338_c0_g1;TRINITY_DN29979_c1_g1;TRINITY_DN30897_c1_g1;TRINITY_DN30897_c2_g1;TRINITY_DN32021_c0_g2;TRINITY_DN33654_c2_g1;TRINITY_DN33654_c2_g3;TRINITY_DN33654_c2_g5;TRINITY_DN34879_c0_g2;TRINITY_DN37563_c0_g1;TRINITY_DN37563_c1_g9
GO:0006118	e	obsolete electron transport	80/8832	305/58908	3.1e-07	0.00179	biological_process	TRINITY_DN20803_c0_g3;TRINITY_DN21038_c0_g1;TRINITY_DN22867_c0_g1;TRINITY_DN23342_c0_g1;TRINITY_DN23435_c0_g1;TRINITY_DN23474_c0_g1;TRINITY_DN23554_c0_g1;TRINITY_DN23651_c0_g2;TRINITY_DN23963_c0_g1;TRINITY_DN24087_c0_g1;TRINITY_DN24404_c1_g1;TRINITY_DN24404_c1_g3;TRINITY_DN24489_c0_g1;TRINITY_DN24651_c0_g1;TRINITY_DN24798_c0_g1;TRINITY_DN25067_c0_g1;TRINITY_DN25234_c0_g1;TRINITY_DN25315_c0_g1;TRI…
GO:0032559	e	adenyl ribonucleotide binding	810/8832	4598/58908	3.76e-07	0.00218	molecular_function	TRINITY_DN14291_c0_g1;TRINITY_DN14380_c0_g2;TRINITY_DN14843_c0_g1;TRINITY_DN15062_c0_g2;TRINITY_DN15344_c0_g2;TRINITY_DN16684_c0_g1;TRINITY_DN16714_c0_g1;TRINITY_DN16900_c0_g1;TRINITY_DN16978_c0_g1;TRINITY_DN17167_c0_g1;TRINITY_DN17299_c0_g1;TRINITY_DN17654_c0_g3;TRINITY_DN17683_c0_g5;TRINITY_DN20471_c0_g3;TRINITY_DN20612_c0_g2;TRINITY_DN20612_c0_g3;TRINITY_DN20728_c0_g1;TRINITY_DN20826_c0_g1;TRI…
GO:0050789	e	regulation of biological process	776/8832	4390/58908	3.79e-07	0.0022	biological_process	TRINITY_DN10732_c0_g1;TRINITY_DN11837_c0_g1;TRINITY_DN13372_c0_g1;TRINITY_DN1359_c0_g1;TRINITY_DN14247_c1_g1;TRINITY_DN14291_c0_g1;TRINITY_DN14321_c0_g1;TRINITY_DN14690_c0_g2;TRINITY_DN14898_c0_g1;TRINITY_DN15062_c0_g2;TRINITY_DN15145_c0_g1;TRINITY_DN16695_c0_g1;TRINITY_DN17191_c0_g1;TRINITY_DN17299_c0_g1;TRINITY_DN17326_c0_g1;TRINITY_DN17354_c0_g2;TRINITY_DN17354_c0_g3;TRINITY_DN17675_c0_g2;TRIN…
GO:0030554	e	adenyl nucleotide binding	819/8832	4655/58908	3.91e-07	0.00227	molecular_function	TRINITY_DN14291_c0_g1;TRINITY_DN14380_c0_g2;TRINITY_DN14843_c0_g1;TRINITY_DN15062_c0_g2;TRINITY_DN15344_c0_g2;TRINITY_DN16684_c0_g1;TRINITY_DN16714_c0_g1;TRINITY_DN16900_c0_g1;TRINITY_DN16978_c0_g1;TRINITY_DN17167_c0_g1;TRINITY_DN17299_c0_g1;TRINITY_DN17654_c0_g3;TRINITY_DN17683_c0_g5;TRINITY_DN20471_c0_g3;TRINITY_DN20612_c0_g2;TRINITY_DN20612_c0_g3;TRINITY_DN20728_c0_g1;TRINITY_DN20826_c0_g1;TRI…
GO:0030684	e	preribosome	19/8832	38/58908	4.2e-07	0.00243	cellular_component	TRINITY_DN21190_c0_g1;TRINITY_DN22289_c0_g1;TRINITY_DN22367_c0_g1;TRINITY_DN22606_c0_g1;TRINITY_DN22793_c0_g1;TRINITY_DN23125_c0_g1;TRINITY_DN23190_c0_g1;TRINITY_DN23439_c0_g1;TRINITY_DN24357_c0_g1;TRINITY_DN27354_c1_g5;TRINITY_DN29167_c2_g1;TRINITY_DN31292_c0_g1;TRINITY_DN31334_c1_g3;TRINITY_DN32421_c0_g4;TRINITY_DN34561_c0_g1;TRINITY_DN34691_c0_g1;TRINITY_DN37993_c0_g1;TRINITY_DN37993_c0_g3;TRI…
GO:0044391	e	ribosomal subunit	94/8832	376/58908	4.38e-07	0.00254	cellular_component	TRINITY_DN11837_c0_g1;TRINITY_DN1359_c0_g1;TRINITY_DN14247_c1_g1;TRINITY_DN14898_c0_g1;TRINITY_DN15145_c0_g1;TRINITY_DN16346_c0_g1;TRINITY_DN16671_c0_g2;TRINITY_DN17281_c0_g1;TRINITY_DN17281_c0_g2;TRINITY_DN17522_c0_g2;TRINITY_DN17675_c0_g2;TRINITY_DN18001_c0_g1;TRINITY_DN18468_c0_g1;TRINITY_DN19197_c0_g1;TRINITY_DN19414_c0_g1;TRINITY_DN19575_c0_g1;TRINITY_DN19719_c0_g1;TRINITY_DN19757_c0_g1;TRIN…
GO:0097367	e	carbohydrate derivative binding	902/8832	5175/58908	4.69e-07	0.00272	molecular_function	TRINITY_DN14291_c0_g1;TRINITY_DN14380_c0_g2;TRINITY_DN14690_c0_g2;TRINITY_DN14843_c0_g1;TRINITY_DN15062_c0_g2;TRINITY_DN15344_c0_g2;TRINITY_DN16527_c0_g1;TRINITY_DN16684_c0_g1;TRINITY_DN16714_c0_g1;TRINITY_DN16900_c0_g1;TRINITY_DN16978_c0_g1;TRINITY_DN17167_c0_g1;TRINITY_DN17299_c0_g1;TRINITY_DN17326_c0_g1;TRINITY_DN17654_c0_g3;TRINITY_DN17683_c0_g5;TRINITY_DN17696_c0_g1;TRINITY_DN20302_c0_g1;TRI…
GO:0032555	e	purine ribonucleotide binding	878/8832	5030/58908	5.14e-07	0.00298	molecular_function	TRINITY_DN14291_c0_g1;TRINITY_DN14380_c0_g2;TRINITY_DN14843_c0_g1;TRINITY_DN15062_c0_g2;TRINITY_DN15344_c0_g2;TRINITY_DN16527_c0_g1;TRINITY_DN16684_c0_g1;TRINITY_DN16714_c0_g1;TRINITY_DN16900_c0_g1;TRINITY_DN16978_c0_g1;TRINITY_DN17167_c0_g1;TRINITY_DN17299_c0_g1;TRINITY_DN17326_c0_g1;TRINITY_DN17654_c0_g3;TRINITY_DN17683_c0_g5;TRINITY_DN17696_c0_g1;TRINITY_DN20302_c0_g1;TRINITY_DN20471_c0_g3;TRI…
GO:0017076	e	purine nucleotide binding	887/8832	5087/58908	5.28e-07	0.00306	molecular_function	TRINITY_DN14291_c0_g1;TRINITY_DN14380_c0_g2;TRINITY_DN14843_c0_g1;TRINITY_DN15062_c0_g2;TRINITY_DN15344_c0_g2;TRINITY_DN16527_c0_g1;TRINITY_DN16684_c0_g1;TRINITY_DN16714_c0_g1;TRINITY_DN16900_c0_g1;TRINITY_DN16978_c0_g1;TRINITY_DN17167_c0_g1;TRINITY_DN17299_c0_g1;TRINITY_DN17326_c0_g1;TRINITY_DN17654_c0_g3;TRINITY_DN17683_c0_g5;TRINITY_DN17696_c0_g1;TRINITY_DN20302_c0_g1;TRINITY_DN20471_c0_g3;TRI…
GO:0043226	e	organelle	1339/8832	7929/58908	5.53e-07	0.00321	cellular_component	TRINITY_DN10155_c0_g1;TRINITY_DN10704_c0_g1;TRINITY_DN10732_c0_g1;TRINITY_DN11277_c0_g2;TRINITY_DN11837_c0_g1;TRINITY_DN13184_c0_g1;TRINITY_DN13372_c0_g1;TRINITY_DN1359_c0_g1;TRINITY_DN14071_c0_g1;TRINITY_DN14221_c0_g1;TRINITY_DN14247_c1_g1;TRINITY_DN14291_c0_g1;TRINITY_DN14321_c0_g1;TRINITY_DN14344_c0_g1;TRINITY_DN14690_c0_g2;TRINITY_DN14898_c0_g1;TRINITY_DN15062_c0_g2;TRINITY_DN15145_c0_g1;TRIN…
GO:0034655	e	nucleobase-containing compound catabolic process	47/8832	152/58908	5.91e-07	0.00343	biological_process	TRINITY_DN11837_c0_g1;TRINITY_DN1359_c0_g1;TRINITY_DN14247_c1_g1;TRINITY_DN14898_c0_g1;TRINITY_DN15145_c0_g1;TRINITY_DN18001_c0_g1;TRINITY_DN18468_c0_g1;TRINITY_DN19414_c0_g1;TRINITY_DN19939_c0_g1;TRINITY_DN20517_c0_g1;TRINITY_DN20627_c0_g1;TRINITY_DN21575_c0_g1;TRINITY_DN22793_c0_g1;TRINITY_DN24404_c1_g2;TRINITY_DN25605_c0_g1;TRINITY_DN26649_c0_g4;TRINITY_DN27344_c0_g1;TRINITY_DN2737_c0_g1;TRINI…
GO:0043231	e	intracellular membrane-bounded organelle	999/8832	5790/58908	6.21e-07	0.0036	cellular_component	TRINITY_DN10732_c0_g1;TRINITY_DN11277_c0_g2;TRINITY_DN13184_c0_g1;TRINITY_DN13372_c0_g1;TRINITY_DN1359_c0_g1;TRINITY_DN14071_c0_g1;TRINITY_DN14321_c0_g1;TRINITY_DN14690_c0_g2;TRINITY_DN14898_c0_g1;TRINITY_DN15062_c0_g2;TRINITY_DN16684_c0_g1;TRINITY_DN16963_c0_g1;TRINITY_DN17326_c0_g1;TRINITY_DN17522_c0_g2;TRINITY_DN17556_c0_g1;TRINITY_DN17675_c0_g2;TRINITY_DN18306_c0_g2;TRINITY_DN19774_c0_g2;TRIN…
GO:0046274	e	lignin catabolic process	11/8832	15/58908	6.48e-07	0.00376	biological_process	TRINITY_DN26450_c0_g1;TRINITY_DN28624_c2_g1;TRINITY_DN29583_c0_g2;TRINITY_DN30866_c1_g1;TRINITY_DN30866_c1_g3;TRINITY_DN30866_c1_g4;TRINITY_DN35534_c3_g1;TRINITY_DN35534_c3_g2;TRINITY_DN35534_c3_g4;TRINITY_DN35534_c3_g5;TRINITY_DN35534_c3_g7
GO:0046271	e	phenylpropanoid catabolic process	11/8832	15/58908	6.48e-07	0.00376	biological_process	TRINITY_DN26450_c0_g1;TRINITY_DN28624_c2_g1;TRINITY_DN29583_c0_g2;TRINITY_DN30866_c1_g1;TRINITY_DN30866_c1_g3;TRINITY_DN30866_c1_g4;TRINITY_DN35534_c3_g1;TRINITY_DN35534_c3_g2;TRINITY_DN35534_c3_g4;TRINITY_DN35534_c3_g5;TRINITY_DN35534_c3_g7
GO:0005996	e	monosaccharide metabolic process	98/8832	401/58908	7.14e-07	0.00414	biological_process	TRINITY_DN13184_c0_g1;TRINITY_DN16978_c0_g1;TRINITY_DN19774_c0_g1;TRINITY_DN19774_c0_g2;TRINITY_DN20471_c0_g3;TRINITY_DN20776_c0_g1;TRINITY_DN20896_c0_g1;TRINITY_DN22870_c0_g1;TRINITY_DN23299_c0_g1;TRINITY_DN23299_c0_g2;TRINITY_DN23808_c0_g1;TRINITY_DN24012_c0_g1;TRINITY_DN24012_c0_g2;TRINITY_DN24194_c0_g1;TRINITY_DN24205_c0_g1;TRINITY_DN24205_c0_g2;TRINITY_DN24868_c0_g1;TRINITY_DN25067_c0_g1;TRI…
GO:0016209	e	antioxidant activity	54/8832	185/58908	7.82e-07	0.00453	molecular_function	TRINITY_DN18309_c0_g1;TRINITY_DN20394_c0_g1;TRINITY_DN22326_c0_g1;TRINITY_DN22623_c0_g3;TRINITY_DN23342_c0_g1;TRINITY_DN24885_c0_g1;TRINITY_DN25067_c0_g1;TRINITY_DN25368_c0_g1;TRINITY_DN25438_c4_g3;TRINITY_DN25570_c1_g2;TRINITY_DN26663_c1_g3;TRINITY_DN26663_c1_g6;TRINITY_DN26787_c0_g1;TRINITY_DN28062_c0_g1;TRINITY_DN29038_c0_g1;TRINITY_DN29038_c1_g1;TRINITY_DN29038_c1_g2;TRINITY_DN29038_c1_g5;TRI…
GO:0065007	e	biological regulation	846/8832	4845/58908	7.88e-07	0.00457	biological_process	TRINITY_DN10732_c0_g1;TRINITY_DN11837_c0_g1;TRINITY_DN13372_c0_g1;TRINITY_DN1359_c0_g1;TRINITY_DN14247_c1_g1;TRINITY_DN14291_c0_g1;TRINITY_DN14321_c0_g1;TRINITY_DN14690_c0_g2;TRINITY_DN14898_c0_g1;TRINITY_DN15062_c0_g2;TRINITY_DN15145_c0_g1;TRINITY_DN16695_c0_g1;TRINITY_DN17191_c0_g1;TRINITY_DN17299_c0_g1;TRINITY_DN17326_c0_g1;TRINITY_DN17354_c0_g2;TRINITY_DN17354_c0_g3;TRINITY_DN17675_c0_g2;TRIN…
GO:0044445	e	cytosolic part	113/8832	481/58908	9.11e-07	0.00528	cellular_component	TRINITY_DN11837_c0_g1;TRINITY_DN1359_c0_g1;TRINITY_DN14247_c1_g1;TRINITY_DN14898_c0_g1;TRINITY_DN15145_c0_g1;TRINITY_DN16671_c0_g2;TRINITY_DN16684_c0_g1;TRINITY_DN17167_c0_g1;TRINITY_DN17281_c0_g1;TRINITY_DN17281_c0_g2;TRINITY_DN17522_c0_g2;TRINITY_DN17675_c0_g2;TRINITY_DN18001_c0_g1;TRINITY_DN18468_c0_g1;TRINITY_DN19197_c0_g1;TRINITY_DN19414_c0_g1;TRINITY_DN19575_c0_g1;TRINITY_DN19719_c0_g1;TRIN…
GO:0009814	e	defense response, incompatible interaction	30/8832	81/58908	9.21e-07	0.00534	biological_process	TRINITY_DN24270_c0_g1;TRINITY_DN24535_c4_g2;TRINITY_DN24535_c4_g3;TRINITY_DN25156_c0_g1;TRINITY_DN25654_c1_g1;TRINITY_DN25951_c0_g1;TRINITY_DN26640_c1_g1;TRINITY_DN26864_c0_g2;TRINITY_DN26981_c0_g1;TRINITY_DN27241_c3_g1;TRINITY_DN27256_c0_g3;TRINITY_DN27281_c0_g1;TRINITY_DN27368_c0_g1;TRINITY_DN28212_c0_g1;TRINITY_DN28284_c1_g1;TRINITY_DN29525_c2_g1;TRINITY_DN29878_c3_g1;TRINITY_DN30520_c1_g1;TRI…
GO:0015556	e	C4-dicarboxylate transmembrane transporter activity	10/8832	13/58908	1.05e-06	0.00611	molecular_function	TRINITY_DN27503_c0_g1;TRINITY_DN28215_c0_g1;TRINITY_DN31417_c0_g1;TRINITY_DN32168_c0_g1;TRINITY_DN32168_c0_g2;TRINITY_DN34579_c1_g6;TRINITY_DN35457_c1_g5;TRINITY_DN35482_c1_g1;TRINITY_DN36763_c0_g1;TRINITY_DN38479_c1_g2
GO:0019722	e	calcium-mediated signaling	10/8832	13/58908	1.05e-06	0.00611	biological_process	TRINITY_DN25232_c0_g1;TRINITY_DN26852_c0_g2;TRINITY_DN26852_c1_g1;TRINITY_DN31813_c0_g1;TRINITY_DN32133_c1_g2;TRINITY_DN32133_c1_g8;TRINITY_DN32564_c1_g2;TRINITY_DN33439_c0_g2;TRINITY_DN38036_c3_g2;TRINITY_DN38036_c3_g3
GO:0010114	e	response to red light	16/8832	30/58908	1.13e-06	0.00654	biological_process	TRINITY_DN25043_c0_g2;TRINITY_DN25043_c0_g3;TRINITY_DN25948_c1_g4;TRINITY_DN26502_c2_g1;TRINITY_DN26537_c1_g1;TRINITY_DN27010_c0_g2;TRINITY_DN27338_c0_g1;TRINITY_DN27413_c0_g1;TRINITY_DN29979_c1_g1;TRINITY_DN30897_c1_g1;TRINITY_DN30897_c2_g1;TRINITY_DN33654_c2_g1;TRINITY_DN33654_c2_g3;TRINITY_DN33654_c2_g5;TRINITY_DN37563_c0_g1;TRINITY_DN37563_c1_g9
GO:0016682	e	oxidoreductase activity, acting on diphenols and related substances as donors, oxygen as acceptor	13/8832	21/58908	1.18e-06	0.00686	molecular_function	TRINITY_DN24404_c1_g1;TRINITY_DN24404_c1_g3;TRINITY_DN26923_c2_g1;TRINITY_DN28624_c2_g1;TRINITY_DN30866_c1_g1;TRINITY_DN30866_c1_g3;TRINITY_DN30866_c1_g4;TRINITY_DN31615_c0_g2;TRINITY_DN35534_c3_g1;TRINITY_DN35534_c3_g2;TRINITY_DN35534_c3_g4;TRINITY_DN35534_c3_g5;TRINITY_DN35534_c3_g7
GO:0016747	e	transferase activity, transferring acyl groups other than amino-acyl groups	92/8832	377/58908	1.48e-06	0.00861	molecular_function	TRINITY_DN14071_c0_g1;TRINITY_DN17733_c0_g1;TRINITY_DN22060_c0_g1;TRINITY_DN22349_c0_g1;TRINITY_DN22747_c0_g1;TRINITY_DN23008_c0_g1;TRINITY_DN25176_c0_g1;TRINITY_DN25292_c0_g1;TRINITY_DN25492_c0_g1;TRINITY_DN25868_c0_g1;TRINITY_DN25914_c0_g2;TRINITY_DN25914_c0_g4;TRINITY_DN26558_c0_g2;TRINITY_DN26573_c0_g1;TRINITY_DN26776_c0_g1;TRINITY_DN27502_c2_g1;TRINITY_DN27698_c1_g1;TRINITY_DN27776_c0_g1;TRI…
GO:0006805	e	xenobiotic metabolic process	24/8832	59/58908	1.59e-06	0.00922	biological_process	TRINITY_DN16527_c0_g1;TRINITY_DN21784_c0_g1;TRINITY_DN26862_c0_g1;TRINITY_DN26862_c0_g2;TRINITY_DN26862_c0_g3;TRINITY_DN26862_c0_g4;TRINITY_DN26897_c3_g1;TRINITY_DN27216_c1_g6;TRINITY_DN28548_c0_g4;TRINITY_DN30021_c0_g1;TRINITY_DN30021_c0_g3;TRINITY_DN30358_c0_g1;TRINITY_DN31591_c0_g1;TRINITY_DN32271_c0_g1;TRINITY_DN32371_c0_g1;TRINITY_DN33756_c0_g1;TRINITY_DN34574_c2_g1;TRINITY_DN35348_c1_g1;TRI…
GO:0005215	e	transporter activity	283/8832	1443/58908	1.67e-06	0.00971	molecular_function	TRINITY_DN16695_c0_g1;TRINITY_DN20317_c0_g1;TRINITY_DN20423_c0_g1;TRINITY_DN21586_c0_g1;TRINITY_DN21602_c0_g3;TRINITY_DN22623_c0_g1;TRINITY_DN22623_c0_g3;TRINITY_DN22747_c0_g1;TRINITY_DN22887_c0_g1;TRINITY_DN22911_c0_g1;TRINITY_DN23017_c0_g1;TRINITY_DN23531_c0_g1;TRINITY_DN23651_c0_g1;TRINITY_DN23799_c0_g1;TRINITY_DN23902_c1_g3;TRINITY_DN24041_c0_g2;TRINITY_DN24092_c0_g1;TRINITY_DN24099_c0_g1;TRI…
GO:0019932	e	second-messenger-mediated signaling	11/8832	16/58908	1.79e-06	0.0104	biological_process	TRINITY_DN25232_c0_g1;TRINITY_DN26852_c0_g2;TRINITY_DN26852_c1_g1;TRINITY_DN31813_c0_g1;TRINITY_DN31986_c0_g1;TRINITY_DN32133_c1_g2;TRINITY_DN32133_c1_g8;TRINITY_DN32564_c1_g2;TRINITY_DN33439_c0_g2;TRINITY_DN38036_c3_g2;TRINITY_DN38036_c3_g3
GO:0052546	e	cell wall pectin metabolic process	11/8832	16/58908	1.79e-06	0.0104	biological_process	TRINITY_DN25313_c1_g1;TRINITY_DN26939_c0_g1;TRINITY_DN29667_c0_g2;TRINITY_DN29667_c0_g3;TRINITY_DN29803_c2_g1;TRINITY_DN29879_c0_g1;TRINITY_DN30140_c1_g1;TRINITY_DN30140_c1_g2;TRINITY_DN37234_c1_g1;TRINITY_DN37777_c2_g1;TRINITY_DN38249_c2_g6
GO:0044085	e	cellular component biogenesis	154/8832	711/58908	1.8e-06	0.0104	biological_process	TRINITY_DN1359_c0_g1;TRINITY_DN14221_c0_g1;TRINITY_DN14247_c1_g1;TRINITY_DN14898_c0_g1;TRINITY_DN15638_c0_g1;TRINITY_DN16346_c0_g1;TRINITY_DN16671_c0_g2;TRINITY_DN16820_c0_g1;TRINITY_DN17675_c0_g2;TRINITY_DN18001_c0_g1;TRINITY_DN18468_c0_g1;TRINITY_DN19197_c0_g1;TRINITY_DN19414_c0_g1;TRINITY_DN19757_c0_g1;TRINITY_DN19939_c0_g1;TRINITY_DN19942_c0_g1;TRINITY_DN20339_c0_g1;TRINITY_DN20627_c0_g1;TRIN…
GO:0043170	e	macromolecule metabolic process	1410/8832	8427/58908	1.89e-06	0.011	biological_process	TRINITY_DN11153_c0_g2;TRINITY_DN11837_c0_g1;TRINITY_DN1359_c0_g1;TRINITY_DN14071_c0_g1;TRINITY_DN14221_c0_g1;TRINITY_DN14247_c1_g1;TRINITY_DN14291_c0_g1;TRINITY_DN14690_c0_g2;TRINITY_DN14843_c0_g1;TRINITY_DN14898_c0_g1;TRINITY_DN15069_c0_g2;TRINITY_DN15145_c0_g1;TRINITY_DN15638_c0_g1;TRINITY_DN16346_c0_g1;TRINITY_DN16671_c0_g2;TRINITY_DN16714_c0_g1;TRINITY_DN16820_c0_g1;TRINITY_DN16978_c0_g1;TRIN…
GO:0005773	e	vacuole	89/8832	363/58908	1.92e-06	0.0111	cellular_component	TRINITY_DN21784_c0_g1;TRINITY_DN24339_c0_g1;TRINITY_DN24721_c1_g1;TRINITY_DN24721_c1_g5;TRINITY_DN25156_c0_g1;TRINITY_DN25261_c0_g2;TRINITY_DN25472_c0_g1;TRINITY_DN25547_c0_g1;TRINITY_DN25607_c0_g2;TRINITY_DN25926_c2_g4;TRINITY_DN26262_c1_g1;TRINITY_DN26502_c2_g1;TRINITY_DN26613_c1_g1;TRINITY_DN26613_c1_g3;TRINITY_DN26768_c3_g2;TRINITY_DN26768_c3_g3;TRINITY_DN26918_c0_g2;TRINITY_DN27046_c0_g1;TRI…
GO:1902356	e	oxaloacetate(2-) transmembrane transport	8/8832	9/58908	1.99e-06	0.0115	biological_process	TRINITY_DN31417_c0_g1;TRINITY_DN32168_c0_g1;TRINITY_DN32168_c0_g2;TRINITY_DN34579_c1_g6;TRINITY_DN35457_c1_g5;TRINITY_DN35482_c1_g1;TRINITY_DN36763_c0_g1;TRINITY_DN38479_c1_g2
GO:0015729	e	oxaloacetate transport	8/8832	9/58908	1.99e-06	0.0115	biological_process	TRINITY_DN31417_c0_g1;TRINITY_DN32168_c0_g1;TRINITY_DN32168_c0_g2;TRINITY_DN34579_c1_g6;TRINITY_DN35457_c1_g5;TRINITY_DN35482_c1_g1;TRINITY_DN36763_c0_g1;TRINITY_DN38479_c1_g2
GO:0015131	e	oxaloacetate transmembrane transporter activity	8/8832	9/58908	1.99e-06	0.0115	molecular_function	TRINITY_DN31417_c0_g1;TRINITY_DN32168_c0_g1;TRINITY_DN32168_c0_g2;TRINITY_DN34579_c1_g6;TRINITY_DN35457_c1_g5;TRINITY_DN35482_c1_g1;TRINITY_DN36763_c0_g1;TRINITY_DN38479_c1_g2
GO:0009817	e	defense response to fungus, incompatible interaction	16/8832	31/58908	2.01e-06	0.0116	biological_process	TRINITY_DN24535_c4_g2;TRINITY_DN24535_c4_g3;TRINITY_DN25156_c0_g1;TRINITY_DN25654_c1_g1;TRINITY_DN25951_c0_g1;TRINITY_DN26640_c1_g1;TRINITY_DN27256_c0_g3;TRINITY_DN27281_c0_g1;TRINITY_DN28212_c0_g1;TRINITY_DN29525_c2_g1;TRINITY_DN29878_c3_g1;TRINITY_DN30520_c1_g1;TRINITY_DN35551_c0_g2;TRINITY_DN35584_c0_g1;TRINITY_DN36611_c0_g6;TRINITY_DN37945_c0_g1
GO:0072330	e	monocarboxylic acid biosynthetic process	77/8832	301/58908	2.05e-06	0.0119	biological_process	TRINITY_DN11277_c0_g2;TRINITY_DN17556_c0_g1;TRINITY_DN17894_c0_g1;TRINITY_DN22064_c0_g1;TRINITY_DN22094_c0_g1;TRINITY_DN24447_c0_g1;TRINITY_DN24603_c0_g1;TRINITY_DN24910_c0_g1;TRINITY_DN25117_c0_g1;TRINITY_DN25292_c0_g1;TRINITY_DN25445_c0_g1;TRINITY_DN25492_c0_g1;TRINITY_DN25951_c0_g1;TRINITY_DN26092_c1_g1;TRINITY_DN26092_c1_g5;TRINITY_DN26374_c0_g1;TRINITY_DN26450_c0_g1;TRINITY_DN26450_c0_g2;TRI…
GO:0080090	e	regulation of primary metabolic process	455/8832	2473/58908	2.31e-06	0.0134	biological_process	TRINITY_DN11837_c0_g1;TRINITY_DN13372_c0_g1;TRINITY_DN14321_c0_g1;TRINITY_DN14690_c0_g2;TRINITY_DN17191_c0_g1;TRINITY_DN17299_c0_g1;TRINITY_DN17326_c0_g1;TRINITY_DN17354_c0_g2;TRINITY_DN17354_c0_g3;TRINITY_DN17922_c0_g1;TRINITY_DN20302_c0_g1;TRINITY_DN20342_c0_g1;TRINITY_DN20342_c0_g2;TRINITY_DN20774_c0_g1;TRINITY_DN20774_c0_g2;TRINITY_DN21768_c0_g1;TRINITY_DN21816_c3_g2;TRINITY_DN22326_c0_g1;TRI…
GO:0010319	e	stromule	18/8832	38/58908	2.31e-06	0.0134	cellular_component	TRINITY_DN24535_c4_g2;TRINITY_DN24535_c4_g3;TRINITY_DN24850_c0_g1;TRINITY_DN25015_c0_g1;TRINITY_DN26818_c0_g6;TRINITY_DN26864_c0_g2;TRINITY_DN26869_c1_g1;TRINITY_DN26869_c1_g2;TRINITY_DN28057_c0_g1;TRINITY_DN29525_c2_g1;TRINITY_DN30730_c0_g2;TRINITY_DN32013_c1_g2;TRINITY_DN32276_c0_g2;TRINITY_DN33643_c0_g1;TRINITY_DN33896_c2_g1;TRINITY_DN34220_c0_g1;TRINITY_DN35243_c1_g2;TRINITY_DN37492_c0_g1
GO:1901615	e	organic hydroxy compound metabolic process	60/8832	220/58908	2.56e-06	0.0148	biological_process	TRINITY_DN13184_c0_g1;TRINITY_DN19774_c0_g1;TRINITY_DN19774_c0_g2;TRINITY_DN20776_c0_g1;TRINITY_DN21038_c0_g1;TRINITY_DN22870_c0_g1;TRINITY_DN23008_c0_g1;TRINITY_DN23790_c0_g1;TRINITY_DN23993_c0_g1;TRINITY_DN24194_c0_g1;TRINITY_DN24205_c0_g1;TRINITY_DN25156_c0_g1;TRINITY_DN25549_c0_g2;TRINITY_DN26450_c0_g1;TRINITY_DN26573_c0_g1;TRINITY_DN26897_c3_g1;TRINITY_DN26903_c0_g1;TRINITY_DN28493_c0_g1;TRI…
GO:0046700	e	heterocycle catabolic process	53/8832	187/58908	2.69e-06	0.0156	biological_process	TRINITY_DN11837_c0_g1;TRINITY_DN1359_c0_g1;TRINITY_DN14247_c1_g1;TRINITY_DN14898_c0_g1;TRINITY_DN15145_c0_g1;TRINITY_DN18001_c0_g1;TRINITY_DN18468_c0_g1;TRINITY_DN19414_c0_g1;TRINITY_DN19939_c0_g1;TRINITY_DN20517_c0_g1;TRINITY_DN20627_c0_g1;TRINITY_DN21575_c0_g1;TRINITY_DN22793_c0_g1;TRINITY_DN24205_c0_g1;TRINITY_DN24404_c1_g2;TRINITY_DN25156_c0_g1;TRINITY_DN25409_c0_g1;TRINITY_DN25605_c0_g1;TRIN…
GO:0042742	e	defense response to bacterium	66/8832	249/58908	2.75e-06	0.0159	biological_process	TRINITY_DN17894_c0_g1;TRINITY_DN22660_c0_g1;TRINITY_DN24535_c4_g2;TRINITY_DN24535_c4_g3;TRINITY_DN25015_c0_g1;TRINITY_DN25156_c0_g1;TRINITY_DN25213_c0_g1;TRINITY_DN25315_c0_g1;TRINITY_DN25491_c3_g1;TRINITY_DN25557_c0_g1;TRINITY_DN26951_c0_g1;TRINITY_DN26981_c0_g1;TRINITY_DN27190_c5_g1;TRINITY_DN27241_c3_g1;TRINITY_DN27269_c0_g1;TRINITY_DN27271_c3_g3;TRINITY_DN27454_c0_g3;TRINITY_DN27509_c0_g1;TRI…
GO:1901575	e	organic substance catabolic process	239/8832	1197/58908	2.94e-06	0.017	biological_process	TRINITY_DN11837_c0_g1;TRINITY_DN13184_c0_g1;TRINITY_DN1359_c0_g1;TRINITY_DN14216_c0_g1;TRINITY_DN14247_c1_g1;TRINITY_DN14843_c0_g1;TRINITY_DN14898_c0_g1;TRINITY_DN15145_c0_g1;TRINITY_DN17556_c0_g1;TRINITY_DN17894_c0_g1;TRINITY_DN18001_c0_g1;TRINITY_DN18468_c0_g1;TRINITY_DN19414_c0_g1;TRINITY_DN19774_c0_g1;TRINITY_DN19774_c0_g2;TRINITY_DN19939_c0_g1;TRINITY_DN20471_c0_g3;TRINITY_DN20517_c0_g1;TRIN…
GO:0005802	e	trans-Golgi network	61/8832	226/58908	3.45e-06	0.02	cellular_component	TRINITY_DN23409_c0_g1;TRINITY_DN24636_c0_g2;TRINITY_DN25260_c0_g2;TRINITY_DN25803_c0_g1;TRINITY_DN26457_c0_g1;TRINITY_DN26939_c0_g1;TRINITY_DN26977_c1_g2;TRINITY_DN27018_c0_g2;TRINITY_DN27329_c1_g1;TRINITY_DN28125_c0_g2;TRINITY_DN28438_c1_g2;TRINITY_DN28573_c0_g1;TRINITY_DN28927_c0_g2;TRINITY_DN29074_c1_g4;TRINITY_DN29237_c0_g1;TRINITY_DN29458_c0_g1;TRINITY_DN29539_c0_g4;TRINITY_DN29731_c0_g1;TRI…
GO:0031323	e	regulation of cellular metabolic process	459/8832	2505/58908	3.51e-06	0.0203	biological_process	TRINITY_DN11837_c0_g1;TRINITY_DN13372_c0_g1;TRINITY_DN14321_c0_g1;TRINITY_DN14690_c0_g2;TRINITY_DN15062_c0_g2;TRINITY_DN17191_c0_g1;TRINITY_DN17299_c0_g1;TRINITY_DN17326_c0_g1;TRINITY_DN17354_c0_g2;TRINITY_DN17354_c0_g3;TRINITY_DN17922_c0_g1;TRINITY_DN20302_c0_g1;TRINITY_DN20342_c0_g1;TRINITY_DN20342_c0_g2;TRINITY_DN20774_c0_g1;TRINITY_DN20774_c0_g2;TRINITY_DN21768_c0_g1;TRINITY_DN21816_c3_g2;TRI…
GO:0050794	e	regulation of cellular process	686/8832	3897/58908	3.77e-06	0.0219	biological_process	TRINITY_DN10732_c0_g1;TRINITY_DN11837_c0_g1;TRINITY_DN13372_c0_g1;TRINITY_DN14321_c0_g1;TRINITY_DN14690_c0_g2;TRINITY_DN15062_c0_g2;TRINITY_DN17191_c0_g1;TRINITY_DN17299_c0_g1;TRINITY_DN17326_c0_g1;TRINITY_DN17354_c0_g2;TRINITY_DN17354_c0_g3;TRINITY_DN17675_c0_g2;TRINITY_DN17683_c0_g5;TRINITY_DN17696_c0_g1;TRINITY_DN17847_c0_g1;TRINITY_DN17922_c0_g1;TRINITY_DN18309_c0_g1;TRINITY_DN20302_c0_g1;TRI…
GO:0046914	e	transition metal ion binding	489/8832	2691/58908	3.84e-06	0.0223	molecular_function	TRINITY_DN11277_c0_g2;TRINITY_DN12473_c0_g1;TRINITY_DN17242_c0_g1;TRINITY_DN17354_c0_g2;TRINITY_DN17354_c0_g3;TRINITY_DN17819_c0_g1;TRINITY_DN20666_c0_g1;TRINITY_DN20873_c0_g1;TRINITY_DN21038_c0_g1;TRINITY_DN21240_c0_g1;TRINITY_DN21249_c0_g1;TRINITY_DN21377_c0_g2;TRINITY_DN21455_c0_g3;TRINITY_DN21556_c0_g1;TRINITY_DN22064_c0_g1;TRINITY_DN22320_c0_g1;TRINITY_DN22614_c0_g1;TRINITY_DN22623_c0_g1;TRI…
GO:0051171	e	regulation of nitrogen compound metabolic process	444/8832	2420/58908	4.25e-06	0.0246	biological_process	TRINITY_DN11837_c0_g1;TRINITY_DN13372_c0_g1;TRINITY_DN14321_c0_g1;TRINITY_DN14690_c0_g2;TRINITY_DN15062_c0_g2;TRINITY_DN17191_c0_g1;TRINITY_DN17299_c0_g1;TRINITY_DN17326_c0_g1;TRINITY_DN17354_c0_g2;TRINITY_DN17354_c0_g3;TRINITY_DN17922_c0_g1;TRINITY_DN20302_c0_g1;TRINITY_DN20342_c0_g1;TRINITY_DN20342_c0_g2;TRINITY_DN20774_c0_g1;TRINITY_DN20774_c0_g2;TRINITY_DN21768_c0_g1;TRINITY_DN21816_c3_g2;TRI…
GO:0015740	e	C4-dicarboxylate transport	11/8832	17/58908	4.38e-06	0.0254	biological_process	TRINITY_DN25518_c2_g3;TRINITY_DN27503_c0_g1;TRINITY_DN28215_c0_g1;TRINITY_DN31417_c0_g1;TRINITY_DN32168_c0_g1;TRINITY_DN32168_c0_g2;TRINITY_DN34579_c1_g6;TRINITY_DN35457_c1_g5;TRINITY_DN35482_c1_g1;TRINITY_DN36763_c0_g1;TRINITY_DN38479_c1_g2
GO:0019318	e	hexose metabolic process	86/8832	355/58908	4.57e-06	0.0265	biological_process	TRINITY_DN13184_c0_g1;TRINITY_DN19774_c0_g1;TRINITY_DN19774_c0_g2;TRINITY_DN20471_c0_g3;TRINITY_DN20776_c0_g1;TRINITY_DN20896_c0_g1;TRINITY_DN22870_c0_g1;TRINITY_DN23299_c0_g1;TRINITY_DN23299_c0_g2;TRINITY_DN23808_c0_g1;TRINITY_DN24012_c0_g1;TRINITY_DN24012_c0_g2;TRINITY_DN24194_c0_g1;TRINITY_DN24205_c0_g1;TRINITY_DN24205_c0_g2;TRINITY_DN24868_c0_g1;TRINITY_DN25067_c0_g1;TRINITY_DN25206_c0_g4;TRI…
GO:0070592	e	cell wall polysaccharide biosynthetic process	14/8832	26/58908	4.6e-06	0.0267	biological_process	TRINITY_DN25313_c1_g1;TRINITY_DN26411_c0_g1;TRINITY_DN26939_c0_g1;TRINITY_DN28056_c0_g1;TRINITY_DN28965_c2_g1;TRINITY_DN29667_c0_g2;TRINITY_DN29667_c0_g3;TRINITY_DN29803_c2_g1;TRINITY_DN30911_c0_g2;TRINITY_DN30911_c0_g3;TRINITY_DN37189_c1_g1;TRINITY_DN37294_c0_g2;TRINITY_DN37294_c1_g5;TRINITY_DN37777_c2_g1
GO:0046939	e	nucleotide phosphorylation	67/8832	259/58908	4.7e-06	0.0273	biological_process	TRINITY_DN13184_c0_g1;TRINITY_DN16900_c0_g1;TRINITY_DN19774_c0_g1;TRINITY_DN19774_c0_g2;TRINITY_DN20471_c0_g3;TRINITY_DN20776_c0_g1;TRINITY_DN22870_c0_g1;TRINITY_DN23299_c0_g1;TRINITY_DN23299_c0_g2;TRINITY_DN24012_c0_g1;TRINITY_DN24012_c0_g2;TRINITY_DN24194_c0_g1;TRINITY_DN24205_c0_g1;TRINITY_DN24205_c0_g2;TRINITY_DN24868_c0_g1;TRINITY_DN25549_c0_g2;TRINITY_DN26462_c0_g1;TRINITY_DN26897_c3_g1;TRI…
GO:0009411	e	response to UV	34/8832	103/58908	4.79e-06	0.0278	biological_process	TRINITY_DN23411_c0_g1;TRINITY_DN24651_c0_g1;TRINITY_DN25547_c0_g1;TRINITY_DN25588_c0_g1;TRINITY_DN25948_c1_g4;TRINITY_DN25974_c3_g2;TRINITY_DN26262_c1_g1;TRINITY_DN26450_c0_g1;TRINITY_DN26525_c0_g1;TRINITY_DN26537_c1_g1;TRINITY_DN26613_c1_g1;TRINITY_DN26973_c1_g1;TRINITY_DN27010_c0_g2;TRINITY_DN27344_c0_g1;TRINITY_DN28074_c0_g2;TRINITY_DN28621_c1_g3;TRINITY_DN29400_c0_g2;TRINITY_DN29454_c0_g1;TRI…
GO:0046983	e	protein dimerization activity	140/8832	645/58908	4.94e-06	0.0287	molecular_function	TRINITY_DN11837_c0_g1;TRINITY_DN14321_c0_g1;TRINITY_DN15062_c0_g2;TRINITY_DN21024_c0_g1;TRINITY_DN21415_c0_g1;TRINITY_DN22169_c0_g1;TRINITY_DN22202_c0_g1;TRINITY_DN22326_c0_g1;TRINITY_DN23765_c0_g2;TRINITY_DN24181_c0_g1;TRINITY_DN24689_c0_g1;TRINITY_DN24885_c0_g1;TRINITY_DN25079_c1_g2;TRINITY_DN25125_c1_g5;TRINITY_DN25127_c2_g1;TRINITY_DN25156_c0_g1;TRINITY_DN25244_c1_g1;TRINITY_DN25257_c0_g1;TRI…
GO:0016831	e	carboxy-lyase activity	31/8832	91/58908	5.13e-06	0.0297	molecular_function	TRINITY_DN20896_c0_g1;TRINITY_DN23808_c0_g1;TRINITY_DN24205_c0_g1;TRINITY_DN24205_c0_g2;TRINITY_DN25043_c0_g2;TRINITY_DN25043_c0_g3;TRINITY_DN25206_c0_g4;TRINITY_DN27410_c0_g1;TRINITY_DN27597_c0_g2;TRINITY_DN27751_c0_g1;TRINITY_DN27889_c1_g1;TRINITY_DN28490_c1_g1;TRINITY_DN29594_c0_g1;TRINITY_DN30240_c0_g1;TRINITY_DN30240_c0_g5;TRINITY_DN32426_c0_g1;TRINITY_DN32528_c1_g1;TRINITY_DN32528_c1_g2;TRI…
GO:0015140	e	malate transmembrane transporter activity	9/8832	12/58908	5.44e-06	0.0315	molecular_function	TRINITY_DN27503_c0_g1;TRINITY_DN31417_c0_g1;TRINITY_DN32168_c0_g1;TRINITY_DN32168_c0_g2;TRINITY_DN34579_c1_g6;TRINITY_DN35457_c1_g5;TRINITY_DN35482_c1_g1;TRINITY_DN36763_c0_g1;TRINITY_DN38479_c1_g2
GO:0010191	e	mucilage metabolic process	9/8832	12/58908	5.44e-06	0.0315	biological_process	TRINITY_DN28125_c0_g1;TRINITY_DN29472_c0_g1;TRINITY_DN32324_c0_g1;TRINITY_DN33901_c0_g1;TRINITY_DN33901_c0_g4;TRINITY_DN34044_c2_g2;TRINITY_DN35699_c2_g3;TRINITY_DN36716_c0_g1;TRINITY_DN38249_c2_g5
GO:0052716	e	hydroquinone:oxygen oxidoreductase activity	9/8832	12/58908	5.44e-06	0.0315	molecular_function	TRINITY_DN28624_c2_g1;TRINITY_DN30866_c1_g1;TRINITY_DN30866_c1_g3;TRINITY_DN30866_c1_g4;TRINITY_DN35534_c3_g1;TRINITY_DN35534_c3_g2;TRINITY_DN35534_c3_g4;TRINITY_DN35534_c3_g5;TRINITY_DN35534_c3_g7
GO:0071423	e	malate transmembrane transport	9/8832	12/58908	5.44e-06	0.0315	biological_process	TRINITY_DN27503_c0_g1;TRINITY_DN31417_c0_g1;TRINITY_DN32168_c0_g1;TRINITY_DN32168_c0_g2;TRINITY_DN34579_c1_g6;TRINITY_DN35457_c1_g5;TRINITY_DN35482_c1_g1;TRINITY_DN36763_c0_g1;TRINITY_DN38479_c1_g2
GO:0006952	e	defense response	202/8832	996/58908	5.82e-06	0.0338	biological_process	TRINITY_DN14690_c0_g2;TRINITY_DN15062_c0_g2;TRINITY_DN17894_c0_g1;TRINITY_DN20728_c0_g1;TRINITY_DN22093_c0_g1;TRINITY_DN22326_c0_g1;TRINITY_DN22660_c0_g1;TRINITY_DN22908_c0_g1;TRINITY_DN23343_c0_g1;TRINITY_DN24104_c0_g1;TRINITY_DN24267_c0_g1;TRINITY_DN24270_c0_g1;TRINITY_DN24300_c0_g1;TRINITY_DN24535_c4_g2;TRINITY_DN24535_c4_g3;TRINITY_DN24882_c0_g2;TRINITY_DN25015_c0_g1;TRINITY_DN25065_c0_g1;TRI…
GO:0016830	e	carbon-carbon lyase activity	45/8832	153/58908	6.23e-06	0.0361	molecular_function	TRINITY_DN20776_c0_g1;TRINITY_DN20896_c0_g1;TRINITY_DN22870_c0_g1;TRINITY_DN23808_c0_g1;TRINITY_DN23826_c0_g1;TRINITY_DN24194_c0_g1;TRINITY_DN24205_c0_g1;TRINITY_DN24205_c0_g2;TRINITY_DN25043_c0_g2;TRINITY_DN25043_c0_g3;TRINITY_DN25206_c0_g4;TRINITY_DN25588_c0_g1;TRINITY_DN25778_c0_g1;TRINITY_DN27410_c0_g1;TRINITY_DN27597_c0_g2;TRINITY_DN27751_c0_g1;TRINITY_DN27889_c1_g1;TRINITY_DN28490_c1_g1;TRI…
GO:0044724	e	single-organism carbohydrate catabolic process	63/8832	241/58908	7.25e-06	0.0421	biological_process	TRINITY_DN13184_c0_g1;TRINITY_DN19774_c0_g1;TRINITY_DN19774_c0_g2;TRINITY_DN20471_c0_g3;TRINITY_DN20776_c0_g1;TRINITY_DN22870_c0_g1;TRINITY_DN23299_c0_g1;TRINITY_DN23299_c0_g2;TRINITY_DN24012_c0_g1;TRINITY_DN24012_c0_g2;TRINITY_DN24194_c0_g1;TRINITY_DN24205_c0_g1;TRINITY_DN24205_c0_g2;TRINITY_DN24868_c0_g1;TRINITY_DN25549_c0_g2;TRINITY_DN26462_c0_g1;TRINITY_DN26897_c3_g1;TRINITY_DN26989_c0_g2;TRI…
GO:0006165	e	nucleoside diphosphate phosphorylation	61/8832	232/58908	7.62e-06	0.0442	biological_process	TRINITY_DN13184_c0_g1;TRINITY_DN16900_c0_g1;TRINITY_DN19774_c0_g1;TRINITY_DN19774_c0_g2;TRINITY_DN20471_c0_g3;TRINITY_DN20776_c0_g1;TRINITY_DN22870_c0_g1;TRINITY_DN23299_c0_g1;TRINITY_DN23299_c0_g2;TRINITY_DN24012_c0_g1;TRINITY_DN24012_c0_g2;TRINITY_DN24194_c0_g1;TRINITY_DN24205_c0_g1;TRINITY_DN24205_c0_g2;TRINITY_DN24868_c0_g1;TRINITY_DN25549_c0_g2;TRINITY_DN26462_c0_g1;TRINITY_DN26897_c3_g1;TRI…
GO:0005768	e	endosome	63/8832	242/58908	7.76e-06	0.045	cellular_component	TRINITY_DN17326_c0_g1;TRINITY_DN21224_c0_g2;TRINITY_DN23409_c0_g1;TRINITY_DN24636_c0_g2;TRINITY_DN25260_c0_g2;TRINITY_DN25803_c0_g1;TRINITY_DN26457_c0_g1;TRINITY_DN26939_c0_g1;TRINITY_DN26977_c1_g2;TRINITY_DN27018_c0_g2;TRINITY_DN27316_c0_g1;TRINITY_DN27316_c0_g2;TRINITY_DN27329_c1_g1;TRINITY_DN27651_c0_g1;TRINITY_DN28125_c0_g2;TRINITY_DN28438_c1_g2;TRINITY_DN28573_c0_g1;TRINITY_DN28927_c0_g2;TRI…
GO:0030686	e	90S preribosome	10/8832	15/58908	8.27e-06	0.048	cellular_component	TRINITY_DN22289_c0_g1;TRINITY_DN22367_c0_g1;TRINITY_DN22606_c0_g1;TRINITY_DN22793_c0_g1;TRINITY_DN23125_c0_g1;TRINITY_DN23439_c0_g1;TRINITY_DN24357_c0_g1;TRINITY_DN27354_c1_g5;TRINITY_DN32421_c0_g4;TRINITY_DN38622_c0_g1
GO:0098791	e	Golgi subcompartment	63/8832	243/58908	8.41e-06	0.0488	cellular_component	TRINITY_DN22660_c0_g1;TRINITY_DN23409_c0_g1;TRINITY_DN24636_c0_g2;TRINITY_DN25260_c0_g2;TRINITY_DN25803_c0_g1;TRINITY_DN26457_c0_g1;TRINITY_DN26939_c0_g1;TRINITY_DN26977_c1_g2;TRINITY_DN27018_c0_g2;TRINITY_DN27329_c1_g1;TRINITY_DN28125_c0_g2;TRINITY_DN28438_c1_g2;TRINITY_DN28573_c0_g1;TRINITY_DN28927_c0_g2;TRINITY_DN28935_c0_g1;TRINITY_DN29074_c1_g4;TRINITY_DN29237_c0_g1;TRINITY_DN29458_c0_g1;TRI…

## Sheet: 0_4DAF
GO enrichment analysis of DEGs in 0_4-DAF
id	enrichment	description	ratio_in_study	ratio_in_pop	p_uncorrected	p_bonferroni	type	diff_genes
GO:0009833	e	plant-type primary cell wall biogenesis	16/6904	16/58908	8.68e-12	4.23e-08	biological_process	TRINITY_DN25260_c0_g2;TRINITY_DN28125_c0_g1;TRINITY_DN28125_c0_g2;TRINITY_DN32324_c0_g1;TRINITY_DN33332_c1_g3;TRINITY_DN33332_c1_g4;TRINITY_DN33901_c0_g2;TRINITY_DN33901_c0_g3;TRINITY_DN33901_c0_g4;TRINITY_DN33901_c1_g1;TRINITY_DN37136_c2_g1;TRINITY_DN37136_c2_g7;TRINITY_DN37362_c0_g1;TRINITY_DN38368_c3_g1;TRINITY_DN38368_c3_g2;TRINITY_DN38368_c3_g5
GO:0016759	e	cellulose synthase activity	33/6904	57/58908	2.73e-11	1.33e-07	molecular_function	TRINITY_DN25260_c0_g2;TRINITY_DN26319_c0_g1;TRINITY_DN28125_c0_g1;TRINITY_DN28125_c0_g2;TRINITY_DN28730_c0_g1;TRINITY_DN29609_c1_g1;TRINITY_DN29879_c0_g1;TRINITY_DN32324_c0_g1;TRINITY_DN32324_c0_g3;TRINITY_DN33332_c0_g1;TRINITY_DN33332_c1_g3;TRINITY_DN33332_c1_g4;TRINITY_DN33332_c1_g5;TRINITY_DN33332_c1_g6;TRINITY_DN33901_c0_g1;TRINITY_DN33901_c0_g2;TRINITY_DN33901_c0_g3;TRINITY_DN33901_c0_g4;TRI…
GO:0016760	e	cellulose synthase (UDP-forming) activity	33/6904	57/58908	2.73e-11	1.33e-07	molecular_function	TRINITY_DN25260_c0_g2;TRINITY_DN26319_c0_g1;TRINITY_DN28125_c0_g1;TRINITY_DN28125_c0_g2;TRINITY_DN28730_c0_g1;TRINITY_DN29609_c1_g1;TRINITY_DN29879_c0_g1;TRINITY_DN32324_c0_g1;TRINITY_DN32324_c0_g3;TRINITY_DN33332_c0_g1;TRINITY_DN33332_c1_g3;TRINITY_DN33332_c1_g4;TRINITY_DN33332_c1_g5;TRINITY_DN33332_c1_g6;TRINITY_DN33901_c0_g1;TRINITY_DN33901_c0_g2;TRINITY_DN33901_c0_g3;TRINITY_DN33901_c0_g4;TRI…
GO:0051273	e	beta-glucan metabolic process	44/6904	98/58908	2.87e-11	1.4e-07	biological_process	TRINITY_DN25260_c0_g2;TRINITY_DN26319_c0_g1;TRINITY_DN28125_c0_g1;TRINITY_DN28125_c0_g2;TRINITY_DN28206_c0_g1;TRINITY_DN28730_c0_g1;TRINITY_DN28935_c0_g1;TRINITY_DN28935_c0_g2;TRINITY_DN28935_c0_g3;TRINITY_DN29609_c1_g1;TRINITY_DN29879_c0_g1;TRINITY_DN32324_c0_g1;TRINITY_DN32324_c0_g3;TRINITY_DN33013_c0_g1;TRINITY_DN33106_c0_g1;TRINITY_DN33332_c0_g1;TRINITY_DN33332_c1_g3;TRINITY_DN33332_c1_g4;TRI…
GO:0010200	e	response to chitin	25/6904	43/58908	3.35e-11	1.63e-07	biological_process	TRINITY_DN24787_c1_g1;TRINITY_DN25584_c3_g1;TRINITY_DN26304_c1_g1;TRINITY_DN26788_c1_g1;TRINITY_DN27334_c0_g1;TRINITY_DN27365_c0_g5;TRINITY_DN27371_c0_g1;TRINITY_DN27761_c5_g1;TRINITY_DN27788_c0_g1;TRINITY_DN27936_c1_g5;TRINITY_DN28074_c1_g1;TRINITY_DN28612_c0_g1;TRINITY_DN29032_c1_g1;TRINITY_DN29516_c0_g1;TRINITY_DN30200_c5_g2;TRINITY_DN31205_c0_g2;TRINITY_DN32089_c0_g1;TRINITY_DN33372_c1_g1;TRI…
GO:0035251	e	UDP-glucosyltransferase activity	45/6904	117/58908	4e-11	1.95e-07	molecular_function	TRINITY_DN21313_c0_g2;TRINITY_DN25260_c0_g2;TRINITY_DN26319_c0_g1;TRINITY_DN27594_c0_g2;TRINITY_DN28125_c0_g1;TRINITY_DN28125_c0_g2;TRINITY_DN28730_c0_g1;TRINITY_DN28785_c0_g2;TRINITY_DN28975_c1_g1;TRINITY_DN29401_c0_g1;TRINITY_DN29609_c1_g1;TRINITY_DN29879_c0_g1;TRINITY_DN32015_c0_g3;TRINITY_DN32324_c0_g1;TRINITY_DN32324_c0_g3;TRINITY_DN32436_c0_g1;TRINITY_DN32520_c2_g5;TRINITY_DN33106_c0_g1;TRI…
GO:0030243	e	cellulose metabolic process	42/6904	78/58908	4.77e-11	2.32e-07	biological_process	TRINITY_DN25260_c0_g2;TRINITY_DN26319_c0_g1;TRINITY_DN28125_c0_g1;TRINITY_DN28125_c0_g2;TRINITY_DN28206_c0_g1;TRINITY_DN28730_c0_g1;TRINITY_DN28935_c0_g1;TRINITY_DN28935_c0_g2;TRINITY_DN28935_c0_g3;TRINITY_DN29609_c1_g1;TRINITY_DN29879_c0_g1;TRINITY_DN32324_c0_g1;TRINITY_DN32324_c0_g3;TRINITY_DN33013_c0_g1;TRINITY_DN33332_c0_g1;TRINITY_DN33332_c1_g3;TRINITY_DN33332_c1_g4;TRINITY_DN33332_c1_g5;TRI…
GO:0046527	e	glucosyltransferase activity	56/6904	151/58908	4.86e-11	2.37e-07	molecular_function	TRINITY_DN21313_c0_g2;TRINITY_DN25260_c0_g2;TRINITY_DN26319_c0_g1;TRINITY_DN26573_c1_g4;TRINITY_DN27370_c1_g1;TRINITY_DN27594_c0_g2;TRINITY_DN28125_c0_g1;TRINITY_DN28125_c0_g2;TRINITY_DN28730_c0_g1;TRINITY_DN28785_c0_g2;TRINITY_DN28975_c1_g1;TRINITY_DN29119_c2_g3;TRINITY_DN29119_c2_g7;TRINITY_DN29401_c0_g1;TRINITY_DN29609_c1_g1;TRINITY_DN29879_c0_g1;TRINITY_DN30239_c0_g1;TRINITY_DN32015_c0_g3;TRI…
GO:0051274	e	beta-glucan biosynthetic process	41/6904	91/58908	5.3e-11	2.58e-07	biological_process	TRINITY_DN25260_c0_g2;TRINITY_DN26319_c0_g1;TRINITY_DN28125_c0_g1;TRINITY_DN28125_c0_g2;TRINITY_DN28206_c0_g1;TRINITY_DN28730_c0_g1;TRINITY_DN28935_c0_g1;TRINITY_DN28935_c0_g2;TRINITY_DN28935_c0_g3;TRINITY_DN29609_c1_g1;TRINITY_DN29879_c0_g1;TRINITY_DN32324_c0_g1;TRINITY_DN32324_c0_g3;TRINITY_DN33106_c0_g1;TRINITY_DN33332_c0_g1;TRINITY_DN33332_c1_g3;TRINITY_DN33332_c1_g4;TRINITY_DN33332_c1_g5;TRI…
GO:0042546	e	cell wall biogenesis	35/6904	91/58908	5.3e-11	2.58e-07	biological_process	TRINITY_DN25260_c0_g2;TRINITY_DN26034_c0_g2;TRINITY_DN26411_c0_g1;TRINITY_DN28125_c0_g1;TRINITY_DN28125_c0_g2;TRINITY_DN28624_c2_g1;TRINITY_DN28965_c2_g1;TRINITY_DN29879_c0_g1;TRINITY_DN29912_c0_g1;TRINITY_DN30911_c0_g2;TRINITY_DN30911_c0_g3;TRINITY_DN31464_c4_g1;TRINITY_DN31719_c0_g2;TRINITY_DN32324_c0_g1;TRINITY_DN32324_c0_g3;TRINITY_DN33332_c1_g3;TRINITY_DN33332_c1_g4;TRINITY_DN33901_c0_g2;TRI…
GO:0009832	e	plant-type cell wall biogenesis	31/6904	75/58908	7.57e-11	3.69e-07	biological_process	TRINITY_DN25260_c0_g2;TRINITY_DN26411_c0_g1;TRINITY_DN28125_c0_g1;TRINITY_DN28125_c0_g2;TRINITY_DN28624_c2_g1;TRINITY_DN28965_c2_g1;TRINITY_DN29879_c0_g1;TRINITY_DN30911_c0_g2;TRINITY_DN30911_c0_g3;TRINITY_DN31719_c0_g2;TRINITY_DN32324_c0_g1;TRINITY_DN32324_c0_g3;TRINITY_DN33332_c1_g3;TRINITY_DN33332_c1_g4;TRINITY_DN33901_c0_g2;TRINITY_DN33901_c0_g3;TRINITY_DN33901_c0_g4;TRINITY_DN33901_c1_g1;TRI…
GO:0000271	e	polysaccharide biosynthetic process	73/6904	183/58908	7.65e-11	3.73e-07	biological_process	TRINITY_DN23993_c0_g1;TRINITY_DN25218_c0_g1;TRINITY_DN25218_c0_g2;TRINITY_DN25260_c0_g2;TRINITY_DN25313_c1_g1;TRINITY_DN26034_c0_g2;TRINITY_DN26319_c0_g1;TRINITY_DN26411_c0_g1;TRINITY_DN26939_c0_g1;TRINITY_DN27329_c1_g1;TRINITY_DN28056_c0_g1;TRINITY_DN28125_c0_g1;TRINITY_DN28125_c0_g2;TRINITY_DN28206_c0_g1;TRINITY_DN28730_c0_g1;TRINITY_DN28935_c0_g1;TRINITY_DN28935_c0_g2;TRINITY_DN28935_c0_g3;TRI…
GO:0030244	e	cellulose biosynthetic process	39/6904	71/58908	7.88e-11	3.84e-07	biological_process	TRINITY_DN25260_c0_g2;TRINITY_DN26319_c0_g1;TRINITY_DN28125_c0_g1;TRINITY_DN28125_c0_g2;TRINITY_DN28206_c0_g1;TRINITY_DN28730_c0_g1;TRINITY_DN28935_c0_g1;TRINITY_DN28935_c0_g2;TRINITY_DN28935_c0_g3;TRINITY_DN29609_c1_g1;TRINITY_DN29879_c0_g1;TRINITY_DN32324_c0_g1;TRINITY_DN32324_c0_g3;TRINITY_DN33332_c0_g1;TRINITY_DN33332_c1_g3;TRINITY_DN33332_c1_g4;TRINITY_DN33332_c1_g5;TRINITY_DN33332_c1_g6;TRI…
GO:0006011	e	UDP-glucose metabolic process	33/6904	67/58908	7.98e-11	3.89e-07	biological_process	TRINITY_DN25260_c0_g2;TRINITY_DN26319_c0_g1;TRINITY_DN28125_c0_g1;TRINITY_DN28125_c0_g2;TRINITY_DN28730_c0_g1;TRINITY_DN29609_c1_g1;TRINITY_DN29879_c0_g1;TRINITY_DN32324_c0_g1;TRINITY_DN32324_c0_g3;TRINITY_DN33332_c0_g1;TRINITY_DN33332_c1_g3;TRINITY_DN33332_c1_g4;TRINITY_DN33332_c1_g5;TRINITY_DN33332_c1_g6;TRINITY_DN33901_c0_g1;TRINITY_DN33901_c0_g2;TRINITY_DN33901_c0_g3;TRINITY_DN33901_c0_g4;TRI…
GO:0009611	e	response to wounding	58/6904	192/58908	9.57e-11	4.66e-07	biological_process	TRINITY_DN20127_c0_g1;TRINITY_DN24876_c0_g1;TRINITY_DN24911_c0_g2;TRINITY_DN25095_c0_g1;TRINITY_DN25095_c1_g3;TRINITY_DN25153_c2_g1;TRINITY_DN25232_c0_g1;TRINITY_DN25319_c0_g1;TRINITY_DN26852_c0_g2;TRINITY_DN26892_c0_g1;TRINITY_DN27000_c1_g1;TRINITY_DN27515_c3_g1;TRINITY_DN27698_c1_g2;TRINITY_DN27837_c0_g1;TRINITY_DN28074_c1_g1;TRINITY_DN28237_c0_g1;TRINITY_DN28584_c0_g2;TRINITY_DN29278_c0_g2;TRI…
GO:0009250	e	glucan biosynthetic process	54/6904	139/58908	9.73e-11	4.74e-07	biological_process	TRINITY_DN25218_c0_g1;TRINITY_DN25218_c0_g2;TRINITY_DN25260_c0_g2;TRINITY_DN26034_c0_g2;TRINITY_DN26319_c0_g1;TRINITY_DN27329_c1_g1;TRINITY_DN28125_c0_g1;TRINITY_DN28125_c0_g2;TRINITY_DN28206_c0_g1;TRINITY_DN28730_c0_g1;TRINITY_DN28935_c0_g1;TRINITY_DN28935_c0_g2;TRINITY_DN28935_c0_g3;TRINITY_DN29507_c0_g1;TRINITY_DN29609_c1_g1;TRINITY_DN29879_c0_g1;TRINITY_DN30239_c0_g1;TRINITY_DN31221_c3_g1;TRI…
GO:0033692	e	cellular polysaccharide biosynthetic process	72/6904	179/58908	9.91e-11	4.83e-07	biological_process	TRINITY_DN23993_c0_g1;TRINITY_DN25218_c0_g1;TRINITY_DN25218_c0_g2;TRINITY_DN25260_c0_g2;TRINITY_DN25313_c1_g1;TRINITY_DN26034_c0_g2;TRINITY_DN26319_c0_g1;TRINITY_DN26411_c0_g1;TRINITY_DN26939_c0_g1;TRINITY_DN27329_c1_g1;TRINITY_DN28056_c0_g1;TRINITY_DN28125_c0_g1;TRINITY_DN28125_c0_g2;TRINITY_DN28206_c0_g1;TRINITY_DN28730_c0_g1;TRINITY_DN28935_c0_g1;TRINITY_DN28935_c0_g2;TRINITY_DN28935_c0_g3;TRI…
GO:0004497	e	monooxygenase activity	83/6904	302/58908	1.14e-10	5.54e-07	molecular_function	TRINITY_DN22895_c0_g1;TRINITY_DN23150_c0_g1;TRINITY_DN23208_c0_g2;TRINITY_DN23514_c0_g1;TRINITY_DN23790_c0_g1;TRINITY_DN24134_c0_g1;TRINITY_DN24506_c0_g2;TRINITY_DN25043_c0_g2;TRINITY_DN25043_c0_g3;TRINITY_DN25550_c1_g3;TRINITY_DN26283_c0_g1;TRINITY_DN26291_c2_g2;TRINITY_DN26472_c2_g5;TRINITY_DN26886_c0_g4;TRINITY_DN26886_c0_g7;TRINITY_DN27764_c0_g1;TRINITY_DN27764_c0_g4;TRINITY_DN27937_c2_g1;TRI…
GO:0005984	e	disaccharide metabolic process	82/6904	319/58908	1.18e-10	5.73e-07	biological_process	TRINITY_DN18502_c0_g1;TRINITY_DN22010_c0_g1;TRINITY_DN23771_c0_g1;TRINITY_DN24986_c0_g1;TRINITY_DN25218_c0_g1;TRINITY_DN25218_c0_g2;TRINITY_DN25260_c0_g2;TRINITY_DN25549_c0_g2;TRINITY_DN26319_c0_g1;TRINITY_DN27751_c0_g1;TRINITY_DN28125_c0_g1;TRINITY_DN28125_c0_g2;TRINITY_DN28730_c0_g1;TRINITY_DN29303_c3_g1;TRINITY_DN29303_c3_g2;TRINITY_DN29401_c0_g1;TRINITY_DN29507_c0_g1;TRINITY_DN29609_c1_g1;TRI…
GO:0009225	e	nucleotide-sugar metabolic process	44/6904	107/58908	1.3e-10	6.31e-07	biological_process	TRINITY_DN23993_c0_g1;TRINITY_DN25260_c0_g2;TRINITY_DN25501_c0_g1;TRINITY_DN26319_c0_g1;TRINITY_DN27751_c0_g1;TRINITY_DN28125_c0_g1;TRINITY_DN28125_c0_g2;TRINITY_DN28730_c0_g1;TRINITY_DN28935_c0_g1;TRINITY_DN28935_c0_g2;TRINITY_DN29505_c2_g1;TRINITY_DN29609_c1_g1;TRINITY_DN29879_c0_g1;TRINITY_DN32324_c0_g1;TRINITY_DN32324_c0_g3;TRINITY_DN33332_c0_g1;TRINITY_DN33332_c1_g3;TRINITY_DN33332_c1_g4;TRI…
GO:0034637	e	cellular carbohydrate biosynthetic process	88/6904	213/58908	1.4e-10	6.83e-07	biological_process	TRINITY_DN23993_c0_g1;TRINITY_DN25218_c0_g1;TRINITY_DN25218_c0_g2;TRINITY_DN25260_c0_g2;TRINITY_DN25313_c1_g1;TRINITY_DN26034_c0_g2;TRINITY_DN26319_c0_g1;TRINITY_DN26411_c0_g1;TRINITY_DN26939_c0_g1;TRINITY_DN27329_c1_g1;TRINITY_DN28056_c0_g1;TRINITY_DN28125_c0_g1;TRINITY_DN28125_c0_g2;TRINITY_DN28206_c0_g1;TRINITY_DN28730_c0_g1;TRINITY_DN28935_c0_g1;TRINITY_DN28935_c0_g2;TRINITY_DN28935_c0_g3;TRI…
GO:0005506	e	iron ion binding	125/6904	464/58908	1.54e-10	7.5e-07	molecular_function	TRINITY_DN17242_c0_g1;TRINITY_DN21556_c0_g1;TRINITY_DN22064_c0_g1;TRINITY_DN22623_c0_g1;TRINITY_DN22895_c0_g1;TRINITY_DN23150_c0_g1;TRINITY_DN23208_c0_g2;TRINITY_DN23514_c0_g1;TRINITY_DN23790_c0_g1;TRINITY_DN24134_c0_g1;TRINITY_DN24506_c0_g2;TRINITY_DN24603_c0_g1;TRINITY_DN24910_c0_g1;TRINITY_DN25572_c1_g2;TRINITY_DN26092_c1_g2;TRINITY_DN26092_c1_g5;TRINITY_DN26253_c0_g4;TRINITY_DN26283_c0_g1;TRI…
GO:0006073	e	cellular glucan metabolic process	91/6904	358/58908	1.71e-10	8.34e-07	biological_process	TRINITY_DN18502_c0_g1;TRINITY_DN22010_c0_g1;TRINITY_DN23098_c0_g1;TRINITY_DN23771_c0_g1;TRINITY_DN24986_c0_g1;TRINITY_DN25218_c0_g1;TRINITY_DN25218_c0_g2;TRINITY_DN25260_c0_g2;TRINITY_DN25549_c0_g2;TRINITY_DN26034_c0_g2;TRINITY_DN26319_c0_g1;TRINITY_DN26573_c1_g4;TRINITY_DN27329_c1_g1;TRINITY_DN27370_c1_g1;TRINITY_DN27751_c0_g1;TRINITY_DN28125_c0_g1;TRINITY_DN28125_c0_g2;TRINITY_DN28206_c0_g1;TRI…
GO:0044042	e	glucan metabolic process	91/6904	358/58908	1.71e-10	8.34e-07	biological_process	TRINITY_DN18502_c0_g1;TRINITY_DN22010_c0_g1;TRINITY_DN23098_c0_g1;TRINITY_DN23771_c0_g1;TRINITY_DN24986_c0_g1;TRINITY_DN25218_c0_g1;TRINITY_DN25218_c0_g2;TRINITY_DN25260_c0_g2;TRINITY_DN25549_c0_g2;TRINITY_DN26034_c0_g2;TRINITY_DN26319_c0_g1;TRINITY_DN26573_c1_g4;TRINITY_DN27329_c1_g1;TRINITY_DN27370_c1_g1;TRINITY_DN27751_c0_g1;TRINITY_DN28125_c0_g1;TRINITY_DN28125_c0_g2;TRINITY_DN28206_c0_g1;TRI…
GO:0044264	e	cellular polysaccharide metabolic process	109/6904	398/58908	1.83e-10	8.89e-07	biological_process	TRINITY_DN18502_c0_g1;TRINITY_DN22010_c0_g1;TRINITY_DN23098_c0_g1;TRINITY_DN23771_c0_g1;TRINITY_DN23993_c0_g1;TRINITY_DN24986_c0_g1;TRINITY_DN25218_c0_g1;TRINITY_DN25218_c0_g2;TRINITY_DN25260_c0_g2;TRINITY_DN25313_c1_g1;TRINITY_DN25549_c0_g2;TRINITY_DN26034_c0_g2;TRINITY_DN26319_c0_g1;TRINITY_DN26411_c0_g1;TRINITY_DN26573_c1_g4;TRINITY_DN26939_c0_g1;TRINITY_DN27329_c1_g1;TRINITY_DN27370_c1_g1;TRI…
GO:0009311	e	oligosaccharide metabolic process	85/6904	334/58908	1.86e-10	9.04e-07	biological_process	TRINITY_DN18502_c0_g1;TRINITY_DN22010_c0_g1;TRINITY_DN23771_c0_g1;TRINITY_DN24986_c0_g1;TRINITY_DN25218_c0_g1;TRINITY_DN25218_c0_g2;TRINITY_DN25260_c0_g2;TRINITY_DN25549_c0_g2;TRINITY_DN26319_c0_g1;TRINITY_DN27751_c0_g1;TRINITY_DN28125_c0_g1;TRINITY_DN28125_c0_g2;TRINITY_DN28730_c0_g1;TRINITY_DN29303_c3_g1;TRINITY_DN29303_c3_g2;TRINITY_DN29401_c0_g1;TRINITY_DN29507_c0_g1;TRINITY_DN29609_c1_g1;TRI…
GO:0016051	e	carbohydrate biosynthetic process	128/6904	501/58908	1.88e-10	9.15e-07	biological_process	TRINITY_DN13184_c0_g1;TRINITY_DN1679_c0_g1;TRINITY_DN21181_c0_g1;TRINITY_DN23993_c0_g1;TRINITY_DN25043_c0_g2;TRINITY_DN25067_c0_g1;TRINITY_DN25206_c0_g3;TRINITY_DN25218_c0_g1;TRINITY_DN25218_c0_g2;TRINITY_DN25260_c0_g2;TRINITY_DN25313_c1_g1;TRINITY_DN25501_c0_g1;TRINITY_DN25549_c0_g2;TRINITY_DN26034_c0_g2;TRINITY_DN26035_c0_g1;TRINITY_DN26319_c0_g1;TRINITY_DN26411_c0_g1;TRINITY_DN26462_c0_g1;TRIN…
GO:0005976	e	polysaccharide metabolic process	112/6904	418/58908	2e-10	9.74e-07	biological_process	TRINITY_DN18502_c0_g1;TRINITY_DN22010_c0_g1;TRINITY_DN23098_c0_g1;TRINITY_DN23771_c0_g1;TRINITY_DN23993_c0_g1;TRINITY_DN24986_c0_g1;TRINITY_DN25218_c0_g1;TRINITY_DN25218_c0_g2;TRINITY_DN25260_c0_g2;TRINITY_DN25313_c1_g1;TRINITY_DN25549_c0_g2;TRINITY_DN26034_c0_g2;TRINITY_DN26319_c0_g1;TRINITY_DN26411_c0_g1;TRINITY_DN26573_c1_g4;TRINITY_DN26939_c0_g1;TRINITY_DN27329_c1_g1;TRINITY_DN27370_c1_g1;TRI…
GO:0044262	e	cellular carbohydrate metabolic process	133/6904	571/58908	2.09e-10	1.02e-06	biological_process	TRINITY_DN13184_c0_g1;TRINITY_DN18502_c0_g1;TRINITY_DN22010_c0_g1;TRINITY_DN23098_c0_g1;TRINITY_DN23771_c0_g1;TRINITY_DN23826_c0_g1;TRINITY_DN23993_c0_g1;TRINITY_DN24986_c0_g1;TRINITY_DN25218_c0_g1;TRINITY_DN25218_c0_g2;TRINITY_DN25260_c0_g2;TRINITY_DN25298_c0_g1;TRINITY_DN25313_c1_g1;TRINITY_DN25549_c0_g2;TRINITY_DN26034_c0_g2;TRINITY_DN26319_c0_g1;TRINITY_DN26411_c0_g1;TRINITY_DN26573_c1_g4;TRI…
GO:0016705	e	oxidoreductase activity, acting on paired donors, with incorporation or reduction of molecular oxygen	123/6904	440/58908	2.09e-10	1.02e-06	molecular_function	TRINITY_DN17242_c0_g1;TRINITY_DN20655_c0_g1;TRINITY_DN21556_c0_g1;TRINITY_DN22895_c0_g1;TRINITY_DN23150_c0_g1;TRINITY_DN23208_c0_g2;TRINITY_DN23293_c0_g1;TRINITY_DN23514_c0_g1;TRINITY_DN23790_c0_g1;TRINITY_DN24134_c0_g1;TRINITY_DN24506_c0_g2;TRINITY_DN24876_c0_g1;TRINITY_DN25550_c1_g3;TRINITY_DN26283_c0_g1;TRINITY_DN26291_c2_g2;TRINITY_DN26472_c2_g5;TRINITY_DN26886_c0_g4;TRINITY_DN26886_c0_g7;TRI…
GO:0009607	e	response to biotic stimulus	137/6904	644/58908	2.16e-10	1.05e-06	biological_process	TRINITY_DN13372_c0_g1;TRINITY_DN17167_c0_g1;TRINITY_DN17675_c0_g2;TRINITY_DN17894_c0_g1;TRINITY_DN20342_c0_g1;TRINITY_DN23343_c0_g1;TRINITY_DN23481_c0_g1;TRINITY_DN24270_c0_g1;TRINITY_DN24300_c0_g1;TRINITY_DN24480_c0_g1;TRINITY_DN24911_c0_g2;TRINITY_DN25153_c2_g1;TRINITY_DN25156_c0_g1;TRINITY_DN25203_c0_g1;TRINITY_DN25213_c0_g1;TRINITY_DN25491_c3_g1;TRINITY_DN25492_c0_g1;TRINITY_DN25557_c0_g1;TRI…
GO:0003700	e	transcription factor activity, sequence-specific DNA binding	142/6904	644/58908	2.16e-10	1.05e-06	molecular_function	TRINITY_DN11837_c0_g1;TRINITY_DN22588_c0_g1;TRINITY_DN23470_c0_g1;TRINITY_DN23481_c0_g1;TRINITY_DN23996_c0_g1;TRINITY_DN24787_c1_g1;TRINITY_DN24787_c1_g2;TRINITY_DN25163_c0_g1;TRINITY_DN25380_c0_g1;TRINITY_DN25763_c0_g1;TRINITY_DN26061_c1_g1;TRINITY_DN26156_c3_g2;TRINITY_DN26528_c0_g2;TRINITY_DN26528_c0_g3;TRINITY_DN26537_c1_g3;TRINITY_DN26643_c0_g5;TRINITY_DN26658_c1_g1;TRINITY_DN26668_c0_g1;TRI…
GO:0016758	e	transferase activity, transferring hexosyl groups	126/6904	536/58908	2.16e-10	1.05e-06	molecular_function	TRINITY_DN11153_c0_g2;TRINITY_DN15415_c0_g1;TRINITY_DN17516_c0_g1;TRINITY_DN20153_c0_g2;TRINITY_DN21313_c0_g2;TRINITY_DN23497_c0_g1;TRINITY_DN25260_c0_g2;TRINITY_DN26034_c0_g2;TRINITY_DN26319_c0_g1;TRINITY_DN26411_c0_g1;TRINITY_DN26443_c0_g1;TRINITY_DN26573_c1_g4;TRINITY_DN26820_c0_g3;TRINITY_DN27148_c1_g2;TRINITY_DN27329_c1_g1;TRINITY_DN27370_c1_g1;TRINITY_DN27448_c0_g2;TRINITY_DN27594_c0_g2;TRI…
GO:0016757	e	transferase activity, transferring glycosyl groups	174/6904	749/58908	2.17e-10	1.06e-06	molecular_function	TRINITY_DN11153_c0_g2;TRINITY_DN15415_c0_g1;TRINITY_DN17354_c0_g2;TRINITY_DN17516_c0_g1;TRINITY_DN20153_c0_g2;TRINITY_DN21313_c0_g2;TRINITY_DN23168_c1_g1;TRINITY_DN23497_c0_g1;TRINITY_DN24876_c0_g1;TRINITY_DN25260_c0_g2;TRINITY_DN25313_c1_g1;TRINITY_DN26034_c0_g2;TRINITY_DN26319_c0_g1;TRINITY_DN26411_c0_g1;TRINITY_DN26443_c0_g1;TRINITY_DN26555_c1_g1;TRINITY_DN26573_c1_g4;TRINITY_DN26805_c0_g2;TRI…
GO:0001071	e	nucleic acid binding transcription factor activity	143/6904	645/58908	2.19e-10	1.07e-06	molecular_function	TRINITY_DN11837_c0_g1;TRINITY_DN22588_c0_g1;TRINITY_DN23470_c0_g1;TRINITY_DN23481_c0_g1;TRINITY_DN23744_c0_g1;TRINITY_DN23996_c0_g1;TRINITY_DN24787_c1_g1;TRINITY_DN24787_c1_g2;TRINITY_DN25163_c0_g1;TRINITY_DN25380_c0_g1;TRINITY_DN25763_c0_g1;TRINITY_DN26061_c1_g1;TRINITY_DN26156_c3_g2;TRINITY_DN26528_c0_g2;TRINITY_DN26528_c0_g3;TRINITY_DN26537_c1_g3;TRINITY_DN26643_c0_g5;TRINITY_DN26658_c1_g1;TRI…
GO:0005667	e	transcription factor complex	156/6904	750/58908	2.24e-10	1.09e-06	cellular_component	TRINITY_DN11837_c0_g1;TRINITY_DN17354_c0_g2;TRINITY_DN22588_c0_g1;TRINITY_DN22996_c0_g1;TRINITY_DN22996_c0_g2;TRINITY_DN23470_c0_g1;TRINITY_DN23481_c0_g1;TRINITY_DN23996_c0_g1;TRINITY_DN24119_c0_g1;TRINITY_DN24787_c1_g1;TRINITY_DN24787_c1_g2;TRINITY_DN25163_c0_g1;TRINITY_DN25380_c0_g1;TRINITY_DN25763_c0_g1;TRINITY_DN26061_c1_g1;TRINITY_DN26156_c3_g2;TRINITY_DN26528_c0_g2;TRINITY_DN26528_c0_g3;TRI…
GO:0044085	e	cellular component biogenesis	164/6904	711/58908	2.3e-10	1.12e-06	biological_process	TRINITY_DN1359_c0_g1;TRINITY_DN16820_c0_g1;TRINITY_DN17531_c0_g1;TRINITY_DN17675_c0_g2;TRINITY_DN18001_c0_g1;TRINITY_DN18468_c0_g1;TRINITY_DN20627_c0_g1;TRINITY_DN21575_c0_g1;TRINITY_DN22262_c0_g1;TRINITY_DN23004_c0_g1;TRINITY_DN23596_c0_g1;TRINITY_DN23650_c0_g1;TRINITY_DN24022_c0_g1;TRINITY_DN24253_c0_g1;TRINITY_DN24363_c0_g1;TRINITY_DN24402_c0_g1;TRINITY_DN24404_c1_g2;TRINITY_DN24558_c0_g2;TRIN…
GO:0020037	e	heme binding	113/6904	393/58908	2.39e-10	1.17e-06	molecular_function	TRINITY_DN22623_c0_g1;TRINITY_DN22895_c0_g1;TRINITY_DN23150_c0_g1;TRINITY_DN23208_c0_g2;TRINITY_DN23514_c0_g1;TRINITY_DN23790_c0_g1;TRINITY_DN23844_c0_g1;TRINITY_DN24134_c0_g1;TRINITY_DN24506_c0_g2;TRINITY_DN25438_c4_g3;TRINITY_DN25570_c1_g1;TRINITY_DN25570_c1_g2;TRINITY_DN26027_c0_g1;TRINITY_DN26253_c0_g4;TRINITY_DN26283_c0_g1;TRINITY_DN26291_c2_g2;TRINITY_DN26472_c2_g5;TRINITY_DN26663_c1_g3;TRI…
GO:0046906	e	tetrapyrrole binding	123/6904	422/58908	2.4e-10	1.17e-06	molecular_function	TRINITY_DN22623_c0_g1;TRINITY_DN22895_c0_g1;TRINITY_DN23150_c0_g1;TRINITY_DN23208_c0_g2;TRINITY_DN23514_c0_g1;TRINITY_DN23790_c0_g1;TRINITY_DN23844_c0_g1;TRINITY_DN24134_c0_g1;TRINITY_DN24506_c0_g2;TRINITY_DN25438_c4_g3;TRINITY_DN25534_c0_g4;TRINITY_DN25570_c1_g1;TRINITY_DN25570_c1_g2;TRINITY_DN26027_c0_g1;TRINITY_DN26253_c0_g4;TRINITY_DN26283_c0_g1;TRINITY_DN26291_c2_g2;TRINITY_DN26472_c2_g5;TRI…
GO:0030312	e	external encapsulating structure	134/6904	517/58908	2.45e-10	1.19e-06	cellular_component	TRINITY_DN18403_c0_g1;TRINITY_DN18502_c0_g1;TRINITY_DN22108_c0_g1;TRINITY_DN22996_c0_g1;TRINITY_DN22996_c0_g2;TRINITY_DN23252_c0_g1;TRINITY_DN24261_c0_g1;TRINITY_DN24271_c0_g1;TRINITY_DN24421_c0_g1;TRINITY_DN25006_c0_g1;TRINITY_DN25043_c0_g2;TRINITY_DN25169_c0_g1;TRINITY_DN25382_c0_g1;TRINITY_DN25605_c4_g2;TRINITY_DN25639_c0_g1;TRINITY_DN25658_c0_g1;TRINITY_DN25658_c0_g2;TRINITY_DN25951_c0_g1;TRI…
GO:0005618	e	cell wall	134/6904	517/58908	2.45e-10	1.19e-06	cellular_component	TRINITY_DN18403_c0_g1;TRINITY_DN18502_c0_g1;TRINITY_DN22108_c0_g1;TRINITY_DN22996_c0_g1;TRINITY_DN22996_c0_g2;TRINITY_DN23252_c0_g1;TRINITY_DN24261_c0_g1;TRINITY_DN24271_c0_g1;TRINITY_DN24421_c0_g1;TRINITY_DN25006_c0_g1;TRINITY_DN25043_c0_g2;TRINITY_DN25169_c0_g1;TRINITY_DN25382_c0_g1;TRINITY_DN25605_c4_g2;TRINITY_DN25639_c0_g1;TRINITY_DN25658_c0_g1;TRINITY_DN25658_c0_g2;TRINITY_DN25951_c0_g1;TRI…
GO:0051704	e	multi-organism process	157/6904	781/58908	2.53e-10	1.23e-06	biological_process	TRINITY_DN11837_c0_g1;TRINITY_DN13372_c0_g1;TRINITY_DN1359_c0_g1;TRINITY_DN17167_c0_g1;TRINITY_DN17299_c0_g1;TRINITY_DN17326_c0_g1;TRINITY_DN17675_c0_g2;TRINITY_DN17894_c0_g1;TRINITY_DN18001_c0_g1;TRINITY_DN18468_c0_g1;TRINITY_DN20342_c0_g1;TRINITY_DN20342_c0_g3;TRINITY_DN20627_c0_g1;TRINITY_DN21575_c0_g1;TRINITY_DN22221_c0_g1;TRINITY_DN22793_c0_g1;TRINITY_DN23343_c0_g1;TRINITY_DN23481_c0_g1;TRIN…
GO:0044391	e	ribosomal subunit	92/6904	376/58908	2.7e-10	1.31e-06	cellular_component	TRINITY_DN11837_c0_g1;TRINITY_DN1359_c0_g1;TRINITY_DN17675_c0_g2;TRINITY_DN18001_c0_g1;TRINITY_DN18468_c0_g1;TRINITY_DN20627_c0_g1;TRINITY_DN21575_c0_g1;TRINITY_DN22793_c0_g1;TRINITY_DN23004_c0_g1;TRINITY_DN23596_c0_g1;TRINITY_DN24253_c0_g1;TRINITY_DN24404_c1_g2;TRINITY_DN24558_c0_g2;TRINITY_DN24696_c0_g1;TRINITY_DN25169_c0_g1;TRINITY_DN25203_c0_g1;TRINITY_DN25356_c0_g1;TRINITY_DN25382_c0_g1;TRIN…
GO:0005992	e	trehalose biosynthetic process	15/6904	21/58908	2.89e-10	1.41e-06	biological_process	TRINITY_DN29303_c3_g1;TRINITY_DN29303_c3_g2;TRINITY_DN29401_c0_g1;TRINITY_DN32894_c2_g2;TRINITY_DN33900_c0_g1;TRINITY_DN34349_c0_g1;TRINITY_DN34367_c0_g2;TRINITY_DN34367_c0_g3;TRINITY_DN34831_c1_g1;TRINITY_DN35176_c2_g2;TRINITY_DN35506_c0_g1;TRINITY_DN35506_c0_g2;TRINITY_DN37613_c0_g1;TRINITY_DN38126_c2_g1;TRINITY_DN38126_c2_g2
GO:1901700	e	response to oxygen-containing compound	167/6904	859/58908	2.98e-10	1.45e-06	biological_process	TRINITY_DN17242_c0_g1;TRINITY_DN17326_c0_g1;TRINITY_DN17354_c0_g2;TRINITY_DN23586_c0_g1;TRINITY_DN23650_c0_g1;TRINITY_DN23744_c0_g1;TRINITY_DN24119_c0_g1;TRINITY_DN24565_c0_g1;TRINITY_DN24695_c0_g2;TRINITY_DN24787_c1_g1;TRINITY_DN24876_c0_g1;TRINITY_DN24911_c0_g2;TRINITY_DN25156_c0_g1;TRINITY_DN25232_c0_g1;TRINITY_DN25319_c0_g1;TRINITY_DN25519_c0_g1;TRINITY_DN25584_c1_g1;TRINITY_DN25584_c3_g1;TRI…
GO:0044723	e	single-organism carbohydrate metabolic process	168/6904	815/58908	2.98e-10	1.45e-06	biological_process	TRINITY_DN13184_c0_g1;TRINITY_DN1679_c0_g1;TRINITY_DN18502_c0_g1;TRINITY_DN21181_c0_g1;TRINITY_DN22010_c0_g1;TRINITY_DN23771_c0_g1;TRINITY_DN23826_c0_g1;TRINITY_DN23993_c0_g1;TRINITY_DN24986_c0_g1;TRINITY_DN25043_c0_g2;TRINITY_DN25067_c0_g1;TRINITY_DN25206_c0_g3;TRINITY_DN25218_c0_g1;TRINITY_DN25218_c0_g2;TRINITY_DN25260_c0_g2;TRINITY_DN25298_c0_g1;TRINITY_DN25313_c1_g1;TRINITY_DN25501_c0_g1;TRIN…
GO:0005975	e	carbohydrate metabolic process	243/6904	1201/58908	3.19e-10	1.56e-06	biological_process	TRINITY_DN13184_c0_g1;TRINITY_DN1679_c0_g1;TRINITY_DN18502_c0_g1;TRINITY_DN20153_c0_g2;TRINITY_DN20968_c0_g1;TRINITY_DN20995_c0_g1;TRINITY_DN21181_c0_g1;TRINITY_DN21313_c0_g2;TRINITY_DN22010_c0_g1;TRINITY_DN22640_c0_g1;TRINITY_DN23098_c0_g1;TRINITY_DN23771_c0_g1;TRINITY_DN23826_c0_g1;TRINITY_DN23993_c0_g1;TRINITY_DN24986_c0_g1;TRINITY_DN24994_c0_g1;TRINITY_DN25043_c0_g2;TRINITY_DN25067_c0_g1;TRIN…
GO:0022625	e	cytosolic large ribosomal subunit	49/6904	164/58908	3.49e-10	1.7e-06	cellular_component	TRINITY_DN1359_c0_g1;TRINITY_DN18001_c0_g1;TRINITY_DN18468_c0_g1;TRINITY_DN20627_c0_g1;TRINITY_DN21575_c0_g1;TRINITY_DN23596_c0_g1;TRINITY_DN24404_c1_g2;TRINITY_DN24696_c0_g1;TRINITY_DN25203_c0_g1;TRINITY_DN25356_c0_g1;TRINITY_DN25647_c0_g2;TRINITY_DN25974_c3_g2;TRINITY_DN26003_c0_g2;TRINITY_DN26106_c0_g1;TRINITY_DN26106_c0_g2;TRINITY_DN26128_c3_g1;TRINITY_DN26326_c0_g3;TRINITY_DN26650_c3_g1;TRIN…
GO:0004674	e	protein serine/threonine kinase activity	306/6904	1738/58908	3.61e-10	1.76e-06	molecular_function	TRINITY_DN1235_c0_g1;TRINITY_DN13012_c0_g1;TRINITY_DN17702_c0_g2;TRINITY_DN18384_c0_g1;TRINITY_DN20072_c0_g2;TRINITY_DN20313_c0_g1;TRINITY_DN22647_c0_g1;TRINITY_DN22951_c0_g2;TRINITY_DN23378_c0_g1;TRINITY_DN23820_c0_g1;TRINITY_DN23820_c0_g2;TRINITY_DN23910_c0_g1;TRINITY_DN24233_c0_g1;TRINITY_DN24408_c0_g1;TRINITY_DN24470_c0_g1;TRINITY_DN24911_c0_g2;TRINITY_DN25216_c1_g3;TRINITY_DN25319_c0_g1;TRIN…
GO:0009069	e	serine family amino acid metabolic process	324/6904	1895/58908	3.71e-10	1.81e-06	biological_process	TRINITY_DN1235_c0_g1;TRINITY_DN13012_c0_g1;TRINITY_DN17702_c0_g2;TRINITY_DN18384_c0_g1;TRINITY_DN20072_c0_g2;TRINITY_DN20313_c0_g1;TRINITY_DN22647_c0_g1;TRINITY_DN22951_c0_g2;TRINITY_DN23378_c0_g1;TRINITY_DN23820_c0_g1;TRINITY_DN23820_c0_g2;TRINITY_DN23910_c0_g1;TRINITY_DN24233_c0_g1;TRINITY_DN24408_c0_g1;TRINITY_DN24470_c0_g1;TRINITY_DN24884_c0_g1;TRINITY_DN24911_c0_g2;TRINITY_DN25216_c1_g3;TRIN…
GO:0042221	e	response to chemical	275/6904	1572/58908	3.75e-10	1.83e-06	biological_process	TRINITY_DN15062_c0_g2;TRINITY_DN17242_c0_g1;TRINITY_DN17326_c0_g1;TRINITY_DN17354_c0_g2;TRINITY_DN17894_c0_g1;TRINITY_DN23481_c0_g1;TRINITY_DN23586_c0_g1;TRINITY_DN23650_c0_g1;TRINITY_DN23744_c0_g1;TRINITY_DN23961_c0_g1;TRINITY_DN24119_c0_g1;TRINITY_DN24565_c0_g1;TRINITY_DN24695_c0_g2;TRINITY_DN24787_c1_g1;TRINITY_DN24876_c0_g1;TRINITY_DN24884_c0_g1;TRINITY_DN24911_c0_g2;TRINITY_DN25006_c0_g1;TRI…
GO:0006355	e	regulation of transcription, DNA-templated	421/6904	2281/58908	3.86e-10	1.88e-06	biological_process	TRINITY_DN11837_c0_g1;TRINITY_DN17299_c0_g1;TRINITY_DN17326_c0_g1;TRINITY_DN17354_c0_g2;TRINITY_DN20241_c0_g1;TRINITY_DN22588_c0_g1;TRINITY_DN23470_c0_g1;TRINITY_DN23481_c0_g1;TRINITY_DN23744_c0_g1;TRINITY_DN23824_c0_g1;TRINITY_DN23996_c0_g1;TRINITY_DN24119_c0_g1;TRINITY_DN24440_c0_g1;TRINITY_DN24692_c1_g1;TRINITY_DN24734_c0_g1;TRINITY_DN24787_c1_g1;TRINITY_DN24787_c1_g2;TRINITY_DN24830_c0_g1;TRI…
GO:0071669	e	plant-type cell wall organization or biogenesis	37/6904	106/58908	3.97e-10	1.94e-06	biological_process	TRINITY_DN22108_c0_g1;TRINITY_DN24261_c0_g1;TRINITY_DN25260_c0_g2;TRINITY_DN26411_c0_g1;TRINITY_DN26787_c0_g1;TRINITY_DN27166_c0_g1;TRINITY_DN28125_c0_g1;TRINITY_DN28125_c0_g2;TRINITY_DN28624_c2_g1;TRINITY_DN28935_c0_g1;TRINITY_DN28965_c2_g1;TRINITY_DN29879_c0_g1;TRINITY_DN30911_c0_g2;TRINITY_DN30911_c0_g3;TRINITY_DN31719_c0_g2;TRINITY_DN32324_c0_g1;TRINITY_DN32324_c0_g3;TRINITY_DN33292_c0_g3;TRI…
GO:0043207	e	response to external biotic stimulus	128/6904	614/58908	4.06e-10	1.98e-06	biological_process	TRINITY_DN13372_c0_g1;TRINITY_DN17167_c0_g1;TRINITY_DN17675_c0_g2;TRINITY_DN17894_c0_g1;TRINITY_DN20342_c0_g1;TRINITY_DN23343_c0_g1;TRINITY_DN23481_c0_g1;TRINITY_DN24270_c0_g1;TRINITY_DN24300_c0_g1;TRINITY_DN24911_c0_g2;TRINITY_DN25153_c2_g1;TRINITY_DN25156_c0_g1;TRINITY_DN25203_c0_g1;TRINITY_DN25213_c0_g1;TRINITY_DN25491_c3_g1;TRINITY_DN25492_c0_g1;TRINITY_DN25557_c0_g1;TRINITY_DN25605_c0_g1;TRI…
GO:0005886	e	plasma membrane	281/6904	1649/58908	4.44e-10	2.16e-06	cellular_component	TRINITY_DN10732_c0_g1;TRINITY_DN15062_c0_g2;TRINITY_DN17188_c0_g3;TRINITY_DN17326_c0_g1;TRINITY_DN18403_c0_g1;TRINITY_DN20902_c0_g1;TRINITY_DN21852_c0_g1;TRINITY_DN22108_c0_g1;TRINITY_DN22595_c0_g1;TRINITY_DN22793_c0_g1;TRINITY_DN22900_c0_g1;TRINITY_DN23452_c0_g1;TRINITY_DN23596_c0_g1;TRINITY_DN23871_c1_g1;TRINITY_DN24504_c0_g4;TRINITY_DN24569_c1_g1;TRINITY_DN24573_c0_g1;TRINITY_DN24586_c0_g1;TRI…
GO:0006468	e	protein phosphorylation	359/6904	2100/58908	4.44e-10	2.16e-06	biological_process	TRINITY_DN1235_c0_g1;TRINITY_DN13012_c0_g1;TRINITY_DN17702_c0_g2;TRINITY_DN18384_c0_g1;TRINITY_DN20072_c0_g2;TRINITY_DN20313_c0_g1;TRINITY_DN22647_c0_g1;TRINITY_DN22951_c0_g2;TRINITY_DN23343_c0_g1;TRINITY_DN23378_c0_g1;TRINITY_DN23820_c0_g1;TRINITY_DN23820_c0_g2;TRINITY_DN23910_c0_g1;TRINITY_DN24233_c0_g1;TRINITY_DN24374_c0_g2;TRINITY_DN24408_c0_g1;TRINITY_DN24470_c0_g1;TRINITY_DN24913_c0_g3;TRIN…
GO:0016773	e	phosphotransferase activity, alcohol group as acceptor	418/6904	2532/58908	4.44e-10	2.16e-06	molecular_function	TRINITY_DN1235_c0_g1;TRINITY_DN13012_c0_g1;TRINITY_DN17702_c0_g2;TRINITY_DN18384_c0_g1;TRINITY_DN20072_c0_g2;TRINITY_DN20313_c0_g1;TRINITY_DN22368_c0_g1;TRINITY_DN22647_c0_g1;TRINITY_DN22951_c0_g2;TRINITY_DN23378_c0_g1;TRINITY_DN23530_c0_g1;TRINITY_DN23820_c0_g1;TRINITY_DN23820_c0_g2;TRINITY_DN23910_c0_g1;TRINITY_DN24233_c0_g1;TRINITY_DN24374_c0_g2;TRINITY_DN24408_c0_g1;TRINITY_DN24470_c0_g1;TRIN…
GO:0008194	e	UDP-glycosyltransferase activity	57/6904	204/58908	4.86e-10	2.37e-06	molecular_function	TRINITY_DN21313_c0_g2;TRINITY_DN25260_c0_g2;TRINITY_DN26319_c0_g1;TRINITY_DN26411_c0_g1;TRINITY_DN27329_c1_g1;TRINITY_DN27594_c0_g2;TRINITY_DN28125_c0_g1;TRINITY_DN28125_c0_g2;TRINITY_DN28730_c0_g1;TRINITY_DN28785_c0_g2;TRINITY_DN28965_c2_g1;TRINITY_DN28975_c1_g1;TRINITY_DN29401_c0_g1;TRINITY_DN29609_c1_g1;TRINITY_DN29879_c0_g1;TRINITY_DN30911_c0_g2;TRINITY_DN30911_c0_g3;TRINITY_DN31787_c1_g1;TRI…
GO:0016491	e	oxidoreductase activity	374/6904	1922/58908	4.89e-10	2.38e-06	molecular_function	TRINITY_DN10597_c0_g2;TRINITY_DN11534_c0_g1;TRINITY_DN14705_c0_g1;TRINITY_DN15586_c0_g1;TRINITY_DN1679_c0_g1;TRINITY_DN17242_c0_g1;TRINITY_DN20279_c0_g1;TRINITY_DN20309_c0_g1;TRINITY_DN20544_c0_g1;TRINITY_DN20655_c0_g1;TRINITY_DN21212_c0_g1;TRINITY_DN21556_c0_g1;TRINITY_DN21726_c0_g1;TRINITY_DN22064_c0_g1;TRINITY_DN22135_c0_g1;TRINITY_DN22623_c0_g1;TRINITY_DN22895_c0_g1;TRINITY_DN23150_c0_g1;TRIN…
GO:0009506	e	plasmodesma	172/6904	911/58908	4.92e-10	2.4e-06	cellular_component	TRINITY_DN18403_c0_g1;TRINITY_DN21852_c0_g1;TRINITY_DN22996_c0_g1;TRINITY_DN22996_c0_g2;TRINITY_DN23252_c0_g1;TRINITY_DN23343_c0_g1;TRINITY_DN23409_c0_g1;TRINITY_DN23993_c0_g1;TRINITY_DN24261_c0_g1;TRINITY_DN24405_c0_g1;TRINITY_DN24569_c1_g1;TRINITY_DN24696_c0_g1;TRINITY_DN24913_c0_g1;TRINITY_DN25006_c0_g1;TRINITY_DN25156_c0_g1;TRINITY_DN25203_c0_g1;TRINITY_DN25356_c0_g1;TRINITY_DN25382_c0_g1;TRI…
GO:0031224	e	intrinsic component of membrane	421/6904	2600/58908	4.94e-10	2.4e-06	cellular_component	TRINITY_DN14705_c0_g1;TRINITY_DN17175_c0_g3;TRINITY_DN17326_c0_g1;TRINITY_DN20072_c0_g2;TRINITY_DN20277_c0_g1;TRINITY_DN20902_c0_g1;TRINITY_DN21852_c0_g1;TRINITY_DN22064_c0_g1;TRINITY_DN22135_c0_g1;TRINITY_DN22623_c0_g1;TRINITY_DN22900_c0_g1;TRINITY_DN22951_c0_g2;TRINITY_DN23017_c0_g1;TRINITY_DN23171_c0_g3;TRINITY_DN23171_c0_g4;TRINITY_DN23530_c0_g1;TRINITY_DN23651_c0_g1;TRINITY_DN23651_c0_g2;TRI…
GO:0051707	e	response to other organism	123/6904	594/58908	4.95e-10	2.41e-06	biological_process	TRINITY_DN13372_c0_g1;TRINITY_DN17167_c0_g1;TRINITY_DN17675_c0_g2;TRINITY_DN17894_c0_g1;TRINITY_DN20342_c0_g1;TRINITY_DN23343_c0_g1;TRINITY_DN23481_c0_g1;TRINITY_DN24270_c0_g1;TRINITY_DN24300_c0_g1;TRINITY_DN24911_c0_g2;TRINITY_DN25153_c2_g1;TRINITY_DN25156_c0_g1;TRINITY_DN25203_c0_g1;TRINITY_DN25213_c0_g1;TRINITY_DN25491_c3_g1;TRINITY_DN25557_c0_g1;TRINITY_DN25605_c0_g1;TRINITY_DN25605_c4_g2;TRI…
GO:0055114	e	oxidation-reduction process	366/6904	1857/58908	5.06e-10	2.47e-06	biological_process	TRINITY_DN11534_c0_g1;TRINITY_DN14705_c0_g1;TRINITY_DN15586_c0_g1;TRINITY_DN1679_c0_g1;TRINITY_DN17242_c0_g1;TRINITY_DN17326_c0_g1;TRINITY_DN20309_c0_g1;TRINITY_DN20544_c0_g1;TRINITY_DN20655_c0_g1;TRINITY_DN21212_c0_g1;TRINITY_DN21556_c0_g1;TRINITY_DN21726_c0_g1;TRINITY_DN22064_c0_g1;TRINITY_DN22135_c0_g1;TRINITY_DN22623_c0_g1;TRINITY_DN22895_c0_g1;TRINITY_DN23150_c0_g1;TRINITY_DN23208_c0_g2;TRIN…
GO:0016310	e	phosphorylation	462/6904	2860/58908	5.22e-10	2.54e-06	biological_process	TRINITY_DN1235_c0_g1;TRINITY_DN13012_c0_g1;TRINITY_DN13184_c0_g1;TRINITY_DN1679_c0_g1;TRINITY_DN16900_c0_g1;TRINITY_DN17702_c0_g2;TRINITY_DN18384_c0_g1;TRINITY_DN20072_c0_g2;TRINITY_DN20313_c0_g1;TRINITY_DN21181_c0_g1;TRINITY_DN22368_c0_g1;TRINITY_DN22647_c0_g1;TRINITY_DN22747_c0_g1;TRINITY_DN22951_c0_g2;TRINITY_DN23343_c0_g1;TRINITY_DN23378_c0_g1;TRINITY_DN23434_c0_g1;TRINITY_DN23530_c0_g1;TRINI…
GO:0043436	e	oxoacid metabolic process	523/6904	3379/58908	5.31e-10	2.59e-06	biological_process	TRINITY_DN10597_c0_g2;TRINITY_DN1235_c0_g1;TRINITY_DN13012_c0_g1;TRINITY_DN13184_c0_g1;TRINITY_DN14327_c0_g1;TRINITY_DN1679_c0_g1;TRINITY_DN17242_c0_g1;TRINITY_DN17702_c0_g2;TRINITY_DN17894_c0_g1;TRINITY_DN18384_c0_g1;TRINITY_DN18836_c0_g1;TRINITY_DN20072_c0_g2;TRINITY_DN20313_c0_g1;TRINITY_DN20651_c0_g1;TRINITY_DN21181_c0_g1;TRINITY_DN22064_c0_g1;TRINITY_DN22094_c0_g1;TRINITY_DN22647_c0_g1;TRINI…
GO:0016301	e	kinase activity	460/6904	2778/58908	5.37e-10	2.62e-06	molecular_function	TRINITY_DN1235_c0_g1;TRINITY_DN13012_c0_g1;TRINITY_DN16900_c0_g1;TRINITY_DN17702_c0_g2;TRINITY_DN18384_c0_g1;TRINITY_DN20072_c0_g2;TRINITY_DN20287_c0_g2;TRINITY_DN20313_c0_g1;TRINITY_DN22368_c0_g1;TRINITY_DN22368_c0_g3;TRINITY_DN22647_c0_g1;TRINITY_DN22951_c0_g2;TRINITY_DN23378_c0_g1;TRINITY_DN23530_c0_g1;TRINITY_DN23759_c0_g1;TRINITY_DN23820_c0_g1;TRINITY_DN23820_c0_g2;TRINITY_DN23910_c0_g1;TRIN…
GO:0010033	e	response to organic substance	167/6904	870/58908	5.38e-10	2.62e-06	biological_process	TRINITY_DN15062_c0_g2;TRINITY_DN17242_c0_g1;TRINITY_DN17326_c0_g1;TRINITY_DN17354_c0_g2;TRINITY_DN17894_c0_g1;TRINITY_DN23586_c0_g1;TRINITY_DN23650_c0_g1;TRINITY_DN23961_c0_g1;TRINITY_DN24119_c0_g1;TRINITY_DN24787_c1_g1;TRINITY_DN24876_c0_g1;TRINITY_DN24911_c0_g2;TRINITY_DN25232_c0_g1;TRINITY_DN25319_c0_g1;TRINITY_DN25492_c0_g1;TRINITY_DN25538_c0_g2;TRINITY_DN25584_c1_g1;TRINITY_DN25584_c3_g1;TRI…
GO:0006082	e	organic acid metabolic process	523/6904	3381/58908	5.4e-10	2.63e-06	biological_process	TRINITY_DN10597_c0_g2;TRINITY_DN1235_c0_g1;TRINITY_DN13012_c0_g1;TRINITY_DN13184_c0_g1;TRINITY_DN14327_c0_g1;TRINITY_DN1679_c0_g1;TRINITY_DN17242_c0_g1;TRINITY_DN17702_c0_g2;TRINITY_DN17894_c0_g1;TRINITY_DN18384_c0_g1;TRINITY_DN18836_c0_g1;TRINITY_DN20072_c0_g2;TRINITY_DN20313_c0_g1;TRINITY_DN20651_c0_g1;TRINITY_DN21181_c0_g1;TRINITY_DN22064_c0_g1;TRINITY_DN22094_c0_g1;TRINITY_DN22647_c0_g1;TRINI…
GO:0004672	e	protein kinase activity	390/6904	2271/58908	5.45e-10	2.65e-06	molecular_function	TRINITY_DN1235_c0_g1;TRINITY_DN13012_c0_g1;TRINITY_DN17702_c0_g2;TRINITY_DN18384_c0_g1;TRINITY_DN20072_c0_g2;TRINITY_DN20313_c0_g1;TRINITY_DN22368_c0_g1;TRINITY_DN22647_c0_g1;TRINITY_DN22951_c0_g2;TRINITY_DN23378_c0_g1;TRINITY_DN23820_c0_g1;TRINITY_DN23820_c0_g2;TRINITY_DN23910_c0_g1;TRINITY_DN24233_c0_g1;TRINITY_DN24374_c0_g2;TRINITY_DN24408_c0_g1;TRINITY_DN24470_c0_g1;TRINITY_DN24528_c0_g1;TRIN…
GO:0006793	e	phosphorus metabolic process	603/6904	3787/58908	5.67e-10	2.76e-06	biological_process	TRINITY_DN1235_c0_g1;TRINITY_DN13012_c0_g1;TRINITY_DN13184_c0_g1;TRINITY_DN1679_c0_g1;TRINITY_DN16900_c0_g1;TRINITY_DN17702_c0_g2;TRINITY_DN18384_c0_g1;TRINITY_DN20072_c0_g2;TRINITY_DN20127_c0_g1;TRINITY_DN20313_c0_g1;TRINITY_DN21181_c0_g1;TRINITY_DN22368_c0_g1;TRINITY_DN22647_c0_g1;TRINITY_DN22687_c0_g1;TRINITY_DN22747_c0_g1;TRINITY_DN22951_c0_g2;TRINITY_DN23171_c0_g3;TRINITY_DN23171_c0_g4;TRINI…
GO:0006796	e	phosphate-containing compound metabolic process	562/6904	3690/58908	5.79e-10	2.82e-06	biological_process	TRINITY_DN1235_c0_g1;TRINITY_DN13012_c0_g1;TRINITY_DN13184_c0_g1;TRINITY_DN1679_c0_g1;TRINITY_DN16900_c0_g1;TRINITY_DN17702_c0_g2;TRINITY_DN18384_c0_g1;TRINITY_DN20072_c0_g2;TRINITY_DN20127_c0_g1;TRINITY_DN20313_c0_g1;TRINITY_DN21181_c0_g1;TRINITY_DN22368_c0_g1;TRINITY_DN22647_c0_g1;TRINITY_DN22687_c0_g1;TRINITY_DN22747_c0_g1;TRINITY_DN22951_c0_g2;TRINITY_DN23171_c0_g3;TRINITY_DN23171_c0_g4;TRINI…
GO:0016021	e	integral component of membrane	406/6904	2543/58908	5.96e-10	2.9e-06	cellular_component	TRINITY_DN14705_c0_g1;TRINITY_DN17175_c0_g3;TRINITY_DN20072_c0_g2;TRINITY_DN20277_c0_g1;TRINITY_DN20902_c0_g1;TRINITY_DN21852_c0_g1;TRINITY_DN22064_c0_g1;TRINITY_DN22135_c0_g1;TRINITY_DN22623_c0_g1;TRINITY_DN22900_c0_g1;TRINITY_DN22951_c0_g2;TRINITY_DN23017_c0_g1;TRINITY_DN23171_c0_g3;TRINITY_DN23171_c0_g4;TRINITY_DN23530_c0_g1;TRINITY_DN23651_c0_g1;TRINITY_DN23651_c0_g2;TRINITY_DN23651_c0_g3;TRI…
GO:0050896	e	response to stimulus	636/6904	4116/58908	6.02e-10	2.93e-06	biological_process	TRINITY_DN11837_c0_g1;TRINITY_DN13372_c0_g1;TRINITY_DN15062_c0_g2;TRINITY_DN15461_c0_g1;TRINITY_DN17167_c0_g1;TRINITY_DN17188_c0_g3;TRINITY_DN17242_c0_g1;TRINITY_DN17326_c0_g1;TRINITY_DN17354_c0_g2;TRINITY_DN17675_c0_g2;TRINITY_DN17894_c0_g1;TRINITY_DN20127_c0_g1;TRINITY_DN20342_c0_g1;TRINITY_DN20728_c0_g1;TRINITY_DN22296_c0_g1;TRINITY_DN22908_c0_g1;TRINITY_DN22915_c0_g1;TRINITY_DN23183_c0_g1;TRI…
GO:0019752	e	carboxylic acid metabolic process	513/6904	3338/58908	6.04e-10	2.94e-06	biological_process	TRINITY_DN10597_c0_g2;TRINITY_DN1235_c0_g1;TRINITY_DN13012_c0_g1;TRINITY_DN13184_c0_g1;TRINITY_DN14327_c0_g1;TRINITY_DN1679_c0_g1;TRINITY_DN17242_c0_g1;TRINITY_DN17702_c0_g2;TRINITY_DN17894_c0_g1;TRINITY_DN18384_c0_g1;TRINITY_DN18836_c0_g1;TRINITY_DN20072_c0_g2;TRINITY_DN20313_c0_g1;TRINITY_DN20651_c0_g1;TRINITY_DN21181_c0_g1;TRINITY_DN22064_c0_g1;TRINITY_DN22094_c0_g1;TRINITY_DN22647_c0_g1;TRINI…
GO:0044281	e	small molecule metabolic process	647/6904	4309/58908	6.28e-10	3.06e-06	biological_process	TRINITY_DN10597_c0_g2;TRINITY_DN1235_c0_g1;TRINITY_DN13012_c0_g1;TRINITY_DN13184_c0_g1;TRINITY_DN14327_c0_g1;TRINITY_DN14705_c0_g1;TRINITY_DN1679_c0_g1;TRINITY_DN16900_c0_g1;TRINITY_DN17242_c0_g1;TRINITY_DN17326_c0_g1;TRINITY_DN17702_c0_g2;TRINITY_DN17894_c0_g1;TRINITY_DN18384_c0_g1;TRINITY_DN18836_c0_g1;TRINITY_DN20072_c0_g2;TRINITY_DN20127_c0_g1;TRINITY_DN20313_c0_g1;TRINITY_DN20651_c0_g1;TRINI…
GO:0044763	e	single-organism cellular process	1049/6904	7012/58908	7.43e-10	3.62e-06	biological_process	TRINITY_DN10597_c0_g2;TRINITY_DN11153_c0_g2;TRINITY_DN11837_c0_g1;TRINITY_DN1235_c0_g1;TRINITY_DN13012_c0_g1;TRINITY_DN13184_c0_g1;TRINITY_DN1359_c0_g1;TRINITY_DN14216_c0_g1;TRINITY_DN14327_c0_g1;TRINITY_DN14705_c0_g1;TRINITY_DN15062_c0_g2;TRINITY_DN1679_c0_g1;TRINITY_DN16900_c0_g1;TRINITY_DN17167_c0_g1;TRINITY_DN17188_c0_g3;TRINITY_DN17242_c0_g1;TRINITY_DN17326_c0_g1;TRINITY_DN17354_c0_g2;TRINIT…
GO:0044710	e	single-organism metabolic process	1139/6904	6770/58908	7.73e-10	3.77e-06	biological_process	TRINITY_DN10597_c0_g2;TRINITY_DN11153_c0_g2;TRINITY_DN11534_c0_g1;TRINITY_DN1235_c0_g1;TRINITY_DN13012_c0_g1;TRINITY_DN13184_c0_g1;TRINITY_DN14071_c0_g1;TRINITY_DN14216_c0_g1;TRINITY_DN14327_c0_g1;TRINITY_DN14705_c0_g1;TRINITY_DN15586_c0_g1;TRINITY_DN1679_c0_g1;TRINITY_DN16900_c0_g1;TRINITY_DN17242_c0_g1;TRINITY_DN17326_c0_g1;TRINITY_DN17354_c0_g2;TRINITY_DN17702_c0_g2;TRINITY_DN17894_c0_g1;TRINI…
GO:0016740	e	transferase activity	926/6904	6091/58908	7.81e-10	3.8e-06	molecular_function	TRINITY_DN11153_c0_g2;TRINITY_DN1235_c0_g1;TRINITY_DN13012_c0_g1;TRINITY_DN14071_c0_g1;TRINITY_DN15415_c0_g1;TRINITY_DN1667_c0_g1;TRINITY_DN16900_c0_g1;TRINITY_DN17354_c0_g2;TRINITY_DN17516_c0_g1;TRINITY_DN17702_c0_g2;TRINITY_DN17894_c0_g1;TRINITY_DN18384_c0_g1;TRINITY_DN20072_c0_g2;TRINITY_DN20127_c0_g1;TRINITY_DN20153_c0_g2;TRINITY_DN20287_c0_g2;TRINITY_DN20313_c0_g1;TRINITY_DN20651_c0_g1;TRINI…
GO:1903506	e	regulation of nucleic acid-templated transcription	276/6904	1635/58908	7.97e-10	3.88e-06	biological_process	TRINITY_DN11837_c0_g1;TRINITY_DN17299_c0_g1;TRINITY_DN17326_c0_g1;TRINITY_DN17354_c0_g2;TRINITY_DN20241_c0_g1;TRINITY_DN22588_c0_g1;TRINITY_DN23470_c0_g1;TRINITY_DN23481_c0_g1;TRINITY_DN23744_c0_g1;TRINITY_DN23824_c0_g1;TRINITY_DN23996_c0_g1;TRINITY_DN24119_c0_g1;TRINITY_DN24440_c0_g1;TRINITY_DN24692_c1_g1;TRINITY_DN24734_c0_g1;TRINITY_DN24787_c1_g1;TRINITY_DN24787_c1_g2;TRINITY_DN24830_c0_g1;TRI…
GO:2001141	e	regulation of RNA biosynthetic process	276/6904	1635/58908	7.97e-10	3.88e-06	biological_process	TRINITY_DN11837_c0_g1;TRINITY_DN17299_c0_g1;TRINITY_DN17326_c0_g1;TRINITY_DN17354_c0_g2;TRINITY_DN20241_c0_g1;TRINITY_DN22588_c0_g1;TRINITY_DN23470_c0_g1;TRINITY_DN23481_c0_g1;TRINITY_DN23744_c0_g1;TRINITY_DN23824_c0_g1;TRINITY_DN23996_c0_g1;TRINITY_DN24119_c0_g1;TRINITY_DN24440_c0_g1;TRINITY_DN24692_c1_g1;TRINITY_DN24734_c0_g1;TRINITY_DN24787_c1_g1;TRINITY_DN24787_c1_g2;TRINITY_DN24830_c0_g1;TRI…
GO:0022613	e	ribonucleoprotein complex biogenesis	124/6904	609/58908	8.11e-10	3.95e-06	biological_process	TRINITY_DN1359_c0_g1;TRINITY_DN16820_c0_g1;TRINITY_DN17531_c0_g1;TRINITY_DN17675_c0_g2;TRINITY_DN18001_c0_g1;TRINITY_DN18468_c0_g1;TRINITY_DN20627_c0_g1;TRINITY_DN21575_c0_g1;TRINITY_DN22262_c0_g1;TRINITY_DN23004_c0_g1;TRINITY_DN23596_c0_g1;TRINITY_DN23650_c0_g1;TRINITY_DN24022_c0_g1;TRINITY_DN24253_c0_g1;TRINITY_DN24363_c0_g1;TRINITY_DN24402_c0_g1;TRINITY_DN24404_c1_g2;TRINITY_DN24558_c0_g2;TRIN…
GO:0016020	e	membrane	593/6904	3974/58908	8.33e-10	4.06e-06	cellular_component	TRINITY_DN10732_c0_g1;TRINITY_DN11837_c0_g1;TRINITY_DN13372_c0_g1;TRINITY_DN1359_c0_g1;TRINITY_DN14327_c0_g1;TRINITY_DN14705_c0_g1;TRINITY_DN15062_c0_g2;TRINITY_DN15222_c0_g1;TRINITY_DN17188_c0_g3;TRINITY_DN17191_c0_g1;TRINITY_DN17326_c0_g1;TRINITY_DN17354_c0_g2;TRINITY_DN17675_c0_g2;TRINITY_DN18001_c0_g1;TRINITY_DN18403_c0_g1;TRINITY_DN18468_c0_g1;TRINITY_DN18836_c0_g1;TRINITY_DN20317_c0_g1;TRIN…
GO:0006950	e	response to stress	451/6904	2903/58908	8.34e-10	4.06e-06	biological_process	TRINITY_DN15062_c0_g2;TRINITY_DN15461_c0_g1;TRINITY_DN17188_c0_g3;TRINITY_DN17354_c0_g2;TRINITY_DN17894_c0_g1;TRINITY_DN20127_c0_g1;TRINITY_DN20728_c0_g1;TRINITY_DN22908_c0_g1;TRINITY_DN22915_c0_g1;TRINITY_DN23183_c0_g1;TRINITY_DN23342_c0_g1;TRINITY_DN23343_c0_g1;TRINITY_DN23481_c0_g1;TRINITY_DN23596_c0_g1;TRINITY_DN23744_c0_g1;TRINITY_DN24119_c0_g1;TRINITY_DN24270_c0_g1;TRINITY_DN24300_c0_g1;TRI…
GO:0005911	e	cell-cell junction	174/6904	938/58908	8.79e-10	4.28e-06	cellular_component	TRINITY_DN18403_c0_g1;TRINITY_DN21852_c0_g1;TRINITY_DN22996_c0_g1;TRINITY_DN22996_c0_g2;TRINITY_DN23252_c0_g1;TRINITY_DN23343_c0_g1;TRINITY_DN23409_c0_g1;TRINITY_DN23993_c0_g1;TRINITY_DN24261_c0_g1;TRINITY_DN24405_c0_g1;TRINITY_DN24569_c1_g1;TRINITY_DN24696_c0_g1;TRINITY_DN24913_c0_g1;TRINITY_DN25006_c0_g1;TRINITY_DN25156_c0_g1;TRINITY_DN25203_c0_g1;TRINITY_DN25356_c0_g1;TRINITY_DN25382_c0_g1;TRI…
GO:0044711	e	single-organism biosynthetic process	308/6904	1864/58908	8.82e-10	4.3e-06	biological_process	TRINITY_DN13184_c0_g1;TRINITY_DN14705_c0_g1;TRINITY_DN1679_c0_g1;TRINITY_DN16900_c0_g1;TRINITY_DN17242_c0_g1;TRINITY_DN17894_c0_g1;TRINITY_DN20127_c0_g1;TRINITY_DN21084_c0_g1;TRINITY_DN21181_c0_g1;TRINITY_DN22064_c0_g1;TRINITY_DN22094_c0_g1;TRINITY_DN22135_c0_g1;TRINITY_DN23171_c0_g3;TRINITY_DN23171_c0_g4;TRINITY_DN23359_c0_g1;TRINITY_DN23434_c0_g1;TRINITY_DN23481_c0_g1;TRINITY_DN23530_c0_g1;TRIN…
GO:0044699	e	single-organism process	1494/6904	9533/58908	9.05e-10	4.41e-06	biological_process	TRINITY_DN10597_c0_g2;TRINITY_DN11153_c0_g2;TRINITY_DN11534_c0_g1;TRINITY_DN11837_c0_g1;TRINITY_DN1235_c0_g1;TRINITY_DN13012_c0_g1;TRINITY_DN13184_c0_g1;TRINITY_DN13417_c0_g1;TRINITY_DN1359_c0_g1;TRINITY_DN14071_c0_g1;TRINITY_DN14216_c0_g1;TRINITY_DN14327_c0_g1;TRINITY_DN14705_c0_g1;TRINITY_DN15062_c0_g2;TRINITY_DN15211_c0_g2;TRINITY_DN15586_c0_g1;TRINITY_DN1679_c0_g1;TRINITY_DN16900_c0_g1;TRINIT…
GO:0043167	e	ion binding	1322/6904	9412/58908	9.26e-10	4.51e-06	molecular_function	TRINITY_DN11534_c0_g1;TRINITY_DN1235_c0_g1;TRINITY_DN13012_c0_g1;TRINITY_DN14084_c0_g1;TRINITY_DN15062_c0_g2;TRINITY_DN15211_c0_g2;TRINITY_DN15344_c0_g2;TRINITY_DN15391_c0_g2;TRINITY_DN15461_c0_g1;TRINITY_DN15586_c0_g1;TRINITY_DN16900_c0_g1;TRINITY_DN17167_c0_g1;TRINITY_DN17188_c0_g3;TRINITY_DN17242_c0_g1;TRINITY_DN17299_c0_g1;TRINITY_DN17326_c0_g1;TRINITY_DN17354_c0_g2;TRINITY_DN17388_c0_g2;TRIN…
GO:0005576	e	extracellular region	99/6904	451/58908	9.68e-10	4.72e-06	cellular_component	TRINITY_DN20995_c0_g1;TRINITY_DN22221_c0_g1;TRINITY_DN22637_c0_g1;TRINITY_DN22988_c0_g1;TRINITY_DN23417_c0_g1;TRINITY_DN23667_c0_g1;TRINITY_DN23771_c0_g1;TRINITY_DN24014_c1_g1;TRINITY_DN24261_c0_g1;TRINITY_DN24358_c0_g1;TRINITY_DN24421_c0_g1;TRINITY_DN25043_c0_g2;TRINITY_DN25043_c0_g3;TRINITY_DN25218_c0_g1;TRINITY_DN25570_c1_g1;TRINITY_DN25570_c1_g2;TRINITY_DN25601_c0_g3;TRINITY_DN25605_c4_g2;TRI…
GO:0071704	e	organic substance metabolic process	1561/6904	11415/58908	9.86e-10	4.8e-06	biological_process	TRINITY_DN10597_c0_g2;TRINITY_DN11153_c0_g2;TRINITY_DN11534_c0_g1;TRINITY_DN11837_c0_g1;TRINITY_DN1235_c0_g1;TRINITY_DN13012_c0_g1;TRINITY_DN13184_c0_g1;TRINITY_DN1359_c0_g1;TRINITY_DN14071_c0_g1;TRINITY_DN14216_c0_g1;TRINITY_DN14327_c0_g1;TRINITY_DN14705_c0_g1;TRINITY_DN14713_c0_g1;TRINITY_DN1679_c0_g1;TRINITY_DN16820_c0_g1;TRINITY_DN16900_c0_g1;TRINITY_DN17242_c0_g1;TRINITY_DN17299_c0_g1;TRINIT…
GO:0008152	e	metabolic process	2190/6904	14899/58908	1.04e-09	5.08e-06	biological_process	TRINITY_DN10597_c0_g2;TRINITY_DN11153_c0_g2;TRINITY_DN11534_c0_g1;TRINITY_DN11837_c0_g1;TRINITY_DN1235_c0_g1;TRINITY_DN13012_c0_g1;TRINITY_DN13184_c0_g1;TRINITY_DN1359_c0_g1;TRINITY_DN139_c0_g1;TRINITY_DN14071_c0_g1;TRINITY_DN14216_c0_g1;TRINITY_DN14327_c0_g1;TRINITY_DN14705_c0_g1;TRINITY_DN14713_c0_g1;TRINITY_DN15415_c0_g1;TRINITY_DN15586_c0_g1;TRINITY_DN15718_c0_g1;TRINITY_DN16751_c0_g1;TRINITY…
GO:0005488	e	binding	2089/6904	15345/58908	1.04e-09	5.09e-06	molecular_function	TRINITY_DN10597_c0_g2;TRINITY_DN10732_c0_g1;TRINITY_DN11534_c0_g1;TRINITY_DN11837_c0_g1;TRINITY_DN1235_c0_g1;TRINITY_DN13012_c0_g1;TRINITY_DN13184_c0_g1;TRINITY_DN13372_c0_g1;TRINITY_DN1359_c0_g1;TRINITY_DN14084_c0_g1;TRINITY_DN15062_c0_g2;TRINITY_DN15211_c0_g2;TRINITY_DN15344_c0_g2;TRINITY_DN15391_c0_g2;TRINITY_DN15461_c0_g1;TRINITY_DN15586_c0_g1;TRINITY_DN16820_c0_g1;TRINITY_DN16900_c0_g1;TRINI…
GO:0005575	e	cellular_component	2133/6904	15947/58908	1.06e-09	5.17e-06	cellular_component	TRINITY_DN10155_c0_g1;TRINITY_DN10704_c0_g1;TRINITY_DN10732_c0_g1;TRINITY_DN11153_c0_g2;TRINITY_DN11534_c0_g1;TRINITY_DN11837_c0_g1;TRINITY_DN13184_c0_g1;TRINITY_DN13372_c0_g1;TRINITY_DN1359_c0_g1;TRINITY_DN14071_c0_g1;TRINITY_DN14327_c0_g1;TRINITY_DN14705_c0_g1;TRINITY_DN14887_c0_g1;TRINITY_DN15062_c0_g2;TRINITY_DN15211_c0_g2;TRINITY_DN15222_c0_g1;TRINITY_DN15344_c0_g2;TRINITY_DN1679_c0_g1;TRINI…
GO:0005985	e	sucrose metabolic process	74/6904	306/58908	1.08e-09	5.25e-06	biological_process	TRINITY_DN18502_c0_g1;TRINITY_DN22010_c0_g1;TRINITY_DN23771_c0_g1;TRINITY_DN24986_c0_g1;TRINITY_DN25218_c0_g1;TRINITY_DN25218_c0_g2;TRINITY_DN25260_c0_g2;TRINITY_DN25549_c0_g2;TRINITY_DN26319_c0_g1;TRINITY_DN27751_c0_g1;TRINITY_DN28125_c0_g1;TRINITY_DN28125_c0_g2;TRINITY_DN28730_c0_g1;TRINITY_DN29303_c3_g1;TRINITY_DN29303_c3_g2;TRINITY_DN29401_c0_g1;TRINITY_DN29507_c0_g1;TRINITY_DN29609_c1_g1;TRI…
GO:0003824	e	catalytic activity	1977/6904	13453/58908	1.12e-09	5.48e-06	molecular_function	TRINITY_DN10597_c0_g2;TRINITY_DN11153_c0_g2;TRINITY_DN11534_c0_g1;TRINITY_DN1235_c0_g1;TRINITY_DN13012_c0_g1;TRINITY_DN13184_c0_g1;TRINITY_DN139_c0_g1;TRINITY_DN14071_c0_g1;TRINITY_DN14216_c0_g1;TRINITY_DN14705_c0_g1;TRINITY_DN14713_c0_g1;TRINITY_DN15062_c0_g2;TRINITY_DN15415_c0_g1;TRINITY_DN15586_c0_g1;TRINITY_DN15718_c0_g1;TRINITY_DN1667_c0_g1;TRINITY_DN16751_c0_g1;TRINITY_DN1679_c0_g1;TRINITY_…
GO:0009987	e	cellular process	1790/6904	13460/58908	1.13e-09	5.52e-06	biological_process	TRINITY_DN10597_c0_g2;TRINITY_DN11153_c0_g2;TRINITY_DN11837_c0_g1;TRINITY_DN1235_c0_g1;TRINITY_DN13012_c0_g1;TRINITY_DN13184_c0_g1;TRINITY_DN1359_c0_g1;TRINITY_DN14071_c0_g1;TRINITY_DN14216_c0_g1;TRINITY_DN14327_c0_g1;TRINITY_DN14705_c0_g1;TRINITY_DN14713_c0_g1;TRINITY_DN15062_c0_g2;TRINITY_DN15461_c0_g1;TRINITY_DN1679_c0_g1;TRINITY_DN16820_c0_g1;TRINITY_DN16900_c0_g1;TRINITY_DN17167_c0_g1;TRINIT…
GO:0044237	e	cellular metabolic process	1465/6904	10843/58908	1.16e-09	5.66e-06	biological_process	TRINITY_DN10597_c0_g2;TRINITY_DN11153_c0_g2;TRINITY_DN11837_c0_g1;TRINITY_DN1235_c0_g1;TRINITY_DN13012_c0_g1;TRINITY_DN13184_c0_g1;TRINITY_DN1359_c0_g1;TRINITY_DN14071_c0_g1;TRINITY_DN14216_c0_g1;TRINITY_DN14327_c0_g1;TRINITY_DN14705_c0_g1;TRINITY_DN14713_c0_g1;TRINITY_DN1679_c0_g1;TRINITY_DN16820_c0_g1;TRINITY_DN16900_c0_g1;TRINITY_DN17242_c0_g1;TRINITY_DN17299_c0_g1;TRINITY_DN17326_c0_g1;TRINIT…
GO:0071554	e	cell wall organization or biogenesis	47/6904	159/58908	1.17e-09	5.69e-06	biological_process	TRINITY_DN18502_c0_g1;TRINITY_DN22108_c0_g1;TRINITY_DN24261_c0_g1;TRINITY_DN25156_c0_g1;TRINITY_DN25260_c0_g2;TRINITY_DN26034_c0_g2;TRINITY_DN26411_c0_g1;TRINITY_DN26787_c0_g1;TRINITY_DN27166_c0_g1;TRINITY_DN28056_c0_g1;TRINITY_DN28125_c0_g1;TRINITY_DN28125_c0_g2;TRINITY_DN28624_c2_g1;TRINITY_DN28935_c0_g1;TRINITY_DN28965_c2_g1;TRINITY_DN29879_c0_g1;TRINITY_DN29912_c0_g1;TRINITY_DN30911_c0_g2;TRI…
GO:0008150	e	biological_process	3046/6904	21291/58908	1.19e-09	5.8e-06	biological_process	TRINITY_DN10597_c0_g2;TRINITY_DN10732_c0_g1;TRINITY_DN11153_c0_g2;TRINITY_DN11534_c0_g1;TRINITY_DN11837_c0_g1;TRINITY_DN1235_c0_g1;TRINITY_DN13012_c0_g1;TRINITY_DN13184_c0_g1;TRINITY_DN13372_c0_g1;TRINITY_DN13417_c0_g1;TRINITY_DN1359_c0_g1;TRINITY_DN139_c0_g1;TRINITY_DN14071_c0_g1;TRINITY_DN14216_c0_g1;TRINITY_DN14327_c0_g1;TRINITY_DN14705_c0_g1;TRINITY_DN14713_c0_g1;TRINITY_DN15062_c0_g2;TRINITY…
GO:0003674	e	molecular_function	3182/6904	22280/58908	1.22e-09	5.96e-06	molecular_function	TRINITY_DN10597_c0_g2;TRINITY_DN10727_c0_g1;TRINITY_DN10732_c0_g1;TRINITY_DN11153_c0_g2;TRINITY_DN11534_c0_g1;TRINITY_DN11837_c0_g1;TRINITY_DN1235_c0_g1;TRINITY_DN13012_c0_g1;TRINITY_DN13184_c0_g1;TRINITY_DN13372_c0_g1;TRINITY_DN1359_c0_g1;TRINITY_DN139_c0_g1;TRINITY_DN14071_c0_g1;TRINITY_DN14084_c0_g1;TRINITY_DN14216_c0_g1;TRINITY_DN14705_c0_g1;TRINITY_DN14713_c0_g1;TRINITY_DN15062_c0_g2;TRINITY…
GO:0044445	e	cytosolic part	103/6904	481/58908	1.36e-09	6.63e-06	cellular_component	TRINITY_DN11837_c0_g1;TRINITY_DN1359_c0_g1;TRINITY_DN17167_c0_g1;TRINITY_DN17675_c0_g2;TRINITY_DN18001_c0_g1;TRINITY_DN18468_c0_g1;TRINITY_DN20627_c0_g1;TRINITY_DN21575_c0_g1;TRINITY_DN22793_c0_g1;TRINITY_DN23596_c0_g1;TRINITY_DN24253_c0_g1;TRINITY_DN24273_c2_g1;TRINITY_DN24404_c1_g2;TRINITY_DN24558_c0_g2;TRINITY_DN24696_c0_g1;TRINITY_DN25043_c0_g2;TRINITY_DN25043_c0_g3;TRINITY_DN25169_c0_g1;TRIN…
GO:0009605	e	response to external stimulus	163/6904	866/58908	1.4e-09	6.8e-06	biological_process	TRINITY_DN11837_c0_g1;TRINITY_DN13372_c0_g1;TRINITY_DN17167_c0_g1;TRINITY_DN17675_c0_g2;TRINITY_DN17894_c0_g1;TRINITY_DN20342_c0_g1;TRINITY_DN23343_c0_g1;TRINITY_DN23481_c0_g1;TRINITY_DN23961_c0_g1;TRINITY_DN24270_c0_g1;TRINITY_DN24300_c0_g1;TRINITY_DN24565_c0_g1;TRINITY_DN24695_c0_g2;TRINITY_DN24911_c0_g2;TRINITY_DN25153_c2_g1;TRINITY_DN25156_c0_g1;TRINITY_DN25203_c0_g1;TRINITY_DN25213_c0_g1;TRI…
GO:0005991	e	trehalose metabolic process	15/6904	23/58908	2.07e-09	1.01e-05	biological_process	TRINITY_DN29303_c3_g1;TRINITY_DN29303_c3_g2;TRINITY_DN29401_c0_g1;TRINITY_DN32894_c2_g2;TRINITY_DN33900_c0_g1;TRINITY_DN34349_c0_g1;TRINITY_DN34367_c0_g2;TRINITY_DN34367_c0_g3;TRINITY_DN34831_c1_g1;TRINITY_DN35176_c2_g2;TRINITY_DN35506_c0_g1;TRINITY_DN35506_c0_g2;TRINITY_DN37613_c0_g1;TRINITY_DN38126_c2_g1;TRINITY_DN38126_c2_g2
GO:0043169	e	cation binding	656/6904	4503/58908	2.5e-09	1.22e-05	molecular_function	TRINITY_DN11534_c0_g1;TRINITY_DN15211_c0_g2;TRINITY_DN15391_c0_g2;TRINITY_DN15586_c0_g1;TRINITY_DN17242_c0_g1;TRINITY_DN17326_c0_g1;TRINITY_DN17354_c0_g2;TRINITY_DN17388_c0_g2;TRINITY_DN20309_c0_g1;TRINITY_DN20749_c0_g1;TRINITY_DN20873_c0_g1;TRINITY_DN21181_c0_g1;TRINITY_DN21249_c0_g1;TRINITY_DN21556_c0_g1;TRINITY_DN21772_c0_g1;TRINITY_DN22064_c0_g1;TRINITY_DN22320_c0_g1;TRINITY_DN22614_c0_g1;TRI…
GO:0051213	e	dioxygenase activity	51/6904	184/58908	2.9e-09	1.41e-05	molecular_function	TRINITY_DN17242_c0_g1;TRINITY_DN20655_c0_g1;TRINITY_DN21556_c0_g1;TRINITY_DN23293_c0_g1;TRINITY_DN24876_c0_g1;TRINITY_DN26092_c1_g2;TRINITY_DN26092_c1_g5;TRINITY_DN26515_c0_g2;TRINITY_DN27135_c0_g4;TRINITY_DN27135_c0_g5;TRINITY_DN27135_c0_g6;TRINITY_DN28177_c1_g1;TRINITY_DN28254_c0_g1;TRINITY_DN28254_c0_g5;TRINITY_DN28254_c0_g6;TRINITY_DN28533_c1_g6;TRINITY_DN28729_c2_g1;TRINITY_DN28729_c3_g2;TRI…
GO:0046872	e	metal ion binding	650/6904	4465/58908	2.91e-09	1.42e-05	molecular_function	TRINITY_DN11534_c0_g1;TRINITY_DN15211_c0_g2;TRINITY_DN15391_c0_g2;TRINITY_DN15586_c0_g1;TRINITY_DN17242_c0_g1;TRINITY_DN17326_c0_g1;TRINITY_DN17354_c0_g2;TRINITY_DN17388_c0_g2;TRINITY_DN20309_c0_g1;TRINITY_DN20749_c0_g1;TRINITY_DN20873_c0_g1;TRINITY_DN21181_c0_g1;TRINITY_DN21249_c0_g1;TRINITY_DN21556_c0_g1;TRINITY_DN21772_c0_g1;TRINITY_DN22064_c0_g1;TRINITY_DN22320_c0_g1;TRINITY_DN22614_c0_g1;TRI…
GO:0015934	e	large ribosomal subunit	53/6904	194/58908	3.23e-09	1.57e-05	cellular_component	TRINITY_DN1359_c0_g1;TRINITY_DN18001_c0_g1;TRINITY_DN18468_c0_g1;TRINITY_DN20627_c0_g1;TRINITY_DN21575_c0_g1;TRINITY_DN23596_c0_g1;TRINITY_DN24404_c1_g2;TRINITY_DN24696_c0_g1;TRINITY_DN25203_c0_g1;TRINITY_DN25356_c0_g1;TRINITY_DN25647_c0_g2;TRINITY_DN25974_c3_g2;TRINITY_DN26003_c0_g2;TRINITY_DN26106_c0_g1;TRINITY_DN26106_c0_g2;TRINITY_DN26128_c3_g1;TRINITY_DN26326_c0_g3;TRINITY_DN26650_c3_g1;TRIN…
GO:0005982	e	starch metabolic process	73/6904	306/58908	3.23e-09	1.57e-05	biological_process	TRINITY_DN18502_c0_g1;TRINITY_DN22010_c0_g1;TRINITY_DN23771_c0_g1;TRINITY_DN24986_c0_g1;TRINITY_DN25218_c0_g1;TRINITY_DN25218_c0_g2;TRINITY_DN25260_c0_g2;TRINITY_DN25549_c0_g2;TRINITY_DN26319_c0_g1;TRINITY_DN27751_c0_g1;TRINITY_DN28125_c0_g1;TRINITY_DN28125_c0_g2;TRINITY_DN28730_c0_g1;TRINITY_DN29303_c3_g1;TRINITY_DN29303_c3_g2;TRINITY_DN29401_c0_g1;TRINITY_DN29507_c0_g1;TRINITY_DN29609_c1_g1;TRI…
GO:0001101	e	response to acid chemical	127/6904	642/58908	3.34e-09	1.62e-05	biological_process	TRINITY_DN17242_c0_g1;TRINITY_DN17326_c0_g1;TRINITY_DN23586_c0_g1;TRINITY_DN23650_c0_g1;TRINITY_DN23744_c0_g1;TRINITY_DN24119_c0_g1;TRINITY_DN24565_c0_g1;TRINITY_DN24695_c0_g2;TRINITY_DN24876_c0_g1;TRINITY_DN24911_c0_g2;TRINITY_DN25156_c0_g1;TRINITY_DN25232_c0_g1;TRINITY_DN25319_c0_g1;TRINITY_DN25519_c0_g1;TRINITY_DN25584_c1_g1;TRINITY_DN25584_c3_g1;TRINITY_DN26262_c1_g1;TRINITY_DN26393_c0_g1;TRI…
GO:0046351	e	disaccharide biosynthetic process	17/6904	30/58908	3.83e-09	1.87e-05	biological_process	TRINITY_DN29303_c3_g1;TRINITY_DN29303_c3_g2;TRINITY_DN29401_c0_g1;TRINITY_DN29507_c0_g1;TRINITY_DN32894_c2_g2;TRINITY_DN33900_c0_g1;TRINITY_DN33996_c0_g1;TRINITY_DN34349_c0_g1;TRINITY_DN34367_c0_g2;TRINITY_DN34367_c0_g3;TRINITY_DN34831_c1_g1;TRINITY_DN35176_c2_g2;TRINITY_DN35506_c0_g1;TRINITY_DN35506_c0_g2;TRINITY_DN37613_c0_g1;TRINITY_DN38126_c2_g1;TRINITY_DN38126_c2_g2
GO:0044267	e	cellular protein metabolic process	566/6904	3833/58908	4.17e-09	2.03e-05	biological_process	TRINITY_DN11153_c0_g2;TRINITY_DN1235_c0_g1;TRINITY_DN13012_c0_g1;TRINITY_DN14713_c0_g1;TRINITY_DN16820_c0_g1;TRINITY_DN17354_c0_g2;TRINITY_DN17531_c0_g1;TRINITY_DN17675_c0_g2;TRINITY_DN17702_c0_g2;TRINITY_DN18384_c0_g1;TRINITY_DN20072_c0_g2;TRINITY_DN20313_c0_g1;TRINITY_DN21249_c0_g1;TRINITY_DN22262_c0_g1;TRINITY_DN22268_c0_g1;TRINITY_DN22647_c0_g1;TRINITY_DN22951_c0_g2;TRINITY_DN23004_c0_g1;TRIN…
GO:0009312	e	oligosaccharide biosynthetic process	19/6904	37/58908	4.26e-09	2.08e-05	biological_process	TRINITY_DN29303_c3_g1;TRINITY_DN29303_c3_g2;TRINITY_DN29401_c0_g1;TRINITY_DN29507_c0_g1;TRINITY_DN32894_c2_g2;TRINITY_DN32903_c1_g2;TRINITY_DN33900_c0_g1;TRINITY_DN33996_c0_g1;TRINITY_DN34349_c0_g1;TRINITY_DN34367_c0_g2;TRINITY_DN34367_c0_g3;TRINITY_DN34831_c1_g1;TRINITY_DN34902_c1_g5;TRINITY_DN35176_c2_g2;TRINITY_DN35506_c0_g1;TRINITY_DN35506_c0_g2;TRINITY_DN37613_c0_g1;TRINITY_DN38126_c2_g1;TRI…
GO:0044238	e	primary metabolic process	1453/6904	10848/58908	4.38e-09	2.13e-05	biological_process	TRINITY_DN10597_c0_g2;TRINITY_DN11153_c0_g2;TRINITY_DN11837_c0_g1;TRINITY_DN1235_c0_g1;TRINITY_DN13012_c0_g1;TRINITY_DN13184_c0_g1;TRINITY_DN1359_c0_g1;TRINITY_DN14071_c0_g1;TRINITY_DN14216_c0_g1;TRINITY_DN14327_c0_g1;TRINITY_DN14713_c0_g1;TRINITY_DN1679_c0_g1;TRINITY_DN16820_c0_g1;TRINITY_DN16900_c0_g1;TRINITY_DN17242_c0_g1;TRINITY_DN17299_c0_g1;TRINITY_DN17326_c0_g1;TRINITY_DN17354_c0_g2;TRINIT…
GO:0009620	e	response to fungus	56/6904	213/58908	5.21e-09	2.54e-05	biological_process	TRINITY_DN23343_c0_g1;TRINITY_DN24300_c0_g1;TRINITY_DN25153_c2_g1;TRINITY_DN25156_c0_g1;TRINITY_DN25203_c0_g1;TRINITY_DN25557_c0_g1;TRINITY_DN25637_c0_g2;TRINITY_DN25654_c1_g1;TRINITY_DN25951_c0_g1;TRINITY_DN26027_c0_g1;TRINITY_DN26528_c0_g2;TRINITY_DN27281_c0_g1;TRINITY_DN27381_c0_g1;TRINITY_DN27495_c0_g2;TRINITY_DN27495_c0_g6;TRINITY_DN28584_c0_g2;TRINITY_DN28729_c2_g1;TRINITY_DN28849_c0_g6;TRI…
GO:0051252	e	regulation of RNA metabolic process	290/6904	1781/58908	7.51e-09	3.66e-05	biological_process	TRINITY_DN11837_c0_g1;TRINITY_DN17191_c0_g1;TRINITY_DN17299_c0_g1;TRINITY_DN17326_c0_g1;TRINITY_DN17354_c0_g2;TRINITY_DN20241_c0_g1;TRINITY_DN22588_c0_g1;TRINITY_DN23470_c0_g1;TRINITY_DN23481_c0_g1;TRINITY_DN23744_c0_g1;TRINITY_DN23824_c0_g1;TRINITY_DN23996_c0_g1;TRINITY_DN24119_c0_g1;TRINITY_DN24440_c0_g1;TRINITY_DN24692_c1_g1;TRINITY_DN24734_c0_g1;TRINITY_DN24787_c1_g1;TRINITY_DN24787_c1_g2;TRI…
GO:0030054	e	cell junction	175/6904	971/58908	7.96e-09	3.88e-05	cellular_component	TRINITY_DN17326_c0_g1;TRINITY_DN18403_c0_g1;TRINITY_DN21852_c0_g1;TRINITY_DN22996_c0_g1;TRINITY_DN22996_c0_g2;TRINITY_DN23252_c0_g1;TRINITY_DN23343_c0_g1;TRINITY_DN23409_c0_g1;TRINITY_DN23993_c0_g1;TRINITY_DN24261_c0_g1;TRINITY_DN24405_c0_g1;TRINITY_DN24569_c1_g1;TRINITY_DN24696_c0_g1;TRINITY_DN24913_c0_g1;TRINITY_DN25006_c0_g1;TRINITY_DN25156_c0_g1;TRINITY_DN25203_c0_g1;TRINITY_DN25356_c0_g1;TRI…
GO:1901605	e	alpha-amino acid metabolic process	390/6904	2542/58908	2.27e-08	0.00011	biological_process	TRINITY_DN1235_c0_g1;TRINITY_DN13012_c0_g1;TRINITY_DN17702_c0_g2;TRINITY_DN17894_c0_g1;TRINITY_DN18384_c0_g1;TRINITY_DN20072_c0_g2;TRINITY_DN20313_c0_g1;TRINITY_DN20651_c0_g1;TRINITY_DN22094_c0_g1;TRINITY_DN22647_c0_g1;TRINITY_DN22951_c0_g2;TRINITY_DN23378_c0_g1;TRINITY_DN23759_c0_g1;TRINITY_DN23820_c0_g1;TRINITY_DN23820_c0_g2;TRINITY_DN23910_c0_g1;TRINITY_DN24233_c0_g1;TRINITY_DN24408_c0_g1;TRIN…
GO:0042254	e	ribosome biogenesis	116/6904	590/58908	2.37e-08	0.000115	biological_process	TRINITY_DN1359_c0_g1;TRINITY_DN16820_c0_g1;TRINITY_DN17531_c0_g1;TRINITY_DN17675_c0_g2;TRINITY_DN18468_c0_g1;TRINITY_DN20627_c0_g1;TRINITY_DN21575_c0_g1;TRINITY_DN22262_c0_g1;TRINITY_DN23004_c0_g1;TRINITY_DN23596_c0_g1;TRINITY_DN24022_c0_g1;TRINITY_DN24253_c0_g1;TRINITY_DN24363_c0_g1;TRINITY_DN24402_c0_g1;TRINITY_DN24404_c1_g2;TRINITY_DN24558_c0_g2;TRINITY_DN24696_c0_g1;TRINITY_DN25169_c0_g1;TRIN…
GO:0098542	e	defense response to other organism	85/6904	396/58908	2.88e-08	0.00014	biological_process	TRINITY_DN17894_c0_g1;TRINITY_DN23343_c0_g1;TRINITY_DN23481_c0_g1;TRINITY_DN24270_c0_g1;TRINITY_DN24300_c0_g1;TRINITY_DN24911_c0_g2;TRINITY_DN25153_c2_g1;TRINITY_DN25156_c0_g1;TRINITY_DN25213_c0_g1;TRINITY_DN25491_c3_g1;TRINITY_DN25557_c0_g1;TRINITY_DN25637_c0_g2;TRINITY_DN25654_c1_g1;TRINITY_DN25951_c0_g1;TRINITY_DN26027_c0_g1;TRINITY_DN26528_c0_g2;TRINITY_DN26951_c0_g1;TRINITY_DN26981_c0_g1;TRI…
GO:0016706	e	oxidoreductase activity, acting on paired donors, with incorporation or reduction of molecular oxygen, 2-oxoglutarate as one donor, and incorporation of one atom each of oxygen into both donors	37/6904	122/58908	3.07e-08	0.000149	molecular_function	TRINITY_DN17242_c0_g1;TRINITY_DN20655_c0_g1;TRINITY_DN21556_c0_g1;TRINITY_DN23293_c0_g1;TRINITY_DN24876_c0_g1;TRINITY_DN27135_c0_g4;TRINITY_DN27135_c0_g5;TRINITY_DN27135_c0_g6;TRINITY_DN28177_c1_g1;TRINITY_DN28254_c0_g1;TRINITY_DN28254_c0_g5;TRINITY_DN28254_c0_g6;TRINITY_DN28533_c1_g6;TRINITY_DN28729_c2_g1;TRINITY_DN28729_c3_g2;TRINITY_DN29245_c0_g1;TRINITY_DN29245_c1_g2;TRINITY_DN29254_c0_g1;TRI…
GO:0006979	e	response to oxidative stress	86/6904	400/58908	3.07e-08	0.00015	biological_process	TRINITY_DN23342_c0_g1;TRINITY_DN24854_c0_g1;TRINITY_DN24911_c0_g2;TRINITY_DN25354_c4_g1;TRINITY_DN25438_c4_g3;TRINITY_DN25570_c1_g1;TRINITY_DN25570_c1_g2;TRINITY_DN25605_c4_g2;TRINITY_DN26027_c0_g1;TRINITY_DN26489_c2_g1;TRINITY_DN26663_c1_g3;TRINITY_DN26663_c1_g6;TRINITY_DN26787_c0_g1;TRINITY_DN26981_c0_g1;TRINITY_DN27020_c0_g1;TRINITY_DN27241_c3_g1;TRINITY_DN27269_c0_g1;TRINITY_DN27304_c3_g1;TRI…
GO:0019219	e	regulation of nucleobase-containing compound metabolic process	296/6904	1855/58908	3.46e-08	0.000168	biological_process	TRINITY_DN11837_c0_g1;TRINITY_DN17191_c0_g1;TRINITY_DN17299_c0_g1;TRINITY_DN17326_c0_g1;TRINITY_DN17354_c0_g2;TRINITY_DN20241_c0_g1;TRINITY_DN22588_c0_g1;TRINITY_DN22702_c0_g2;TRINITY_DN23470_c0_g1;TRINITY_DN23481_c0_g1;TRINITY_DN23744_c0_g1;TRINITY_DN23824_c0_g1;TRINITY_DN23996_c0_g1;TRINITY_DN24119_c0_g1;TRINITY_DN24440_c0_g1;TRINITY_DN24692_c1_g1;TRINITY_DN24734_c0_g1;TRINITY_DN24787_c1_g1;TRI…
GO:0044464	e	cell part	1784/6904	13660/58908	3.9e-08	0.00019	cellular_component	TRINITY_DN10155_c0_g1;TRINITY_DN10704_c0_g1;TRINITY_DN10732_c0_g1;TRINITY_DN11153_c0_g2;TRINITY_DN11534_c0_g1;TRINITY_DN11837_c0_g1;TRINITY_DN13184_c0_g1;TRINITY_DN13372_c0_g1;TRINITY_DN1359_c0_g1;TRINITY_DN14071_c0_g1;TRINITY_DN14705_c0_g1;TRINITY_DN14887_c0_g1;TRINITY_DN15062_c0_g2;TRINITY_DN15211_c0_g2;TRINITY_DN15344_c0_g2;TRINITY_DN1679_c0_g1;TRINITY_DN16820_c0_g1;TRINITY_DN17167_c0_g1;TRINI…
GO:0019083	e	viral transcription	21/6904	49/58908	3.93e-08	0.000191	biological_process	TRINITY_DN11837_c0_g1;TRINITY_DN1359_c0_g1;TRINITY_DN18001_c0_g1;TRINITY_DN18468_c0_g1;TRINITY_DN20627_c0_g1;TRINITY_DN21575_c0_g1;TRINITY_DN22793_c0_g1;TRINITY_DN24404_c1_g2;TRINITY_DN26649_c0_g4;TRINITY_DN29743_c0_g1;TRINITY_DN30364_c2_g4;TRINITY_DN30841_c0_g2;TRINITY_DN31334_c0_g1;TRINITY_DN34065_c1_g3;TRINITY_DN39037_c0_g1;TRINITY_DN39830_c0_g1;TRINITY_DN41091_c0_g1;TRINITY_DN41753_c0_g1;TRIN…
GO:0009617	e	response to bacterium	67/6904	290/58908	6.31e-08	0.000307	biological_process	TRINITY_DN17894_c0_g1;TRINITY_DN23481_c0_g1;TRINITY_DN24911_c0_g2;TRINITY_DN25156_c0_g1;TRINITY_DN25213_c0_g1;TRINITY_DN25491_c3_g1;TRINITY_DN25557_c0_g1;TRINITY_DN25605_c4_g2;TRINITY_DN26951_c0_g1;TRINITY_DN26981_c0_g1;TRINITY_DN27190_c5_g1;TRINITY_DN27241_c3_g1;TRINITY_DN27269_c0_g1;TRINITY_DN27271_c3_g3;TRINITY_DN27281_c0_g3;TRINITY_DN27691_c1_g1;TRINITY_DN27691_c1_g5;TRINITY_DN28190_c1_g2;TRI…
GO:0003735	e	structural constituent of ribosome	119/6904	623/58908	8.16e-08	0.000398	molecular_function	TRINITY_DN11837_c0_g1;TRINITY_DN1359_c0_g1;TRINITY_DN16820_c0_g1;TRINITY_DN17531_c0_g1;TRINITY_DN17675_c0_g2;TRINITY_DN18001_c0_g1;TRINITY_DN18468_c0_g1;TRINITY_DN20627_c0_g1;TRINITY_DN21575_c0_g1;TRINITY_DN22262_c0_g1;TRINITY_DN22793_c0_g1;TRINITY_DN23004_c0_g1;TRINITY_DN23596_c0_g1;TRINITY_DN24022_c0_g1;TRINITY_DN24253_c0_g1;TRINITY_DN24363_c0_g1;TRINITY_DN24402_c0_g1;TRINITY_DN24404_c1_g2;TRIN…
GO:0031410	e	cytoplasmic vesicle	179/6904	1031/58908	8.78e-08	0.000428	cellular_component	TRINITY_DN10155_c0_g1;TRINITY_DN10704_c0_g1;TRINITY_DN11534_c0_g1;TRINITY_DN15062_c0_g2;TRINITY_DN15344_c0_g2;TRINITY_DN17326_c0_g1;TRINITY_DN21064_c0_g1;TRINITY_DN21309_c0_g1;TRINITY_DN21852_c0_g1;TRINITY_DN22368_c0_g1;TRINITY_DN22368_c0_g3;TRINITY_DN22728_c0_g1;TRINITY_DN22951_c0_g2;TRINITY_DN23345_c0_g4;TRINITY_DN23409_c0_g1;TRINITY_DN23693_c0_g1;TRINITY_DN24271_c0_g1;TRINITY_DN25056_c0_g1;TRI…
GO:0097708	e	intracellular vesicle	177/6904	1022/58908	1.04e-07	0.000507	cellular_component	TRINITY_DN10155_c0_g1;TRINITY_DN10704_c0_g1;TRINITY_DN11534_c0_g1;TRINITY_DN15062_c0_g2;TRINITY_DN15344_c0_g2;TRINITY_DN17326_c0_g1;TRINITY_DN21064_c0_g1;TRINITY_DN21309_c0_g1;TRINITY_DN21852_c0_g1;TRINITY_DN22368_c0_g1;TRINITY_DN22368_c0_g3;TRINITY_DN22728_c0_g1;TRINITY_DN22951_c0_g2;TRINITY_DN23345_c0_g4;TRINITY_DN23409_c0_g1;TRINITY_DN23693_c0_g1;TRINITY_DN24271_c0_g1;TRINITY_DN25056_c0_g1;TRI…
GO:0005802	e	trans-Golgi network	55/6904	226/58908	1.17e-07	0.000571	cellular_component	TRINITY_DN11534_c0_g1;TRINITY_DN23409_c0_g1;TRINITY_DN24271_c0_g1;TRINITY_DN25260_c0_g2;TRINITY_DN26457_c0_g1;TRINITY_DN26939_c0_g1;TRINITY_DN27329_c1_g1;TRINITY_DN28125_c0_g2;TRINITY_DN28438_c1_g2;TRINITY_DN28573_c0_g1;TRINITY_DN28927_c0_g2;TRINITY_DN29074_c1_g4;TRINITY_DN29237_c0_g1;TRINITY_DN29539_c0_g4;TRINITY_DN29731_c0_g1;TRINITY_DN29731_c0_g3;TRINITY_DN29792_c0_g1;TRINITY_DN29803_c2_g1;TRI…
GO:0006520	e	cellular amino acid metabolic process	399/6904	2646/58908	1.17e-07	0.000572	biological_process	TRINITY_DN1235_c0_g1;TRINITY_DN13012_c0_g1;TRINITY_DN17702_c0_g2;TRINITY_DN17894_c0_g1;TRINITY_DN18384_c0_g1;TRINITY_DN20072_c0_g2;TRINITY_DN20313_c0_g1;TRINITY_DN20651_c0_g1;TRINITY_DN22094_c0_g1;TRINITY_DN22647_c0_g1;TRINITY_DN22951_c0_g2;TRINITY_DN23378_c0_g1;TRINITY_DN23759_c0_g1;TRINITY_DN23820_c0_g1;TRINITY_DN23820_c0_g2;TRINITY_DN23910_c0_g1;TRINITY_DN24233_c0_g1;TRINITY_DN24408_c0_g1;TRIN…
GO:0043412	e	macromolecule modification	492/6904	3355/58908	1.25e-07	0.000608	biological_process	TRINITY_DN11153_c0_g2;TRINITY_DN1235_c0_g1;TRINITY_DN13012_c0_g1;TRINITY_DN14713_c0_g1;TRINITY_DN17326_c0_g1;TRINITY_DN17354_c0_g2;TRINITY_DN17702_c0_g2;TRINITY_DN18384_c0_g1;TRINITY_DN20072_c0_g2;TRINITY_DN20313_c0_g1;TRINITY_DN21222_c0_g1;TRINITY_DN21249_c0_g1;TRINITY_DN22268_c0_g1;TRINITY_DN22602_c0_g1;TRINITY_DN22647_c0_g1;TRINITY_DN22951_c0_g2;TRINITY_DN23343_c0_g1;TRINITY_DN23378_c0_g1;TRIN…
GO:0004553	e	hydrolase activity, hydrolyzing O-glycosyl compounds	85/6904	412/58908	1.96e-07	0.000954	molecular_function	TRINITY_DN20968_c0_g1;TRINITY_DN21313_c0_g2;TRINITY_DN22640_c0_g1;TRINITY_DN23771_c0_g1;TRINITY_DN25156_c0_g1;TRINITY_DN25261_c0_g2;TRINITY_DN25314_c0_g1;TRINITY_DN26047_c1_g1;TRINITY_DN26047_c1_g3;TRINITY_DN26079_c0_g1;TRINITY_DN26573_c1_g4;TRINITY_DN26722_c0_g5;TRINITY_DN27256_c0_g2;TRINITY_DN27281_c0_g1;TRINITY_DN27281_c0_g3;TRINITY_DN27281_c0_g5;TRINITY_DN27370_c1_g1;TRINITY_DN27907_c0_g1;TRI…
GO:0006415	e	translational termination	21/6904	53/58908	2e-07	0.000975	biological_process	TRINITY_DN11837_c0_g1;TRINITY_DN1359_c0_g1;TRINITY_DN18001_c0_g1;TRINITY_DN18468_c0_g1;TRINITY_DN20627_c0_g1;TRINITY_DN21575_c0_g1;TRINITY_DN22793_c0_g1;TRINITY_DN24404_c1_g2;TRINITY_DN26649_c0_g4;TRINITY_DN29743_c0_g1;TRINITY_DN30364_c2_g4;TRINITY_DN30841_c0_g2;TRINITY_DN31334_c0_g1;TRINITY_DN34065_c1_g3;TRINITY_DN39037_c0_g1;TRINITY_DN39830_c0_g1;TRINITY_DN41091_c0_g1;TRINITY_DN41753_c0_g1;TRIN…
GO:0043227	e	membrane-bounded organelle	929/6904	6801/58908	2.06e-07	0.001	cellular_component	TRINITY_DN10155_c0_g1;TRINITY_DN10704_c0_g1;TRINITY_DN10732_c0_g1;TRINITY_DN11534_c0_g1;TRINITY_DN11837_c0_g1;TRINITY_DN13184_c0_g1;TRINITY_DN13372_c0_g1;TRINITY_DN1359_c0_g1;TRINITY_DN14071_c0_g1;TRINITY_DN15062_c0_g2;TRINITY_DN15344_c0_g2;TRINITY_DN1679_c0_g1;TRINITY_DN17188_c0_g3;TRINITY_DN17326_c0_g1;TRINITY_DN17516_c0_g1;TRINITY_DN17675_c0_g2;TRINITY_DN18001_c0_g1;TRINITY_DN20241_c0_g1;TRINI…
GO:0009628	e	response to abiotic stimulus	245/6904	1521/58908	2.68e-07	0.00131	biological_process	TRINITY_DN17188_c0_g3;TRINITY_DN17242_c0_g1;TRINITY_DN17894_c0_g1;TRINITY_DN22296_c0_g1;TRINITY_DN23252_c0_g1;TRINITY_DN23481_c0_g1;TRINITY_DN23586_c0_g1;TRINITY_DN23596_c0_g1;TRINITY_DN23744_c0_g1;TRINITY_DN23961_c0_g1;TRINITY_DN24119_c0_g1;TRINITY_DN24261_c0_g1;TRINITY_DN24421_c0_g1;TRINITY_DN24565_c0_g1;TRINITY_DN24569_c1_g1;TRINITY_DN24695_c0_g2;TRINITY_DN24911_c0_g2;TRINITY_DN25006_c0_g1;TRI…
GO:0050662	e	coenzyme binding	96/6904	486/58908	2.77e-07	0.00135	molecular_function	TRINITY_DN14084_c0_g1;TRINITY_DN17354_c0_g2;TRINITY_DN20544_c0_g1;TRINITY_DN23993_c0_g1;TRINITY_DN24444_c0_g2;TRINITY_DN24854_c0_g1;TRINITY_DN24986_c0_g1;TRINITY_DN25067_c0_g1;TRINITY_DN25298_c0_g1;TRINITY_DN25501_c0_g1;TRINITY_DN25550_c1_g3;TRINITY_DN26325_c0_g1;TRINITY_DN26340_c0_g4;TRINITY_DN26361_c0_g1;TRINITY_DN26483_c0_g3;TRINITY_DN26844_c0_g1;TRINITY_DN26844_c1_g2;TRINITY_DN27089_c0_g1;TRI…
GO:0031982	e	vesicle	216/6904	1314/58908	2.85e-07	0.00139	cellular_component	TRINITY_DN10155_c0_g1;TRINITY_DN10704_c0_g1;TRINITY_DN10732_c0_g1;TRINITY_DN11534_c0_g1;TRINITY_DN11837_c0_g1;TRINITY_DN13184_c0_g1;TRINITY_DN13372_c0_g1;TRINITY_DN1359_c0_g1;TRINITY_DN15062_c0_g2;TRINITY_DN15344_c0_g2;TRINITY_DN17188_c0_g3;TRINITY_DN17326_c0_g1;TRINITY_DN17675_c0_g2;TRINITY_DN18001_c0_g1;TRINITY_DN21064_c0_g1;TRINITY_DN21309_c0_g1;TRINITY_DN21575_c0_g1;TRINITY_DN21852_c0_g1;TRIN…
GO:0005524	e	ATP binding	587/6904	4114/58908	2.87e-07	0.0014	molecular_function	TRINITY_DN1235_c0_g1;TRINITY_DN13012_c0_g1;TRINITY_DN15062_c0_g2;TRINITY_DN15461_c0_g1;TRINITY_DN16900_c0_g1;TRINITY_DN17167_c0_g1;TRINITY_DN17299_c0_g1;TRINITY_DN17702_c0_g2;TRINITY_DN18384_c0_g1;TRINITY_DN20072_c0_g2;TRINITY_DN20313_c0_g1;TRINITY_DN20612_c0_g2;TRINITY_DN21580_c0_g1;TRINITY_DN22094_c0_g1;TRINITY_DN22647_c0_g1;TRINITY_DN22687_c0_g1;TRINITY_DN22915_c0_g1;TRINITY_DN22951_c0_g2;TRIN…
GO:0006464	e	cellular protein modification process	464/6904	3165/58908	3.05e-07	0.00149	biological_process	TRINITY_DN11153_c0_g2;TRINITY_DN1235_c0_g1;TRINITY_DN13012_c0_g1;TRINITY_DN14713_c0_g1;TRINITY_DN17354_c0_g2;TRINITY_DN17702_c0_g2;TRINITY_DN18384_c0_g1;TRINITY_DN20072_c0_g2;TRINITY_DN20313_c0_g1;TRINITY_DN21249_c0_g1;TRINITY_DN22268_c0_g1;TRINITY_DN22647_c0_g1;TRINITY_DN22951_c0_g2;TRINITY_DN23343_c0_g1;TRINITY_DN23378_c0_g1;TRINITY_DN23820_c0_g1;TRINITY_DN23820_c0_g2;TRINITY_DN23910_c0_g1;TRIN…
GO:0036211	e	protein modification process	464/6904	3165/58908	3.05e-07	0.00149	biological_process	TRINITY_DN11153_c0_g2;TRINITY_DN1235_c0_g1;TRINITY_DN13012_c0_g1;TRINITY_DN14713_c0_g1;TRINITY_DN17354_c0_g2;TRINITY_DN17702_c0_g2;TRINITY_DN18384_c0_g1;TRINITY_DN20072_c0_g2;TRINITY_DN20313_c0_g1;TRINITY_DN21249_c0_g1;TRINITY_DN22268_c0_g1;TRINITY_DN22647_c0_g1;TRINITY_DN22951_c0_g2;TRINITY_DN23343_c0_g1;TRINITY_DN23378_c0_g1;TRINITY_DN23820_c0_g1;TRINITY_DN23820_c0_g2;TRINITY_DN23910_c0_g1;TRIN…
GO:0098791	e	Golgi subcompartment	57/6904	243/58908	3.37e-07	0.00164	cellular_component	TRINITY_DN11534_c0_g1;TRINITY_DN17516_c0_g1;TRINITY_DN23409_c0_g1;TRINITY_DN24271_c0_g1;TRINITY_DN25260_c0_g2;TRINITY_DN26457_c0_g1;TRINITY_DN26939_c0_g1;TRINITY_DN27329_c1_g1;TRINITY_DN28125_c0_g2;TRINITY_DN28438_c1_g2;TRINITY_DN28573_c0_g1;TRINITY_DN28927_c0_g2;TRINITY_DN28935_c0_g1;TRINITY_DN29074_c1_g4;TRINITY_DN29237_c0_g1;TRINITY_DN29539_c0_g4;TRINITY_DN29731_c0_g1;TRINITY_DN29731_c0_g3;TRI…
GO:0009055	e	electron carrier activity	48/6904	192/58908	3.78e-07	0.00184	molecular_function	TRINITY_DN10597_c0_g2;TRINITY_DN22623_c0_g1;TRINITY_DN22867_c0_g1;TRINITY_DN23342_c0_g1;TRINITY_DN23435_c0_g1;TRINITY_DN23474_c0_g1;TRINITY_DN23554_c0_g1;TRINITY_DN23651_c0_g1;TRINITY_DN23651_c0_g2;TRINITY_DN25217_c2_g3;TRINITY_DN26152_c0_g4;TRINITY_DN26253_c0_g1;TRINITY_DN26253_c0_g4;TRINITY_DN26520_c2_g3;TRINITY_DN26582_c0_g1;TRINITY_DN27200_c0_g7;TRINITY_DN27293_c1_g1;TRINITY_DN27785_c0_g2;TRI…
GO:0009889	e	regulation of biosynthetic process	321/6904	2091/58908	4.11e-07	0.002	biological_process	TRINITY_DN11837_c0_g1;TRINITY_DN13372_c0_g1;TRINITY_DN15062_c0_g2;TRINITY_DN17299_c0_g1;TRINITY_DN17326_c0_g1;TRINITY_DN17354_c0_g2;TRINITY_DN20241_c0_g1;TRINITY_DN20302_c0_g1;TRINITY_DN20500_c0_g1;TRINITY_DN22588_c0_g1;TRINITY_DN23470_c0_g1;TRINITY_DN23481_c0_g1;TRINITY_DN23514_c0_g1;TRINITY_DN23650_c0_g1;TRINITY_DN23744_c0_g1;TRINITY_DN23824_c0_g1;TRINITY_DN23996_c0_g1;TRINITY_DN24119_c0_g1;TRI…
GO:0048037	e	cofactor binding	133/6904	738/58908	4.71e-07	0.00229	molecular_function	TRINITY_DN11534_c0_g1;TRINITY_DN14084_c0_g1;TRINITY_DN17354_c0_g2;TRINITY_DN17894_c0_g1;TRINITY_DN20153_c0_g2;TRINITY_DN20544_c0_g1;TRINITY_DN20651_c0_g1;TRINITY_DN23993_c0_g1;TRINITY_DN24444_c0_g2;TRINITY_DN24854_c0_g1;TRINITY_DN24884_c0_g1;TRINITY_DN24986_c0_g1;TRINITY_DN25067_c0_g1;TRINITY_DN25213_c0_g1;TRINITY_DN25298_c0_g1;TRINITY_DN25501_c0_g1;TRINITY_DN25550_c1_g3;TRINITY_DN26010_c0_g1;TRI…
GO:0097159	e	organic cyclic compound binding	1472/6904	11227/58908	5.05e-07	0.00246	molecular_function	TRINITY_DN10732_c0_g1;TRINITY_DN11837_c0_g1;TRINITY_DN1235_c0_g1;TRINITY_DN13012_c0_g1;TRINITY_DN13372_c0_g1;TRINITY_DN1359_c0_g1;TRINITY_DN15062_c0_g2;TRINITY_DN15344_c0_g2;TRINITY_DN15391_c0_g2;TRINITY_DN15461_c0_g1;TRINITY_DN16900_c0_g1;TRINITY_DN17167_c0_g1;TRINITY_DN17188_c0_g3;TRINITY_DN17191_c0_g1;TRINITY_DN17299_c0_g1;TRINITY_DN17326_c0_g1;TRINITY_DN17354_c0_g2;TRINITY_DN17531_c0_g1;TRINI…
GO:1901363	e	heterocyclic compound binding	1470/6904	11222/58908	5.97e-07	0.00291	molecular_function	TRINITY_DN10732_c0_g1;TRINITY_DN11837_c0_g1;TRINITY_DN1235_c0_g1;TRINITY_DN13012_c0_g1;TRINITY_DN13372_c0_g1;TRINITY_DN1359_c0_g1;TRINITY_DN15062_c0_g2;TRINITY_DN15344_c0_g2;TRINITY_DN15391_c0_g2;TRINITY_DN15461_c0_g1;TRINITY_DN16900_c0_g1;TRINITY_DN17167_c0_g1;TRINITY_DN17188_c0_g3;TRINITY_DN17191_c0_g1;TRINITY_DN17299_c0_g1;TRINITY_DN17326_c0_g1;TRINITY_DN17354_c0_g2;TRINITY_DN17531_c0_g1;TRINI…
GO:0050832	e	defense response to fungus	41/6904	157/58908	6.12e-07	0.00298	biological_process	TRINITY_DN23343_c0_g1;TRINITY_DN24300_c0_g1;TRINITY_DN25153_c2_g1;TRINITY_DN25156_c0_g1;TRINITY_DN25557_c0_g1;TRINITY_DN25637_c0_g2;TRINITY_DN25654_c1_g1;TRINITY_DN25951_c0_g1;TRINITY_DN26027_c0_g1;TRINITY_DN26528_c0_g2;TRINITY_DN27281_c0_g1;TRINITY_DN27381_c0_g1;TRINITY_DN27495_c0_g2;TRINITY_DN27495_c0_g6;TRINITY_DN28584_c0_g2;TRINITY_DN29525_c2_g1;TRINITY_DN29740_c0_g1;TRINITY_DN30119_c2_g1;TRI…
GO:0009505	e	plant-type cell wall	48/6904	197/58908	6.52e-07	0.00317	cellular_component	TRINITY_DN22108_c0_g1;TRINITY_DN22996_c0_g1;TRINITY_DN22996_c0_g2;TRINITY_DN23252_c0_g1;TRINITY_DN24261_c0_g1;TRINITY_DN24271_c0_g1;TRINITY_DN24421_c0_g1;TRINITY_DN26195_c1_g1;TRINITY_DN26326_c0_g1;TRINITY_DN26787_c0_g1;TRINITY_DN27102_c2_g4;TRINITY_DN27748_c0_g1;TRINITY_DN27801_c4_g1;TRINITY_DN27826_c3_g5;TRINITY_DN27953_c0_g2;TRINITY_DN28757_c0_g1;TRINITY_DN29731_c0_g1;TRINITY_DN29731_c0_g3;TRI…
GO:0006413	e	translational initiation	22/6904	61/58908	7.1e-07	0.00346	biological_process	TRINITY_DN11837_c0_g1;TRINITY_DN1359_c0_g1;TRINITY_DN18001_c0_g1;TRINITY_DN18468_c0_g1;TRINITY_DN20627_c0_g1;TRINITY_DN21040_c0_g1;TRINITY_DN21575_c0_g1;TRINITY_DN22793_c0_g1;TRINITY_DN24404_c1_g2;TRINITY_DN26649_c0_g4;TRINITY_DN30364_c2_g4;TRINITY_DN30841_c0_g2;TRINITY_DN31334_c0_g1;TRINITY_DN34065_c1_g3;TRINITY_DN39037_c0_g1;TRINITY_DN39830_c0_g1;TRINITY_DN41091_c0_g1;TRINITY_DN41753_c0_g1;TRIN…
GO:0043624	e	cellular protein complex disassembly	23/6904	66/58908	8.08e-07	0.00393	biological_process	TRINITY_DN11837_c0_g1;TRINITY_DN1359_c0_g1;TRINITY_DN18001_c0_g1;TRINITY_DN18468_c0_g1;TRINITY_DN20627_c0_g1;TRINITY_DN21575_c0_g1;TRINITY_DN22793_c0_g1;TRINITY_DN24404_c1_g2;TRINITY_DN26649_c0_g4;TRINITY_DN27446_c0_g2;TRINITY_DN29743_c0_g1;TRINITY_DN30364_c2_g4;TRINITY_DN30841_c0_g2;TRINITY_DN31334_c0_g1;TRINITY_DN32011_c1_g3;TRINITY_DN34065_c1_g3;TRINITY_DN39037_c0_g1;TRINITY_DN39830_c0_g1;TRIN…
GO:0010243	e	response to organonitrogen compound	37/6904	137/58908	8.23e-07	0.00401	biological_process	TRINITY_DN17326_c0_g1;TRINITY_DN17354_c0_g2;TRINITY_DN23586_c0_g1;TRINITY_DN24787_c1_g1;TRINITY_DN25232_c0_g1;TRINITY_DN25319_c0_g1;TRINITY_DN25584_c3_g1;TRINITY_DN26304_c1_g1;TRINITY_DN26788_c1_g1;TRINITY_DN26852_c0_g2;TRINITY_DN27334_c0_g1;TRINITY_DN27365_c0_g5;TRINITY_DN27371_c0_g1;TRINITY_DN27761_c5_g1;TRINITY_DN27788_c0_g1;TRINITY_DN27837_c0_g1;TRINITY_DN27936_c1_g5;TRINITY_DN28074_c1_g1;TRI…
GO:0004471	e	malate dehydrogenase (decarboxylating) (NAD+) activity	10/6904	15/58908	8.33e-07	0.00406	molecular_function	TRINITY_DN27126_c0_g1;TRINITY_DN27995_c0_g1;TRINITY_DN35587_c1_g1;TRINITY_DN35587_c1_g2;TRINITY_DN35635_c0_g1;TRINITY_DN37390_c2_g1;TRINITY_DN37638_c3_g1;TRINITY_DN37638_c3_g4;TRINITY_DN37638_c3_g5;TRINITY_DN37638_c3_g6
GO:0004470	e	malic enzyme activity	10/6904	15/58908	8.33e-07	0.00406	molecular_function	TRINITY_DN27126_c0_g1;TRINITY_DN27995_c0_g1;TRINITY_DN35587_c1_g1;TRINITY_DN35587_c1_g2;TRINITY_DN35635_c0_g1;TRINITY_DN37390_c2_g1;TRINITY_DN37638_c3_g1;TRINITY_DN37638_c3_g4;TRINITY_DN37638_c3_g5;TRINITY_DN37638_c3_g6
GO:0009753	e	response to jasmonic acid	29/6904	96/58908	9.95e-07	0.00485	biological_process	TRINITY_DN24876_c0_g1;TRINITY_DN25584_c1_g1;TRINITY_DN25584_c3_g1;TRINITY_DN26393_c0_g1;TRINITY_DN27515_c3_g1;TRINITY_DN27585_c0_g2;TRINITY_DN27698_c1_g2;TRINITY_DN28074_c1_g1;TRINITY_DN28849_c0_g6;TRINITY_DN29516_c0_g1;TRINITY_DN29686_c0_g1;TRINITY_DN30920_c2_g7;TRINITY_DN31816_c0_g1;TRINITY_DN32015_c0_g3;TRINITY_DN32517_c2_g1;TRINITY_DN32552_c0_g1;TRINITY_DN32671_c2_g1;TRINITY_DN33599_c0_g1;TRI…
GO:0005198	e	structural molecule activity	149/6904	858/58908	1.01e-06	0.00494	molecular_function	TRINITY_DN10727_c0_g1;TRINITY_DN11837_c0_g1;TRINITY_DN1359_c0_g1;TRINITY_DN16820_c0_g1;TRINITY_DN17531_c0_g1;TRINITY_DN17675_c0_g2;TRINITY_DN18001_c0_g1;TRINITY_DN18468_c0_g1;TRINITY_DN20267_c0_g2;TRINITY_DN20627_c0_g1;TRINITY_DN21575_c0_g1;TRINITY_DN22262_c0_g1;TRINITY_DN22793_c0_g1;TRINITY_DN23004_c0_g1;TRINITY_DN23378_c0_g1;TRINITY_DN23596_c0_g1;TRINITY_DN23871_c1_g1;TRINITY_DN24022_c0_g1;TRIN…
GO:0031984	e	organelle subcompartment	75/6904	363/58908	1.03e-06	0.00503	cellular_component	TRINITY_DN11534_c0_g1;TRINITY_DN17516_c0_g1;TRINITY_DN23409_c0_g1;TRINITY_DN23554_c0_g1;TRINITY_DN24271_c0_g1;TRINITY_DN24884_c0_g1;TRINITY_DN25260_c0_g2;TRINITY_DN25951_c0_g1;TRINITY_DN26457_c0_g1;TRINITY_DN26677_c1_g3;TRINITY_DN26939_c0_g1;TRINITY_DN27329_c1_g1;TRINITY_DN28125_c0_g2;TRINITY_DN28265_c0_g1;TRINITY_DN28438_c1_g2;TRINITY_DN28573_c0_g1;TRINITY_DN28927_c0_g2;TRINITY_DN28935_c0_g1;TRI…
GO:0006804	e	obsolete peroxidase reaction	38/6904	142/58908	1.12e-06	0.00546	biological_process	TRINITY_DN23342_c0_g1;TRINITY_DN25438_c4_g3;TRINITY_DN25570_c1_g1;TRINITY_DN25570_c1_g2;TRINITY_DN26027_c0_g1;TRINITY_DN26663_c1_g3;TRINITY_DN26663_c1_g6;TRINITY_DN26787_c0_g1;TRINITY_DN27020_c0_g1;TRINITY_DN28062_c0_g1;TRINITY_DN29038_c0_g1;TRINITY_DN29038_c1_g1;TRINITY_DN29038_c1_g2;TRINITY_DN29038_c1_g5;TRINITY_DN30101_c0_g1;TRINITY_DN30131_c1_g3;TRINITY_DN31198_c0_g2;TRINITY_DN31317_c0_g1;TRI…
GO:0004601	e	peroxidase activity	38/6904	142/58908	1.12e-06	0.00546	molecular_function	TRINITY_DN23342_c0_g1;TRINITY_DN25438_c4_g3;TRINITY_DN25570_c1_g1;TRINITY_DN25570_c1_g2;TRINITY_DN26027_c0_g1;TRINITY_DN26663_c1_g3;TRINITY_DN26663_c1_g6;TRINITY_DN26787_c0_g1;TRINITY_DN27020_c0_g1;TRINITY_DN28062_c0_g1;TRINITY_DN29038_c0_g1;TRINITY_DN29038_c1_g1;TRINITY_DN29038_c1_g2;TRINITY_DN29038_c1_g5;TRINITY_DN30101_c0_g1;TRINITY_DN30131_c1_g3;TRINITY_DN31198_c0_g2;TRINITY_DN31317_c0_g1;TRI…
GO:0016798	e	hydrolase activity, acting on glycosyl bonds	89/6904	455/58908	1.15e-06	0.00561	molecular_function	TRINITY_DN20968_c0_g1;TRINITY_DN21313_c0_g2;TRINITY_DN22640_c0_g1;TRINITY_DN23771_c0_g1;TRINITY_DN25156_c0_g1;TRINITY_DN25261_c0_g2;TRINITY_DN25314_c0_g1;TRINITY_DN26047_c1_g1;TRINITY_DN26047_c1_g3;TRINITY_DN26079_c0_g1;TRINITY_DN26573_c1_g4;TRINITY_DN26722_c0_g5;TRINITY_DN27199_c1_g2;TRINITY_DN27256_c0_g2;TRINITY_DN27281_c0_g1;TRINITY_DN27281_c0_g3;TRINITY_DN27281_c0_g5;TRINITY_DN27370_c1_g1;TRI…
GO:0016684	e	oxidoreductase activity, acting on peroxide as acceptor	38/6904	143/58908	1.23e-06	0.00597	molecular_function	TRINITY_DN23342_c0_g1;TRINITY_DN25438_c4_g3;TRINITY_DN25570_c1_g1;TRINITY_DN25570_c1_g2;TRINITY_DN26027_c0_g1;TRINITY_DN26663_c1_g3;TRINITY_DN26663_c1_g6;TRINITY_DN26787_c0_g1;TRINITY_DN27020_c0_g1;TRINITY_DN28062_c0_g1;TRINITY_DN29038_c0_g1;TRINITY_DN29038_c1_g1;TRINITY_DN29038_c1_g2;TRINITY_DN29038_c1_g5;TRINITY_DN30101_c0_g1;TRINITY_DN30131_c1_g3;TRINITY_DN31198_c0_g2;TRINITY_DN31317_c0_g1;TRI…
GO:0044036	e	cell wall macromolecule metabolic process	28/6904	92/58908	1.29e-06	0.00627	biological_process	TRINITY_DN23098_c0_g1;TRINITY_DN25313_c1_g1;TRINITY_DN26034_c0_g2;TRINITY_DN26047_c1_g1;TRINITY_DN26047_c1_g3;TRINITY_DN26411_c0_g1;TRINITY_DN26939_c0_g1;TRINITY_DN27072_c0_g1;TRINITY_DN27329_c1_g1;TRINITY_DN27370_c1_g1;TRINITY_DN27975_c0_g11;TRINITY_DN27975_c0_g2;TRINITY_DN28056_c0_g1;TRINITY_DN28206_c0_g1;TRINITY_DN28965_c2_g1;TRINITY_DN29667_c0_g2;TRINITY_DN29667_c0_g3;TRINITY_DN29803_c2_g1;TR…
GO:0043241	e	protein complex disassembly	23/6904	68/58908	1.47e-06	0.00716	biological_process	TRINITY_DN11837_c0_g1;TRINITY_DN1359_c0_g1;TRINITY_DN18001_c0_g1;TRINITY_DN18468_c0_g1;TRINITY_DN20627_c0_g1;TRINITY_DN21575_c0_g1;TRINITY_DN22793_c0_g1;TRINITY_DN24404_c1_g2;TRINITY_DN26649_c0_g4;TRINITY_DN27446_c0_g2;TRINITY_DN29743_c0_g1;TRINITY_DN30364_c2_g4;TRINITY_DN30841_c0_g2;TRINITY_DN31334_c0_g1;TRINITY_DN32011_c1_g3;TRINITY_DN34065_c1_g3;TRINITY_DN39037_c0_g1;TRINITY_DN39830_c0_g1;TRIN…
GO:0005768	e	endosome	55/6904	242/58908	1.64e-06	0.00797	cellular_component	TRINITY_DN11534_c0_g1;TRINITY_DN17326_c0_g1;TRINITY_DN23409_c0_g1;TRINITY_DN24271_c0_g1;TRINITY_DN25260_c0_g2;TRINITY_DN25842_c0_g2;TRINITY_DN26457_c0_g1;TRINITY_DN26939_c0_g1;TRINITY_DN27316_c0_g2;TRINITY_DN27329_c1_g1;TRINITY_DN27651_c0_g1;TRINITY_DN28125_c0_g2;TRINITY_DN28438_c1_g2;TRINITY_DN28573_c0_g1;TRINITY_DN28927_c0_g2;TRINITY_DN29074_c1_g4;TRINITY_DN29237_c0_g1;TRINITY_DN29277_c0_g1;TRI…
GO:0005509	e	calcium ion binding	89/6904	459/58908	1.81e-06	0.00883	molecular_function	TRINITY_DN15211_c0_g2;TRINITY_DN15586_c0_g1;TRINITY_DN20309_c0_g1;TRINITY_DN21772_c0_g1;TRINITY_DN23554_c0_g1;TRINITY_DN23646_c0_g1;TRINITY_DN23671_c0_g1;TRINITY_DN24358_c0_g1;TRINITY_DN24583_c0_g1;TRINITY_DN25098_c0_g1;TRINITY_DN25333_c0_g1;TRINITY_DN25529_c0_g2;TRINITY_DN25538_c0_g2;TRINITY_DN25652_c0_g1;TRINITY_DN26168_c0_g1;TRINITY_DN26168_c0_g2;TRINITY_DN26168_c0_g3;TRINITY_DN26168_c0_g4;TRI…
GO:0019722	e	calcium-mediated signaling	9/6904	13/58908	1.9e-06	0.00927	biological_process	TRINITY_DN25232_c0_g1;TRINITY_DN26852_c0_g2;TRINITY_DN31813_c0_g1;TRINITY_DN32133_c1_g2;TRINITY_DN32133_c1_g8;TRINITY_DN32564_c1_g2;TRINITY_DN33439_c0_g2;TRINITY_DN37603_c1_g1;TRINITY_DN38036_c3_g2
GO:0044431	e	Golgi apparatus part	81/6904	407/58908	1.91e-06	0.00928	cellular_component	TRINITY_DN11534_c0_g1;TRINITY_DN17188_c0_g3;TRINITY_DN17326_c0_g1;TRINITY_DN17516_c0_g1;TRINITY_DN23409_c0_g1;TRINITY_DN23871_c1_g1;TRINITY_DN24271_c0_g1;TRINITY_DN24665_c0_g1;TRINITY_DN24953_c0_g1;TRINITY_DN25260_c0_g2;TRINITY_DN26411_c0_g1;TRINITY_DN26457_c0_g1;TRINITY_DN26939_c0_g1;TRINITY_DN27329_c1_g1;TRINITY_DN28125_c0_g2;TRINITY_DN28362_c3_g2;TRINITY_DN28438_c1_g2;TRINITY_DN28573_c0_g1;TRI…
GO:2000112	e	regulation of cellular macromolecule biosynthetic process	306/6904	2017/58908	2.26e-06	0.011	biological_process	TRINITY_DN11837_c0_g1;TRINITY_DN13372_c0_g1;TRINITY_DN17299_c0_g1;TRINITY_DN17326_c0_g1;TRINITY_DN17354_c0_g2;TRINITY_DN20241_c0_g1;TRINITY_DN20302_c0_g1;TRINITY_DN20500_c0_g1;TRINITY_DN22588_c0_g1;TRINITY_DN23470_c0_g1;TRINITY_DN23481_c0_g1;TRINITY_DN23650_c0_g1;TRINITY_DN23744_c0_g1;TRINITY_DN23824_c0_g1;TRINITY_DN23996_c0_g1;TRINITY_DN24119_c0_g1;TRINITY_DN24440_c0_g1;TRINITY_DN24692_c1_g1;TRI…
GO:0009719	e	response to endogenous stimulus	113/6904	622/58908	2.29e-06	0.0111	biological_process	TRINITY_DN17242_c0_g1;TRINITY_DN17326_c0_g1;TRINITY_DN17354_c0_g2;TRINITY_DN17894_c0_g1;TRINITY_DN23586_c0_g1;TRINITY_DN23650_c0_g1;TRINITY_DN23961_c0_g1;TRINITY_DN24119_c0_g1;TRINITY_DN24876_c0_g1;TRINITY_DN25232_c0_g1;TRINITY_DN25538_c0_g2;TRINITY_DN25584_c1_g1;TRINITY_DN25584_c3_g1;TRINITY_DN26393_c0_g1;TRINITY_DN26537_c1_g3;TRINITY_DN26788_c1_g1;TRINITY_DN26821_c3_g1;TRINITY_DN26852_c0_g2;TRI…
GO:1901564	e	organonitrogen compound metabolic process	944/6904	7022/58908	2.52e-06	0.0123	biological_process	TRINITY_DN11153_c0_g2;TRINITY_DN11534_c0_g1;TRINITY_DN1235_c0_g1;TRINITY_DN13012_c0_g1;TRINITY_DN13184_c0_g1;TRINITY_DN14071_c0_g1;TRINITY_DN14713_c0_g1;TRINITY_DN1679_c0_g1;TRINITY_DN16820_c0_g1;TRINITY_DN16900_c0_g1;TRINITY_DN17326_c0_g1;TRINITY_DN17354_c0_g2;TRINITY_DN17531_c0_g1;TRINITY_DN17675_c0_g2;TRINITY_DN17702_c0_g2;TRINITY_DN17894_c0_g1;TRINITY_DN18384_c0_g1;TRINITY_DN20072_c0_g2;TRINI…
GO:0010556	e	regulation of macromolecule biosynthetic process	306/6904	2023/58908	2.8e-06	0.0136	biological_process	TRINITY_DN11837_c0_g1;TRINITY_DN13372_c0_g1;TRINITY_DN17299_c0_g1;TRINITY_DN17326_c0_g1;TRINITY_DN17354_c0_g2;TRINITY_DN20241_c0_g1;TRINITY_DN20302_c0_g1;TRINITY_DN20500_c0_g1;TRINITY_DN22588_c0_g1;TRINITY_DN23470_c0_g1;TRINITY_DN23481_c0_g1;TRINITY_DN23650_c0_g1;TRINITY_DN23744_c0_g1;TRINITY_DN23824_c0_g1;TRINITY_DN23996_c0_g1;TRINITY_DN24119_c0_g1;TRINITY_DN24440_c0_g1;TRINITY_DN24692_c1_g1;TRI…
GO:0031326	e	regulation of cellular biosynthetic process	312/6904	2067/58908	2.97e-06	0.0145	biological_process	TRINITY_DN11837_c0_g1;TRINITY_DN13372_c0_g1;TRINITY_DN15062_c0_g2;TRINITY_DN17299_c0_g1;TRINITY_DN17326_c0_g1;TRINITY_DN17354_c0_g2;TRINITY_DN20241_c0_g1;TRINITY_DN20302_c0_g1;TRINITY_DN20500_c0_g1;TRINITY_DN22588_c0_g1;TRINITY_DN23470_c0_g1;TRINITY_DN23481_c0_g1;TRINITY_DN23650_c0_g1;TRINITY_DN23744_c0_g1;TRINITY_DN23824_c0_g1;TRINITY_DN23996_c0_g1;TRINITY_DN24119_c0_g1;TRINITY_DN24440_c0_g1;TRI…
GO:0009521	e	photosystem	17/6904	43/58908	2.98e-06	0.0145	cellular_component	TRINITY_DN25534_c0_g4;TRINITY_DN27962_c0_g3;TRINITY_DN29374_c0_g1;TRINITY_DN30897_c1_g1;TRINITY_DN30897_c1_g2;TRINITY_DN30897_c2_g1;TRINITY_DN30982_c1_g3;TRINITY_DN32206_c1_g3;TRINITY_DN32757_c1_g4;TRINITY_DN33387_c0_g10;TRINITY_DN33387_c0_g6;TRINITY_DN33654_c2_g5;TRINITY_DN33654_c2_g7;TRINITY_DN34054_c1_g3;TRINITY_DN34221_c1_g10;TRINITY_DN36198_c1_g3;TRINITY_DN36333_c0_g2
GO:0009058	e	biosynthetic process	580/6904	4134/58908	3.04e-06	0.0148	biological_process	TRINITY_DN11837_c0_g1;TRINITY_DN13184_c0_g1;TRINITY_DN1359_c0_g1;TRINITY_DN14071_c0_g1;TRINITY_DN14705_c0_g1;TRINITY_DN1679_c0_g1;TRINITY_DN16820_c0_g1;TRINITY_DN16900_c0_g1;TRINITY_DN17242_c0_g1;TRINITY_DN17354_c0_g2;TRINITY_DN17531_c0_g1;TRINITY_DN17675_c0_g2;TRINITY_DN17894_c0_g1;TRINITY_DN18001_c0_g1;TRINITY_DN18468_c0_g1;TRINITY_DN20127_c0_g1;TRINITY_DN20612_c0_g2;TRINITY_DN20627_c0_g1;TRINI…
GO:0035639	e	purine ribonucleoside triphosphate binding	631/6904	4547/58908	4.02e-06	0.0196	molecular_function	TRINITY_DN1235_c0_g1;TRINITY_DN13012_c0_g1;TRINITY_DN15062_c0_g2;TRINITY_DN15461_c0_g1;TRINITY_DN16900_c0_g1;TRINITY_DN17167_c0_g1;TRINITY_DN17188_c0_g3;TRINITY_DN17299_c0_g1;TRINITY_DN17326_c0_g1;TRINITY_DN17702_c0_g2;TRINITY_DN18384_c0_g1;TRINITY_DN20072_c0_g2;TRINITY_DN20302_c0_g1;TRINITY_DN20313_c0_g1;TRINITY_DN20612_c0_g2;TRINITY_DN21580_c0_g1;TRINITY_DN22050_c0_g1;TRINITY_DN22094_c0_g1;TRIN…
GO:0016772	e	transferase activity, transferring phosphorus-containing groups	545/6904	3873/58908	4.16e-06	0.0203	molecular_function	TRINITY_DN1235_c0_g1;TRINITY_DN13012_c0_g1;TRINITY_DN1667_c0_g1;TRINITY_DN16900_c0_g1;TRINITY_DN17702_c0_g2;TRINITY_DN18384_c0_g1;TRINITY_DN20072_c0_g2;TRINITY_DN20287_c0_g2;TRINITY_DN20313_c0_g1;TRINITY_DN20873_c0_g1;TRINITY_DN22368_c0_g1;TRINITY_DN22368_c0_g3;TRINITY_DN22647_c0_g1;TRINITY_DN22951_c0_g2;TRINITY_DN22984_c0_g1;TRINITY_DN23378_c0_g1;TRINITY_DN23530_c0_g1;TRINITY_DN23644_c0_g4;TRINI…
GO:1901576	e	organic substance biosynthetic process	560/6904	3989/58908	4.38e-06	0.0213	biological_process	TRINITY_DN11837_c0_g1;TRINITY_DN13184_c0_g1;TRINITY_DN1359_c0_g1;TRINITY_DN14071_c0_g1;TRINITY_DN14705_c0_g1;TRINITY_DN1679_c0_g1;TRINITY_DN16820_c0_g1;TRINITY_DN16900_c0_g1;TRINITY_DN17242_c0_g1;TRINITY_DN17354_c0_g2;TRINITY_DN17531_c0_g1;TRINITY_DN17675_c0_g2;TRINITY_DN17894_c0_g1;TRINITY_DN18001_c0_g1;TRINITY_DN18468_c0_g1;TRINITY_DN20127_c0_g1;TRINITY_DN20612_c0_g2;TRINITY_DN20627_c0_g1;TRINI…
GO:0044425	e	membrane part	474/6904	3321/58908	4.51e-06	0.022	cellular_component	TRINITY_DN11153_c0_g2;TRINITY_DN14705_c0_g1;TRINITY_DN17175_c0_g3;TRINITY_DN17326_c0_g1;TRINITY_DN20072_c0_g2;TRINITY_DN20127_c0_g1;TRINITY_DN20277_c0_g1;TRINITY_DN20423_c0_g1;TRINITY_DN20902_c0_g1;TRINITY_DN21764_c0_g1;TRINITY_DN21852_c0_g1;TRINITY_DN22064_c0_g1;TRINITY_DN22135_c0_g1;TRINITY_DN22623_c0_g1;TRINITY_DN22687_c0_g1;TRINITY_DN22747_c0_g1;TRINITY_DN22900_c0_g1;TRINITY_DN22951_c0_g2;TRI…
GO:0043168	e	anion binding	764/6904	5608/58908	5.02e-06	0.0245	molecular_function	TRINITY_DN1235_c0_g1;TRINITY_DN13012_c0_g1;TRINITY_DN14084_c0_g1;TRINITY_DN15062_c0_g2;TRINITY_DN15344_c0_g2;TRINITY_DN15461_c0_g1;TRINITY_DN16900_c0_g1;TRINITY_DN17167_c0_g1;TRINITY_DN17188_c0_g3;TRINITY_DN17299_c0_g1;TRINITY_DN17326_c0_g1;TRINITY_DN17702_c0_g2;TRINITY_DN17894_c0_g1;TRINITY_DN18384_c0_g1;TRINITY_DN20072_c0_g2;TRINITY_DN20153_c0_g2;TRINITY_DN20267_c0_g2;TRINITY_DN20302_c0_g1;TRIN…
GO:0019538	e	protein metabolic process	690/6904	5026/58908	5.57e-06	0.0272	biological_process	TRINITY_DN11153_c0_g2;TRINITY_DN1235_c0_g1;TRINITY_DN13012_c0_g1;TRINITY_DN14071_c0_g1;TRINITY_DN14713_c0_g1;TRINITY_DN16820_c0_g1;TRINITY_DN17354_c0_g2;TRINITY_DN17531_c0_g1;TRINITY_DN17675_c0_g2;TRINITY_DN17702_c0_g2;TRINITY_DN18384_c0_g1;TRINITY_DN20072_c0_g2;TRINITY_DN20313_c0_g1;TRINITY_DN21084_c0_g1;TRINITY_DN21249_c0_g1;TRINITY_DN21764_c0_g1;TRINITY_DN22060_c0_g1;TRINITY_DN22262_c0_g1;TRIN…
GO:0009834	e	plant-type secondary cell wall biogenesis	17/6904	45/58908	6.19e-06	0.0302	biological_process	TRINITY_DN26411_c0_g1;TRINITY_DN28125_c0_g2;TRINITY_DN28624_c2_g1;TRINITY_DN28965_c2_g1;TRINITY_DN29879_c0_g1;TRINITY_DN30911_c0_g2;TRINITY_DN30911_c0_g3;TRINITY_DN31719_c0_g2;TRINITY_DN32324_c0_g3;TRINITY_DN33332_c1_g3;TRINITY_DN33901_c1_g1;TRINITY_DN33901_c1_g2;TRINITY_DN34346_c2_g2;TRINITY_DN37136_c2_g7;TRINITY_DN37457_c2_g3;TRINITY_DN37457_c2_g4;TRINITY_DN37457_c2_g6
GO:0009725	e	response to hormone	105/6904	583/58908	7.33e-06	0.0357	biological_process	TRINITY_DN17242_c0_g1;TRINITY_DN17326_c0_g1;TRINITY_DN17354_c0_g2;TRINITY_DN17894_c0_g1;TRINITY_DN23586_c0_g1;TRINITY_DN23650_c0_g1;TRINITY_DN23961_c0_g1;TRINITY_DN24119_c0_g1;TRINITY_DN24876_c0_g1;TRINITY_DN25538_c0_g2;TRINITY_DN25584_c1_g1;TRINITY_DN25584_c3_g1;TRINITY_DN26393_c0_g1;TRINITY_DN26537_c1_g3;TRINITY_DN26788_c1_g1;TRINITY_DN26939_c0_g1;TRINITY_DN27046_c0_g2;TRINITY_DN27066_c1_g1;TRI…
GO:0010468	e	regulation of gene expression	325/6904	2196/58908	9.22e-06	0.0449	biological_process	TRINITY_DN10732_c0_g1;TRINITY_DN11837_c0_g1;TRINITY_DN13372_c0_g1;TRINITY_DN1359_c0_g1;TRINITY_DN17191_c0_g1;TRINITY_DN17299_c0_g1;TRINITY_DN17326_c0_g1;TRINITY_DN17354_c0_g2;TRINITY_DN18001_c0_g1;TRINITY_DN18468_c0_g1;TRINITY_DN20241_c0_g1;TRINITY_DN20302_c0_g1;TRINITY_DN20500_c0_g1;TRINITY_DN20627_c0_g1;TRINITY_DN21575_c0_g1;TRINITY_DN22588_c0_g1;TRINITY_DN22793_c0_g1;TRINITY_DN23470_c0_g1;TRIN…
GO:0032984	e	macromolecular complex disassembly	23/6904	75/58908	9.6e-06	0.0468	biological_process	TRINITY_DN11837_c0_g1;TRINITY_DN1359_c0_g1;TRINITY_DN18001_c0_g1;TRINITY_DN18468_c0_g1;TRINITY_DN20627_c0_g1;TRINITY_DN21575_c0_g1;TRINITY_DN22793_c0_g1;TRINITY_DN24404_c1_g2;TRINITY_DN26649_c0_g4;TRINITY_DN27446_c0_g2;TRINITY_DN29743_c0_g1;TRINITY_DN30364_c2_g4;TRINITY_DN30841_c0_g2;TRINITY_DN31334_c0_g1;TRINITY_DN32011_c1_g3;TRINITY_DN34065_c1_g3;TRINITY_DN39037_c0_g1;TRINITY_DN39830_c0_g1;TRIN…

## Sheet: 2_4DAF
GO enrichment analysis of DEGs in 2_4-DAF
id	enrichment	description	ratio_in_study	ratio_in_pop	p_uncorrected	p_bonferroni	type	diff_genes
GO:0010114	e	response to red light	16/4060	30/58908	1.44e-11	5.48e-08	biological_process	TRINITY_DN24261_c0_g1;TRINITY_DN25043_c0_g3;TRINITY_DN25948_c1_g4;TRINITY_DN26537_c1_g1;TRINITY_DN26537_c1_g3;TRINITY_DN27010_c0_g2;TRINITY_DN27338_c0_g1;TRINITY_DN28837_c0_g1;TRINITY_DN29979_c1_g1;TRINITY_DN30897_c2_g1;TRINITY_DN33654_c2_g1;TRINITY_DN33654_c2_g3;TRINITY_DN33654_c2_g5;TRINITY_DN35183_c0_g4;TRINITY_DN37563_c0_g1;TRINITY_DN37563_c1_g9
GO:0030244	e	cellulose biosynthetic process	31/4060	71/58908	2.7e-11	1.03e-07	biological_process	TRINITY_DN25260_c0_g2;TRINITY_DN26319_c0_g1;TRINITY_DN28125_c0_g1;TRINITY_DN28206_c0_g1;TRINITY_DN28935_c0_g3;TRINITY_DN29609_c0_g1;TRINITY_DN29609_c1_g1;TRINITY_DN29879_c0_g1;TRINITY_DN29879_c0_g2;TRINITY_DN32324_c0_g2;TRINITY_DN32324_c0_g3;TRINITY_DN33332_c1_g4;TRINITY_DN33332_c1_g5;TRINITY_DN33901_c0_g1;TRINITY_DN33901_c0_g3;TRINITY_DN33901_c0_g4;TRINITY_DN33901_c1_g1;TRINITY_DN33901_c1_g2;TRI…
GO:0002181	e	cytoplasmic translation	28/4060	71/58908	2.7e-11	1.03e-07	biological_process	TRINITY_DN17281_c0_g1;TRINITY_DN17281_c0_g2;TRINITY_DN17522_c0_g2;TRINITY_DN19197_c0_g1;TRINITY_DN19575_c0_g1;TRINITY_DN19719_c0_g1;TRINITY_DN19757_c0_g1;TRINITY_DN20212_c0_g1;TRINITY_DN21190_c0_g1;TRINITY_DN21267_c0_g1;TRINITY_DN22281_c0_g2;TRINITY_DN22289_c0_g1;TRINITY_DN22367_c0_g1;TRINITY_DN22422_c0_g1;TRINITY_DN22568_c0_g1;TRINITY_DN22606_c0_g1;TRINITY_DN22625_c0_g1;TRINITY_DN23125_c0_g1;TRI…
GO:0046527	e	glucosyltransferase activity	38/4060	151/58908	3.88e-11	1.47e-07	molecular_function	TRINITY_DN25047_c0_g1;TRINITY_DN25260_c0_g2;TRINITY_DN26319_c0_g1;TRINITY_DN26573_c1_g4;TRINITY_DN27370_c2_g1;TRINITY_DN28125_c0_g1;TRINITY_DN29119_c2_g3;TRINITY_DN29609_c0_g1;TRINITY_DN29609_c1_g1;TRINITY_DN29879_c0_g1;TRINITY_DN29879_c0_g2;TRINITY_DN32015_c0_g3;TRINITY_DN32324_c0_g2;TRINITY_DN32324_c0_g3;TRINITY_DN33332_c1_g4;TRINITY_DN33332_c1_g5;TRINITY_DN33549_c0_g2;TRINITY_DN33901_c0_g1;TRI…
GO:0030243	e	cellulose metabolic process	33/4060	78/58908	3.95e-11	1.5e-07	biological_process	TRINITY_DN25260_c0_g2;TRINITY_DN26319_c0_g1;TRINITY_DN28125_c0_g1;TRINITY_DN28206_c0_g1;TRINITY_DN28935_c0_g3;TRINITY_DN29609_c0_g1;TRINITY_DN29609_c1_g1;TRINITY_DN29879_c0_g1;TRINITY_DN29879_c0_g2;TRINITY_DN32324_c0_g2;TRINITY_DN32324_c0_g3;TRINITY_DN33013_c0_g1;TRINITY_DN33332_c1_g4;TRINITY_DN33332_c1_g5;TRINITY_DN33901_c0_g1;TRINITY_DN33901_c0_g3;TRINITY_DN33901_c0_g4;TRINITY_DN33901_c1_g1;TRI…
GO:0071554	e	cell wall organization or biogenesis	47/4060	159/58908	4.46e-11	1.7e-07	biological_process	TRINITY_DN22948_c0_g3;TRINITY_DN23308_c1_g1;TRINITY_DN24261_c0_g1;TRINITY_DN24883_c0_g1;TRINITY_DN25132_c0_g1;TRINITY_DN25156_c0_g1;TRINITY_DN25260_c0_g2;TRINITY_DN26411_c0_g1;TRINITY_DN26787_c0_g1;TRINITY_DN28056_c0_g1;TRINITY_DN28125_c0_g1;TRINITY_DN28965_c2_g1;TRINITY_DN29805_c2_g2;TRINITY_DN29879_c0_g1;TRINITY_DN29879_c0_g2;TRINITY_DN30911_c0_g3;TRINITY_DN31123_c0_g2;TRINITY_DN31464_c4_g1;TRI…
GO:0009505	e	plant-type cell wall	49/4060	197/58908	4.61e-11	1.75e-07	cellular_component	TRINITY_DN20463_c0_g1;TRINITY_DN22996_c0_g1;TRINITY_DN24261_c0_g1;TRINITY_DN24271_c0_g1;TRINITY_DN24421_c0_g1;TRINITY_DN25525_c0_g2;TRINITY_DN26195_c1_g1;TRINITY_DN26259_c2_g3;TRINITY_DN26259_c2_g4;TRINITY_DN26326_c0_g1;TRINITY_DN26673_c0_g1;TRINITY_DN26787_c0_g1;TRINITY_DN26932_c0_g1;TRINITY_DN26950_c0_g1;TRINITY_DN27618_c0_g2;TRINITY_DN27897_c0_g1;TRINITY_DN28175_c0_g2;TRINITY_DN29339_c1_g1;TRI…
GO:0034637	e	cellular carbohydrate biosynthetic process	50/4060	213/58908	4.85e-11	1.84e-07	biological_process	TRINITY_DN25260_c0_g2;TRINITY_DN26319_c0_g1;TRINITY_DN26411_c0_g1;TRINITY_DN27329_c1_g1;TRINITY_DN27365_c0_g6;TRINITY_DN28056_c0_g1;TRINITY_DN28125_c0_g1;TRINITY_DN28206_c0_g1;TRINITY_DN28935_c0_g3;TRINITY_DN28965_c2_g1;TRINITY_DN29303_c3_g1;TRINITY_DN29303_c3_g2;TRINITY_DN29609_c0_g1;TRINITY_DN29609_c1_g1;TRINITY_DN29879_c0_g1;TRINITY_DN29879_c0_g2;TRINITY_DN30690_c0_g3;TRINITY_DN30911_c0_g3;TRI…
GO:0006011	e	UDP-glucose metabolic process	29/4060	67/58908	4.86e-11	1.85e-07	biological_process	TRINITY_DN25047_c0_g1;TRINITY_DN25260_c0_g2;TRINITY_DN26319_c0_g1;TRINITY_DN28125_c0_g1;TRINITY_DN29609_c0_g1;TRINITY_DN29609_c1_g1;TRINITY_DN29879_c0_g1;TRINITY_DN29879_c0_g2;TRINITY_DN32324_c0_g2;TRINITY_DN32324_c0_g3;TRINITY_DN33332_c1_g4;TRINITY_DN33332_c1_g5;TRINITY_DN33901_c0_g1;TRINITY_DN33901_c0_g3;TRINITY_DN33901_c0_g4;TRINITY_DN33901_c1_g1;TRINITY_DN33901_c1_g2;TRINITY_DN34773_c1_g1;TRI…
GO:0035251	e	UDP-glucosyltransferase activity	31/4060	117/58908	4.86e-11	1.85e-07	molecular_function	TRINITY_DN25047_c0_g1;TRINITY_DN25260_c0_g2;TRINITY_DN26319_c0_g1;TRINITY_DN28125_c0_g1;TRINITY_DN29609_c0_g1;TRINITY_DN29609_c1_g1;TRINITY_DN29879_c0_g1;TRINITY_DN29879_c0_g2;TRINITY_DN32015_c0_g3;TRINITY_DN32324_c0_g2;TRINITY_DN32324_c0_g3;TRINITY_DN33332_c1_g4;TRINITY_DN33332_c1_g5;TRINITY_DN33901_c0_g1;TRINITY_DN33901_c0_g3;TRINITY_DN33901_c0_g4;TRINITY_DN33901_c1_g1;TRINITY_DN33901_c1_g2;TRI…
GO:0051274	e	beta-glucan biosynthetic process	32/4060	91/58908	4.98e-11	1.89e-07	biological_process	TRINITY_DN25260_c0_g2;TRINITY_DN26319_c0_g1;TRINITY_DN28125_c0_g1;TRINITY_DN28206_c0_g1;TRINITY_DN28935_c0_g3;TRINITY_DN29609_c0_g1;TRINITY_DN29609_c1_g1;TRINITY_DN29879_c0_g1;TRINITY_DN29879_c0_g2;TRINITY_DN32324_c0_g2;TRINITY_DN32324_c0_g3;TRINITY_DN33332_c1_g4;TRINITY_DN33332_c1_g5;TRINITY_DN33901_c0_g1;TRINITY_DN33901_c0_g3;TRINITY_DN33901_c0_g4;TRINITY_DN33901_c1_g1;TRINITY_DN33901_c1_g2;TRI…
GO:0042546	e	cell wall biogenesis	32/4060	91/58908	4.98e-11	1.89e-07	biological_process	TRINITY_DN22948_c0_g3;TRINITY_DN23308_c1_g1;TRINITY_DN24883_c0_g1;TRINITY_DN25132_c0_g1;TRINITY_DN25260_c0_g2;TRINITY_DN26411_c0_g1;TRINITY_DN28125_c0_g1;TRINITY_DN28965_c2_g1;TRINITY_DN29879_c0_g1;TRINITY_DN29879_c0_g2;TRINITY_DN30911_c0_g3;TRINITY_DN31464_c4_g1;TRINITY_DN32324_c0_g2;TRINITY_DN32324_c0_g3;TRINITY_DN32402_c0_g1;TRINITY_DN33332_c1_g4;TRINITY_DN33901_c0_g3;TRINITY_DN33901_c0_g4;TRI…
GO:0000271	e	polysaccharide biosynthetic process	42/4060	183/58908	5.9e-11	2.24e-07	biological_process	TRINITY_DN25260_c0_g2;TRINITY_DN26319_c0_g1;TRINITY_DN26411_c0_g1;TRINITY_DN27329_c1_g1;TRINITY_DN28056_c0_g1;TRINITY_DN28125_c0_g1;TRINITY_DN28206_c0_g1;TRINITY_DN28935_c0_g3;TRINITY_DN28965_c2_g1;TRINITY_DN29609_c0_g1;TRINITY_DN29609_c1_g1;TRINITY_DN29879_c0_g1;TRINITY_DN29879_c0_g2;TRINITY_DN30690_c0_g3;TRINITY_DN30911_c0_g3;TRINITY_DN32324_c0_g2;TRINITY_DN32324_c0_g3;TRINITY_DN33332_c1_g4;TRI…
GO:0051273	e	beta-glucan metabolic process	34/4060	98/58908	5.95e-11	2.26e-07	biological_process	TRINITY_DN25260_c0_g2;TRINITY_DN26319_c0_g1;TRINITY_DN28125_c0_g1;TRINITY_DN28206_c0_g1;TRINITY_DN28935_c0_g3;TRINITY_DN29609_c0_g1;TRINITY_DN29609_c1_g1;TRINITY_DN29879_c0_g1;TRINITY_DN29879_c0_g2;TRINITY_DN32324_c0_g2;TRINITY_DN32324_c0_g3;TRINITY_DN33013_c0_g1;TRINITY_DN33332_c1_g4;TRINITY_DN33332_c1_g5;TRINITY_DN33901_c0_g1;TRINITY_DN33901_c0_g3;TRINITY_DN33901_c0_g4;TRINITY_DN33901_c1_g1;TRI…
GO:0005985	e	sucrose metabolic process	56/4060	306/58908	6.28e-11	2.39e-07	biological_process	TRINITY_DN23771_c0_g1;TRINITY_DN23771_c0_g3;TRINITY_DN24499_c0_g1;TRINITY_DN25260_c0_g2;TRINITY_DN25549_c0_g2;TRINITY_DN26319_c0_g1;TRINITY_DN26950_c0_g1;TRINITY_DN27901_c0_g1;TRINITY_DN28125_c0_g1;TRINITY_DN29303_c3_g1;TRINITY_DN29303_c3_g2;TRINITY_DN29609_c0_g1;TRINITY_DN29609_c1_g1;TRINITY_DN29879_c0_g1;TRINITY_DN29879_c0_g2;TRINITY_DN30690_c0_g3;TRINITY_DN30943_c0_g1;TRINITY_DN31552_c0_g1;TRI…
GO:0005982	e	starch metabolic process	56/4060	306/58908	6.28e-11	2.39e-07	biological_process	TRINITY_DN23771_c0_g1;TRINITY_DN23771_c0_g3;TRINITY_DN24499_c0_g1;TRINITY_DN25260_c0_g2;TRINITY_DN25549_c0_g2;TRINITY_DN26319_c0_g1;TRINITY_DN26950_c0_g1;TRINITY_DN27901_c0_g1;TRINITY_DN28125_c0_g1;TRINITY_DN29303_c3_g1;TRINITY_DN29303_c3_g2;TRINITY_DN29609_c0_g1;TRINITY_DN29609_c1_g1;TRINITY_DN29879_c0_g1;TRINITY_DN29879_c0_g2;TRINITY_DN30690_c0_g3;TRINITY_DN30943_c0_g1;TRINITY_DN31552_c0_g1;TRI…
GO:0009250	e	glucan biosynthetic process	36/4060	139/58908	6.32e-11	2.4e-07	biological_process	TRINITY_DN25260_c0_g2;TRINITY_DN26319_c0_g1;TRINITY_DN27329_c1_g1;TRINITY_DN28125_c0_g1;TRINITY_DN28206_c0_g1;TRINITY_DN28935_c0_g3;TRINITY_DN29609_c0_g1;TRINITY_DN29609_c1_g1;TRINITY_DN29879_c0_g1;TRINITY_DN29879_c0_g2;TRINITY_DN30690_c0_g3;TRINITY_DN32324_c0_g2;TRINITY_DN32324_c0_g3;TRINITY_DN33332_c1_g4;TRINITY_DN33332_c1_g5;TRINITY_DN33901_c0_g1;TRINITY_DN33901_c0_g3;TRINITY_DN33901_c0_g4;TRI…
GO:0006073	e	cellular glucan metabolic process	69/4060	358/58908	6.55e-11	2.49e-07	biological_process	TRINITY_DN23771_c0_g1;TRINITY_DN23771_c0_g3;TRINITY_DN24499_c0_g1;TRINITY_DN25260_c0_g2;TRINITY_DN25549_c0_g2;TRINITY_DN26319_c0_g1;TRINITY_DN26573_c1_g4;TRINITY_DN26950_c0_g1;TRINITY_DN27329_c1_g1;TRINITY_DN27370_c2_g1;TRINITY_DN27901_c0_g1;TRINITY_DN28125_c0_g1;TRINITY_DN28206_c0_g1;TRINITY_DN28935_c0_g3;TRINITY_DN29119_c2_g3;TRINITY_DN29303_c3_g1;TRINITY_DN29303_c3_g2;TRINITY_DN29609_c0_g1;TRI…
GO:0044042	e	glucan metabolic process	69/4060	358/58908	6.55e-11	2.49e-07	biological_process	TRINITY_DN23771_c0_g1;TRINITY_DN23771_c0_g3;TRINITY_DN24499_c0_g1;TRINITY_DN25260_c0_g2;TRINITY_DN25549_c0_g2;TRINITY_DN26319_c0_g1;TRINITY_DN26573_c1_g4;TRINITY_DN26950_c0_g1;TRINITY_DN27329_c1_g1;TRINITY_DN27370_c2_g1;TRINITY_DN27901_c0_g1;TRINITY_DN28125_c0_g1;TRINITY_DN28206_c0_g1;TRINITY_DN28935_c0_g3;TRINITY_DN29119_c2_g3;TRINITY_DN29303_c3_g1;TRINITY_DN29303_c3_g2;TRINITY_DN29609_c0_g1;TRI…
GO:0016759	e	cellulose synthase activity	28/4060	57/58908	7.2e-11	2.74e-07	molecular_function	TRINITY_DN25260_c0_g2;TRINITY_DN26319_c0_g1;TRINITY_DN28125_c0_g1;TRINITY_DN29609_c0_g1;TRINITY_DN29609_c1_g1;TRINITY_DN29879_c0_g1;TRINITY_DN29879_c0_g2;TRINITY_DN32324_c0_g2;TRINITY_DN32324_c0_g3;TRINITY_DN33332_c1_g4;TRINITY_DN33332_c1_g5;TRINITY_DN33901_c0_g1;TRINITY_DN33901_c0_g3;TRINITY_DN33901_c0_g4;TRINITY_DN33901_c1_g1;TRINITY_DN33901_c1_g2;TRINITY_DN34773_c1_g1;TRINITY_DN37234_c0_g1;TRI…
GO:0016760	e	cellulose synthase (UDP-forming) activity	28/4060	57/58908	7.2e-11	2.74e-07	molecular_function	TRINITY_DN25260_c0_g2;TRINITY_DN26319_c0_g1;TRINITY_DN28125_c0_g1;TRINITY_DN29609_c0_g1;TRINITY_DN29609_c1_g1;TRINITY_DN29879_c0_g1;TRINITY_DN29879_c0_g2;TRINITY_DN32324_c0_g2;TRINITY_DN32324_c0_g3;TRINITY_DN33332_c1_g4;TRINITY_DN33332_c1_g5;TRINITY_DN33901_c0_g1;TRINITY_DN33901_c0_g3;TRINITY_DN33901_c0_g4;TRINITY_DN33901_c1_g1;TRINITY_DN33901_c1_g2;TRINITY_DN34773_c1_g1;TRINITY_DN37234_c0_g1;TRI…
GO:0009698	e	phenylpropanoid metabolic process	25/4060	80/58908	7.34e-11	2.79e-07	biological_process	TRINITY_DN20154_c0_g1;TRINITY_DN24876_c0_g1;TRINITY_DN25156_c0_g1;TRINITY_DN26027_c0_g1;TRINITY_DN26450_c0_g1;TRINITY_DN26787_c0_g1;TRINITY_DN28175_c0_g2;TRINITY_DN28206_c0_g1;TRINITY_DN28210_c1_g1;TRINITY_DN29583_c0_g2;TRINITY_DN30866_c1_g1;TRINITY_DN32661_c0_g1;TRINITY_DN33471_c0_g4;TRINITY_DN33804_c0_g3;TRINITY_DN33804_c0_g4;TRINITY_DN33901_c1_g1;TRINITY_DN34430_c1_g1;TRINITY_DN34430_c1_g2;TRI…
GO:0071669	e	plant-type cell wall organization or biogenesis	34/4060	106/58908	8.69e-11	3.3e-07	biological_process	TRINITY_DN24261_c0_g1;TRINITY_DN24883_c0_g1;TRINITY_DN25132_c0_g1;TRINITY_DN25260_c0_g2;TRINITY_DN26411_c0_g1;TRINITY_DN26787_c0_g1;TRINITY_DN28125_c0_g1;TRINITY_DN28965_c2_g1;TRINITY_DN29879_c0_g1;TRINITY_DN29879_c0_g2;TRINITY_DN30911_c0_g3;TRINITY_DN32324_c0_g2;TRINITY_DN32324_c0_g3;TRINITY_DN32402_c0_g1;TRINITY_DN33331_c1_g1;TRINITY_DN33332_c1_g4;TRINITY_DN33901_c0_g3;TRINITY_DN33901_c0_g4;TRI…
GO:0009832	e	plant-type cell wall biogenesis	27/4060	75/58908	1e-10	3.81e-07	biological_process	TRINITY_DN24883_c0_g1;TRINITY_DN25132_c0_g1;TRINITY_DN25260_c0_g2;TRINITY_DN26411_c0_g1;TRINITY_DN28125_c0_g1;TRINITY_DN28965_c2_g1;TRINITY_DN29879_c0_g1;TRINITY_DN29879_c0_g2;TRINITY_DN30911_c0_g3;TRINITY_DN32324_c0_g2;TRINITY_DN32324_c0_g3;TRINITY_DN32402_c0_g1;TRINITY_DN33332_c1_g4;TRINITY_DN33901_c0_g3;TRINITY_DN33901_c0_g4;TRINITY_DN33901_c1_g1;TRINITY_DN33901_c1_g2;TRINITY_DN35684_c1_g2;TRI…
GO:0046906	e	tetrapyrrole binding	97/4060	422/58908	1.01e-10	3.82e-07	molecular_function	TRINITY_DN11277_c0_g2;TRINITY_DN22326_c0_g1;TRINITY_DN22623_c0_g3;TRINITY_DN22895_c0_g1;TRINITY_DN22945_c0_g1;TRINITY_DN23208_c0_g2;TRINITY_DN24268_c0_g1;TRINITY_DN25438_c4_g3;TRINITY_DN25534_c0_g4;TRINITY_DN25570_c1_g2;TRINITY_DN26027_c0_g1;TRINITY_DN26253_c0_g4;TRINITY_DN26518_c0_g1;TRINITY_DN26663_c1_g6;TRINITY_DN26787_c0_g1;TRINITY_DN26886_c0_g7;TRINITY_DN27338_c0_g1;TRINITY_DN27764_c0_g1;TRI…
GO:0044264	e	cellular polysaccharide metabolic process	75/4060	398/58908	1.03e-10	3.93e-07	biological_process	TRINITY_DN23771_c0_g1;TRINITY_DN23771_c0_g3;TRINITY_DN24499_c0_g1;TRINITY_DN25260_c0_g2;TRINITY_DN25549_c0_g2;TRINITY_DN26319_c0_g1;TRINITY_DN26411_c0_g1;TRINITY_DN26573_c1_g4;TRINITY_DN26950_c0_g1;TRINITY_DN27329_c1_g1;TRINITY_DN27370_c2_g1;TRINITY_DN27901_c0_g1;TRINITY_DN28056_c0_g1;TRINITY_DN28125_c0_g1;TRINITY_DN28206_c0_g1;TRINITY_DN28935_c0_g3;TRINITY_DN28965_c2_g1;TRINITY_DN29119_c2_g3;TRI…
GO:0005984	e	disaccharide metabolic process	60/4060	319/58908	1.08e-10	4.12e-07	biological_process	TRINITY_DN23771_c0_g1;TRINITY_DN23771_c0_g3;TRINITY_DN24499_c0_g1;TRINITY_DN25260_c0_g2;TRINITY_DN25549_c0_g2;TRINITY_DN26319_c0_g1;TRINITY_DN26950_c0_g1;TRINITY_DN27365_c0_g6;TRINITY_DN27901_c0_g1;TRINITY_DN28125_c0_g1;TRINITY_DN29303_c3_g1;TRINITY_DN29303_c3_g2;TRINITY_DN29609_c0_g1;TRINITY_DN29609_c1_g1;TRINITY_DN29879_c0_g1;TRINITY_DN29879_c0_g2;TRINITY_DN30690_c0_g3;TRINITY_DN30943_c0_g1;TRI…
GO:0009225	e	nucleotide-sugar metabolic process	31/4060	107/58908	1.11e-10	4.24e-07	biological_process	TRINITY_DN25047_c0_g1;TRINITY_DN25260_c0_g2;TRINITY_DN26319_c0_g1;TRINITY_DN28125_c0_g1;TRINITY_DN29609_c0_g1;TRINITY_DN29609_c1_g1;TRINITY_DN29879_c0_g1;TRINITY_DN29879_c0_g2;TRINITY_DN32324_c0_g2;TRINITY_DN32324_c0_g3;TRINITY_DN33332_c1_g4;TRINITY_DN33332_c1_g5;TRINITY_DN33901_c0_g1;TRINITY_DN33901_c0_g3;TRINITY_DN33901_c0_g4;TRINITY_DN33901_c1_g1;TRINITY_DN33901_c1_g2;TRINITY_DN34044_c2_g2;TRI…
GO:0033692	e	cellular polysaccharide biosynthetic process	42/4060	179/58908	1.13e-10	4.28e-07	biological_process	TRINITY_DN25260_c0_g2;TRINITY_DN26319_c0_g1;TRINITY_DN26411_c0_g1;TRINITY_DN27329_c1_g1;TRINITY_DN28056_c0_g1;TRINITY_DN28125_c0_g1;TRINITY_DN28206_c0_g1;TRINITY_DN28935_c0_g3;TRINITY_DN28965_c2_g1;TRINITY_DN29609_c0_g1;TRINITY_DN29609_c1_g1;TRINITY_DN29879_c0_g1;TRINITY_DN29879_c0_g2;TRINITY_DN30690_c0_g3;TRINITY_DN30911_c0_g3;TRINITY_DN32324_c0_g2;TRINITY_DN32324_c0_g3;TRINITY_DN33332_c1_g4;TRI…
GO:0004497	e	monooxygenase activity	63/4060	302/58908	1.14e-10	4.33e-07	molecular_function	TRINITY_DN22895_c0_g1;TRINITY_DN23208_c0_g2;TRINITY_DN25043_c0_g3;TRINITY_DN25550_c1_g3;TRINITY_DN26518_c0_g1;TRINITY_DN26886_c0_g7;TRINITY_DN27764_c0_g1;TRINITY_DN27764_c0_g6;TRINITY_DN27937_c1_g1;TRINITY_DN27937_c2_g2;TRINITY_DN27937_c2_g3;TRINITY_DN28175_c0_g2;TRINITY_DN28277_c0_g3;TRINITY_DN28473_c0_g6;TRINITY_DN28576_c0_g1;TRINITY_DN28576_c0_g2;TRINITY_DN28576_c1_g3;TRINITY_DN28604_c4_g1;TRI…
GO:0016051	e	carbohydrate biosynthetic process	79/4060	501/58908	1.15e-10	4.37e-07	biological_process	TRINITY_DN1679_c0_g1;TRINITY_DN19774_c0_g1;TRINITY_DN19774_c0_g2;TRINITY_DN20656_c0_g2;TRINITY_DN20896_c0_g1;TRINITY_DN22870_c0_g1;TRINITY_DN23299_c0_g1;TRINITY_DN23299_c0_g2;TRINITY_DN23808_c0_g1;TRINITY_DN24012_c0_g1;TRINITY_DN24012_c0_g2;TRINITY_DN24194_c0_g1;TRINITY_DN24205_c0_g1;TRINITY_DN24205_c0_g2;TRINITY_DN24868_c0_g1;TRINITY_DN25206_c0_g4;TRINITY_DN25260_c0_g2;TRINITY_DN25549_c0_g2;TRIN…
GO:0009311	e	oligosaccharide metabolic process	60/4060	334/58908	1.2e-10	4.56e-07	biological_process	TRINITY_DN23771_c0_g1;TRINITY_DN23771_c0_g3;TRINITY_DN24499_c0_g1;TRINITY_DN25260_c0_g2;TRINITY_DN25549_c0_g2;TRINITY_DN26319_c0_g1;TRINITY_DN26950_c0_g1;TRINITY_DN27365_c0_g6;TRINITY_DN27901_c0_g1;TRINITY_DN28125_c0_g1;TRINITY_DN29303_c3_g1;TRINITY_DN29303_c3_g2;TRINITY_DN29609_c0_g1;TRINITY_DN29609_c1_g1;TRINITY_DN29879_c0_g1;TRINITY_DN29879_c0_g2;TRINITY_DN30690_c0_g3;TRINITY_DN30943_c0_g1;TRI…
GO:0005506	e	iron ion binding	88/4060	464/58908	1.28e-10	4.86e-07	molecular_function	TRINITY_DN11277_c0_g2;TRINITY_DN21038_c0_g1;TRINITY_DN21042_c0_g1;TRINITY_DN21455_c0_g3;TRINITY_DN21556_c0_g1;TRINITY_DN22064_c0_g1;TRINITY_DN22623_c0_g3;TRINITY_DN22895_c0_g1;TRINITY_DN22945_c0_g1;TRINITY_DN23208_c0_g2;TRINITY_DN24193_c0_g1;TRINITY_DN24603_c0_g1;TRINITY_DN26253_c0_g4;TRINITY_DN26518_c0_g1;TRINITY_DN26886_c0_g7;TRINITY_DN27135_c0_g5;TRINITY_DN27135_c0_g6;TRINITY_DN27764_c0_g1;TRI…
GO:0005576	e	extracellular region	95/4060	451/58908	1.33e-10	5.05e-07	cellular_component	TRINITY_DN20995_c0_g1;TRINITY_DN22948_c0_g3;TRINITY_DN22988_c0_g1;TRINITY_DN23417_c0_g1;TRINITY_DN23771_c0_g1;TRINITY_DN23771_c0_g3;TRINITY_DN24261_c0_g1;TRINITY_DN24268_c0_g1;TRINITY_DN24421_c0_g1;TRINITY_DN24535_c4_g2;TRINITY_DN24535_c4_g3;TRINITY_DN24885_c0_g1;TRINITY_DN24975_c0_g2;TRINITY_DN25043_c0_g3;TRINITY_DN25206_c0_g4;TRINITY_DN25217_c2_g2;TRINITY_DN25570_c1_g2;TRINITY_DN25605_c4_g2;TRI…
GO:0016757	e	transferase activity, transferring glycosyl groups	127/4060	749/58908	1.4e-10	5.3e-07	molecular_function	TRINITY_DN20153_c0_g2;TRINITY_DN23497_c0_g1;TRINITY_DN24100_c0_g1;TRINITY_DN24642_c0_g2;TRINITY_DN24876_c0_g1;TRINITY_DN25047_c0_g1;TRINITY_DN25260_c0_g2;TRINITY_DN26057_c2_g4;TRINITY_DN26319_c0_g1;TRINITY_DN26411_c0_g1;TRINITY_DN26555_c1_g2;TRINITY_DN26573_c1_g4;TRINITY_DN26651_c0_g2;TRINITY_DN26651_c0_g4;TRINITY_DN26651_c2_g1;TRINITY_DN26651_c2_g2;TRINITY_DN26805_c0_g2;TRINITY_DN26805_c1_g3;TRI…
GO:0009416	e	response to light stimulus	79/4060	428/58908	1.42e-10	5.41e-07	biological_process	TRINITY_DN21340_c0_g1;TRINITY_DN24261_c0_g1;TRINITY_DN24569_c1_g1;TRINITY_DN25043_c0_g3;TRINITY_DN25464_c0_g2;TRINITY_DN25464_c0_g3;TRINITY_DN25547_c0_g1;TRINITY_DN25588_c0_g1;TRINITY_DN25605_c4_g2;TRINITY_DN25813_c0_g1;TRINITY_DN25948_c1_g4;TRINITY_DN26093_c0_g1;TRINITY_DN26450_c0_g1;TRINITY_DN26525_c0_g1;TRINITY_DN26537_c1_g1;TRINITY_DN26537_c1_g3;TRINITY_DN26613_c1_g1;TRINITY_DN26869_c1_g1;TRI…
GO:0005667	e	transcription factor complex	105/4060	750/58908	1.45e-10	5.51e-07	cellular_component	TRINITY_DN21816_c3_g2;TRINITY_DN22588_c0_g1;TRINITY_DN22996_c0_g1;TRINITY_DN23996_c0_g1;TRINITY_DN24119_c0_g1;TRINITY_DN25122_c0_g1;TRINITY_DN25380_c0_g1;TRINITY_DN25615_c1_g1;TRINITY_DN25948_c1_g4;TRINITY_DN26011_c0_g3;TRINITY_DN26156_c3_g2;TRINITY_DN26377_c0_g1;TRINITY_DN26528_c0_g3;TRINITY_DN26532_c2_g3;TRINITY_DN26537_c1_g1;TRINITY_DN26537_c1_g3;TRINITY_DN26658_c0_g1;TRINITY_DN27069_c0_g1;TRI…
GO:0008194	e	UDP-glycosyltransferase activity	44/4060	204/58908	1.47e-10	5.59e-07	molecular_function	TRINITY_DN25047_c0_g1;TRINITY_DN25260_c0_g2;TRINITY_DN26319_c0_g1;TRINITY_DN26411_c0_g1;TRINITY_DN27306_c0_g1;TRINITY_DN27329_c1_g1;TRINITY_DN28125_c0_g1;TRINITY_DN28965_c2_g1;TRINITY_DN28988_c0_g1;TRINITY_DN29609_c0_g1;TRINITY_DN29609_c1_g1;TRINITY_DN29879_c0_g1;TRINITY_DN29879_c0_g2;TRINITY_DN30911_c0_g3;TRINITY_DN31092_c4_g1;TRINITY_DN31154_c3_g1;TRINITY_DN31682_c0_g4;TRINITY_DN32015_c0_g3;TRI…
GO:0005976	e	polysaccharide metabolic process	76/4060	418/58908	1.58e-10	6.02e-07	biological_process	TRINITY_DN23771_c0_g1;TRINITY_DN23771_c0_g3;TRINITY_DN24499_c0_g1;TRINITY_DN25260_c0_g2;TRINITY_DN25549_c0_g2;TRINITY_DN26319_c0_g1;TRINITY_DN26411_c0_g1;TRINITY_DN26573_c1_g4;TRINITY_DN26950_c0_g1;TRINITY_DN27329_c1_g1;TRINITY_DN27370_c2_g1;TRINITY_DN27901_c0_g1;TRINITY_DN28056_c0_g1;TRINITY_DN28125_c0_g1;TRINITY_DN28206_c0_g1;TRINITY_DN28935_c0_g3;TRINITY_DN28965_c2_g1;TRINITY_DN29119_c2_g3;TRI…
GO:0020037	e	heme binding	85/4060	393/58908	1.6e-10	6.09e-07	molecular_function	TRINITY_DN11277_c0_g2;TRINITY_DN22326_c0_g1;TRINITY_DN22623_c0_g3;TRINITY_DN22895_c0_g1;TRINITY_DN22945_c0_g1;TRINITY_DN23208_c0_g2;TRINITY_DN24268_c0_g1;TRINITY_DN25438_c4_g3;TRINITY_DN25570_c1_g2;TRINITY_DN26027_c0_g1;TRINITY_DN26253_c0_g4;TRINITY_DN26518_c0_g1;TRINITY_DN26663_c1_g6;TRINITY_DN26787_c0_g1;TRINITY_DN26886_c0_g7;TRINITY_DN27764_c0_g1;TRINITY_DN27764_c0_g6;TRINITY_DN27937_c1_g1;TRI…
GO:0009314	e	response to radiation	79/4060	456/58908	1.62e-10	6.14e-07	biological_process	TRINITY_DN21340_c0_g1;TRINITY_DN24261_c0_g1;TRINITY_DN24569_c1_g1;TRINITY_DN25043_c0_g3;TRINITY_DN25464_c0_g2;TRINITY_DN25464_c0_g3;TRINITY_DN25547_c0_g1;TRINITY_DN25588_c0_g1;TRINITY_DN25605_c4_g2;TRINITY_DN25813_c0_g1;TRINITY_DN25948_c1_g4;TRINITY_DN26093_c0_g1;TRINITY_DN26450_c0_g1;TRINITY_DN26525_c0_g1;TRINITY_DN26537_c1_g1;TRINITY_DN26537_c1_g3;TRINITY_DN26613_c1_g1;TRINITY_DN26869_c1_g1;TRI…
GO:0016705	e	oxidoreductase activity, acting on paired donors, with incorporation or reduction of molecular oxygen	82/4060	440/58908	1.65e-10	6.27e-07	molecular_function	TRINITY_DN11277_c0_g2;TRINITY_DN20655_c0_g1;TRINITY_DN21556_c0_g1;TRINITY_DN22623_c0_g3;TRINITY_DN22895_c0_g1;TRINITY_DN23208_c0_g2;TRINITY_DN24876_c0_g1;TRINITY_DN25550_c1_g3;TRINITY_DN26518_c0_g1;TRINITY_DN26886_c0_g7;TRINITY_DN27135_c0_g5;TRINITY_DN27135_c0_g6;TRINITY_DN27764_c0_g1;TRINITY_DN27764_c0_g6;TRINITY_DN27937_c1_g1;TRINITY_DN27937_c2_g2;TRINITY_DN27937_c2_g3;TRINITY_DN28101_c3_g2;TRI…
GO:0016758	e	transferase activity, transferring hexosyl groups	102/4060	536/58908	1.83e-10	6.95e-07	molecular_function	TRINITY_DN20153_c0_g2;TRINITY_DN23497_c0_g1;TRINITY_DN24642_c0_g2;TRINITY_DN25047_c0_g1;TRINITY_DN25260_c0_g2;TRINITY_DN26057_c2_g4;TRINITY_DN26319_c0_g1;TRINITY_DN26411_c0_g1;TRINITY_DN26573_c1_g4;TRINITY_DN26651_c0_g2;TRINITY_DN26651_c0_g4;TRINITY_DN26651_c2_g1;TRINITY_DN26651_c2_g2;TRINITY_DN26820_c0_g1;TRINITY_DN26820_c0_g3;TRINITY_DN27306_c0_g1;TRINITY_DN27329_c1_g1;TRINITY_DN27370_c2_g1;TRI…
GO:0003700	e	transcription factor activity, sequence-specific DNA binding	101/4060	644/58908	1.95e-10	7.39e-07	molecular_function	TRINITY_DN21816_c3_g2;TRINITY_DN22588_c0_g1;TRINITY_DN23996_c0_g1;TRINITY_DN25122_c0_g1;TRINITY_DN25380_c0_g1;TRINITY_DN25615_c1_g1;TRINITY_DN25948_c1_g4;TRINITY_DN26011_c0_g3;TRINITY_DN26156_c3_g2;TRINITY_DN26377_c0_g1;TRINITY_DN26528_c0_g3;TRINITY_DN26532_c2_g3;TRINITY_DN26537_c1_g1;TRINITY_DN26537_c1_g3;TRINITY_DN26658_c0_g1;TRINITY_DN27069_c0_g1;TRINITY_DN27292_c2_g1;TRINITY_DN27402_c3_g1;TRI…
GO:0001071	e	nucleic acid binding transcription factor activity	101/4060	645/58908	2.06e-10	7.82e-07	molecular_function	TRINITY_DN21816_c3_g2;TRINITY_DN22588_c0_g1;TRINITY_DN23996_c0_g1;TRINITY_DN25122_c0_g1;TRINITY_DN25380_c0_g1;TRINITY_DN25615_c1_g1;TRINITY_DN25948_c1_g4;TRINITY_DN26011_c0_g3;TRINITY_DN26156_c3_g2;TRINITY_DN26377_c0_g1;TRINITY_DN26528_c0_g3;TRINITY_DN26532_c2_g3;TRINITY_DN26537_c1_g1;TRINITY_DN26537_c1_g3;TRINITY_DN26658_c0_g1;TRINITY_DN27069_c0_g1;TRINITY_DN27292_c2_g1;TRINITY_DN27402_c3_g1;TRI…
GO:0044723	e	single-organism carbohydrate metabolic process	115/4060	815/58908	2.06e-10	7.83e-07	biological_process	TRINITY_DN1679_c0_g1;TRINITY_DN19774_c0_g1;TRINITY_DN19774_c0_g2;TRINITY_DN20656_c0_g2;TRINITY_DN20896_c0_g1;TRINITY_DN22870_c0_g1;TRINITY_DN23299_c0_g1;TRINITY_DN23299_c0_g2;TRINITY_DN23771_c0_g1;TRINITY_DN23771_c0_g3;TRINITY_DN23808_c0_g1;TRINITY_DN23826_c0_g1;TRINITY_DN24012_c0_g1;TRINITY_DN24012_c0_g2;TRINITY_DN24194_c0_g1;TRINITY_DN24205_c0_g1;TRINITY_DN24205_c0_g2;TRINITY_DN24499_c0_g1;TRIN…
GO:0044262	e	cellular carbohydrate metabolic process	87/4060	571/58908	2.09e-10	7.93e-07	biological_process	TRINITY_DN19774_c0_g1;TRINITY_DN19774_c0_g2;TRINITY_DN22870_c0_g1;TRINITY_DN23771_c0_g1;TRINITY_DN23771_c0_g3;TRINITY_DN23826_c0_g1;TRINITY_DN24194_c0_g1;TRINITY_DN24499_c0_g1;TRINITY_DN25260_c0_g2;TRINITY_DN25549_c0_g2;TRINITY_DN26319_c0_g1;TRINITY_DN26411_c0_g1;TRINITY_DN26573_c1_g4;TRINITY_DN26950_c0_g1;TRINITY_DN27329_c1_g1;TRINITY_DN27365_c0_g6;TRINITY_DN27370_c2_g1;TRINITY_DN27901_c0_g1;TRI…
GO:0004553	e	hydrolase activity, hydrolyzing O-glycosyl compounds	66/4060	412/58908	2.27e-10	8.64e-07	molecular_function	TRINITY_DN20463_c0_g1;TRINITY_DN20968_c0_g1;TRINITY_DN22660_c0_g1;TRINITY_DN22985_c0_g2;TRINITY_DN23771_c0_g1;TRINITY_DN23771_c0_g3;TRINITY_DN24104_c0_g1;TRINITY_DN25156_c0_g1;TRINITY_DN26047_c0_g1;TRINITY_DN26079_c0_g1;TRINITY_DN26573_c1_g4;TRINITY_DN26950_c0_g1;TRINITY_DN27176_c0_g1;TRINITY_DN27256_c0_g2;TRINITY_DN27256_c0_g3;TRINITY_DN27370_c2_g1;TRINITY_DN28168_c0_g3;TRINITY_DN28206_c0_g1;TRI…
GO:0030312	e	external encapsulating structure	98/4060	517/58908	2.32e-10	8.81e-07	cellular_component	TRINITY_DN18403_c0_g1;TRINITY_DN20463_c0_g1;TRINITY_DN22948_c0_g3;TRINITY_DN22996_c0_g1;TRINITY_DN23308_c1_g1;TRINITY_DN24104_c0_g1;TRINITY_DN24261_c0_g1;TRINITY_DN24271_c0_g1;TRINITY_DN24421_c0_g1;TRINITY_DN24885_c0_g1;TRINITY_DN25169_c0_g1;TRINITY_DN25525_c0_g2;TRINITY_DN25605_c4_g2;TRINITY_DN25639_c0_g1;TRINITY_DN26027_c0_g1;TRINITY_DN26195_c1_g1;TRINITY_DN26259_c2_g3;TRINITY_DN26259_c2_g4;TRI…
GO:0005618	e	cell wall	98/4060	517/58908	2.32e-10	8.81e-07	cellular_component	TRINITY_DN18403_c0_g1;TRINITY_DN20463_c0_g1;TRINITY_DN22948_c0_g3;TRINITY_DN22996_c0_g1;TRINITY_DN23308_c1_g1;TRINITY_DN24104_c0_g1;TRINITY_DN24261_c0_g1;TRINITY_DN24271_c0_g1;TRINITY_DN24421_c0_g1;TRINITY_DN24885_c0_g1;TRINITY_DN25169_c0_g1;TRINITY_DN25525_c0_g2;TRINITY_DN25605_c4_g2;TRINITY_DN25639_c0_g1;TRINITY_DN26027_c0_g1;TRINITY_DN26195_c1_g1;TRINITY_DN26259_c2_g3;TRINITY_DN26259_c2_g4;TRI…
GO:0005975	e	carbohydrate metabolic process	167/4060	1201/58908	2.42e-10	9.19e-07	biological_process	TRINITY_DN1679_c0_g1;TRINITY_DN19774_c0_g1;TRINITY_DN19774_c0_g2;TRINITY_DN20153_c0_g2;TRINITY_DN20463_c0_g1;TRINITY_DN20656_c0_g2;TRINITY_DN20896_c0_g1;TRINITY_DN20968_c0_g1;TRINITY_DN20995_c0_g1;TRINITY_DN22660_c0_g1;TRINITY_DN22870_c0_g1;TRINITY_DN22985_c0_g2;TRINITY_DN23299_c0_g1;TRINITY_DN23299_c0_g2;TRINITY_DN23771_c0_g1;TRINITY_DN23771_c0_g3;TRINITY_DN23808_c0_g1;TRINITY_DN23826_c0_g1;TRIN…
GO:0055114	e	oxidation-reduction process	251/4060	1857/58908	2.59e-10	9.85e-07	biological_process	TRINITY_DN11277_c0_g2;TRINITY_DN14705_c0_g1;TRINITY_DN1679_c0_g1;TRINITY_DN17326_c0_g1;TRINITY_DN17443_c0_g1;TRINITY_DN18309_c0_g1;TRINITY_DN20308_c0_g1;TRINITY_DN20655_c0_g1;TRINITY_DN20656_c0_g2;TRINITY_DN20803_c0_g3;TRINITY_DN21038_c0_g1;TRINITY_DN21042_c0_g1;TRINITY_DN21212_c0_g1;TRINITY_DN21556_c0_g1;TRINITY_DN21726_c0_g1;TRINITY_DN22064_c0_g1;TRINITY_DN22135_c0_g1;TRINITY_DN22142_c0_g3;TRIN…
GO:0009628	e	response to abiotic stimulus	184/4060	1521/58908	3.04e-10	1.15e-06	biological_process	TRINITY_DN21307_c0_g1;TRINITY_DN21340_c0_g1;TRINITY_DN23942_c0_g1;TRINITY_DN24119_c0_g1;TRINITY_DN24261_c0_g1;TRINITY_DN24268_c0_g1;TRINITY_DN24421_c0_g1;TRINITY_DN24535_c4_g2;TRINITY_DN24535_c4_g3;TRINITY_DN24569_c1_g1;TRINITY_DN24885_c0_g1;TRINITY_DN24983_c3_g3;TRINITY_DN25015_c0_g1;TRINITY_DN25043_c0_g3;TRINITY_DN25156_c0_g1;TRINITY_DN25260_c0_g2;TRINITY_DN25464_c0_g2;TRINITY_DN25464_c0_g3;TRI…
GO:0009834	e	plant-type secondary cell wall biogenesis	18/4060	45/58908	3.34e-10	1.27e-06	biological_process	TRINITY_DN25132_c0_g1;TRINITY_DN26411_c0_g1;TRINITY_DN28965_c2_g1;TRINITY_DN29879_c0_g1;TRINITY_DN29879_c0_g2;TRINITY_DN30911_c0_g3;TRINITY_DN32324_c0_g2;TRINITY_DN32324_c0_g3;TRINITY_DN32402_c0_g1;TRINITY_DN33901_c1_g1;TRINITY_DN33901_c1_g2;TRINITY_DN35684_c1_g2;TRINITY_DN37234_c1_g1;TRINITY_DN37294_c1_g5;TRINITY_DN37457_c2_g4;TRINITY_DN37457_c2_g6;TRINITY_DN38249_c2_g6;TRINITY_DN38249_c2_g7
GO:0006355	e	regulation of transcription, DNA-templated	281/4060	2281/58908	3.75e-10	1.42e-06	biological_process	TRINITY_DN17326_c0_g1;TRINITY_DN21816_c3_g2;TRINITY_DN22447_c0_g1;TRINITY_DN22588_c0_g1;TRINITY_DN23277_c0_g1;TRINITY_DN23824_c0_g1;TRINITY_DN23996_c0_g1;TRINITY_DN24119_c0_g1;TRINITY_DN24228_c0_g4;TRINITY_DN24268_c0_g1;TRINITY_DN24440_c0_g1;TRINITY_DN24692_c1_g1;TRINITY_DN24692_c2_g1;TRINITY_DN24701_c0_g1;TRINITY_DN24734_c0_g1;TRINITY_DN24930_c0_g1;TRINITY_DN25122_c0_g1;TRINITY_DN25380_c0_g1;TRI…
GO:0010218	e	response to far red light	15/4060	31/58908	3.81e-10	1.45e-06	biological_process	TRINITY_DN25043_c0_g3;TRINITY_DN25948_c1_g4;TRINITY_DN26537_c1_g1;TRINITY_DN26537_c1_g3;TRINITY_DN27010_c0_g2;TRINITY_DN27338_c0_g1;TRINITY_DN28837_c0_g1;TRINITY_DN29979_c1_g1;TRINITY_DN30897_c2_g1;TRINITY_DN33654_c2_g1;TRINITY_DN33654_c2_g3;TRINITY_DN33654_c2_g5;TRINITY_DN34879_c0_g2;TRINITY_DN37563_c0_g1;TRINITY_DN37563_c1_g9
GO:0016491	e	oxidoreductase activity	251/4060	1922/58908	3.83e-10	1.46e-06	molecular_function	TRINITY_DN10597_c0_g2;TRINITY_DN11277_c0_g2;TRINITY_DN14022_c0_g1;TRINITY_DN14705_c0_g1;TRINITY_DN1679_c0_g1;TRINITY_DN17443_c0_g1;TRINITY_DN17632_c0_g1;TRINITY_DN18309_c0_g1;TRINITY_DN20060_c0_g1;TRINITY_DN20308_c0_g1;TRINITY_DN20655_c0_g1;TRINITY_DN20656_c0_g2;TRINITY_DN20803_c0_g3;TRINITY_DN21038_c0_g1;TRINITY_DN21042_c0_g1;TRINITY_DN21124_c0_g1;TRINITY_DN21212_c0_g1;TRINITY_DN21556_c0_g1;TRIN…
GO:0031224	e	intrinsic component of membrane	280/4060	2600/58908	4.31e-10	1.64e-06	cellular_component	TRINITY_DN11277_c0_g2;TRINITY_DN12818_c0_g1;TRINITY_DN14705_c0_g1;TRINITY_DN16567_c0_g1;TRINITY_DN16644_c0_g2;TRINITY_DN17326_c0_g1;TRINITY_DN20154_c0_g1;TRINITY_DN20216_c0_g1;TRINITY_DN21038_c0_g1;TRINITY_DN21042_c0_g1;TRINITY_DN21602_c0_g3;TRINITY_DN22064_c0_g1;TRINITY_DN22135_c0_g1;TRINITY_DN22623_c0_g3;TRINITY_DN22887_c0_g1;TRINITY_DN22900_c0_g1;TRINITY_DN22948_c0_g3;TRINITY_DN22951_c0_g2;TRI…
GO:0016021	e	integral component of membrane	262/4060	2543/58908	4.7e-10	1.78e-06	cellular_component	TRINITY_DN11277_c0_g2;TRINITY_DN12818_c0_g1;TRINITY_DN14705_c0_g1;TRINITY_DN16567_c0_g1;TRINITY_DN16644_c0_g2;TRINITY_DN20154_c0_g1;TRINITY_DN20216_c0_g1;TRINITY_DN21038_c0_g1;TRINITY_DN21042_c0_g1;TRINITY_DN21602_c0_g3;TRINITY_DN22064_c0_g1;TRINITY_DN22135_c0_g1;TRINITY_DN22623_c0_g3;TRINITY_DN22887_c0_g1;TRINITY_DN22900_c0_g1;TRINITY_DN22951_c0_g2;TRINITY_DN23171_c0_g3;TRINITY_DN23171_c0_g4;TRI…
GO:0046872	e	metal ion binding	428/4060	4465/58908	4.96e-10	1.89e-06	molecular_function	TRINITY_DN11277_c0_g2;TRINITY_DN12473_c0_g1;TRINITY_DN15549_c0_g2;TRINITY_DN15609_c0_g1;TRINITY_DN16830_c0_g1;TRINITY_DN17055_c0_g2;TRINITY_DN17326_c0_g1;TRINITY_DN17388_c0_g2;TRINITY_DN17632_c0_g1;TRINITY_DN17819_c0_g1;TRINITY_DN20060_c0_g1;TRINITY_DN20062_c0_g2;TRINITY_DN20308_c0_g1;TRINITY_DN20632_c0_g3;TRINITY_DN20666_c0_g1;TRINITY_DN20749_c0_g1;TRINITY_DN21038_c0_g1;TRINITY_DN21042_c0_g1;TRI…
GO:0043169	e	cation binding	429/4060	4503/58908	5.74e-10	2.18e-06	molecular_function	TRINITY_DN11277_c0_g2;TRINITY_DN12473_c0_g1;TRINITY_DN15549_c0_g2;TRINITY_DN15609_c0_g1;TRINITY_DN16830_c0_g1;TRINITY_DN17055_c0_g2;TRINITY_DN17326_c0_g1;TRINITY_DN17388_c0_g2;TRINITY_DN17632_c0_g1;TRINITY_DN17819_c0_g1;TRINITY_DN20060_c0_g1;TRINITY_DN20062_c0_g2;TRINITY_DN20308_c0_g1;TRINITY_DN20632_c0_g3;TRINITY_DN20666_c0_g1;TRINITY_DN20749_c0_g1;TRINITY_DN21038_c0_g1;TRINITY_DN21042_c0_g1;TRI…
GO:0044710	e	single-organism metabolic process	649/4060	6770/58908	6.37e-10	2.42e-06	biological_process	TRINITY_DN10597_c0_g2;TRINITY_DN11277_c0_g2;TRINITY_DN1235_c0_g1;TRINITY_DN13012_c0_g1;TRINITY_DN14022_c0_g1;TRINITY_DN14333_c0_g2;TRINITY_DN14705_c0_g1;TRINITY_DN15115_c0_g1;TRINITY_DN16073_c0_g1;TRINITY_DN16644_c0_g2;TRINITY_DN1679_c0_g1;TRINITY_DN17055_c0_g2;TRINITY_DN17326_c0_g1;TRINITY_DN17443_c0_g1;TRINITY_DN17632_c0_g1;TRINITY_DN17819_c0_g1;TRINITY_DN18309_c0_g1;TRINITY_DN18836_c0_g1;TRINI…
GO:1901700	e	response to oxygen-containing compound	110/4060	859/58908	6.43e-10	2.45e-06	biological_process	TRINITY_DN17326_c0_g1;TRINITY_DN18309_c0_g1;TRINITY_DN21240_c0_g1;TRINITY_DN22422_c0_g1;TRINITY_DN23942_c0_g1;TRINITY_DN24119_c0_g1;TRINITY_DN24193_c0_g1;TRINITY_DN24535_c4_g2;TRINITY_DN24535_c4_g3;TRINITY_DN24876_c0_g1;TRINITY_DN24885_c0_g1;TRINITY_DN24983_c3_g3;TRINITY_DN25156_c0_g1;TRINITY_DN25519_c0_g1;TRINITY_DN25605_c4_g2;TRINITY_DN25853_c0_g1;TRINITY_DN25948_c1_g4;TRINITY_DN26005_c1_g3;TRI…
GO:0044425	e	membrane part	323/4060	3321/58908	7.52e-10	2.86e-06	cellular_component	TRINITY_DN11277_c0_g2;TRINITY_DN12818_c0_g1;TRINITY_DN14705_c0_g1;TRINITY_DN15115_c0_g1;TRINITY_DN16567_c0_g1;TRINITY_DN16644_c0_g2;TRINITY_DN17326_c0_g1;TRINITY_DN20154_c0_g1;TRINITY_DN20216_c0_g1;TRINITY_DN20866_c0_g1;TRINITY_DN21038_c0_g1;TRINITY_DN21042_c0_g1;TRINITY_DN21602_c0_g3;TRINITY_DN21612_c0_g1;TRINITY_DN21764_c0_g1;TRINITY_DN22064_c0_g1;TRINITY_DN22135_c0_g1;TRINITY_DN22323_c0_g2;TRI…
GO:0003824	e	catalytic activity	1162/4060	13453/58908	7.9e-10	3e-06	molecular_function	TRINITY_DN10597_c0_g2;TRINITY_DN11277_c0_g2;TRINITY_DN1235_c0_g1;TRINITY_DN13012_c0_g1;TRINITY_DN14022_c0_g1;TRINITY_DN14333_c0_g2;TRINITY_DN14374_c0_g1;TRINITY_DN14705_c0_g1;TRINITY_DN15115_c0_g1;TRINITY_DN15549_c0_g2;TRINITY_DN16073_c0_g1;TRINITY_DN16644_c0_g2;TRINITY_DN16751_c0_g1;TRINITY_DN1679_c0_g1;TRINITY_DN16830_c0_g1;TRINITY_DN17055_c0_g2;TRINITY_DN17307_c0_g2;TRINITY_DN17326_c0_g1;TRINI…
GO:0044699	e	single-organism process	836/4060	9533/58908	7.94e-10	3.02e-06	biological_process	TRINITY_DN10597_c0_g2;TRINITY_DN11277_c0_g2;TRINITY_DN1235_c0_g1;TRINITY_DN12818_c0_g1;TRINITY_DN13012_c0_g1;TRINITY_DN13137_c0_g1;TRINITY_DN13417_c0_g1;TRINITY_DN1359_c0_g1;TRINITY_DN14022_c0_g1;TRINITY_DN14333_c0_g2;TRINITY_DN14705_c0_g1;TRINITY_DN15115_c0_g1;TRINITY_DN15609_c0_g1;TRINITY_DN16073_c0_g1;TRINITY_DN16567_c0_g1;TRINITY_DN16644_c0_g2;TRINITY_DN1679_c0_g1;TRINITY_DN17055_c0_g2;TRINIT…
GO:0008152	e	metabolic process	1270/4060	14899/58908	8.17e-10	3.1e-06	biological_process	TRINITY_DN10597_c0_g2;TRINITY_DN11277_c0_g2;TRINITY_DN1235_c0_g1;TRINITY_DN13012_c0_g1;TRINITY_DN1359_c0_g1;TRINITY_DN14022_c0_g1;TRINITY_DN14333_c0_g2;TRINITY_DN14705_c0_g1;TRINITY_DN15115_c0_g1;TRINITY_DN15549_c0_g2;TRINITY_DN15638_c0_g1;TRINITY_DN16073_c0_g1;TRINITY_DN16644_c0_g2;TRINITY_DN16671_c0_g2;TRINITY_DN16751_c0_g1;TRINITY_DN1679_c0_g1;TRINITY_DN16830_c0_g1;TRINITY_DN17055_c0_g2;TRINIT…
GO:0003674	e	molecular_function	1870/4060	22280/58908	9.07e-10	3.45e-06	molecular_function	TRINITY_DN10597_c0_g2;TRINITY_DN10727_c0_g1;TRINITY_DN11277_c0_g2;TRINITY_DN1235_c0_g1;TRINITY_DN12473_c0_g1;TRINITY_DN12818_c0_g1;TRINITY_DN13012_c0_g1;TRINITY_DN13372_c0_g1;TRINITY_DN1359_c0_g1;TRINITY_DN14022_c0_g1;TRINITY_DN14333_c0_g2;TRINITY_DN14374_c0_g1;TRINITY_DN14705_c0_g1;TRINITY_DN15115_c0_g1;TRINITY_DN15549_c0_g2;TRINITY_DN15609_c0_g1;TRINITY_DN15638_c0_g1;TRINITY_DN16073_c0_g1;TRINI…
GO:0006979	e	response to oxidative stress	63/4060	400/58908	9.56e-10	3.63e-06	biological_process	TRINITY_DN18309_c0_g1;TRINITY_DN22281_c0_g2;TRINITY_DN22623_c0_g3;TRINITY_DN24193_c0_g1;TRINITY_DN24885_c0_g1;TRINITY_DN24983_c3_g3;TRINITY_DN25438_c4_g3;TRINITY_DN25570_c1_g2;TRINITY_DN25605_c4_g2;TRINITY_DN25853_c0_g1;TRINITY_DN26027_c0_g1;TRINITY_DN26450_c0_g1;TRINITY_DN26663_c1_g6;TRINITY_DN26787_c0_g1;TRINITY_DN27515_c3_g1;TRINITY_DN27691_c1_g1;TRINITY_DN27691_c1_g5;TRINITY_DN27698_c1_g2;TRI…
GO:0008150	e	biological_process	1782/4060	21291/58908	9.65e-10	3.67e-06	biological_process	TRINITY_DN10597_c0_g2;TRINITY_DN11277_c0_g2;TRINITY_DN1235_c0_g1;TRINITY_DN12818_c0_g1;TRINITY_DN13012_c0_g1;TRINITY_DN13137_c0_g1;TRINITY_DN13372_c0_g1;TRINITY_DN13417_c0_g1;TRINITY_DN1359_c0_g1;TRINITY_DN14022_c0_g1;TRINITY_DN14333_c0_g2;TRINITY_DN14705_c0_g1;TRINITY_DN14965_c0_g1;TRINITY_DN15115_c0_g1;TRINITY_DN15549_c0_g2;TRINITY_DN15609_c0_g1;TRINITY_DN15638_c0_g1;TRINITY_DN16073_c0_g1;TRINI…
GO:0031225	e	anchored component of membrane	19/4060	53/58908	9.88e-10	3.76e-06	cellular_component	TRINITY_DN22948_c0_g3;TRINITY_DN29441_c0_g1;TRINITY_DN29805_c2_g2;TRINITY_DN29815_c0_g1;TRINITY_DN30235_c0_g1;TRINITY_DN30235_c0_g4;TRINITY_DN30235_c0_g7;TRINITY_DN30760_c0_g3;TRINITY_DN31116_c2_g2;TRINITY_DN31946_c0_g1;TRINITY_DN32210_c1_g3;TRINITY_DN32322_c0_g10;TRINITY_DN32402_c0_g1;TRINITY_DN33013_c0_g1;TRINITY_DN33144_c3_g3;TRINITY_DN34015_c0_g3;TRINITY_DN34174_c1_g6;TRINITY_DN36980_c2_g1;TR…
GO:0016798	e	hydrolase activity, acting on glycosyl bonds	69/4060	455/58908	1.09e-09	4.14e-06	molecular_function	TRINITY_DN20463_c0_g1;TRINITY_DN20968_c0_g1;TRINITY_DN22660_c0_g1;TRINITY_DN22985_c0_g2;TRINITY_DN23771_c0_g1;TRINITY_DN23771_c0_g3;TRINITY_DN24104_c0_g1;TRINITY_DN25156_c0_g1;TRINITY_DN26047_c0_g1;TRINITY_DN26047_c1_g4;TRINITY_DN26079_c0_g1;TRINITY_DN26573_c1_g4;TRINITY_DN26950_c0_g1;TRINITY_DN27176_c0_g1;TRINITY_DN27256_c0_g2;TRINITY_DN27256_c0_g3;TRINITY_DN27370_c2_g1;TRINITY_DN28168_c0_g3;TRI…
GO:0048046	e	apoplast	50/4060	286/58908	1.21e-09	4.6e-06	cellular_component	TRINITY_DN24268_c0_g1;TRINITY_DN24535_c4_g2;TRINITY_DN24535_c4_g3;TRINITY_DN24885_c0_g1;TRINITY_DN25043_c0_g3;TRINITY_DN25206_c0_g4;TRINITY_DN25217_c2_g2;TRINITY_DN25605_c4_g2;TRINITY_DN26027_c0_g1;TRINITY_DN26573_c1_g4;TRINITY_DN26869_c1_g1;TRINITY_DN26869_c1_g2;TRINITY_DN26932_c0_g1;TRINITY_DN27176_c0_g1;TRINITY_DN27370_c2_g1;TRINITY_DN27529_c7_g3;TRINITY_DN27691_c1_g1;TRINITY_DN27691_c1_g5;TRI…
GO:0044711	e	single-organism biosynthetic process	198/4060	1864/58908	1.68e-09	6.38e-06	biological_process	TRINITY_DN11277_c0_g2;TRINITY_DN14705_c0_g1;TRINITY_DN15115_c0_g1;TRINITY_DN16644_c0_g2;TRINITY_DN1679_c0_g1;TRINITY_DN17055_c0_g2;TRINITY_DN17819_c0_g1;TRINITY_DN19774_c0_g1;TRINITY_DN19774_c0_g2;TRINITY_DN20154_c0_g1;TRINITY_DN20656_c0_g2;TRINITY_DN20826_c0_g1;TRINITY_DN20896_c0_g1;TRINITY_DN21038_c0_g1;TRINITY_DN21042_c0_g1;TRINITY_DN21602_c0_g3;TRINITY_DN21612_c0_g1;TRINITY_DN22064_c0_g1;TRIN…
GO:1903506	e	regulation of nucleic acid-templated transcription	178/4060	1635/58908	1.68e-09	6.39e-06	biological_process	TRINITY_DN17326_c0_g1;TRINITY_DN21816_c3_g2;TRINITY_DN22447_c0_g1;TRINITY_DN22588_c0_g1;TRINITY_DN23277_c0_g1;TRINITY_DN23824_c0_g1;TRINITY_DN23996_c0_g1;TRINITY_DN24119_c0_g1;TRINITY_DN24228_c0_g4;TRINITY_DN24268_c0_g1;TRINITY_DN24440_c0_g1;TRINITY_DN24692_c1_g1;TRINITY_DN24692_c2_g1;TRINITY_DN24701_c0_g1;TRINITY_DN24734_c0_g1;TRINITY_DN24930_c0_g1;TRINITY_DN25122_c0_g1;TRINITY_DN25380_c0_g1;TRI…
GO:2001141	e	regulation of RNA biosynthetic process	178/4060	1635/58908	1.68e-09	6.39e-06	biological_process	TRINITY_DN17326_c0_g1;TRINITY_DN21816_c3_g2;TRINITY_DN22447_c0_g1;TRINITY_DN22588_c0_g1;TRINITY_DN23277_c0_g1;TRINITY_DN23824_c0_g1;TRINITY_DN23996_c0_g1;TRINITY_DN24119_c0_g1;TRINITY_DN24228_c0_g4;TRINITY_DN24268_c0_g1;TRINITY_DN24440_c0_g1;TRINITY_DN24692_c1_g1;TRINITY_DN24692_c2_g1;TRINITY_DN24701_c0_g1;TRINITY_DN24734_c0_g1;TRINITY_DN24930_c0_g1;TRINITY_DN25122_c0_g1;TRINITY_DN25380_c0_g1;TRI…
GO:0006804	e	obsolete peroxidase reaction	32/4060	142/58908	2.08e-09	7.92e-06	biological_process	TRINITY_DN18309_c0_g1;TRINITY_DN22326_c0_g1;TRINITY_DN22623_c0_g3;TRINITY_DN24885_c0_g1;TRINITY_DN25438_c4_g3;TRINITY_DN25570_c1_g2;TRINITY_DN26027_c0_g1;TRINITY_DN26663_c1_g6;TRINITY_DN26787_c0_g1;TRINITY_DN28062_c0_g1;TRINITY_DN29038_c0_g1;TRINITY_DN29038_c1_g1;TRINITY_DN29038_c1_g2;TRINITY_DN29038_c1_g5;TRINITY_DN29158_c0_g2;TRINITY_DN31198_c0_g2;TRINITY_DN31198_c0_g3;TRINITY_DN32059_c1_g5;TRI…
GO:0004601	e	peroxidase activity	32/4060	142/58908	2.08e-09	7.92e-06	molecular_function	TRINITY_DN18309_c0_g1;TRINITY_DN22326_c0_g1;TRINITY_DN22623_c0_g3;TRINITY_DN24885_c0_g1;TRINITY_DN25438_c4_g3;TRINITY_DN25570_c1_g2;TRINITY_DN26027_c0_g1;TRINITY_DN26663_c1_g6;TRINITY_DN26787_c0_g1;TRINITY_DN28062_c0_g1;TRINITY_DN29038_c0_g1;TRINITY_DN29038_c1_g1;TRINITY_DN29038_c1_g2;TRINITY_DN29038_c1_g5;TRINITY_DN29158_c0_g2;TRINITY_DN31198_c0_g2;TRINITY_DN31198_c0_g3;TRINITY_DN32059_c1_g5;TRI…
GO:0016684	e	oxidoreductase activity, acting on peroxide as acceptor	32/4060	143/58908	2.51e-09	9.54e-06	molecular_function	TRINITY_DN18309_c0_g1;TRINITY_DN22326_c0_g1;TRINITY_DN22623_c0_g3;TRINITY_DN24885_c0_g1;TRINITY_DN25438_c4_g3;TRINITY_DN25570_c1_g2;TRINITY_DN26027_c0_g1;TRINITY_DN26663_c1_g6;TRINITY_DN26787_c0_g1;TRINITY_DN28062_c0_g1;TRINITY_DN29038_c0_g1;TRINITY_DN29038_c1_g1;TRINITY_DN29038_c1_g2;TRINITY_DN29038_c1_g5;TRINITY_DN29158_c0_g2;TRINITY_DN31198_c0_g2;TRINITY_DN31198_c0_g3;TRINITY_DN32059_c1_g5;TRI…
GO:0010224	e	response to UV-B	21/4060	68/58908	3.02e-09	1.15e-05	biological_process	TRINITY_DN25547_c0_g1;TRINITY_DN25813_c0_g1;TRINITY_DN25948_c1_g4;TRINITY_DN26450_c0_g1;TRINITY_DN26525_c0_g1;TRINITY_DN26537_c1_g1;TRINITY_DN26537_c1_g3;TRINITY_DN26613_c1_g1;TRINITY_DN28074_c0_g2;TRINITY_DN28541_c0_g1;TRINITY_DN29454_c0_g1;TRINITY_DN29583_c0_g2;TRINITY_DN30359_c0_g2;TRINITY_DN31772_c0_g1;TRINITY_DN31910_c0_g2;TRINITY_DN32077_c1_g1;TRINITY_DN33287_c0_g6;TRINITY_DN35308_c0_g1;TRI…
GO:0009765	e	photosynthesis, light harvesting	11/4060	18/58908	3.32e-09	1.26e-05	biological_process	TRINITY_DN25534_c0_g4;TRINITY_DN27338_c0_g1;TRINITY_DN27962_c0_g3;TRINITY_DN29979_c1_g1;TRINITY_DN30809_c0_g2;TRINITY_DN30897_c2_g1;TRINITY_DN31425_c0_g1;TRINITY_DN33654_c2_g1;TRINITY_DN33654_c2_g3;TRINITY_DN33654_c2_g5;TRINITY_DN33654_c2_g7
GO:0050896	e	response to stimulus	380/4060	4116/58908	4.01e-09	1.52e-05	biological_process	TRINITY_DN13372_c0_g1;TRINITY_DN17326_c0_g1;TRINITY_DN18309_c0_g1;TRINITY_DN20216_c0_g1;TRINITY_DN21240_c0_g1;TRINITY_DN21307_c0_g1;TRINITY_DN21340_c0_g1;TRINITY_DN22281_c0_g2;TRINITY_DN22323_c0_g2;TRINITY_DN22326_c0_g1;TRINITY_DN22422_c0_g1;TRINITY_DN22623_c0_g3;TRINITY_DN22660_c0_g1;TRINITY_DN22887_c0_g1;TRINITY_DN23343_c0_g1;TRINITY_DN23942_c0_g1;TRINITY_DN24104_c0_g1;TRINITY_DN24119_c0_g1;TRI…
GO:0005575	e	cellular_component	1258/4060	15947/58908	9.87e-09	3.75e-05	cellular_component	TRINITY_DN10550_c0_g1;TRINITY_DN10704_c0_g1;TRINITY_DN11277_c0_g2;TRINITY_DN12818_c0_g1;TRINITY_DN13372_c0_g1;TRINITY_DN1359_c0_g1;TRINITY_DN14598_c0_g1;TRINITY_DN14705_c0_g1;TRINITY_DN15115_c0_g1;TRINITY_DN15638_c0_g1;TRINITY_DN16567_c0_g1;TRINITY_DN16644_c0_g2;TRINITY_DN16671_c0_g2;TRINITY_DN1679_c0_g1;TRINITY_DN16963_c0_g1;TRINITY_DN17281_c0_g1;TRINITY_DN17281_c0_g2;TRINITY_DN17326_c0_g1;TRINI…
GO:0051252	e	regulation of RNA metabolic process	187/4060	1781/58908	1.02e-08	3.89e-05	biological_process	TRINITY_DN17326_c0_g1;TRINITY_DN21816_c3_g2;TRINITY_DN22447_c0_g1;TRINITY_DN22588_c0_g1;TRINITY_DN23277_c0_g1;TRINITY_DN23549_c0_g1;TRINITY_DN23549_c0_g2;TRINITY_DN23824_c0_g1;TRINITY_DN23996_c0_g1;TRINITY_DN24119_c0_g1;TRINITY_DN24228_c0_g4;TRINITY_DN24268_c0_g1;TRINITY_DN24360_c0_g1;TRINITY_DN24440_c0_g1;TRINITY_DN24692_c1_g1;TRINITY_DN24692_c2_g1;TRINITY_DN24701_c0_g1;TRINITY_DN24734_c0_g1;TRI…
GO:0009523	e	photosystem II	13/4060	28/58908	1.09e-08	4.13e-05	cellular_component	TRINITY_DN25534_c0_g4;TRINITY_DN27338_c0_g1;TRINITY_DN27962_c0_g3;TRINITY_DN30809_c0_g2;TRINITY_DN30897_c2_g1;TRINITY_DN33264_c0_g1;TRINITY_DN33654_c2_g1;TRINITY_DN33654_c2_g3;TRINITY_DN33654_c2_g5;TRINITY_DN33654_c2_g7;TRINITY_DN36333_c0_g2;TRINITY_DN36632_c3_g2;TRINITY_DN38207_c1_g3
GO:0009808	e	lignin metabolic process	19/4060	61/58908	1.44e-08	5.49e-05	biological_process	TRINITY_DN26027_c0_g1;TRINITY_DN26450_c0_g1;TRINITY_DN26787_c0_g1;TRINITY_DN28175_c0_g2;TRINITY_DN28206_c0_g1;TRINITY_DN29583_c0_g2;TRINITY_DN30866_c1_g1;TRINITY_DN32661_c0_g1;TRINITY_DN33471_c0_g4;TRINITY_DN33901_c1_g1;TRINITY_DN34430_c1_g1;TRINITY_DN34430_c1_g2;TRINITY_DN34430_c1_g3;TRINITY_DN35534_c3_g1;TRINITY_DN35534_c3_g5;TRINITY_DN35534_c3_g7;TRINITY_DN35684_c1_g2;TRINITY_DN37457_c2_g4;TRI…
GO:0044085	e	cellular component biogenesis	91/4060	711/58908	1.53e-08	5.81e-05	biological_process	TRINITY_DN1359_c0_g1;TRINITY_DN15638_c0_g1;TRINITY_DN16671_c0_g2;TRINITY_DN17531_c0_g1;TRINITY_DN19197_c0_g1;TRINITY_DN19757_c0_g1;TRINITY_DN19942_c0_g1;TRINITY_DN20339_c0_g1;TRINITY_DN20940_c0_g1;TRINITY_DN21230_c0_g2;TRINITY_DN21281_c0_g1;TRINITY_DN21584_c0_g1;TRINITY_DN21585_c0_g1;TRINITY_DN22289_c0_g1;TRINITY_DN22422_c0_g1;TRINITY_DN22470_c0_g1;TRINITY_DN22625_c0_g1;TRINITY_DN22658_c0_g1;TRIN…
GO:0009699	e	phenylpropanoid biosynthetic process	19/4060	62/58908	1.95e-08	7.4e-05	biological_process	TRINITY_DN20154_c0_g1;TRINITY_DN24876_c0_g1;TRINITY_DN26450_c0_g1;TRINITY_DN28175_c0_g2;TRINITY_DN28206_c0_g1;TRINITY_DN28210_c1_g1;TRINITY_DN29583_c0_g2;TRINITY_DN30866_c1_g1;TRINITY_DN32661_c0_g1;TRINITY_DN33471_c0_g4;TRINITY_DN33804_c0_g3;TRINITY_DN33804_c0_g4;TRINITY_DN33901_c1_g1;TRINITY_DN34430_c1_g1;TRINITY_DN34430_c1_g2;TRINITY_DN35534_c3_g7;TRINITY_DN35684_c1_g2;TRINITY_DN37457_c2_g4;TRI…
GO:0046914	e	transition metal ion binding	261/4060	2691/58908	2.3e-08	8.74e-05	molecular_function	TRINITY_DN11277_c0_g2;TRINITY_DN12473_c0_g1;TRINITY_DN15549_c0_g2;TRINITY_DN17819_c0_g1;TRINITY_DN20632_c0_g3;TRINITY_DN20666_c0_g1;TRINITY_DN20749_c0_g1;TRINITY_DN21038_c0_g1;TRINITY_DN21042_c0_g1;TRINITY_DN21240_c0_g1;TRINITY_DN21377_c0_g2;TRINITY_DN21455_c0_g3;TRINITY_DN21556_c0_g1;TRINITY_DN22064_c0_g1;TRINITY_DN22189_c0_g1;TRINITY_DN22623_c0_g3;TRINITY_DN22895_c0_g1;TRINITY_DN22945_c0_g1;TRI…
GO:0009411	e	response to UV	25/4060	103/58908	2.4e-08	9.13e-05	biological_process	TRINITY_DN25547_c0_g1;TRINITY_DN25588_c0_g1;TRINITY_DN25813_c0_g1;TRINITY_DN25948_c1_g4;TRINITY_DN26450_c0_g1;TRINITY_DN26525_c0_g1;TRINITY_DN26537_c1_g1;TRINITY_DN26537_c1_g3;TRINITY_DN26613_c1_g1;TRINITY_DN27010_c0_g2;TRINITY_DN28074_c0_g2;TRINITY_DN28185_c0_g1;TRINITY_DN28541_c0_g1;TRINITY_DN29454_c0_g1;TRINITY_DN29583_c0_g2;TRINITY_DN30359_c0_g2;TRINITY_DN31772_c0_g1;TRINITY_DN31910_c0_g2;TRI…
GO:0019219	e	regulation of nucleobase-containing compound metabolic process	191/4060	1855/58908	3.38e-08	0.000128	biological_process	TRINITY_DN17326_c0_g1;TRINITY_DN21816_c3_g2;TRINITY_DN22323_c0_g2;TRINITY_DN22447_c0_g1;TRINITY_DN22588_c0_g1;TRINITY_DN23277_c0_g1;TRINITY_DN23549_c0_g1;TRINITY_DN23549_c0_g2;TRINITY_DN23824_c0_g1;TRINITY_DN23996_c0_g1;TRINITY_DN24119_c0_g1;TRINITY_DN24228_c0_g4;TRINITY_DN24268_c0_g1;TRINITY_DN24360_c0_g1;TRINITY_DN24440_c0_g1;TRINITY_DN24692_c1_g1;TRINITY_DN24692_c2_g1;TRINITY_DN24701_c0_g1;TRI…
GO:0019748	e	secondary metabolic process	29/4060	135/58908	3.6e-08	0.000137	biological_process	TRINITY_DN20154_c0_g1;TRINITY_DN24876_c0_g1;TRINITY_DN25156_c0_g1;TRINITY_DN26027_c0_g1;TRINITY_DN26450_c0_g1;TRINITY_DN26787_c0_g1;TRINITY_DN27365_c0_g6;TRINITY_DN28175_c0_g2;TRINITY_DN28206_c0_g1;TRINITY_DN28210_c1_g1;TRINITY_DN28576_c1_g3;TRINITY_DN29583_c0_g2;TRINITY_DN29796_c0_g4;TRINITY_DN30866_c1_g1;TRINITY_DN32661_c0_g1;TRINITY_DN33471_c0_g4;TRINITY_DN33804_c0_g3;TRINITY_DN33804_c0_g4;TRI…
GO:0009639	e	response to red or far red light	24/4060	98/58908	3.77e-08	0.000143	biological_process	TRINITY_DN24261_c0_g1;TRINITY_DN25043_c0_g3;TRINITY_DN25948_c1_g4;TRINITY_DN26093_c0_g1;TRINITY_DN26537_c1_g1;TRINITY_DN26537_c1_g3;TRINITY_DN27010_c0_g2;TRINITY_DN27138_c5_g3;TRINITY_DN27338_c0_g1;TRINITY_DN27759_c1_g1;TRINITY_DN28185_c0_g1;TRINITY_DN28837_c0_g1;TRINITY_DN29979_c1_g1;TRINITY_DN30897_c2_g1;TRINITY_DN33654_c2_g1;TRINITY_DN33654_c2_g3;TRINITY_DN33654_c2_g5;TRINITY_DN34012_c0_g1;TRI…
GO:0016709	e	oxidoreductase activity, acting on paired donors, with incorporation or reduction of molecular oxygen, NAD(P)H as one donor, and incorporation of one atom of oxygen	14/4060	36/58908	4.74e-08	0.00018	molecular_function	TRINITY_DN25550_c1_g3;TRINITY_DN28175_c0_g2;TRINITY_DN28576_c1_g3;TRINITY_DN29696_c0_g1;TRINITY_DN31081_c1_g2;TRINITY_DN32414_c0_g2;TRINITY_DN34430_c1_g1;TRINITY_DN34430_c1_g2;TRINITY_DN34665_c0_g1;TRINITY_DN35087_c0_g1;TRINITY_DN35087_c0_g2;TRINITY_DN35870_c0_g1;TRINITY_DN38195_c0_g1;TRINITY_DN38195_c0_g2
GO:0009266	e	response to temperature stimulus	67/4060	483/58908	6e-08	0.000228	biological_process	TRINITY_DN21307_c0_g1;TRINITY_DN23942_c0_g1;TRINITY_DN24119_c0_g1;TRINITY_DN24268_c0_g1;TRINITY_DN24421_c0_g1;TRINITY_DN24535_c4_g2;TRINITY_DN24535_c4_g3;TRINITY_DN24569_c1_g1;TRINITY_DN24885_c0_g1;TRINITY_DN25015_c0_g1;TRINITY_DN25043_c0_g3;TRINITY_DN25156_c0_g1;TRINITY_DN25605_c4_g2;TRINITY_DN25813_c0_g1;TRINITY_DN26093_c0_g1;TRINITY_DN26259_c2_g3;TRINITY_DN26259_c2_g4;TRINITY_DN26852_c1_g1;TRI…
GO:0001101	e	response to acid chemical	82/4060	642/58908	7.38e-08	0.00028	biological_process	TRINITY_DN17326_c0_g1;TRINITY_DN23942_c0_g1;TRINITY_DN24119_c0_g1;TRINITY_DN24193_c0_g1;TRINITY_DN24876_c0_g1;TRINITY_DN24885_c0_g1;TRINITY_DN24983_c3_g3;TRINITY_DN25156_c0_g1;TRINITY_DN25519_c0_g1;TRINITY_DN25948_c1_g4;TRINITY_DN26005_c1_g3;TRINITY_DN26093_c0_g1;TRINITY_DN26450_c0_g1;TRINITY_DN26537_c1_g1;TRINITY_DN26537_c1_g3;TRINITY_DN26613_c1_g1;TRINITY_DN26852_c1_g1;TRINITY_DN27046_c0_g1;TRI…
GO:0016168	e	chlorophyll binding	12/4060	27/58908	7.38e-08	0.00028	molecular_function	TRINITY_DN25534_c0_g4;TRINITY_DN27338_c0_g1;TRINITY_DN27962_c0_g3;TRINITY_DN29979_c1_g1;TRINITY_DN30809_c0_g2;TRINITY_DN30897_c2_g1;TRINITY_DN33264_c0_g1;TRINITY_DN33654_c2_g1;TRINITY_DN33654_c2_g3;TRINITY_DN33654_c2_g5;TRINITY_DN33654_c2_g7;TRINITY_DN34221_c1_g2
GO:0009409	e	response to cold	47/4060	293/58908	7.67e-08	0.000292	biological_process	TRINITY_DN23942_c0_g1;TRINITY_DN24268_c0_g1;TRINITY_DN24421_c0_g1;TRINITY_DN24535_c4_g2;TRINITY_DN24535_c4_g3;TRINITY_DN24569_c1_g1;TRINITY_DN24885_c0_g1;TRINITY_DN25015_c0_g1;TRINITY_DN25043_c0_g3;TRINITY_DN25156_c0_g1;TRINITY_DN26093_c0_g1;TRINITY_DN26259_c2_g3;TRINITY_DN26259_c2_g4;TRINITY_DN26852_c1_g1;TRINITY_DN26869_c1_g1;TRINITY_DN26869_c1_g2;TRINITY_DN27256_c0_g3;TRINITY_DN27345_c3_g4;TRI…
GO:0009521	e	photosystem	15/4060	43/58908	8.69e-08	0.00033	cellular_component	TRINITY_DN25534_c0_g4;TRINITY_DN27338_c0_g1;TRINITY_DN27962_c0_g3;TRINITY_DN30809_c0_g2;TRINITY_DN30897_c2_g1;TRINITY_DN31425_c0_g1;TRINITY_DN33264_c0_g1;TRINITY_DN33654_c2_g1;TRINITY_DN33654_c2_g3;TRINITY_DN33654_c2_g5;TRINITY_DN33654_c2_g7;TRINITY_DN34221_c1_g2;TRINITY_DN36333_c0_g2;TRINITY_DN36632_c3_g2;TRINITY_DN38207_c1_g3
GO:0009415	e	response to water	39/4060	225/58908	9.59e-08	0.000364	biological_process	TRINITY_DN23942_c0_g1;TRINITY_DN24119_c0_g1;TRINITY_DN24885_c0_g1;TRINITY_DN25156_c0_g1;TRINITY_DN25519_c0_g1;TRINITY_DN26093_c0_g1;TRINITY_DN26450_c0_g1;TRINITY_DN27046_c0_g1;TRINITY_DN27759_c1_g1;TRINITY_DN27861_c1_g5;TRINITY_DN28063_c0_g6;TRINITY_DN28206_c0_g1;TRINITY_DN28731_c0_g2;TRINITY_DN29583_c0_g2;TRINITY_DN29808_c2_g1;TRINITY_DN30331_c1_g1;TRINITY_DN30528_c0_g1;TRINITY_DN30866_c1_g1;TRI…
GO:0043565	e	sequence-specific DNA binding	69/4060	514/58908	1.58e-07	0.0006	molecular_function	TRINITY_DN22588_c0_g1;TRINITY_DN23996_c0_g1;TRINITY_DN24119_c0_g1;TRINITY_DN25122_c0_g1;TRINITY_DN25615_c1_g1;TRINITY_DN25948_c1_g4;TRINITY_DN26011_c0_g3;TRINITY_DN26377_c0_g1;TRINITY_DN26537_c1_g1;TRINITY_DN26537_c1_g3;TRINITY_DN27292_c2_g1;TRINITY_DN27469_c1_g2;TRINITY_DN27861_c1_g5;TRINITY_DN27959_c1_g1;TRINITY_DN28055_c0_g1;TRINITY_DN28074_c0_g2;TRINITY_DN28479_c3_g1;TRINITY_DN28731_c0_g2;TRI…
GO:0009414	e	response to water deprivation	38/4060	221/58908	1.72e-07	0.000654	biological_process	TRINITY_DN23942_c0_g1;TRINITY_DN24119_c0_g1;TRINITY_DN24885_c0_g1;TRINITY_DN25156_c0_g1;TRINITY_DN25519_c0_g1;TRINITY_DN26093_c0_g1;TRINITY_DN26450_c0_g1;TRINITY_DN27046_c0_g1;TRINITY_DN27759_c1_g1;TRINITY_DN27861_c1_g5;TRINITY_DN28063_c0_g6;TRINITY_DN28206_c0_g1;TRINITY_DN28731_c0_g2;TRINITY_DN29583_c0_g2;TRINITY_DN30331_c1_g1;TRINITY_DN30528_c0_g1;TRINITY_DN30866_c1_g1;TRINITY_DN31081_c1_g2;TRI…
GO:0044550	e	secondary metabolite biosynthetic process	23/4060	99/58908	2.03e-07	0.00077	biological_process	TRINITY_DN20154_c0_g1;TRINITY_DN24876_c0_g1;TRINITY_DN26450_c0_g1;TRINITY_DN27365_c0_g6;TRINITY_DN28175_c0_g2;TRINITY_DN28206_c0_g1;TRINITY_DN28210_c1_g1;TRINITY_DN28576_c1_g3;TRINITY_DN29583_c0_g2;TRINITY_DN29796_c0_g4;TRINITY_DN30866_c1_g1;TRINITY_DN32661_c0_g1;TRINITY_DN33471_c0_g4;TRINITY_DN33804_c0_g3;TRINITY_DN33804_c0_g4;TRINITY_DN33901_c1_g1;TRINITY_DN34044_c2_g2;TRINITY_DN34430_c1_g1;TRI…
GO:0009833	e	plant-type primary cell wall biogenesis	9/4060	16/58908	2.55e-07	0.000968	biological_process	TRINITY_DN25260_c0_g2;TRINITY_DN28125_c0_g1;TRINITY_DN33332_c1_g4;TRINITY_DN33901_c0_g3;TRINITY_DN33901_c0_g4;TRINITY_DN33901_c1_g1;TRINITY_DN38368_c3_g1;TRINITY_DN38368_c3_g2;TRINITY_DN38368_c3_g5
GO:0046658	e	anchored component of plasma membrane	15/4060	47/58908	3.31e-07	0.00126	cellular_component	TRINITY_DN29441_c0_g1;TRINITY_DN29815_c0_g1;TRINITY_DN30235_c0_g1;TRINITY_DN30235_c0_g4;TRINITY_DN30235_c0_g7;TRINITY_DN30760_c0_g3;TRINITY_DN31116_c2_g2;TRINITY_DN31946_c0_g1;TRINITY_DN32210_c1_g3;TRINITY_DN32322_c0_g10;TRINITY_DN33013_c0_g1;TRINITY_DN33144_c3_g3;TRINITY_DN34015_c0_g3;TRINITY_DN34174_c1_g6;TRINITY_DN36980_c2_g1
GO:0044391	e	ribosomal subunit	54/4060	376/58908	3.34e-07	0.00127	cellular_component	TRINITY_DN1359_c0_g1;TRINITY_DN16671_c0_g2;TRINITY_DN17281_c0_g1;TRINITY_DN17281_c0_g2;TRINITY_DN17522_c0_g2;TRINITY_DN19197_c0_g1;TRINITY_DN19575_c0_g1;TRINITY_DN19719_c0_g1;TRINITY_DN19757_c0_g1;TRINITY_DN20212_c0_g1;TRINITY_DN20339_c0_g1;TRINITY_DN20774_c0_g1;TRINITY_DN20774_c0_g2;TRINITY_DN21190_c0_g1;TRINITY_DN21230_c0_g2;TRINITY_DN21267_c0_g1;TRINITY_DN21585_c0_g1;TRINITY_DN22289_c0_g1;TRIN…
GO:0009055	e	electron carrier activity	34/4060	192/58908	3.67e-07	0.0014	molecular_function	TRINITY_DN10597_c0_g2;TRINITY_DN21038_c0_g1;TRINITY_DN22623_c0_g3;TRINITY_DN23474_c0_g1;TRINITY_DN23651_c0_g1;TRINITY_DN24489_c0_g1;TRINITY_DN24798_c0_g1;TRINITY_DN25217_c2_g2;TRINITY_DN25217_c2_g3;TRINITY_DN26166_c1_g1;TRINITY_DN26253_c0_g1;TRINITY_DN26253_c0_g4;TRINITY_DN26520_c2_g3;TRINITY_DN26582_c0_g1;TRINITY_DN27200_c0_g7;TRINITY_DN27293_c1_g1;TRINITY_DN29900_c1_g1;TRINITY_DN30453_c1_g5;TRI…
GO:0016209	e	antioxidant activity	33/4060	185/58908	4.55e-07	0.00173	molecular_function	TRINITY_DN18309_c0_g1;TRINITY_DN22326_c0_g1;TRINITY_DN22623_c0_g3;TRINITY_DN24885_c0_g1;TRINITY_DN25438_c4_g3;TRINITY_DN25570_c1_g2;TRINITY_DN26027_c0_g1;TRINITY_DN26663_c1_g6;TRINITY_DN26787_c0_g1;TRINITY_DN28062_c0_g1;TRINITY_DN28849_c0_g6;TRINITY_DN29038_c0_g1;TRINITY_DN29038_c1_g1;TRINITY_DN29038_c1_g2;TRINITY_DN29038_c1_g5;TRINITY_DN29158_c0_g2;TRINITY_DN31198_c0_g2;TRINITY_DN31198_c0_g3;TRI…
GO:0018298	e	protein-chromophore linkage	12/4060	31/58908	4.62e-07	0.00176	biological_process	TRINITY_DN25534_c0_g4;TRINITY_DN27338_c0_g1;TRINITY_DN27962_c0_g3;TRINITY_DN29979_c1_g1;TRINITY_DN30809_c0_g2;TRINITY_DN30897_c2_g1;TRINITY_DN33264_c0_g1;TRINITY_DN33654_c2_g1;TRINITY_DN33654_c2_g3;TRINITY_DN33654_c2_g5;TRINITY_DN33654_c2_g7;TRINITY_DN34221_c1_g2
GO:0016830	e	carbon-carbon lyase activity	29/4060	153/58908	6.04e-07	0.0023	molecular_function	TRINITY_DN20896_c0_g1;TRINITY_DN22870_c0_g1;TRINITY_DN23808_c0_g1;TRINITY_DN23826_c0_g1;TRINITY_DN24194_c0_g1;TRINITY_DN24205_c0_g1;TRINITY_DN24205_c0_g2;TRINITY_DN25043_c0_g3;TRINITY_DN25206_c0_g4;TRINITY_DN25588_c0_g1;TRINITY_DN25778_c0_g1;TRINITY_DN26912_c1_g1;TRINITY_DN27485_c0_g4;TRINITY_DN27798_c0_g1;TRINITY_DN27889_c1_g1;TRINITY_DN28904_c0_g1;TRINITY_DN30240_c0_g1;TRINITY_DN30240_c0_g5;TRI…
GO:0006407	e	rRNA export from nucleus	7/4060	10/58908	7.32e-07	0.00278	biological_process	TRINITY_DN17281_c0_g1;TRINITY_DN17281_c0_g2;TRINITY_DN17522_c0_g2;TRINITY_DN19719_c0_g1;TRINITY_DN22606_c0_g1;TRINITY_DN23190_c0_g1;TRINITY_DN23439_c0_g1
GO:0051029	e	rRNA transport	7/4060	10/58908	7.32e-07	0.00278	biological_process	TRINITY_DN17281_c0_g1;TRINITY_DN17281_c0_g2;TRINITY_DN17522_c0_g2;TRINITY_DN19719_c0_g1;TRINITY_DN22606_c0_g1;TRINITY_DN23190_c0_g1;TRINITY_DN23439_c0_g1
GO:0016831	e	carboxy-lyase activity	21/4060	91/58908	7.61e-07	0.00289	molecular_function	TRINITY_DN20896_c0_g1;TRINITY_DN23808_c0_g1;TRINITY_DN24205_c0_g1;TRINITY_DN24205_c0_g2;TRINITY_DN25043_c0_g3;TRINITY_DN25206_c0_g4;TRINITY_DN27798_c0_g1;TRINITY_DN27889_c1_g1;TRINITY_DN30240_c0_g1;TRINITY_DN30240_c0_g5;TRINITY_DN31621_c0_g1;TRINITY_DN32426_c0_g1;TRINITY_DN32528_c1_g1;TRINITY_DN34309_c0_g3;TRINITY_DN34309_c0_g5;TRINITY_DN37444_c3_g2;TRINITY_DN37444_c3_g4;TRINITY_DN37670_c0_g5;TRI…
GO:0044036	e	cell wall macromolecule metabolic process	21/4060	92/58908	9.22e-07	0.0035	biological_process	TRINITY_DN20826_c0_g1;TRINITY_DN22660_c0_g1;TRINITY_DN24104_c0_g1;TRINITY_DN26047_c0_g1;TRINITY_DN26411_c0_g1;TRINITY_DN27329_c1_g1;TRINITY_DN28056_c0_g1;TRINITY_DN28206_c0_g1;TRINITY_DN28965_c2_g1;TRINITY_DN29879_c0_g1;TRINITY_DN30847_c0_g1;TRINITY_DN30911_c0_g3;TRINITY_DN33013_c0_g1;TRINITY_DN33642_c0_g2;TRINITY_DN34259_c0_g1;TRINITY_DN34518_c2_g1;TRINITY_DN34826_c0_g1;TRINITY_DN34976_c1_g3;TRI…
GO:0009725	e	response to hormone	73/4060	583/58908	9.35e-07	0.00355	biological_process	TRINITY_DN17326_c0_g1;TRINITY_DN21307_c0_g1;TRINITY_DN23942_c0_g1;TRINITY_DN24119_c0_g1;TRINITY_DN24193_c0_g1;TRINITY_DN24876_c0_g1;TRINITY_DN24885_c0_g1;TRINITY_DN25853_c0_g1;TRINITY_DN25948_c1_g4;TRINITY_DN26005_c1_g3;TRINITY_DN26525_c0_g1;TRINITY_DN26537_c1_g1;TRINITY_DN26537_c1_g3;TRINITY_DN27046_c0_g1;TRINITY_DN27046_c0_g2;TRINITY_DN27292_c0_g2;TRINITY_DN27293_c3_g1;TRINITY_DN27515_c3_g1;TRI…
GO:0004611	e	phosphoenolpyruvate carboxykinase activity	9/4060	19/58908	1.7e-06	0.00646	molecular_function	TRINITY_DN20896_c0_g1;TRINITY_DN23808_c0_g1;TRINITY_DN25206_c0_g4;TRINITY_DN27798_c0_g1;TRINITY_DN31621_c0_g1;TRINITY_DN37444_c3_g2;TRINITY_DN37444_c3_g4;TRINITY_DN37670_c0_g5;TRINITY_DN37670_c0_g6
GO:0010476	e	gibberellin mediated signaling pathway	7/4060	11/58908	1.89e-06	0.0072	biological_process	TRINITY_DN25948_c1_g4;TRINITY_DN26537_c1_g1;TRINITY_DN26537_c1_g3;TRINITY_DN28662_c0_g7;TRINITY_DN36774_c5_g4;TRINITY_DN37563_c0_g1;TRINITY_DN37563_c1_g9
GO:0009889	e	regulation of biosynthetic process	201/4060	2091/58908	1.93e-06	0.00733	biological_process	TRINITY_DN13372_c0_g1;TRINITY_DN17326_c0_g1;TRINITY_DN20500_c0_g1;TRINITY_DN20774_c0_g1;TRINITY_DN20774_c0_g2;TRINITY_DN21816_c3_g2;TRINITY_DN22447_c0_g1;TRINITY_DN22588_c0_g1;TRINITY_DN22606_c0_g1;TRINITY_DN23083_c0_g2;TRINITY_DN23190_c0_g1;TRINITY_DN23277_c0_g1;TRINITY_DN23824_c0_g1;TRINITY_DN23996_c0_g1;TRINITY_DN24119_c0_g1;TRINITY_DN24228_c0_g4;TRINITY_DN24268_c0_g1;TRINITY_DN24440_c0_g1;TRI…
GO:0006950	e	response to stress	266/4060	2903/58908	2.09e-06	0.00794	biological_process	TRINITY_DN18309_c0_g1;TRINITY_DN21307_c0_g1;TRINITY_DN22281_c0_g2;TRINITY_DN22326_c0_g1;TRINITY_DN22623_c0_g3;TRINITY_DN22660_c0_g1;TRINITY_DN22887_c0_g1;TRINITY_DN23343_c0_g1;TRINITY_DN23942_c0_g1;TRINITY_DN24104_c0_g1;TRINITY_DN24119_c0_g1;TRINITY_DN24193_c0_g1;TRINITY_DN24267_c0_g1;TRINITY_DN24268_c0_g1;TRINITY_DN24270_c0_g1;TRINITY_DN24339_c0_g1;TRINITY_DN24421_c0_g1;TRINITY_DN24480_c0_g1;TRI…
GO:0030686	e	90S preribosome	8/4060	15/58908	2.1e-06	0.00796	cellular_component	TRINITY_DN22289_c0_g1;TRINITY_DN22367_c0_g1;TRINITY_DN22606_c0_g1;TRINITY_DN23125_c0_g1;TRINITY_DN23439_c0_g1;TRINITY_DN24357_c0_g1;TRINITY_DN27200_c0_g5;TRINITY_DN27354_c1_g5
GO:0080167	e	response to karrikin	25/4060	130/58908	2.66e-06	0.0101	biological_process	TRINITY_DN25156_c0_g1;TRINITY_DN25948_c1_g4;TRINITY_DN26450_c0_g1;TRINITY_DN26525_c0_g1;TRINITY_DN26537_c1_g1;TRINITY_DN26537_c1_g3;TRINITY_DN26766_c0_g2;TRINITY_DN28074_c0_g2;TRINITY_DN28101_c3_g2;TRINITY_DN28175_c0_g2;TRINITY_DN28777_c1_g1;TRINITY_DN29583_c0_g2;TRINITY_DN31532_c0_g4;TRINITY_DN31962_c0_g1;TRINITY_DN32021_c0_g1;TRINITY_DN32426_c0_g1;TRINITY_DN33022_c0_g1;TRINITY_DN34430_c1_g1;TRI…
GO:0015935	e	small ribosomal subunit	31/4060	182/58908	2.75e-06	0.0104	cellular_component	TRINITY_DN16671_c0_g2;TRINITY_DN17281_c0_g1;TRINITY_DN17281_c0_g2;TRINITY_DN17522_c0_g2;TRINITY_DN19197_c0_g1;TRINITY_DN19575_c0_g1;TRINITY_DN19719_c0_g1;TRINITY_DN20212_c0_g1;TRINITY_DN20774_c0_g1;TRINITY_DN20774_c0_g2;TRINITY_DN21230_c0_g2;TRINITY_DN22289_c0_g1;TRINITY_DN22367_c0_g1;TRINITY_DN22367_c0_g2;TRINITY_DN22606_c0_g1;TRINITY_DN23004_c0_g1;TRINITY_DN23125_c0_g1;TRINITY_DN23170_c0_g1;TRI…
GO:0009637	e	response to blue light	15/4060	55/58908	3.09e-06	0.0118	biological_process	TRINITY_DN21340_c0_g1;TRINITY_DN25043_c0_g3;TRINITY_DN25464_c0_g2;TRINITY_DN25464_c0_g3;TRINITY_DN27138_c5_g3;TRINITY_DN27338_c0_g1;TRINITY_DN28185_c0_g1;TRINITY_DN28837_c0_g1;TRINITY_DN29979_c1_g1;TRINITY_DN30897_c2_g1;TRINITY_DN33654_c2_g1;TRINITY_DN33654_c2_g3;TRINITY_DN33654_c2_g5;TRINITY_DN34879_c0_g2;TRINITY_DN38332_c1_g2
GO:0009719	e	response to endogenous stimulus	75/4060	622/58908	3.11e-06	0.0118	biological_process	TRINITY_DN17326_c0_g1;TRINITY_DN21307_c0_g1;TRINITY_DN23942_c0_g1;TRINITY_DN24119_c0_g1;TRINITY_DN24193_c0_g1;TRINITY_DN24876_c0_g1;TRINITY_DN24885_c0_g1;TRINITY_DN25853_c0_g1;TRINITY_DN25948_c1_g4;TRINITY_DN26005_c1_g3;TRINITY_DN26525_c0_g1;TRINITY_DN26537_c1_g1;TRINITY_DN26537_c1_g3;TRINITY_DN26852_c1_g1;TRINITY_DN27046_c0_g1;TRINITY_DN27046_c0_g2;TRINITY_DN27292_c0_g2;TRINITY_DN27293_c3_g1;TRI…
GO:2000112	e	regulation of cellular macromolecule biosynthetic process	193/4060	2017/58908	3.9e-06	0.0148	biological_process	TRINITY_DN13372_c0_g1;TRINITY_DN17326_c0_g1;TRINITY_DN20500_c0_g1;TRINITY_DN20774_c0_g1;TRINITY_DN20774_c0_g2;TRINITY_DN21816_c3_g2;TRINITY_DN22447_c0_g1;TRINITY_DN22588_c0_g1;TRINITY_DN22606_c0_g1;TRINITY_DN23083_c0_g2;TRINITY_DN23190_c0_g1;TRINITY_DN23277_c0_g1;TRINITY_DN23824_c0_g1;TRINITY_DN23996_c0_g1;TRINITY_DN24119_c0_g1;TRINITY_DN24228_c0_g4;TRINITY_DN24268_c0_g1;TRINITY_DN24440_c0_g1;TRI…
GO:0008964	e	phosphoenolpyruvate carboxylase activity	8/4060	16/58908	3.94e-06	0.015	molecular_function	TRINITY_DN23808_c0_g1;TRINITY_DN25206_c0_g4;TRINITY_DN27798_c0_g1;TRINITY_DN31621_c0_g1;TRINITY_DN37444_c3_g2;TRINITY_DN37444_c3_g4;TRINITY_DN37670_c0_g5;TRINITY_DN37670_c0_g6
GO:0031326	e	regulation of cellular biosynthetic process	197/4060	2067/58908	4.08e-06	0.0155	biological_process	TRINITY_DN13372_c0_g1;TRINITY_DN17326_c0_g1;TRINITY_DN20500_c0_g1;TRINITY_DN20774_c0_g1;TRINITY_DN20774_c0_g2;TRINITY_DN21816_c3_g2;TRINITY_DN22447_c0_g1;TRINITY_DN22588_c0_g1;TRINITY_DN22606_c0_g1;TRINITY_DN23083_c0_g2;TRINITY_DN23190_c0_g1;TRINITY_DN23277_c0_g1;TRINITY_DN23824_c0_g1;TRINITY_DN23996_c0_g1;TRINITY_DN24119_c0_g1;TRINITY_DN24228_c0_g4;TRINITY_DN24268_c0_g1;TRINITY_DN24440_c0_g1;TRI…
GO:0006412	e	translation	72/4060	596/58908	4.26e-06	0.0162	biological_process	TRINITY_DN15638_c0_g1;TRINITY_DN16671_c0_g2;TRINITY_DN17281_c0_g1;TRINITY_DN17281_c0_g2;TRINITY_DN17522_c0_g2;TRINITY_DN17531_c0_g1;TRINITY_DN19197_c0_g1;TRINITY_DN19575_c0_g1;TRINITY_DN19719_c0_g1;TRINITY_DN19757_c0_g1;TRINITY_DN19942_c0_g1;TRINITY_DN20212_c0_g1;TRINITY_DN20339_c0_g1;TRINITY_DN20940_c0_g1;TRINITY_DN21190_c0_g1;TRINITY_DN21230_c0_g2;TRINITY_DN21267_c0_g1;TRINITY_DN21281_c0_g1;TRI…
GO:0045229	e	external encapsulating structure organization	20/4060	93/58908	4.43e-06	0.0168	biological_process	TRINITY_DN22948_c0_g3;TRINITY_DN23166_c0_g2;TRINITY_DN24261_c0_g1;TRINITY_DN25156_c0_g1;TRINITY_DN26787_c0_g1;TRINITY_DN28056_c0_g1;TRINITY_DN29805_c2_g2;TRINITY_DN31123_c0_g2;TRINITY_DN31772_c0_g1;TRINITY_DN32015_c0_g3;TRINITY_DN33331_c1_g1;TRINITY_DN34119_c0_g1;TRINITY_DN35183_c0_g1;TRINITY_DN35183_c0_g2;TRINITY_DN35183_c0_g4;TRINITY_DN35183_c0_g6;TRINITY_DN35966_c1_g1;TRINITY_DN35966_c4_g1;TRI…
GO:0010556	e	regulation of macromolecule biosynthetic process	193/4060	2023/58908	4.95e-06	0.0188	biological_process	TRINITY_DN13372_c0_g1;TRINITY_DN17326_c0_g1;TRINITY_DN20500_c0_g1;TRINITY_DN20774_c0_g1;TRINITY_DN20774_c0_g2;TRINITY_DN21816_c3_g2;TRINITY_DN22447_c0_g1;TRINITY_DN22588_c0_g1;TRINITY_DN22606_c0_g1;TRINITY_DN23083_c0_g2;TRINITY_DN23190_c0_g1;TRINITY_DN23277_c0_g1;TRINITY_DN23824_c0_g1;TRINITY_DN23996_c0_g1;TRINITY_DN24119_c0_g1;TRINITY_DN24228_c0_g4;TRINITY_DN24268_c0_g1;TRINITY_DN24440_c0_g1;TRI…
GO:0030684	e	preribosome	12/4060	38/58908	5.62e-06	0.0214	cellular_component	TRINITY_DN21190_c0_g1;TRINITY_DN22289_c0_g1;TRINITY_DN22367_c0_g1;TRINITY_DN22606_c0_g1;TRINITY_DN23125_c0_g1;TRINITY_DN23190_c0_g1;TRINITY_DN23439_c0_g1;TRINITY_DN24357_c0_g1;TRINITY_DN27200_c0_g5;TRINITY_DN27354_c1_g5;TRINITY_DN31334_c1_g3;TRINITY_DN35883_c0_g1
GO:0006812	e	cation transport	84/4060	739/58908	7.22e-06	0.0274	biological_process	TRINITY_DN12818_c0_g1;TRINITY_DN13417_c0_g1;TRINITY_DN14705_c0_g1;TRINITY_DN15115_c0_g1;TRINITY_DN20154_c0_g1;TRINITY_DN20866_c0_g1;TRINITY_DN21602_c0_g3;TRINITY_DN21612_c0_g1;TRINITY_DN22135_c0_g1;TRINITY_DN22623_c0_g3;TRINITY_DN22687_c0_g1;TRINITY_DN22838_c0_g1;TRINITY_DN22887_c0_g1;TRINITY_DN22911_c0_g1;TRINITY_DN23171_c0_g3;TRINITY_DN23171_c0_g4;TRINITY_DN23434_c0_g1;TRINITY_DN23651_c0_g1;TRI…
GO:0006091	e	generation of precursor metabolites and energy	64/4060	520/58908	7.44e-06	0.0283	biological_process	TRINITY_DN14705_c0_g1;TRINITY_DN15115_c0_g1;TRINITY_DN1679_c0_g1;TRINITY_DN17326_c0_g1;TRINITY_DN17443_c0_g1;TRINITY_DN19774_c0_g1;TRINITY_DN19774_c0_g2;TRINITY_DN20656_c0_g2;TRINITY_DN22135_c0_g1;TRINITY_DN22623_c0_g3;TRINITY_DN22870_c0_g1;TRINITY_DN22911_c0_g1;TRINITY_DN23299_c0_g1;TRINITY_DN23299_c0_g2;TRINITY_DN23434_c0_g1;TRINITY_DN23651_c0_g1;TRINITY_DN23651_c0_g3;TRINITY_DN24012_c0_g1;TRIN…
GO:0010287	e	plastoglobule	7/4060	13/58908	8.7e-06	0.0331	cellular_component	TRINITY_DN25015_c0_g1;TRINITY_DN29979_c1_g1;TRINITY_DN30809_c0_g2;TRINITY_DN30897_c2_g1;TRINITY_DN33654_c2_g1;TRINITY_DN33654_c2_g3;TRINITY_DN33654_c2_g5
GO:0031539	e	positive regulation of anthocyanin metabolic process	5/4060	6/58908	8.78e-06	0.0334	biological_process	TRINITY_DN25948_c1_g4;TRINITY_DN26537_c1_g1;TRINITY_DN26537_c1_g3;TRINITY_DN37563_c0_g1;TRINITY_DN37563_c1_g9
GO:0042753	e	positive regulation of circadian rhythm	5/4060	6/58908	8.78e-06	0.0334	biological_process	TRINITY_DN25948_c1_g4;TRINITY_DN26537_c1_g1;TRINITY_DN26537_c1_g3;TRINITY_DN37563_c0_g1;TRINITY_DN37563_c1_g9
GO:0005198	e	structural molecule activity	94/4060	858/58908	9.3e-06	0.0354	molecular_function	TRINITY_DN10727_c0_g1;TRINITY_DN1359_c0_g1;TRINITY_DN15638_c0_g1;TRINITY_DN16671_c0_g2;TRINITY_DN17281_c0_g1;TRINITY_DN17281_c0_g2;TRINITY_DN17522_c0_g2;TRINITY_DN17531_c0_g1;TRINITY_DN19197_c0_g1;TRINITY_DN19575_c0_g1;TRINITY_DN19719_c0_g1;TRINITY_DN19757_c0_g1;TRINITY_DN19942_c0_g1;TRINITY_DN20212_c0_g1;TRINITY_DN20339_c0_g1;TRINITY_DN20940_c0_g1;TRINITY_DN21190_c0_g1;TRINITY_DN21230_c0_g2;TRIN…
GO:0003735	e	structural constituent of ribosome	73/4060	623/58908	1.04e-05	0.0394	molecular_function	TRINITY_DN1359_c0_g1;TRINITY_DN15638_c0_g1;TRINITY_DN16671_c0_g2;TRINITY_DN17281_c0_g1;TRINITY_DN17281_c0_g2;TRINITY_DN17522_c0_g2;TRINITY_DN17531_c0_g1;TRINITY_DN19197_c0_g1;TRINITY_DN19575_c0_g1;TRINITY_DN19719_c0_g1;TRINITY_DN19757_c0_g1;TRINITY_DN19942_c0_g1;TRINITY_DN20212_c0_g1;TRINITY_DN20339_c0_g1;TRINITY_DN20940_c0_g1;TRINITY_DN21190_c0_g1;TRINITY_DN21230_c0_g2;TRINITY_DN21267_c0_g1;TRIN…
GO:0051213	e	dioxygenase activity	30/4060	184/58908	1.16e-05	0.0441	molecular_function	TRINITY_DN20655_c0_g1;TRINITY_DN21556_c0_g1;TRINITY_DN22623_c0_g3;TRINITY_DN24876_c0_g1;TRINITY_DN27135_c0_g5;TRINITY_DN27135_c0_g6;TRINITY_DN28254_c0_g1;TRINITY_DN28254_c0_g4;TRINITY_DN28729_c3_g1;TRINITY_DN28729_c3_g2;TRINITY_DN28777_c1_g1;TRINITY_DN29245_c1_g1;TRINITY_DN29245_c1_g2;TRINITY_DN30260_c0_g1;TRINITY_DN30260_c2_g1;TRINITY_DN30347_c1_g1;TRINITY_DN32021_c0_g1;TRINITY_DN32114_c0_g1;TRI…
GO:0044703	e	multi-organism reproductive process	9/4060	23/58908	1.17e-05	0.0444	biological_process	TRINITY_DN17326_c0_g1;TRINITY_DN23343_c0_g1;TRINITY_DN25639_c0_g1;TRINITY_DN26293_c1_g1;TRINITY_DN26293_c1_g2;TRINITY_DN29805_c2_g2;TRINITY_DN35259_c1_g1;TRINITY_DN35259_c1_g3;TRINITY_DN38209_c2_g1
GO:0022627	e	cytosolic small ribosomal subunit	25/4060	141/58908	1.19e-05	0.0452	cellular_component	TRINITY_DN16671_c0_g2;TRINITY_DN17281_c0_g1;TRINITY_DN17281_c0_g2;TRINITY_DN17522_c0_g2;TRINITY_DN19197_c0_g1;TRINITY_DN19575_c0_g1;TRINITY_DN19719_c0_g1;TRINITY_DN20212_c0_g1;TRINITY_DN20774_c0_g1;TRINITY_DN20774_c0_g2;TRINITY_DN22289_c0_g1;TRINITY_DN22367_c0_g1;TRINITY_DN22367_c0_g2;TRINITY_DN22606_c0_g1;TRINITY_DN23125_c0_g1;TRINITY_DN23190_c0_g1;TRINITY_DN23439_c0_g1;TRINITY_DN24253_c0_g1;TRI…
GO:0043043	e	peptide biosynthetic process	72/4060	612/58908	1.23e-05	0.0467	biological_process	TRINITY_DN15638_c0_g1;TRINITY_DN16671_c0_g2;TRINITY_DN17281_c0_g1;TRINITY_DN17281_c0_g2;TRINITY_DN17522_c0_g2;TRINITY_DN17531_c0_g1;TRINITY_DN19197_c0_g1;TRINITY_DN19575_c0_g1;TRINITY_DN19719_c0_g1;TRINITY_DN19757_c0_g1;TRINITY_DN19942_c0_g1;TRINITY_DN20212_c0_g1;TRINITY_DN20339_c0_g1;TRINITY_DN20940_c0_g1;TRINITY_DN21190_c0_g1;TRINITY_DN21230_c0_g2;TRINITY_DN21267_c0_g1;TRINITY_DN21281_c0_g1;TRI…
GO:1901135	e	carbohydrate derivative metabolic process	108/4060	1026/58908	1.25e-05	0.0476	biological_process	TRINITY_DN15115_c0_g1;TRINITY_DN1679_c0_g1;TRINITY_DN17055_c0_g2;TRINITY_DN19774_c0_g1;TRINITY_DN19774_c0_g2;TRINITY_DN20463_c0_g1;TRINITY_DN20656_c0_g2;TRINITY_DN20826_c0_g1;TRINITY_DN20995_c0_g1;TRINITY_DN21602_c0_g3;TRINITY_DN21612_c0_g1;TRINITY_DN22142_c0_g3;TRINITY_DN22604_c0_g2;TRINITY_DN22687_c0_g1;TRINITY_DN22870_c0_g1;TRINITY_DN22911_c0_g1;TRINITY_DN23171_c0_g3;TRINITY_DN23171_c0_g4;TRIN…
