# Supplementary material for: Transcriptome, physiological and biochemical analysis of Triarrhena sacchariflora in response to flooding stress
Source: BMC Genet. 2019 Nov 29;20:88. doi: 10.1186/s12863-019-0790-4 (PMC6884903; doi:10.1186/s12863-019-0790-4)
Supplement: Supplementary file 12 — Additional file 12: Table S6. KEGG pathways enrichment analysis of DEGs between normal and treatment samples. [file 12863_2019_790_MOESM12_ESM.xlsx]

## Sheet: 0_2DAF
KEGG pathway enrichment analysis of DEGs in 0_2-DAF
#Term	Database	ID	Input number	Background number	P-Value	Corrected P-Value	Input	Hyperlink	_	_
Glycolysis / Gluconeogenesis	KEGG PATHWAY	ko00010	64	280	0.00773741	0.109852	TRINITY_DN30845_c1_g2|TRINITY_DN19774_c0_g2|TRINITY_DN19774_c0_g1|TRINITY_DN30845_c1_g1|TRINITY_DN30233_c0_g1|TRINITY_DN30233_c0_g2|TRINITY_DN37492_c0_g1|TRINITY_DN28809_c0_g2|TRINITY_DN32013_c1_g2|TRINITY_DN41634_c0_g1|TRINITY_DN24205_c0_g2|TRINITY_DN31329_c1_g3|TRINITY_DN24012_c0_g2|TRINITY_DN27584_c0_g3|TRINITY_DN38406_c3_g3|TRINITY_DN23299_c0_g1|TRINITY_DN23299_c0_g2|TRINITY_DN24191_c0_g1|TRI…	http://www.genome.jp/kegg-bin/show_pathway?ko00010/K00850%09red/K01689%09red/K18857%09red/K01623%09red/K01624%09red/K01810%09red/K00873%09red/K03841%09red/K00131%09red/K01835%09red/K01834%09red/K01895%09red/K00016%09red/K00844%09red/K01792%09red/K01596%09red/K00134%09red/K00927%09red/K13953%09red/K00001%09red/K01803%09red/K00161%09red/K00162%09red/K00128%09red/K01785%09red/K01568%09red/K00121%09r…	Carbohydrate metabolism	Metabolism
Citrate cycle (TCA cycle)	KEGG PATHWAY	ko00020	17	142	0.899517	1	TRINITY_DN31141_c0_g3|TRINITY_DN31141_c0_g2|TRINITY_DN33666_c1_g2|TRINITY_DN17210_c0_g1|TRINITY_DN29180_c3_g6|TRINITY_DN29930_c0_g1|TRINITY_DN27983_c0_g2|TRINITY_DN31141_c0_g1|TRINITY_DN14022_c0_g1|TRINITY_DN29300_c0_g1|TRINITY_DN20896_c0_g1|TRINITY_DN17654_c0_g3|TRINITY_DN17443_c0_g2|TRINITY_DN16073_c0_g1|TRINITY_DN11501_c0_g1|TRINITY_DN45133_c0_g1|TRINITY_DN34220_c0_g1	http://www.genome.jp/kegg-bin/show_pathway?ko00020/K00164%09red/K00161%09red/K00162%09red/K01681%09red/K01596%09red/K01648%09red/K00234%09red/K00236%09red/K00025%09red/K00026%09red/K01647%09red/K00030%09red	Carbohydrate metabolism	Metabolism
Pentose phosphate pathway	KEGG PATHWAY	ko00030	23	124	0.292898	0.920237	TRINITY_DN37492_c0_g1|TRINITY_DN29282_c0_g1|TRINITY_DN31329_c1_g3|TRINITY_DN38406_c3_g3|TRINITY_DN38406_c3_g1|TRINITY_DN31420_c0_g1|TRINITY_DN26989_c0_g2|TRINITY_DN33024_c0_g2|TRINITY_DN36003_c0_g3|TRINITY_DN36003_c0_g2|TRINITY_DN34817_c3_g1|TRINITY_DN22870_c0_g1|TRINITY_DN33643_c0_g1|TRINITY_DN37560_c1_g1|TRINITY_DN37560_c1_g3|TRINITY_DN20776_c0_g1|TRINITY_DN15020_c0_g2|TRINITY_DN29932_c2_g1|TRI…	http://www.genome.jp/kegg-bin/show_pathway?ko00030/K03841%09red/K00850%09red/K00131%09red/K01835%09red/K01807%09red/K00948%09red/K01623%09red/K01624%09red/K01810%09red/K01783%09red/K00033%09red	Carbohydrate metabolism	Metabolism
Pentose and glucuronate interconversions	KEGG PATHWAY	ko00040	18	68	0.0450301	0.32703	TRINITY_DN26897_c3_g1|TRINITY_DN24994_c0_g1|TRINITY_DN39807_c0_g1|TRINITY_DN28579_c0_g1|TRINITY_DN28579_c0_g2|TRINITY_DN24986_c0_g1|TRINITY_DN34504_c0_g3|TRINITY_DN23798_c0_g1|TRINITY_DN30070_c1_g5|TRINITY_DN30140_c1_g2|TRINITY_DN35149_c0_g1|TRINITY_DN30140_c1_g1|TRINITY_DN30111_c0_g2|TRINITY_DN33643_c0_g1|TRINITY_DN33744_c0_g5|TRINITY_DN21775_c0_g1|TRINITY_DN36849_c1_g1|TRINITY_DN31309_c0_g2	http://www.genome.jp/kegg-bin/show_pathway?ko00040/K00854%09red/K01184%09red/K16190%09red/K00008%09red/K00128%09red/K01051%09red/K01783%09red/K00011%09red/K00012%09red/K01728%09red	Carbohydrate metabolism	Metabolism
Fructose and mannose metabolism	KEGG PATHWAY	ko00051	33	135	0.0223986	0.219622	TRINITY_DN31311_c0_g2|TRINITY_DN19774_c0_g2|TRINITY_DN19774_c0_g1|TRINITY_DN30845_c1_g1|TRINITY_DN25501_c0_g1|TRINITY_DN33075_c1_g1|TRINITY_DN31309_c0_g2|TRINITY_DN38406_c3_g3|TRINITY_DN38406_c3_g1|TRINITY_DN30706_c0_g2|TRINITY_DN31420_c0_g1|TRINITY_DN26576_c0_g1|TRINITY_DN25549_c0_g2|TRINITY_DN26989_c0_g2|TRINITY_DN29009_c1_g4|TRINITY_DN22985_c0_g2|TRINITY_DN37885_c0_g3|TRINITY_DN29009_c1_g1|TRI…	http://www.genome.jp/kegg-bin/show_pathway?ko00051/K01809%09red/K00966%09red/K03841%09red/K02377%09red/K00844%09red/K19355%09red/K00847%09red/K01803%09red/K00895%09red/K00008%09red/K00850%09red/K01623%09red/K01624%09red/K00011%09red	Carbohydrate metabolism	Metabolism
Galactose metabolism	KEGG PATHWAY	ko00052	30	122	0.0267338	0.222096	TRINITY_DN30845_c1_g2|TRINITY_DN37677_c0_g5|TRINITY_DN30845_c1_g1|TRINITY_DN24916_c0_g1|TRINITY_DN37677_c0_g2|TRINITY_DN36615_c0_g1|TRINITY_DN29505_c2_g1|TRINITY_DN35323_c0_g1|TRINITY_DN34976_c1_g4|TRINITY_DN32713_c0_g1|TRINITY_DN34976_c1_g3|TRINITY_DN31309_c0_g2|TRINITY_DN30706_c0_g2|TRINITY_DN26989_c0_g2|TRINITY_DN25549_c0_g2|TRINITY_DN31553_c0_g1|TRINITY_DN33024_c0_g2|TRINITY_DN35991_c0_g1|TRI…	http://www.genome.jp/kegg-bin/show_pathway?ko00052/K01193%09red/K00850%09red/K01187%09red/K00844%09red/K01835%09red/K18819%09red/K01785%09red/K01784%09red/K07407%09red/K00011%09red/K06617%09red	Carbohydrate metabolism	Metabolism
Ascorbate and aldarate metabolism	KEGG PATHWAY	ko00053	17	58	0.0252539	0.219622	TRINITY_DN29183_c0_g1|TRINITY_DN26897_c3_g1|TRINITY_DN28579_c0_g1|TRINITY_DN28579_c0_g2|TRINITY_DN24986_c0_g1|TRINITY_DN31317_c0_g1|TRINITY_DN31317_c0_g2|TRINITY_DN29455_c0_g1|TRINITY_DN30070_c1_g5|TRINITY_DN30140_c1_g2|TRINITY_DN34504_c0_g3|TRINITY_DN32787_c2_g2|TRINITY_DN30140_c1_g1|TRINITY_DN32276_c0_g2|TRINITY_DN32354_c1_g3|TRINITY_DN33744_c0_g5|TRINITY_DN27727_c0_g1	http://www.genome.jp/kegg-bin/show_pathway?ko00053/K16190%09red/K10046%09red/K08232%09red/K00128%09red/K00012%09red/K00469%09red/K10047%09red/K00434%09red	Carbohydrate metabolism	Metabolism
Fatty acid biosynthesis	KEGG PATHWAY	ko00061	13	67	0.308775	0.943803	TRINITY_DN23572_c0_g1|TRINITY_DN37807_c0_g1|TRINITY_DN37864_c0_g2|TRINITY_DN26077_c0_g1|TRINITY_DN27133_c0_g1|TRINITY_DN25292_c0_g1|TRINITY_DN31554_c2_g2|TRINITY_DN33387_c0_g9|TRINITY_DN24983_c3_g3|TRINITY_DN34140_c1_g1|TRINITY_DN25951_c0_g1|TRINITY_DN36488_c2_g1|TRINITY_DN26776_c0_g1	http://www.genome.jp/kegg-bin/show_pathway?ko00061/K10781%09red/K02372%09red/K01963%09red/K01897%09red/K11262%09red/K03921%09red/K09458%09red	Lipid metabolism	Metabolism
Fatty acid elongation	KEGG PATHWAY	ko00062	24	75	0.0037472	0.0674496	TRINITY_DN29916_c1_g1|TRINITY_DN29916_c1_g3|TRINITY_DN29916_c1_g6|TRINITY_DN28210_c1_g1|TRINITY_DN35221_c0_g5|TRINITY_DN31833_c0_g1|TRINITY_DN26734_c1_g1|TRINITY_DN29076_c0_g5|TRINITY_DN29076_c0_g4|TRINITY_DN29076_c0_g1|TRINITY_DN37038_c0_g1|TRINITY_DN29076_c0_g3|TRINITY_DN33804_c0_g4|TRINITY_DN33804_c0_g7|TRINITY_DN29639_c1_g10|TRINITY_DN33804_c0_g1|TRINITY_DN33804_c0_g3|TRINITY_DN33804_c0_g8|TR…	http://www.genome.jp/kegg-bin/show_pathway?ko00062/K10251%09red/K01068%09red/K07515%09red/K15397%09red/K00022%09red	Lipid metabolism	Metabolism
Fatty acid degradation	KEGG PATHWAY	ko00071	19	109	0.405791	1	TRINITY_DN17556_c0_g1|TRINITY_DN35905_c0_g1|TRINITY_DN23572_c0_g1|TRINITY_DN27584_c0_g3|TRINITY_DN33744_c0_g5|TRINITY_DN27584_c0_g2|TRINITY_DN28579_c0_g1|TRINITY_DN28579_c0_g2|TRINITY_DN37864_c0_g2|TRINITY_DN33249_c1_g3|TRINITY_DN34504_c0_g3|TRINITY_DN27279_c0_g4|TRINITY_DN24191_c0_g1|TRINITY_DN27133_c0_g1|TRINITY_DN27279_c0_g1|TRINITY_DN26897_c3_g1|TRINITY_DN24087_c0_g1|TRINITY_DN44361_c0_g1|TRI…	http://www.genome.jp/kegg-bin/show_pathway?ko00071/K00249%09red/K00001%09red/K18857%09red/K00128%09red/K01897%09red/K00121%09red/K13953%09red/K07515%09red/K00022%09red	Lipid metabolism	Metabolism
Synthesis and degradation of ketone bodies	KEGG PATHWAY	ko00072	1	27	0.984467	1	TRINITY_DN32253_c0_g1	http://www.genome.jp/kegg-bin/show_pathway?ko00072/K01641%09red	Lipid metabolism	Metabolism
Cutin, suberine and wax biosynthesis	KEGG PATHWAY	ko00073	8	40	0.342094	0.986217	TRINITY_DN33541_c2_g3|TRINITY_DN31924_c2_g2|TRINITY_DN32761_c0_g2|TRINITY_DN37534_c1_g2|TRINITY_DN32404_c0_g2|TRINITY_DN32404_c0_g1|TRINITY_DN29063_c0_g1|TRINITY_DN29063_c1_g1	http://www.genome.jp/kegg-bin/show_pathway?ko00073/K17991%09red/K13356%09red/K15400%09red	Lipid metabolism	Metabolism
Steroid biosynthesis	KEGG PATHWAY	ko00100	14	40	0.0131203	0.150964	TRINITY_DN22064_c0_g1|TRINITY_DN33685_c0_g1|TRINITY_DN25117_c0_g1|TRINITY_DN29288_c0_g2|TRINITY_DN31081_c1_g2|TRINITY_DN29288_c0_g1|TRINITY_DN32608_c1_g1|TRINITY_DN31719_c0_g2|TRINITY_DN35087_c0_g2|TRINITY_DN27704_c0_g1|TRINITY_DN33512_c1_g1|TRINITY_DN24506_c0_g2|TRINITY_DN35087_c0_g1|TRINITY_DN35295_c0_g1	http://www.genome.jp/kegg-bin/show_pathway?ko00100/K05917%09red/K01853%09red/K01824%09red/K01052%09red/K08242%09red/K09828%09red/K00511%09red/K14423%09red/K14424%09red/K00801%09red	Lipid metabolism	Metabolism
Ubiquinone and other terpenoid-quinone biosynthesis	KEGG PATHWAY	ko00130	26	71	0.00054263	0.014651	TRINITY_DN36163_c0_g2|TRINITY_DN31913_c0_g1|TRINITY_DN34430_c1_g1|TRINITY_DN34281_c0_g1|TRINITY_DN34430_c0_g1|TRINITY_DN32734_c0_g2|TRINITY_DN34430_c0_g2|TRINITY_DN36335_c1_g2|TRINITY_DN33542_c2_g1|TRINITY_DN34119_c0_g1|TRINITY_DN30938_c0_g1|TRINITY_DN32676_c1_g3|TRINITY_DN37567_c0_g1|TRINITY_DN37567_c0_g2|TRINITY_DN34430_c1_g3|TRINITY_DN29898_c0_g3|TRINITY_DN28959_c0_g1|TRINITY_DN37230_c2_g1|TRI…	http://www.genome.jp/kegg-bin/show_pathway?ko00130/K14760%09red/K01661%09red/K05928%09red/K02552%09red/K00487%09red/K12501%09red/K12502%09red/K09834%09red/K14759%09red/K03183%09red/K01904%09red/K09833%09red/K03809%09red/K02548%09red/K00815%09red	Metabolism of cofactors and vitamins	Metabolism
Steroid hormone biosynthesis	KEGG PATHWAY	ko00140	1	15	0.907404	1	TRINITY_DN26734_c1_g1	http://www.genome.jp/kegg-bin/show_pathway?ko00140/K10251%09red	Lipid metabolism	Metabolism
Oxidative phosphorylation	KEGG PATHWAY	ko00190	38	316	0.964801	1	TRINITY_DN28682_c2_g3|TRINITY_DN23731_c0_g1|TRINITY_DN24447_c0_g1|TRINITY_DN35816_c2_g1|TRINITY_DN45388_c0_g1|TRINITY_DN28190_c1_g2|TRINITY_DN4427_c0_g1|TRINITY_DN29300_c0_g1|TRINITY_DN36731_c3_g8|TRINITY_DN23531_c0_g1|TRINITY_DN29030_c1_g5|TRINITY_DN22135_c0_g1|TRINITY_DN25015_c0_g1|TRINITY_DN38537_c5_g2|TRINITY_DN26698_c2_g4|TRINITY_DN35563_c0_g2|TRINITY_DN38511_c1_g2|TRINITY_DN38511_c1_g3|TRIN…	http://www.genome.jp/kegg-bin/show_pathway?ko00190/K02113%09red/K02256%09red/K02115%09red/K01507%09red/K02155%09red/K02132%09red/K02150%09red/K03883%09red/K03880%09red/K03881%09red/K02108%09red/K01535%09red/K00417%09red/K02261%09red/K02262%09red/K00416%09red/K03879%09red/K03878%09red/K00412%09red/K03955%09red/K05572%09red/K05573%09red/K00234%09red/K05575%09red/K00236%09red/K05579%09red	Energy metabolism	Metabolism
Photosynthesis	KEGG PATHWAY	ko00195	37	68	2.67e-08	1.73e-06	TRINITY_DN26152_c0_g4|TRINITY_DN24222_c0_g1|TRINITY_DN28596_c2_g2|TRINITY_DN31551_c2_g3|TRINITY_DN30982_c1_g9|TRINITY_DN34054_c1_g3|TRINITY_DN33387_c0_g10|TRINITY_DN30982_c1_g3|TRINITY_DN31962_c0_g1|TRINITY_DN36198_c1_g3|TRINITY_DN33733_c1_g1|TRINITY_DN23554_c0_g1|TRINITY_DN25015_c0_g1|TRINITY_DN38537_c5_g2|TRINITY_DN33387_c0_g8|TRINITY_DN24651_c0_g1|TRINITY_DN27659_c0_g5|TRINITY_DN25315_c0_g1|TR…	http://www.genome.jp/kegg-bin/show_pathway?ko00195/K02694%09red/K02113%09red/K02690%09red/K02692%09red/K02693%09red/K02699%09red/K03542%09red/K02115%09red/K02701%09red/K02706%09red/K02641%09red/K02705%09red/K02721%09red/K02723%09red/K02704%09red/K02689%09red/K02108%09red/K03541%09red/K08903%09red/K14332%09red/K08901%09red/K02712%09red/K02714%09red/K02634%09red/K02635%09red/K02638%09red/K02639%09r…	Energy metabolism	Metabolism
Photosynthesis - antenna proteins	KEGG PATHWAY	ko00196	13	18	0.000117822	0.00381744	TRINITY_DN27338_c0_g1|TRINITY_DN30897_c1_g2|TRINITY_DN30897_c1_g1|TRINITY_DN30809_c0_g2|TRINITY_DN25534_c0_g4|TRINITY_DN29979_c1_g1|TRINITY_DN27962_c0_g3|TRINITY_DN30897_c2_g1|TRINITY_DN33654_c2_g7|TRINITY_DN33654_c2_g5|TRINITY_DN33654_c2_g3|TRINITY_DN29979_c1_g2|TRINITY_DN33654_c2_g1	http://www.genome.jp/kegg-bin/show_pathway?ko00196/K08908%09red/K08907%09red/K08915%09red/K08914%09red/K08917%09red/K08916%09red/K08913%09red/K08912%09red	Energy metabolism	Metabolism
Arginine biosynthesis	KEGG PATHWAY	ko00220	11	58	0.354034	0.997451	TRINITY_DN20803_c0_g3|TRINITY_DN26818_c0_g6|TRINITY_DN26503_c0_g2|TRINITY_DN33642_c0_g3|TRINITY_DN36080_c1_g1|TRINITY_DN32798_c1_g8|TRINITY_DN20826_c0_g1|TRINITY_DN33262_c0_g1|TRINITY_DN27072_c0_g1|TRINITY_DN37673_c1_g1|TRINITY_DN32501_c0_g1	http://www.genome.jp/kegg-bin/show_pathway?ko00220/K00262%09red/K01755%09red/K01438%09red/K00811%09red/K14682%09red/K01915%09red/K00620%09red	Amino acid metabolism	Metabolism
Purine metabolism	KEGG PATHWAY	ko00230	53	351	0.679896	1	TRINITY_DN27452_c1_g1|TRINITY_DN26330_c2_g2|TRINITY_DN32582_c0_g6|TRINITY_DN32481_c0_g2|TRINITY_DN36121_c1_g1|TRINITY_DN37492_c0_g1|TRINITY_DN32172_c4_g5|TRINITY_DN34185_c0_g2|TRINITY_DN34948_c1_g4|TRINITY_DN34636_c0_g1|TRINITY_DN36284_c1_g6|TRINITY_DN29282_c0_g1|TRINITY_DN25750_c1_g1|TRINITY_DN29916_c2_g2|TRINITY_DN36284_c1_g1|TRINITY_DN24002_c0_g1|TRINITY_DN35956_c2_g2|TRINITY_DN27452_c1_g2|TRI…	http://www.genome.jp/kegg-bin/show_pathway?ko00230/K00856%09red/K00088%09red/K00893%09red/K03006%09red/K03007%09red/K03022%09red/K00602%09red/K03002%09red/K01939%09red/K00939%09red/K00873%09red/K03043%09red/K02335%09red/K03046%09red/K01835%09red/K01951%09red/K02999%09red/K01490%09red/K03017%09red/K01756%09red/K13811%09red/K00948%09red/K02324%09red/K03013%09red/K00860%09red/K00940%09red/K03019%09r…	Nucleotide metabolism	Metabolism
Pyrimidine metabolism	KEGG PATHWAY	ko00240	36	259	0.812316	1	TRINITY_DN32582_c0_g5|TRINITY_DN26330_c2_g2|TRINITY_DN32582_c0_g6|TRINITY_DN32481_c0_g2|TRINITY_DN29917_c1_g2|TRINITY_DN32172_c4_g5|TRINITY_DN34185_c0_g2|TRINITY_DN35957_c0_g2|TRINITY_DN36284_c1_g6|TRINITY_DN27452_c1_g1|TRINITY_DN29916_c2_g2|TRINITY_DN36284_c1_g1|TRINITY_DN27059_c0_g1|TRINITY_DN24002_c0_g1|TRINITY_DN24566_c0_g1|TRINITY_DN23129_c0_g1|TRINITY_DN27452_c1_g2|TRINITY_DN29837_c0_g5|TRI…	http://www.genome.jp/kegg-bin/show_pathway?ko00240/K03017%09red/K02324%09red/K03013%09red/K03007%09red/K03019%09red/K00893%09red/K03022%09red/K03018%09red/K03006%09red/K03014%09red/K01464%09red/K03002%09red/K10808%09red/K14641%09red/K02335%09red/K03043%09red/K02999%09red/K01937%09red/K03046%09red/K00940%09red/K13800%09red	Nucleotide metabolism	Metabolism
Alanine, aspartate and glutamate metabolism	KEGG PATHWAY	ko00250	23	109	0.141448	0.572866	TRINITY_DN26374_c0_g1|TRINITY_DN23963_c0_g1|TRINITY_DN20803_c0_g3|TRINITY_DN34636_c0_g1|TRINITY_DN38090_c1_g2|TRINITY_DN26818_c0_g6|TRINITY_DN31851_c0_g1|TRINITY_DN33642_c0_g3|TRINITY_DN26503_c0_g2|TRINITY_DN33873_c0_g1|TRINITY_DN27889_c1_g1|TRINITY_DN28490_c1_g1|TRINITY_DN27072_c0_g1|TRINITY_DN33520_c2_g1|TRINITY_DN38048_c2_g1|TRINITY_DN22094_c0_g1|TRINITY_DN20826_c0_g1|TRINITY_DN27819_c0_g1|TRI…	http://www.genome.jp/kegg-bin/show_pathway?ko00250/K00262%09red/K01756%09red/K00264%09red/K00294%09red/K16871%09red/K01953%09red/K01939%09red/K00811%09red/K00827%09red/K01580%09red/K01755%09red/K01915%09red/K00820%09red	Amino acid metabolism	Metabolism
Aflatoxin biosynthesis	KEGG PATHWAY	ko00254	1	6	0.646869	1	TRINITY_DN37807_c0_g1	http://www.genome.jp/kegg-bin/show_pathway?ko00254/K11262%09red	Biosynthesis of other secondary metabolites	Metabolism
Glycine, serine and threonine metabolism	KEGG PATHWAY	ko00260	21	148	0.732469	1	TRINITY_DN31851_c0_g1|TRINITY_DN23299_c0_g2|TRINITY_DN24384_c0_g1|TRINITY_DN28337_c3_g1|TRINITY_DN23299_c0_g1|TRINITY_DN27872_c0_g4|TRINITY_DN32113_c1_g2|TRINITY_DN33754_c0_g1|TRINITY_DN30496_c1_g3|TRINITY_DN27102_c2_g3|TRINITY_DN34492_c1_g1|TRINITY_DN31444_c0_g1|TRINITY_DN30990_c0_g1|TRINITY_DN34804_c1_g1|TRINITY_DN29059_c0_g2|TRINITY_DN32629_c1_g4|TRINITY_DN30508_c3_g2|TRINITY_DN33634_c0_g2|TRI…	http://www.genome.jp/kegg-bin/show_pathway?ko00260/K00276%09red/K00058%09red/K15919%09red/K01834%09red/K00306%09red/K01620%09red/K00600%09red/K00827%09red/K02437%09red/K00605%09red/K01733%09red/K00928%09red/K15634%09red	Amino acid metabolism	Metabolism
Monobactam biosynthesis	KEGG PATHWAY	ko00261	4	15	0.262668	0.865254	TRINITY_DN33634_c0_g2|TRINITY_DN27089_c0_g1|TRINITY_DN34948_c1_g4|TRINITY_DN31686_c0_g1	http://www.genome.jp/kegg-bin/show_pathway?ko00261/K00928%09red/K13811%09red/K00215%09red	Biosynthesis of other secondary metabolites	Metabolism
Cysteine and methionine metabolism	KEGG PATHWAY	ko00270	31	194	0.536132	1	TRINITY_DN31050_c0_g1|TRINITY_DN29556_c1_g3|TRINITY_DN29556_c1_g2|TRINITY_DN41634_c0_g1|TRINITY_DN36580_c0_g3|TRINITY_DN38216_c2_g1|TRINITY_DN34220_c0_g1|TRINITY_DN33634_c0_g2|TRINITY_DN26818_c0_g6|TRINITY_DN31851_c0_g1|TRINITY_DN36110_c0_g1|TRINITY_DN28248_c2_g4|TRINITY_DN35981_c2_g3|TRINITY_DN37567_c0_g1|TRINITY_DN37567_c0_g2|TRINITY_DN25224_c0_g2|TRINITY_DN34047_c0_g1|TRINITY_DN28856_c0_g2|TRI…	http://www.genome.jp/kegg-bin/show_pathway?ko00270/K05933%09red/K00547%09red/K00026%09red/K00928%09red/K08963%09red/K00811%09red/K00797%09red/K00827%09red/K01611%09red/K00815%09red/K00016%09red/K00025%09red/K00789%09red/K00549%09red/K01762%09red/K01738%09red/K01739%09red	Amino acid metabolism	Metabolism
Valine, leucine and isoleucine degradation	KEGG PATHWAY	ko00280	12	111	0.930495	1	TRINITY_DN32253_c0_g1|TRINITY_DN26897_c3_g1|TRINITY_DN36459_c0_g1|TRINITY_DN36459_c0_g2|TRINITY_DN28579_c0_g1|TRINITY_DN28579_c0_g2|TRINITY_DN20992_c0_g1|TRINITY_DN17556_c0_g1|TRINITY_DN33744_c0_g5|TRINITY_DN34504_c0_g3|TRINITY_DN24087_c0_g1|TRINITY_DN44361_c0_g1	http://www.genome.jp/kegg-bin/show_pathway?ko00280/K00249%09red/K00140%09red/K05605%09red/K00128%09red/K01641%09red/K07515%09red/K00022%09red	Amino acid metabolism	Metabolism
Geraniol degradation	KEGG PATHWAY	ko00281	1	7	0.695667	1	TRINITY_DN44361_c0_g1	http://www.genome.jp/kegg-bin/show_pathway?ko00281/K00022%09red	Metabolism of terpenoids and polyketides	Metabolism
Valine, leucine and isoleucine biosynthesis	KEGG PATHWAY	ko00290	3	38	0.935601	1	TRINITY_DN31251_c0_g3|TRINITY_DN31251_c0_g1|TRINITY_DN28551_c0_g1	http://www.genome.jp/kegg-bin/show_pathway?ko00290/K01687%09red/K01649%09red	Amino acid metabolism	Metabolism
Lysine biosynthesis	KEGG PATHWAY	ko00300	3	28	0.821656	1	TRINITY_DN33634_c0_g2|TRINITY_DN27089_c0_g1|TRINITY_DN27509_c0_g1	http://www.genome.jp/kegg-bin/show_pathway?ko00300/K00928%09red/K10206%09red/K00215%09red	Amino acid metabolism	Metabolism
Lysine degradation	KEGG PATHWAY	ko00310	10	105	0.964991	1	TRINITY_DN26897_c3_g1|TRINITY_DN28579_c0_g1|TRINITY_DN28579_c0_g2|TRINITY_DN17556_c0_g1|TRINITY_DN17210_c0_g1|TRINITY_DN34504_c0_g3|TRINITY_DN29059_c0_g2|TRINITY_DN33744_c0_g5|TRINITY_DN44361_c0_g1|TRINITY_DN29908_c0_g4	http://www.genome.jp/kegg-bin/show_pathway?ko00310/K00128%09red/K00164%09red/K00306%09red/K07515%09red/K00022%09red	Amino acid metabolism	Metabolism
Arginine and proline metabolism	KEGG PATHWAY	ko00330	20	101	0.226993	0.790813	TRINITY_DN28740_c0_g2|TRINITY_DN27269_c0_g1|TRINITY_DN26818_c0_g6|TRINITY_DN28740_c0_g1|TRINITY_DN33744_c0_g5|TRINITY_DN5645_c0_g1|TRINITY_DN32528_c1_g2|TRINITY_DN28579_c0_g1|TRINITY_DN28579_c0_g2|TRINITY_DN32528_c1_g1|TRINITY_DN27418_c0_g2|TRINITY_DN34504_c0_g3|TRINITY_DN37054_c0_g1|TRINITY_DN38169_c0_g2|TRINITY_DN21543_c0_g1|TRINITY_DN34241_c0_g1|TRINITY_DN26897_c3_g1|TRINITY_DN32255_c1_g1|TRIN…	http://www.genome.jp/kegg-bin/show_pathway?ko00330/K17839%09red/K00294%09red/K00286%09red/K00128%09red/K00811%09red/K00318%09red/K01611%09red/K01583%09red/K00797%09red/K00933%09red/K12657%09red	Amino acid metabolism	Metabolism
Histidine metabolism	KEGG PATHWAY	ko00340	7	33	0.312028	0.944832	TRINITY_DN26897_c3_g1|TRINITY_DN33345_c4_g1|TRINITY_DN28579_c0_g1|TRINITY_DN28579_c0_g2|TRINITY_DN34504_c0_g3|TRINITY_DN47224_c0_g1|TRINITY_DN33744_c0_g5	http://www.genome.jp/kegg-bin/show_pathway?ko00340/K00128%09red/K01590%09red/K00765%09red	Amino acid metabolism	Metabolism
Tyrosine metabolism	KEGG PATHWAY	ko00350	21	84	0.0499714	0.32703	TRINITY_DN26923_c2_g1|TRINITY_DN26818_c0_g6|TRINITY_DN24191_c0_g1|TRINITY_DN27584_c0_g3|TRINITY_DN34047_c0_g1|TRINITY_DN34309_c0_g5|TRINITY_DN30240_c0_g1|TRINITY_DN24404_c1_g3|TRINITY_DN33249_c1_g3|TRINITY_DN24404_c1_g1|TRINITY_DN35905_c0_g1|TRINITY_DN27279_c0_g4|TRINITY_DN30240_c0_g5|TRINITY_DN27584_c0_g2|TRINITY_DN34309_c0_g3|TRINITY_DN27279_c0_g1|TRINITY_DN37567_c0_g1|TRINITY_DN37567_c0_g2|TRI…	http://www.genome.jp/kegg-bin/show_pathway?ko00350/K00276%09red/K00001%09red/K00451%09red/K18857%09red/K00811%09red/K01592%09red/K00815%09red/K00121%09red/K13953%09red/K00422%09red	Amino acid metabolism	Metabolism
Phenylalanine metabolism	KEGG PATHWAY	ko00360	19	80	0.084009	0.439015	TRINITY_DN34430_c1_g3|TRINITY_DN26818_c0_g6|TRINITY_DN28959_c0_g1|TRINITY_DN29583_c0_g2|TRINITY_DN34047_c0_g1|TRINITY_DN34430_c0_g2|TRINITY_DN36163_c0_g2|TRINITY_DN34119_c0_g1|TRINITY_DN36163_c0_g1|TRINITY_DN30938_c0_g1|TRINITY_DN34430_c1_g1|TRINITY_DN26450_c0_g1|TRINITY_DN26450_c0_g2|TRINITY_DN37567_c0_g1|TRINITY_DN37567_c0_g2|TRINITY_DN30508_c3_g2|TRINITY_DN24678_c0_g1|TRINITY_DN25749_c0_g1|TRI…	http://www.genome.jp/kegg-bin/show_pathway?ko00360/K00276%09red/K13064%09red/K00811%09red/K01904%09red/K00588%09red/K00487%09red/K10775%09red/K00815%09red	Amino acid metabolism	Metabolism
Chlorocyclohexane and chlorobenzene degradation	KEGG PATHWAY	ko00361	3	6	0.116496	0.510064	TRINITY_DN37145_c0_g2|TRINITY_DN29647_c2_g2|TRINITY_DN24946_c0_g1	http://www.genome.jp/kegg-bin/show_pathway?ko00361/K01061%09red	Xenobiotics biodegradation and metabolism	Metabolism
Fluorobenzoate degradation	KEGG PATHWAY	ko00364	3	6	0.116496	0.510064	TRINITY_DN37145_c0_g2|TRINITY_DN29647_c2_g2|TRINITY_DN24946_c0_g1	http://www.genome.jp/kegg-bin/show_pathway?ko00364/K01061%09red	Xenobiotics biodegradation and metabolism	Metabolism
Tryptophan metabolism	KEGG PATHWAY	ko00380	12	68	0.427339	1	TRINITY_DN34034_c2_g1|TRINITY_DN26897_c3_g1|TRINITY_DN28579_c0_g1|TRINITY_DN28579_c0_g2|TRINITY_DN17556_c0_g1|TRINITY_DN17210_c0_g1|TRINITY_DN34504_c0_g3|TRINITY_DN17894_c0_g1|TRINITY_DN33744_c0_g5|TRINITY_DN31604_c0_g1|TRINITY_DN44361_c0_g1|TRINITY_DN33149_c1_g1	http://www.genome.jp/kegg-bin/show_pathway?ko00380/K03781%09red/K11816%09red/K16903%09red/K00164%09red/K00128%09red/K07515%09red/K00022%09red	Amino acid metabolism	Metabolism
Phenylalanine, tyrosine and tryptophan biosynthesis	KEGG PATHWAY	ko00400	17	76	0.137049	0.56928	TRINITY_DN30527_c2_g3|TRINITY_DN26818_c0_g6|TRINITY_DN35813_c0_g4|TRINITY_DN34047_c0_g1|TRINITY_DN28138_c1_g3|TRINITY_DN31899_c0_g2|TRINITY_DN31472_c1_g1|TRINITY_DN32026_c0_g1|TRINITY_DN37573_c2_g1|TRINITY_DN26815_c1_g1|TRINITY_DN31377_c3_g1|TRINITY_DN33814_c0_g1|TRINITY_DN37567_c0_g1|TRINITY_DN37567_c0_g2|TRINITY_DN24678_c0_g1|TRINITY_DN31785_c0_g1|TRINITY_DN27490_c0_g1	http://www.genome.jp/kegg-bin/show_pathway?ko00400/K01658%09red/K00891%09red/K00811%09red/K00766%09red/K00815%09red/K01626%09red/K01850%09red/K05359%09red/K01657%09red	Amino acid metabolism	Metabolism
Novobiocin biosynthesis	KEGG PATHWAY	ko00401	4	9	0.0930167	0.463653	TRINITY_DN37567_c0_g1|TRINITY_DN37567_c0_g2|TRINITY_DN24678_c0_g1|TRINITY_DN34047_c0_g1	http://www.genome.jp/kegg-bin/show_pathway?ko00401/K00815%09red	Biosynthesis of other secondary metabolites	Metabolism
beta-Alanine metabolism	KEGG PATHWAY	ko00410	21	76	0.0229303	0.219622	TRINITY_DN28740_c0_g2|TRINITY_DN17737_c0_g3|TRINITY_DN28740_c0_g1|TRINITY_DN36459_c0_g1|TRINITY_DN36459_c0_g2|TRINITY_DN33520_c2_g1|TRINITY_DN28579_c0_g1|TRINITY_DN28579_c0_g2|TRINITY_DN27889_c1_g1|TRINITY_DN20992_c0_g1|TRINITY_DN17556_c0_g1|TRINITY_DN37054_c0_g1|TRINITY_DN33744_c0_g5|TRINITY_DN27819_c0_g1|TRINITY_DN32255_c1_g1|TRINITY_DN34504_c0_g3|TRINITY_DN28771_c0_g1|TRINITY_DN28490_c1_g1|TRI…	http://www.genome.jp/kegg-bin/show_pathway?ko00410/K00249%09red/K00140%09red/K17839%09red/K05605%09red/K00276%09red/K00128%09red/K01464%09red/K01580%09red/K00797%09red/K01918%09red/K07515%09red	Metabolism of other amino acids	Metabolism
Taurine and hypotaurine metabolism	KEGG PATHWAY	ko00430	11	19	0.00149499	0.0372597	TRINITY_DN33520_c2_g1|TRINITY_DN27819_c0_g1|TRINITY_DN28221_c0_g1|TRINITY_DN32114_c0_g1|TRINITY_DN30358_c0_g1|TRINITY_DN30358_c0_g2|TRINITY_DN30260_c2_g1|TRINITY_DN28490_c1_g1|TRINITY_DN30260_c0_g1|TRINITY_DN27889_c1_g1|TRINITY_DN29603_c2_g1	http://www.genome.jp/kegg-bin/show_pathway?ko00430/K10712%09red/K01580%09red/K18592%09red	Metabolism of other amino acids	Metabolism
Phosphonate and phosphinate metabolism	KEGG PATHWAY	ko00440	3	12	0.343958	0.986217	TRINITY_DN27242_c0_g1|TRINITY_DN31003_c1_g1|TRINITY_DN33070_c0_g1	http://www.genome.jp/kegg-bin/show_pathway?ko00440/K00967%09red/K00968%09red/K00993%09red	Metabolism of other amino acids	Metabolism
Selenocompound metabolism	KEGG PATHWAY	ko00450	7	49	0.670572	1	TRINITY_DN36580_c0_g3|TRINITY_DN28856_c0_g2|TRINITY_DN36543_c0_g1|TRINITY_DN31686_c0_g1|TRINITY_DN32598_c2_g6|TRINITY_DN17819_c0_g1|TRINITY_DN34948_c1_g4	http://www.genome.jp/kegg-bin/show_pathway?ko00450/K13811%09red/K00549%09red/K01874%09red/K08247%09red/K01739%09red	Metabolism of other amino acids	Metabolism
Cyanoamino acid metabolism	KEGG PATHWAY	ko00460	31	79	6.11e-05	0.00220011	TRINITY_DN38296_c3_g1|TRINITY_DN27485_c0_g1|TRINITY_DN32113_c1_g2|TRINITY_DN32484_c0_g1|TRINITY_DN37601_c3_g3|TRINITY_DN26950_c0_g1|TRINITY_DN34112_c0_g1|TRINITY_DN37412_c0_g1|TRINITY_DN27485_c0_g2|TRINITY_DN36237_c2_g1|TRINITY_DN28827_c3_g5|TRINITY_DN26755_c0_g1|TRINITY_DN34250_c3_g1|TRINITY_DN34250_c3_g3|TRINITY_DN34804_c1_g1|TRINITY_DN33613_c1_g1|TRINITY_DN33613_c1_g3|TRINITY_DN34622_c1_g1|TRI…	http://www.genome.jp/kegg-bin/show_pathway?ko00460/K01188%09red/K18592%09red/K00600%09red/K05349%09red/K05350%09red/K08249%09red/K13029%09red/K01455%09red/K13035%09red/K13027%09red	Metabolism of other amino acids	Metabolism
Glutathione metabolism	KEGG PATHWAY	ko00480	32	166	0.194245	0.712985	TRINITY_DN29411_c1_g1|TRINITY_DN25067_c0_g1|TRINITY_DN25926_c2_g4|TRINITY_DN36284_c1_g6|TRINITY_DN36284_c1_g1|TRINITY_DN27661_c0_g1|TRINITY_DN31317_c0_g2|TRINITY_DN32787_c2_g2|TRINITY_DN15020_c0_g2|TRINITY_DN36201_c2_g2|TRINITY_DN24893_c0_g4|TRINITY_DN23776_c0_g1|TRINITY_DN36303_c0_g1|TRINITY_DN36424_c1_g3|TRINITY_DN26760_c3_g2|TRINITY_DN26760_c3_g1|TRINITY_DN34243_c2_g1|TRINITY_DN28830_c1_g4|TRI…	http://www.genome.jp/kegg-bin/show_pathway?ko00480/K10808%09red/K01255%09red/K18592%09red/K00432%09red/K00799%09red/K00383%09red/K00797%09red/K00033%09red/K00434%09red	Metabolism of other amino acids	Metabolism
Starch and sucrose metabolism	KEGG PATHWAY	ko00500	87	260	1.54e-08	1.25e-06	TRINITY_DN37492_c0_g1|TRINITY_DN34831_c1_g2|TRINITY_DN34831_c1_g1|TRINITY_DN32484_c0_g1|TRINITY_DN37788_c3_g6|TRINITY_DN37613_c0_g1|TRINITY_DN36849_c1_g1|TRINITY_DN29539_c0_g3|TRINITY_DN33024_c0_g2|TRINITY_DN29539_c0_g4|TRINITY_DN29803_c2_g1|TRINITY_DN25218_c0_g1|TRINITY_DN37777_c2_g1|TRINITY_DN38205_c1_g2|TRINITY_DN30943_c0_g1|TRINITY_DN34112_c1_g1|TRINITY_DN32542_c0_g1|TRINITY_DN34004_c0_g1|TRI…	http://www.genome.jp/kegg-bin/show_pathway?ko00500/K00975%09red/K01177%09red/K01179%09red/K16055%09red/K01810%09red/K01184%09red/K01187%09red/K08678%09red/K01188%09red/K00703%09red/K01176%09red/K00688%09red/K05350%09red/K00012%09red/K01087%09red/K00847%09red/K15920%09red/K00844%09red/K01835%09red/K01193%09red/K13648%09red/K00700%09red/K01051%09red/K08679%09red/K05349%09red/K00696%09red/K00695%09r…	Carbohydrate metabolism	Metabolism
N-Glycan biosynthesis	KEGG PATHWAY	ko00510	3	85	0.999767	1	TRINITY_DN11153_c0_g2|TRINITY_DN27799_c0_g1|TRINITY_DN33408_c1_g1	http://www.genome.jp/kegg-bin/show_pathway?ko00510/K07252%09red/K00737%09red/K07151%09red	Glycan biosynthesis and metabolism	Metabolism
Other glycan degradation	KEGG PATHWAY	ko00511	4	52	0.960466	1	TRINITY_DN25261_c0_g2|TRINITY_DN32469_c0_g3|TRINITY_DN21313_c0_g2|TRINITY_DN34671_c5_g1	http://www.genome.jp/kegg-bin/show_pathway?ko00511/K01227%09red/K01206%09red/K12373%09red	Glycan biosynthesis and metabolism	Metabolism
Various types of N-glycan biosynthesis	KEGG PATHWAY	ko00513	2	73	0.999815	1	TRINITY_DN11153_c0_g2|TRINITY_DN35359_c0_g1	http://www.genome.jp/kegg-bin/show_pathway?ko00513/K07151%09red/K14413%09red	Glycan biosynthesis and metabolism	Metabolism
Amino sugar and nucleotide sugar metabolism	KEGG PATHWAY	ko00520	64	220	4.44e-05	0.0017982	TRINITY_DN31311_c0_g2|TRINITY_DN23993_c0_g1|TRINITY_DN30845_c1_g1|TRINITY_DN24916_c0_g1|TRINITY_DN30690_c0_g3|TRINITY_DN37492_c0_g1|TRINITY_DN25218_c0_g2|TRINITY_DN25218_c0_g1|TRINITY_DN28781_c2_g2|TRINITY_DN37788_c3_g6|TRINITY_DN38543_c3_g3|TRINITY_DN37403_c0_g1|TRINITY_DN29505_c2_g1|TRINITY_DN34976_c1_g4|TRINITY_DN26047_c1_g4|TRINITY_DN26047_c1_g3|TRINITY_DN34976_c1_g3|TRINITY_DN24986_c0_g1|TRI…	http://www.genome.jp/kegg-bin/show_pathway?ko00520/K02377%09red/K16190%09red/K12373%09red/K01810%09red/K12451%09red/K12450%09red/K01183%09red/K00975%09red/K08678%09red/K08679%09red/K15920%09red/K00012%09red/K00966%09red/K00847%09red/K18677%09red/K00844%09red/K00820%09red/K12446%09red/K12449%09red/K10046%09red/K01809%09red/K13648%09red/K01835%09red/K01784%09red/K13379%09red	Carbohydrate metabolism	Metabolism
Streptomycin biosynthesis	KEGG PATHWAY	ko00521	7	27	0.181133	0.674855	TRINITY_DN30845_c1_g2|TRINITY_DN37492_c0_g1|TRINITY_DN30845_c1_g1|TRINITY_DN33797_c0_g1|TRINITY_DN25549_c0_g2|TRINITY_DN33024_c0_g2|TRINITY_DN30706_c0_g2	http://www.genome.jp/kegg-bin/show_pathway?ko00521/K01835%09red/K01858%09red/K00844%09red	Biosynthesis of other secondary metabolites	Metabolism
Butirosin and neomycin biosynthesis	KEGG PATHWAY	ko00524	4	16	0.295385	0.920237	TRINITY_DN30845_c1_g2|TRINITY_DN30845_c1_g1|TRINITY_DN25549_c0_g2|TRINITY_DN30706_c0_g2	http://www.genome.jp/kegg-bin/show_pathway?ko00524/K00844%09red	_	_
Glycosaminoglycan degradation	KEGG PATHWAY	ko00531	4	25	0.58261	1	TRINITY_DN27801_c4_g1|TRINITY_DN25371_c2_g2|TRINITY_DN27130_c1_g1|TRINITY_DN21313_c0_g2	http://www.genome.jp/kegg-bin/show_pathway?ko00531/K10532%09red/K07964%09red/K12373%09red	Glycan biosynthesis and metabolism	Metabolism
Lipopolysaccharide biosynthesis	KEGG PATHWAY	ko00540	6	14	0.0479017	0.32703	TRINITY_DN35072_c0_g1|TRINITY_DN32903_c1_g2|TRINITY_DN30707_c0_g1|TRINITY_DN35446_c1_g1|TRINITY_DN35236_c8_g1|TRINITY_DN34514_c0_g1	http://www.genome.jp/kegg-bin/show_pathway?ko00540/K02535%09red/K02527%09red/K00979%09red/K06041%09red/K00912%09red	Glycan biosynthesis and metabolism	Metabolism
Glycerolipid metabolism	KEGG PATHWAY	ko00561	32	130	0.0225076	0.219622	TRINITY_DN29185_c1_g8|TRINITY_DN38439_c2_g2|TRINITY_DN38439_c2_g3|TRINITY_DN31309_c0_g2|TRINITY_DN33744_c0_g5|TRINITY_DN28579_c0_g1|TRINITY_DN28579_c0_g2|TRINITY_DN31553_c0_g1|TRINITY_DN36189_c0_g1|TRINITY_DN35991_c0_g1|TRINITY_DN34337_c0_g2|TRINITY_DN29722_c0_g1|TRINITY_DN33302_c0_g1|TRINITY_DN34504_c0_g3|TRINITY_DN21880_c0_g2|TRINITY_DN31335_c0_g1|TRINITY_DN29185_c1_g7|TRINITY_DN21880_c0_g1|TRI…	http://www.genome.jp/kegg-bin/show_pathway?ko00561/K00128%09red/K09480%09red/K07407%09red/K00655%09red/K15728%09red/K06116%09red/K13508%09red/K00901%09red/K00011%09red/K11155%09red/K13513%09red/K06119%09red	Lipid metabolism	Metabolism
Inositol phosphate metabolism	KEGG PATHWAY	ko00562	31	136	0.0517438	0.32703	TRINITY_DN19774_c0_g2|TRINITY_DN19774_c0_g1|TRINITY_DN36459_c0_g1|TRINITY_DN36459_c0_g2|TRINITY_DN33797_c0_g1|TRINITY_DN34685_c2_g1|TRINITY_DN34685_c2_g3|TRINITY_DN38481_c1_g2|TRINITY_DN32527_c0_g1|TRINITY_DN29383_c3_g1|TRINITY_DN38357_c3_g1|TRINITY_DN24684_c0_g1|TRINITY_DN29009_c1_g4|TRINITY_DN32354_c1_g3|TRINITY_DN29009_c1_g1|TRINITY_DN33761_c0_g2|TRINITY_DN33630_c1_g5|TRINITY_DN37687_c0_g1|TRI…	http://www.genome.jp/kegg-bin/show_pathway?ko00562/K19517%09red/K00140%09red/K01803%09red/K01114%09red/K10047%09red/K05857%09red/K00921%09red/K01858%09red/K00913%09red/K01106%09red/K00469%09red/K15422%09red/K00889%09red	Carbohydrate metabolism	Metabolism
Glycosylphosphatidylinositol(GPI)-anchor biosynthesis	KEGG PATHWAY	ko00563	2	44	0.991062	1	TRINITY_DN34830_c1_g6|TRINITY_DN32670_c0_g2	http://www.genome.jp/kegg-bin/show_pathway?ko00563/K03861%09red/K05292%09red	Glycan biosynthesis and metabolism	Metabolism
Glycerophospholipid metabolism	KEGG PATHWAY	ko00564	39	184	0.0706004	0.387704	TRINITY_DN28546_c0_g1|TRINITY_DN28404_c1_g1|TRINITY_DN31003_c1_g1|TRINITY_DN34080_c2_g2|TRINITY_DN36741_c0_g1|TRINITY_DN33917_c0_g2|TRINITY_DN33917_c0_g3|TRINITY_DN26854_c0_g1|TRINITY_DN27368_c0_g1|TRINITY_DN29875_c0_g1|TRINITY_DN29266_c0_g1|TRINITY_DN30185_c0_g6|TRINITY_DN37073_c0_g2|TRINITY_DN29383_c3_g1|TRINITY_DN27242_c0_g1|TRINITY_DN35518_c1_g2|TRINITY_DN29722_c0_g1|TRINITY_DN33302_c0_g1|TRI…	http://www.genome.jp/kegg-bin/show_pathway?ko00564/K00006%09red/K00967%09red/K08730%09red/K05929%09red/K06129%09red/K00995%09red/K00894%09red/K06124%09red/K00655%09red/K00968%09red/K06130%09red/K01114%09red/K01115%09red/K15728%09red/K13508%09red/K00993%09red/K14156%09red/K00901%09red/K13511%09red/K13513%09red	Lipid metabolism	Metabolism
Ether lipid metabolism	KEGG PATHWAY	ko00565	6	53	0.842326	1	TRINITY_DN31003_c1_g1|TRINITY_DN36270_c0_g1|TRINITY_DN36741_c0_g1|TRINITY_DN33917_c0_g2|TRINITY_DN33917_c0_g3|TRINITY_DN29383_c3_g1	http://www.genome.jp/kegg-bin/show_pathway?ko00565/K00993%09red/K01114%09red/K01115%09red	Lipid metabolism	Metabolism
Arachidonic acid metabolism	KEGG PATHWAY	ko00590	6	35	0.507468	1	TRINITY_DN29411_c1_g1|TRINITY_DN36224_c0_g1|TRINITY_DN30358_c0_g1|TRINITY_DN30358_c0_g2|TRINITY_DN37948_c1_g6|TRINITY_DN25368_c0_g1	http://www.genome.jp/kegg-bin/show_pathway?ko00590/K00432%09red/K18592%09red/K15730%09red	Lipid metabolism	Metabolism
Linoleic acid metabolism	KEGG PATHWAY	ko00591	11	35	0.0454406	0.32703	TRINITY_DN36321_c1_g1|TRINITY_DN36321_c1_g2|TRINITY_DN30923_c0_g2|TRINITY_DN30923_c0_g3|TRINITY_DN37043_c2_g2|TRINITY_DN37043_c1_g1|TRINITY_DN32360_c1_g1|TRINITY_DN26092_c1_g5|TRINITY_DN26515_c0_g2|TRINITY_DN26092_c1_g1|TRINITY_DN36115_c0_g2	http://www.genome.jp/kegg-bin/show_pathway?ko00591/K00454%09red/K15718%09red	Lipid metabolism	Metabolism
alpha-Linolenic acid metabolism	KEGG PATHWAY	ko00592	15	55	0.0531059	0.32703	TRINITY_DN36321_c1_g1|TRINITY_DN36321_c1_g2|TRINITY_DN4098_c0_g1|TRINITY_DN35905_c0_g1|TRINITY_DN30923_c0_g2|TRINITY_DN30923_c0_g3|TRINITY_DN29267_c0_g1|TRINITY_DN29412_c1_g1|TRINITY_DN29267_c0_g3|TRINITY_DN29267_c0_g2|TRINITY_DN33249_c1_g3|TRINITY_DN31816_c0_g1|TRINITY_DN32360_c1_g1|TRINITY_DN28336_c0_g1|TRINITY_DN35951_c0_g1	http://www.genome.jp/kegg-bin/show_pathway?ko00592/K08241%09red/K00454%09red/K01723%09red/K18857%09red/K05894%09red	Lipid metabolism	Metabolism
Sphingolipid metabolism	KEGG PATHWAY	ko00600	5	78	0.992643	1	TRINITY_DN35991_c0_g1|TRINITY_DN25492_c0_g1|TRINITY_DN36691_c1_g1|TRINITY_DN24603_c0_g1|TRINITY_DN31553_c0_g1	http://www.genome.jp/kegg-bin/show_pathway?ko00600/K04713%09red/K07407%09red/K00654%09red/K04710%09red	Lipid metabolism	Metabolism
Glycosphingolipid biosynthesis - globo series	KEGG PATHWAY	ko00603	3	17	0.535499	1	TRINITY_DN35991_c0_g1|TRINITY_DN21313_c0_g2|TRINITY_DN31553_c0_g1	http://www.genome.jp/kegg-bin/show_pathway?ko00603/K07407%09red/K12373%09red	_	_
Glycosphingolipid biosynthesis - ganglio series	KEGG PATHWAY	ko00604	1	12	0.855327	1	TRINITY_DN21313_c0_g2	http://www.genome.jp/kegg-bin/show_pathway?ko00604/K12373%09red	Glycan biosynthesis and metabolism	Metabolism
Pyruvate metabolism	KEGG PATHWAY	ko00620	41	189	0.0509406	0.32703	TRINITY_DN27995_c0_g1|TRINITY_DN37621_c0_g3|TRINITY_DN41634_c0_g1|TRINITY_DN27126_c0_g1|TRINITY_DN34220_c0_g1|TRINITY_DN37390_c2_g1|TRINITY_DN36138_c1_g1|TRINITY_DN33744_c0_g5|TRINITY_DN36138_c1_g6|TRINITY_DN28579_c0_g1|TRINITY_DN28579_c0_g2|TRINITY_DN35449_c1_g2|TRINITY_DN23808_c0_g1|TRINITY_DN37638_c3_g4|TRINITY_DN33387_c0_g9|TRINITY_DN37807_c0_g1|TRINITY_DN36500_c3_g10|TRINITY_DN37444_c3_g1|TR…	http://www.genome.jp/kegg-bin/show_pathway?ko00620/K01596%09red/K01069%09red/K01006%09red/K11262%09red/K01638%09red/K00051%09red/K00162%09red/K00161%09red/K00128%09red/K01595%09red/K00029%09red/K00028%09red/K00873%09red/K00025%09red/K01649%09red/K01895%09red/K00026%09red/K01963%09red/K00016%09red	Carbohydrate metabolism	Metabolism
Toluene degradation	KEGG PATHWAY	ko00623	3	6	0.116496	0.510064	TRINITY_DN37145_c0_g2|TRINITY_DN29647_c2_g2|TRINITY_DN24946_c0_g1	http://www.genome.jp/kegg-bin/show_pathway?ko00623/K01061%09red	Xenobiotics biodegradation and metabolism	Metabolism
Chloroalkane and chloroalkene degradation	KEGG PATHWAY	ko00625	10	24	0.0139781	0.150964	TRINITY_DN24191_c0_g1|TRINITY_DN27584_c0_g3|TRINITY_DN27584_c0_g2|TRINITY_DN28579_c0_g1|TRINITY_DN28579_c0_g2|TRINITY_DN34504_c0_g3|TRINITY_DN27279_c0_g4|TRINITY_DN26897_c3_g1|TRINITY_DN27279_c0_g1|TRINITY_DN33744_c0_g5	http://www.genome.jp/kegg-bin/show_pathway?ko00625/K00128%09red/K00121%09red/K13953%09red/K00001%09red	Xenobiotics biodegradation and metabolism	Metabolism
Naphthalene degradation	KEGG PATHWAY	ko00626	5	13	0.0916126	0.463653	TRINITY_DN27279_c0_g4|TRINITY_DN24191_c0_g1|TRINITY_DN27584_c0_g2|TRINITY_DN27584_c0_g3|TRINITY_DN27279_c0_g1	http://www.genome.jp/kegg-bin/show_pathway?ko00626/K00121%09red/K13953%09red/K00001%09red	Xenobiotics biodegradation and metabolism	Metabolism
Aminobenzoate degradation	KEGG PATHWAY	ko00627	1	17	0.931232	1	TRINITY_DN17556_c0_g1	http://www.genome.jp/kegg-bin/show_pathway?ko00627/K07515%09red	Xenobiotics biodegradation and metabolism	Metabolism
Glyoxylate and dicarboxylate metabolism	KEGG PATHWAY	ko00630	24	141	0.42653	1	TRINITY_DN24384_c0_g1|TRINITY_DN32113_c1_g2|TRINITY_DN30496_c1_g3|TRINITY_DN20826_c0_g1|TRINITY_DN34220_c0_g1|TRINITY_DN16073_c0_g1|TRINITY_DN33149_c1_g1|TRINITY_DN25213_c0_g1|TRINITY_DN23826_c0_g1|TRINITY_DN33642_c0_g3|TRINITY_DN35449_c1_g2|TRINITY_DN35377_c0_g2|TRINITY_DN27072_c0_g1|TRINITY_DN38207_c1_g2|TRINITY_DN26399_c1_g1|TRINITY_DN34034_c2_g1|TRINITY_DN34804_c1_g1|TRINITY_DN14022_c0_g1|TRI…	http://www.genome.jp/kegg-bin/show_pathway?ko00630/K03781%09red/K15919%09red/K01601%09red/K01915%09red/K01681%09red/K01647%09red/K00600%09red/K02437%09red/K01602%09red/K11517%09red/K01638%09red/K00025%09red/K00605%09red/K01455%09red/K00026%09red/K01637%09red/K01433%09red	Carbohydrate metabolism	Metabolism
Propanoate metabolism	KEGG PATHWAY	ko00640	10	69	0.666262	1	TRINITY_DN37807_c0_g1|TRINITY_DN36459_c0_g1|TRINITY_DN36459_c0_g2|TRINITY_DN20992_c0_g1|TRINITY_DN4976_c0_g1|TRINITY_DN17556_c0_g1|TRINITY_DN33387_c0_g9|TRINITY_DN41634_c0_g1|TRINITY_DN37621_c0_g3|TRINITY_DN24087_c0_g1	http://www.genome.jp/kegg-bin/show_pathway?ko00640/K00140%09red/K05605%09red/K00249%09red/K01963%09red/K01895%09red/K11262%09red/K07515%09red/K00016%09red	Carbohydrate metabolism	Metabolism
Styrene degradation	KEGG PATHWAY	ko00643	1	17	0.931232	1	TRINITY_DN31591_c0_g1	http://www.genome.jp/kegg-bin/show_pathway?ko00643/K00451%09red	Xenobiotics biodegradation and metabolism	Metabolism
Butanoate metabolism	KEGG PATHWAY	ko00650	8	54	0.638126	1	TRINITY_DN33520_c2_g1|TRINITY_DN27819_c0_g1|TRINITY_DN32253_c0_g1|TRINITY_DN17556_c0_g1|TRINITY_DN38090_c1_g2|TRINITY_DN28490_c1_g1|TRINITY_DN27889_c1_g1|TRINITY_DN44361_c0_g1	http://www.genome.jp/kegg-bin/show_pathway?ko00650/K01641%09red/K07515%09red/K16871%09red/K01580%09red/K00022%09red	Carbohydrate metabolism	Metabolism
One carbon pool by folate	KEGG PATHWAY	ko00670	5	44	0.825482	1	TRINITY_DN35377_c0_g2|TRINITY_DN32113_c1_g2|TRINITY_DN33896_c2_g1|TRINITY_DN26399_c1_g1|TRINITY_DN34804_c1_g1	http://www.genome.jp/kegg-bin/show_pathway?ko00670/K00600%09red/K01433%09red/K00602%09red/K00605%09red	Metabolism of cofactors and vitamins	Metabolism
Methane metabolism	KEGG PATHWAY	ko00680	31	153	0.139195	0.570876	TRINITY_DN31329_c1_g3|TRINITY_DN37560_c1_g3|TRINITY_DN30233_c0_g2|TRINITY_DN27584_c0_g2|TRINITY_DN32113_c1_g2|TRINITY_DN37621_c0_g3|TRINITY_DN25206_c0_g4|TRINITY_DN30233_c0_g1|TRINITY_DN38406_c3_g3|TRINITY_DN23299_c0_g1|TRINITY_DN23299_c0_g2|TRINITY_DN31420_c0_g1|TRINITY_DN27584_c0_g3|TRINITY_DN27872_c0_g4|TRINITY_DN26989_c0_g2|TRINITY_DN23808_c0_g1|TRINITY_DN24194_c0_g1|TRINITY_DN32629_c1_g4|TRI…	http://www.genome.jp/kegg-bin/show_pathway?ko00680/K03841%09red/K00058%09red/K01689%09red/K01834%09red/K00600%09red/K01624%09red/K01595%09red/K01623%09red/K00121%09red/K00850%09red/K01895%09red/K15634%09red	Energy metabolism	Metabolism
Carbon fixation in photosynthetic organisms	KEGG PATHWAY	ko00710	52	163	3.14e-05	0.0014534	TRINITY_DN19774_c0_g2|TRINITY_DN36500_c3_g5|TRINITY_DN31329_c1_g3|TRINITY_DN37560_c1_g3|TRINITY_DN28809_c0_g2|TRINITY_DN35977_c4_g3|TRINITY_DN27995_c0_g1|TRINITY_DN25206_c0_g4|TRINITY_DN27126_c0_g1|TRINITY_DN34220_c0_g1|TRINITY_DN37390_c2_g1|TRINITY_DN38406_c3_g3|TRINITY_DN38406_c3_g1|TRINITY_DN31420_c0_g1|TRINITY_DN24012_c0_g1|TRINITY_DN24012_c0_g2|TRINITY_DN23808_c0_g1|TRINITY_DN29009_c1_g1|TRI…	http://www.genome.jp/kegg-bin/show_pathway?ko00710/K03841%09red/K01623%09red/K01602%09red/K01006%09red/K01601%09red/K00134%09red/K01803%09red/K01783%09red/K00051%09red/K00927%09red/K01807%09red/K01595%09red/K00029%09red/K05298%09red/K01100%09red/K00025%09red/K01624%09red/K00026%09red/K00028%09red	Energy metabolism	Metabolism
Carbon fixation pathways in prokaryotes	KEGG PATHWAY	ko00720	14	82	0.457981	1	TRINITY_DN25323_c0_g1|TRINITY_DN37444_c3_g3|TRINITY_DN17654_c0_g3|TRINITY_DN25206_c0_g4|TRINITY_DN36500_c3_g5|TRINITY_DN37444_c3_g4|TRINITY_DN23808_c0_g1|TRINITY_DN33387_c0_g9|TRINITY_DN37444_c3_g1|TRINITY_DN37444_c3_g2|TRINITY_DN37621_c0_g3|TRINITY_DN16073_c0_g1|TRINITY_DN36500_c3_g10|TRINITY_DN33666_c1_g2	http://www.genome.jp/kegg-bin/show_pathway?ko00720/K01006%09red/K01681%09red/K01648%09red/K01595%09red/K01963%09red/K01895%09red	Energy metabolism	Metabolism
Thiamine metabolism	KEGG PATHWAY	ko00730	5	17	0.178454	0.674855	TRINITY_DN34676_c0_g4|TRINITY_DN31974_c0_g1|TRINITY_DN31889_c0_g1|TRINITY_DN31449_c1_g1|TRINITY_DN34676_c0_g2	http://www.genome.jp/kegg-bin/show_pathway?ko00730/K03147%09red/K03146%09red/K01662%09red	Metabolism of cofactors and vitamins	Metabolism
Riboflavin metabolism	KEGG PATHWAY	ko00740	1	15	0.907404	1	TRINITY_DN35439_c0_g1	http://www.genome.jp/kegg-bin/show_pathway?ko00740/K14652%09red	Metabolism of cofactors and vitamins	Metabolism
Vitamin B6 metabolism	KEGG PATHWAY	ko00750	3	20	0.633988	1	TRINITY_DN29266_c0_g2|TRINITY_DN30990_c0_g1|TRINITY_DN34492_c1_g1	http://www.genome.jp/kegg-bin/show_pathway?ko00750/K13248%09red/K01733%09red	Metabolism of cofactors and vitamins	Metabolism
Nicotinate and nicotinamide metabolism	KEGG PATHWAY	ko00760	3	31	0.867081	1	TRINITY_DN34374_c0_g1|TRINITY_DN26297_c2_g2|TRINITY_DN28710_c2_g1	http://www.genome.jp/kegg-bin/show_pathway?ko00760/K00763%09red/K00858%09red	Metabolism of cofactors and vitamins	Metabolism
Pantothenate and CoA biosynthesis	KEGG PATHWAY	ko00770	7	54	0.755897	1	TRINITY_DN17737_c0_g3|TRINITY_DN37509_c1_g2|TRINITY_DN31251_c0_g1|TRINITY_DN37509_c1_g1|TRINITY_DN28077_c2_g1|TRINITY_DN31251_c0_g3|TRINITY_DN28771_c0_g1	http://www.genome.jp/kegg-bin/show_pathway?ko00770/K01687%09red/K01464%09red/K01918%09red/K09680%09red	Metabolism of cofactors and vitamins	Metabolism
Biotin metabolism	KEGG PATHWAY	ko00780	4	24	0.55359	1	TRINITY_DN25292_c0_g1|TRINITY_DN25951_c0_g1|TRINITY_DN36488_c2_g1|TRINITY_DN26776_c0_g1	http://www.genome.jp/kegg-bin/show_pathway?ko00780/K02372%09red/K09458%09red	Metabolism of cofactors and vitamins	Metabolism
Folate biosynthesis	KEGG PATHWAY	ko00790	1	29	0.988465	1	TRINITY_DN30936_c2_g1	http://www.genome.jp/kegg-bin/show_pathway?ko00790/K01930%09red	Metabolism of cofactors and vitamins	Metabolism
Retinol metabolism	KEGG PATHWAY	ko00830	6	32	0.43093	1	TRINITY_DN24191_c0_g1|TRINITY_DN27584_c0_g3|TRINITY_DN27584_c0_g2|TRINITY_DN36189_c0_g1|TRINITY_DN27279_c0_g4|TRINITY_DN27279_c0_g1	http://www.genome.jp/kegg-bin/show_pathway?ko00830/K00121%09red/K11155%09red/K13953%09red/K00001%09red	Metabolism of cofactors and vitamins	Metabolism
Porphyrin and chlorophyll metabolism	KEGG PATHWAY	ko00860	8	78	0.921302	1	TRINITY_DN36782_c0_g1|TRINITY_DN24854_c0_g1|TRINITY_DN22222_c0_g1|TRINITY_DN38159_c1_g1|TRINITY_DN38159_c1_g2|TRINITY_DN38159_c2_g1|TRINITY_DN29594_c0_g1|TRINITY_DN27528_c3_g4	http://www.genome.jp/kegg-bin/show_pathway?ko00860/K02492%09red/K03403%09red/K13545%09red/K03428%09red/K01599%09red	Metabolism of cofactors and vitamins	Metabolism
Terpenoid backbone biosynthesis	KEGG PATHWAY	ko00900	19	104	0.337131	0.984058	TRINITY_DN32347_c0_g2|TRINITY_DN37331_c0_g3|TRINITY_DN31662_c1_g1|TRINITY_DN31719_c0_g4|TRINITY_DN34599_c1_g1|TRINITY_DN28441_c0_g1|TRINITY_DN33934_c0_g2|TRINITY_DN32253_c0_g1|TRINITY_DN23616_c0_g1|TRINITY_DN31449_c1_g1|TRINITY_DN33914_c1_g1|TRINITY_DN33914_c1_g3|TRINITY_DN34676_c0_g4|TRINITY_DN29473_c0_g1|TRINITY_DN32347_c0_g1|TRINITY_DN18269_c0_g2|TRINITY_DN34676_c0_g2|TRINITY_DN25082_c0_g1|TRI…	http://www.genome.jp/kegg-bin/show_pathway?ko00900/K15793%09red/K01662%09red/K15889%09red/K06013%09red/K05356%09red/K13789%09red/K01641%09red/K00021%09red/K11778%09red	Metabolism of terpenoids and polyketides	Metabolism
Monoterpenoid biosynthesis	KEGG PATHWAY	ko00902	6	22	0.181211	0.674855	TRINITY_DN35474_c0_g2|TRINITY_DN35474_c0_g1|TRINITY_DN35474_c0_g4|TRINITY_DN37321_c1_g6|TRINITY_DN34433_c0_g1|TRINITY_DN26883_c1_g2	http://www.genome.jp/kegg-bin/show_pathway?ko00902/K15086%09red/K15095%09red	Metabolism of terpenoids and polyketides	Metabolism
Limonene and pinene degradation	KEGG PATHWAY	ko00903	5	14	0.110825	0.510064	TRINITY_DN28579_c0_g1|TRINITY_DN28579_c0_g2|TRINITY_DN26897_c3_g1|TRINITY_DN34504_c0_g3|TRINITY_DN33744_c0_g5	http://www.genome.jp/kegg-bin/show_pathway?ko00903/K00128%09red	Metabolism of terpenoids and polyketides	Metabolism
Diterpenoid biosynthesis	KEGG PATHWAY	ko00904	7	19	0.0578937	0.334956	TRINITY_DN35919_c0_g1|TRINITY_DN29245_c0_g1|TRINITY_DN28197_c3_g1|TRINITY_DN29245_c1_g2|TRINITY_DN29245_c1_g1|TRINITY_DN29254_c0_g3|TRINITY_DN29254_c0_g1	http://www.genome.jp/kegg-bin/show_pathway?ko00904/K04125%09red/K04120%09red	Metabolism of terpenoids and polyketides	Metabolism
Brassinosteroid biosynthesis	KEGG PATHWAY	ko00905	11	21	0.00271265	0.0549312	TRINITY_DN34416_c1_g2|TRINITY_DN32414_c0_g2|TRINITY_DN28493_c0_g1|TRINITY_DN28493_c0_g2|TRINITY_DN31507_c0_g1|TRINITY_DN36724_c0_g3|TRINITY_DN23790_c0_g1|TRINITY_DN36724_c0_g1|TRINITY_DN30115_c0_g2|TRINITY_DN30115_c0_g1|TRINITY_DN26472_c2_g5	http://www.genome.jp/kegg-bin/show_pathway?ko00905/K12640%09red/K09591%09red/K09589%09red/K12639%09red/K15639%09red	Metabolism of terpenoids and polyketides	Metabolism
Carotenoid biosynthesis	KEGG PATHWAY	ko00906	15	42	0.00906928	0.117538	TRINITY_DN35123_c0_g3|TRINITY_DN34665_c0_g1|TRINITY_DN35123_c0_g1|TRINITY_DN33164_c0_g1|TRINITY_DN33256_c0_g2|TRINITY_DN36671_c0_g2|TRINITY_DN35123_c0_g2|TRINITY_DN34151_c1_g1|TRINITY_DN28473_c0_g6|TRINITY_DN33256_c0_g4|TRINITY_DN32635_c3_g1|TRINITY_DN33164_c0_g2|TRINITY_DN32344_c4_g1|TRINITY_DN32310_c0_g1|TRINITY_DN36334_c1_g1	http://www.genome.jp/kegg-bin/show_pathway?ko00906/K09840%09red/K09842%09red/K09843%09red/K02291%09red/K15746%09red/K09838%09red	Metabolism of terpenoids and polyketides	Metabolism
Zeatin biosynthesis	KEGG PATHWAY	ko00908	6	23	0.20358	0.716955	TRINITY_DN28785_c0_g2|TRINITY_DN31170_c2_g1|TRINITY_DN29110_c0_g1|TRINITY_DN31170_c2_g3|TRINITY_DN31119_c0_g3|TRINITY_DN26844_c1_g2	http://www.genome.jp/kegg-bin/show_pathway?ko00908/K13495%09red/K00279%09red/K00791%09red/K10717%09red	Metabolism of terpenoids and polyketides	Metabolism
Sesquiterpenoid and triterpenoid biosynthesis	KEGG PATHWAY	ko00909	9	18	0.00813719	0.109852	TRINITY_DN28441_c0_g1|TRINITY_DN31081_c1_g2|TRINITY_DN33685_c0_g1|TRINITY_DN24882_c0_g2|TRINITY_DN24912_c0_g3|TRINITY_DN24721_c1_g1|TRINITY_DN35087_c0_g1|TRINITY_DN35087_c0_g2|TRINITY_DN24721_c1_g5	http://www.genome.jp/kegg-bin/show_pathway?ko00909/K00511%09red/K14174%09red/K15793%09red/K00801%09red/K19011%09red	Metabolism of terpenoids and polyketides	Metabolism
Nitrogen metabolism	KEGG PATHWAY	ko00910	22	61	0.00163593	0.0376395	TRINITY_DN23963_c0_g1|TRINITY_DN20826_c0_g1|TRINITY_DN34255_c1_g3|TRINITY_DN24535_c4_g2|TRINITY_DN24535_c4_g3|TRINITY_DN29525_c2_g3|TRINITY_DN31610_c0_g2|TRINITY_DN23017_c0_g1|TRINITY_DN29525_c2_g1|TRINITY_DN33642_c0_g3|TRINITY_DN29915_c0_g2|TRINITY_DN27072_c0_g1|TRINITY_DN37964_c1_g1|TRINITY_DN20803_c0_g3|TRINITY_DN38048_c2_g1|TRINITY_DN27478_c0_g1|TRINITY_DN30453_c1_g5|TRINITY_DN37575_c0_g1|TRI…	http://www.genome.jp/kegg-bin/show_pathway?ko00910/K01673%09red/K00262%09red/K00264%09red/K01674%09red/K02575%09red/K10534%09red/K01915%09red/K00366%09red/K01455%09red	Energy metabolism	Metabolism
Sulfur metabolism	KEGG PATHWAY	ko00920	11	59	0.372494	1	TRINITY_DN25224_c0_g2|TRINITY_DN36458_c1_g4|TRINITY_DN35956_c2_g2|TRINITY_DN28856_c0_g2|TRINITY_DN30365_c0_g1|TRINITY_DN31686_c0_g1|TRINITY_DN33761_c0_g2|TRINITY_DN28131_c2_g2|TRINITY_DN34948_c1_g4|TRINITY_DN33294_c1_g1|TRINITY_DN25452_c0_g1	http://www.genome.jp/kegg-bin/show_pathway?ko00920/K05907%09red/K08738%09red/K17725%09red/K13811%09red/K00860%09red/K01082%09red/K15422%09red/K01738%09red/K01739%09red	Energy metabolism	Metabolism
Phenylpropanoid biosynthesis	KEGG PATHWAY	ko00940	82	191	2.98e-12	9.65e-10	TRINITY_DN38296_c3_g1|TRINITY_DN37686_c1_g3|TRINITY_DN34430_c1_g3|TRINITY_DN30420_c2_g1|TRINITY_DN30420_c2_g2|TRINITY_DN32484_c0_g1|TRINITY_DN36163_c0_g2|TRINITY_DN36163_c0_g1|TRINITY_DN28344_c0_g2|TRINITY_DN30006_c2_g1|TRINITY_DN34430_c1_g1|TRINITY_DN31198_c0_g1|TRINITY_DN34112_c0_g1|TRINITY_DN28344_c0_g4|TRINITY_DN31198_c0_g2|TRINITY_DN34430_c0_g1|TRINITY_DN37412_c0_g1|TRINITY_DN33247_c2_g4|TRI…	http://www.genome.jp/kegg-bin/show_pathway?ko00940/K13065%09red/K13064%09red/K13066%09red/K01188%09red/K00083%09red/K12355%09red/K05350%09red/K01904%09red/K09755%09red/K09754%09red/K05349%09red/K00430%09red/K00487%09red/K00588%09red/K10775%09red/K09753%09red	Biosynthesis of other secondary metabolites	Metabolism
Flavonoid biosynthesis	KEGG PATHWAY	ko00941	25	48	8.22e-06	0.000444086	TRINITY_DN28604_c4_g1|TRINITY_DN28344_c0_g2|TRINITY_DN28344_c0_g3|TRINITY_DN36040_c0_g1|TRINITY_DN28344_c0_g4|TRINITY_DN34430_c0_g1|TRINITY_DN34430_c0_g2|TRINITY_DN28254_c0_g4|TRINITY_DN28254_c0_g6|TRINITY_DN25749_c0_g1|TRINITY_DN34430_c1_g3|TRINITY_DN34430_c1_g1|TRINITY_DN36692_c0_g1|TRINITY_DN34923_c1_g1|TRINITY_DN36692_c0_g2|TRINITY_DN28175_c1_g1|TRINITY_DN29983_c2_g1|TRINITY_DN32323_c0_g4|TRI…	http://www.genome.jp/kegg-bin/show_pathway?ko00941/K13065%09red/K08695%09red/K01859%09red/K00660%09red/K09754%09red/K00588%09red/K05278%09red/K00487%09red/K05280%09red	Biosynthesis of other secondary metabolites	Metabolism
Flavone and flavonol biosynthesis	KEGG PATHWAY	ko00944	2	5	0.25052	0.840514	TRINITY_DN28604_c4_g1|TRINITY_DN34923_c1_g1	http://www.genome.jp/kegg-bin/show_pathway?ko00944/K05280%09red	Biosynthesis of other secondary metabolites	Metabolism
Stilbenoid, diarylheptanoid and gingerol biosynthesis	KEGG PATHWAY	ko00945	14	34	0.00433161	0.0701721	TRINITY_DN34430_c1_g3|TRINITY_DN30325_c0_g2|TRINITY_DN34430_c1_g1|TRINITY_DN28344_c0_g4|TRINITY_DN28175_c1_g1|TRINITY_DN28344_c0_g2|TRINITY_DN28344_c0_g3|TRINITY_DN29983_c2_g3|TRINITY_DN35253_c0_g3|TRINITY_DN29983_c2_g1|TRINITY_DN34430_c0_g1|TRINITY_DN34430_c0_g2|TRINITY_DN25749_c0_g1|TRINITY_DN27776_c0_g1	http://www.genome.jp/kegg-bin/show_pathway?ko00945/K09754%09red/K00487%09red/K00588%09red/K13065%09red/K17212%09red	Biosynthesis of other secondary metabolites	Metabolism
Isoquinoline alkaloid biosynthesis	KEGG PATHWAY	ko00950	13	40	0.0257581	0.219622	TRINITY_DN26923_c2_g1|TRINITY_DN26818_c0_g6|TRINITY_DN37567_c0_g2|TRINITY_DN34047_c0_g1|TRINITY_DN34309_c0_g5|TRINITY_DN24404_c1_g3|TRINITY_DN24404_c1_g1|TRINITY_DN30240_c0_g5|TRINITY_DN34309_c0_g3|TRINITY_DN30240_c0_g1|TRINITY_DN37567_c0_g1|TRINITY_DN30508_c3_g2|TRINITY_DN24678_c0_g1	http://www.genome.jp/kegg-bin/show_pathway?ko00950/K00811%09red/K00276%09red/K00422%09red/K01592%09red/K00815%09red	Biosynthesis of other secondary metabolites	Metabolism
Tropane, piperidine and pyridine alkaloid biosynthesis	KEGG PATHWAY	ko00960	6	39	0.602788	1	TRINITY_DN26818_c0_g6|TRINITY_DN24678_c0_g1|TRINITY_DN34047_c0_g1|TRINITY_DN37567_c0_g1|TRINITY_DN30508_c3_g2|TRINITY_DN37567_c0_g2	http://www.genome.jp/kegg-bin/show_pathway?ko00960/K00811%09red/K00276%09red/K00815%09red	Biosynthesis of other secondary metabolites	Metabolism
Betalain biosynthesis	KEGG PATHWAY	ko00965	2	5	0.25052	0.840514	TRINITY_DN37479_c2_g3|TRINITY_DN28984_c0_g1	http://www.genome.jp/kegg-bin/show_pathway?ko00965/K15777%09red	Biosynthesis of other secondary metabolites	Metabolism
Aminoacyl-tRNA biosynthesis	KEGG PATHWAY	ko00970	3	142	1	1	TRINITY_DN32598_c2_g6|TRINITY_DN33478_c0_g1|TRINITY_DN38407_c6_g1	http://www.genome.jp/kegg-bin/show_pathway?ko00970/K01880%09red/K01874%09red/K01890%09red	Translation	Genetic Information Processing
Metabolism of xenobiotics by cytochrome P450	KEGG PATHWAY	ko00980	21	85	0.054505	0.32703	TRINITY_DN26760_c3_g2|TRINITY_DN26760_c3_g1|TRINITY_DN28830_c1_g4|TRINITY_DN28830_c1_g3|TRINITY_DN28830_c1_g2|TRINITY_DN28830_c1_g1|TRINITY_DN24893_c0_g4|TRINITY_DN36303_c0_g1|TRINITY_DN34243_c2_g1|TRINITY_DN27401_c2_g5|TRINITY_DN27584_c0_g2|TRINITY_DN23776_c0_g1|TRINITY_DN27279_c0_g4|TRINITY_DN24191_c0_g1|TRINITY_DN27661_c0_g1|TRINITY_DN27584_c0_g3|TRINITY_DN27279_c0_g1|TRINITY_DN24140_c0_g1|TRI…	http://www.genome.jp/kegg-bin/show_pathway?ko00980/K00121%09red/K13953%09red/K00001%09red/K00799%09red	Xenobiotics biodegradation and metabolism	Metabolism
Drug metabolism - cytochrome P450	KEGG PATHWAY	ko00982	23	95	0.0537342	0.32703	TRINITY_DN36201_c2_g2|TRINITY_DN27584_c0_g3|TRINITY_DN27584_c0_g2|TRINITY_DN27661_c0_g1|TRINITY_DN24893_c0_g4|TRINITY_DN24191_c0_g1|TRINITY_DN23776_c0_g1|TRINITY_DN36303_c0_g1|TRINITY_DN25550_c1_g1|TRINITY_DN26760_c3_g2|TRINITY_DN26760_c3_g1|TRINITY_DN34243_c2_g1|TRINITY_DN35870_c0_g1|TRINITY_DN24140_c0_g1|TRINITY_DN23740_c0_g1|TRINITY_DN28830_c1_g4|TRINITY_DN28830_c1_g3|TRINITY_DN28830_c1_g2|TRI…	http://www.genome.jp/kegg-bin/show_pathway?ko00982/K00485%09red/K00121%09red/K13953%09red/K00001%09red/K00799%09red	Xenobiotics biodegradation and metabolism	Metabolism
Drug metabolism - other enzymes	KEGG PATHWAY	ko00983	4	43	0.904997	1	TRINITY_DN17737_c0_g3|TRINITY_DN31493_c1_g2|TRINITY_DN23333_c0_g1|TRINITY_DN468_c0_g1	http://www.genome.jp/kegg-bin/show_pathway?ko00983/K00569%09red/K01464%09red/K01951%09red/K00088%09red	Xenobiotics biodegradation and metabolism	Metabolism
Biosynthesis of unsaturated fatty acids	KEGG PATHWAY	ko01040	12	66	0.391793	1	TRINITY_DN26734_c1_g1|TRINITY_DN30973_c0_g1|TRINITY_DN28101_c3_g2|TRINITY_DN28101_c3_g3|TRINITY_DN30333_c0_g1|TRINITY_DN26077_c0_g1|TRINITY_DN17556_c0_g1|TRINITY_DN36428_c0_g5|TRINITY_DN11277_c0_g2|TRINITY_DN38358_c5_g3|TRINITY_DN30371_c0_g2|TRINITY_DN35221_c0_g5	http://www.genome.jp/kegg-bin/show_pathway?ko01040/K01068%09red/K00507%09red/K10257%09red/K10256%09red/K10255%09red/K03921%09red/K07515%09red/K10251%09red	Lipid metabolism	Metabolism
Carbon metabolism	KEGG PATHWAY	ko01200	107	587	0.120423	0.520227	TRINITY_DN27995_c0_g1|TRINITY_DN30233_c0_g1|TRINITY_DN30233_c0_g2|TRINITY_DN16073_c0_g1|TRINITY_DN27872_c0_g4|TRINITY_DN24012_c0_g1|TRINITY_DN24012_c0_g2|TRINITY_DN35697_c0_g1|TRINITY_DN32013_c1_g2|TRINITY_DN34817_c3_g1|TRINITY_DN20992_c0_g1|TRINITY_DN34804_c1_g1|TRINITY_DN37444_c3_g4|TRINITY_DN37444_c3_g1|TRINITY_DN37444_c3_g2|TRINITY_DN37444_c3_g3|TRINITY_DN20776_c0_g1|TRINITY_DN28337_c3_g1|TRI…	http://www.genome.jp/kegg-bin/show_pathway?ko01200/K00850%09red/K15919%09red/K01689%09red/K01601%09red/K00927%09red/K01681%09red/K00600%09red/K01623%09red/K01624%09red/K01810%09red/K00873%09red/K01647%09red/K03781%09red/K00605%09red/K03841%09red/K00058%09red/K00131%09red/K01834%09red/K00051%09red/K00249%09red/K11517%09red/K05298%09red/K01783%09red/K01895%09red/K00033%09red/K00030%09red/K00234%09r…	Global and overview maps	Metabolism
2-Oxocarboxylic acid metabolism	KEGG PATHWAY	ko01210	17	114	0.647853	1	TRINITY_DN31141_c0_g3|TRINITY_DN34622_c1_g1|TRINITY_DN26818_c0_g6|TRINITY_DN16073_c0_g1|TRINITY_DN31141_c0_g2|TRINITY_DN32501_c0_g1|TRINITY_DN11501_c0_g1|TRINITY_DN31251_c0_g1|TRINITY_DN36080_c1_g1|TRINITY_DN32798_c1_g8|TRINITY_DN31251_c0_g3|TRINITY_DN33262_c0_g1|TRINITY_DN31141_c0_g1|TRINITY_DN37673_c1_g1|TRINITY_DN33634_c0_g2|TRINITY_DN45133_c0_g1|TRINITY_DN28551_c0_g1	http://www.genome.jp/kegg-bin/show_pathway?ko01210/K01438%09red/K01687%09red/K01681%09red/K00811%09red/K01649%09red/K14682%09red/K00928%09red/K13027%09red/K00620%09red/K01647%09red/K00030%09red	Global and overview maps	Metabolism
Fatty acid metabolism	KEGG PATHWAY	ko01212	24	162	0.672878	1	TRINITY_DN23572_c0_g1|TRINITY_DN26077_c0_g1|TRINITY_DN31554_c2_g2|TRINITY_DN11277_c0_g2|TRINITY_DN25951_c0_g1|TRINITY_DN26734_c1_g1|TRINITY_DN30973_c0_g1|TRINITY_DN30333_c0_g1|TRINITY_DN25292_c0_g1|TRINITY_DN33387_c0_g9|TRINITY_DN44361_c0_g1|TRINITY_DN30371_c0_g2|TRINITY_DN34140_c1_g1|TRINITY_DN36488_c2_g1|TRINITY_DN17556_c0_g1|TRINITY_DN36428_c0_g5|TRINITY_DN24087_c0_g1|TRINITY_DN26776_c0_g1|TRI…	http://www.genome.jp/kegg-bin/show_pathway?ko01212/K10781%09red/K02372%09red/K11262%09red/K00507%09red/K00249%09red/K01897%09red/K01963%09red/K10257%09red/K10256%09red/K10255%09red/K00022%09red/K03921%09red/K07515%09red/K10251%09red/K09458%09red	Global and overview maps	Metabolism
Degradation of aromatic compounds	KEGG PATHWAY	ko01220	9	23	0.0257189	0.219622	TRINITY_DN34430_c1_g3|TRINITY_DN24191_c0_g1|TRINITY_DN27584_c0_g3|TRINITY_DN27584_c0_g2|TRINITY_DN27279_c0_g4|TRINITY_DN34430_c1_g1|TRINITY_DN27279_c0_g1|TRINITY_DN34430_c0_g1|TRINITY_DN34430_c0_g2	http://www.genome.jp/kegg-bin/show_pathway?ko01220/K00121%09red/K13953%09red/K00487%09red/K00001%09red	Global and overview maps	Metabolism
Biosynthesis of amino acids	KEGG PATHWAY	ko01230	94	492	0.0674961	0.377047	TRINITY_DN30233_c0_g1|TRINITY_DN30233_c0_g2|TRINITY_DN31472_c1_g1|TRINITY_DN38169_c0_g2|TRINITY_DN37573_c2_g1|TRINITY_DN47224_c0_g1|TRINITY_DN16073_c0_g1|TRINITY_DN32501_c0_g1|TRINITY_DN26818_c0_g6|TRINITY_DN27872_c0_g4|TRINITY_DN31251_c0_g3|TRINITY_DN31251_c0_g1|TRINITY_DN31899_c0_g2|TRINITY_DN24012_c0_g1|TRINITY_DN24012_c0_g2|TRINITY_DN31444_c0_g1|TRINITY_DN35813_c0_g4|TRINITY_DN34047_c0_g1|TRI…	http://www.genome.jp/kegg-bin/show_pathway?ko01230/K00850%09red/K01689%09red/K01687%09red/K01915%09red/K01681%09red/K01620%09red/K00811%09red/K01623%09red/K01624%09red/K00815%09red/K01626%09red/K00765%09red/K00873%09red/K00620%09red/K01647%09red/K12657%09red/K00134%09red/K00058%09red/K00264%09red/K01834%09red/K00286%09red/K01658%09red/K00215%09red/K01657%09red/K00891%09red/K00789%09red/K05359%09r…	Global and overview maps	Metabolism
ABC transporters	KEGG PATHWAY	ko02010	9	90	0.941514	1	TRINITY_DN34950_c1_g3|TRINITY_DN35141_c0_g2|TRINITY_DN36606_c0_g1|TRINITY_DN27815_c0_g1|TRINITY_DN35419_c1_g1|TRINITY_DN24324_c0_g1|TRINITY_DN26153_c0_g5|TRINITY_DN36606_c0_g3|TRINITY_DN26153_c0_g1	http://www.genome.jp/kegg-bin/show_pathway?ko02010/K05658%09red/K05665%09red	Membrane transport	Environmental Information Processing
Two-component system	KEGG PATHWAY	ko02020	6	49	0.789682	1	TRINITY_DN33642_c0_g3|TRINITY_DN30333_c0_g1|TRINITY_DN20826_c0_g1|TRINITY_DN28131_c2_g2|TRINITY_DN27072_c0_g1|TRINITY_DN23651_c0_g2	http://www.genome.jp/kegg-bin/show_pathway?ko02020/K10255%09red/K08738%09red/K00412%09red/K01915%09red	Signal transduction	Environmental Information Processing
Ribosome biogenesis in eukaryotes	KEGG PATHWAY	ko03008	32	214	0.671267	1	TRINITY_DN36875_c1_g1|TRINITY_DN34691_c0_g1|TRINITY_DN38359_c3_g1|TRINITY_DN37993_c0_g1|TRINITY_DN32082_c1_g4|TRINITY_DN32082_c1_g3|TRINITY_DN31870_c0_g1|TRINITY_DN17696_c0_g1|TRINITY_DN28859_c6_g2|TRINITY_DN37445_c0_g1|TRINITY_DN31858_c0_g2|TRINITY_DN34429_c0_g1|TRINITY_DN24405_c0_g1|TRINITY_DN28430_c1_g2|TRINITY_DN29811_c1_g1|TRINITY_DN28430_c1_g4|TRINITY_DN35754_c0_g1|TRINITY_DN29819_c2_g3|TRI…	http://www.genome.jp/kegg-bin/show_pathway?ko03008/K11128%09red/K11129%09red/K03264%09red/K12619%09red/K14573%09red/K07562%09red/K14575%09red/K14554%09red/K14555%09red/K14550%09red/K14552%09red/K07936%09red/K14538%09red/K14537%09red/K01164%09red/K14549%09red/K11131%09red/K14561%09red/K14563%09red/K14565%09red/K14564%09red/K14546%09red/K14544%09red/K06943%09red/K14521%09red/K14290%09red	Translation	Genetic Information Processing
Ribosome	KEGG PATHWAY	ko03010	122	697	0.195851	0.712985	TRINITY_DN16346_c0_g1|TRINITY_DN19942_c0_g1|TRINITY_DN25647_c0_g2|TRINITY_DN29743_c0_g1|TRINITY_DN41753_c0_g1|TRINITY_DN16820_c0_g1|TRINITY_DN32421_c0_g4|TRINITY_DN22625_c0_g1|TRINITY_DN45299_c0_g1|TRINITY_DN17281_c0_g1|TRINITY_DN17281_c0_g2|TRINITY_DN22470_c0_g1|TRINITY_DN17675_c0_g2|TRINITY_DN23190_c0_g1|TRINITY_DN40672_c0_g1|TRINITY_DN20765_c0_g1|TRINITY_DN39830_c0_g1|TRINITY_DN35842_c1_g2|TRI…	http://www.genome.jp/kegg-bin/show_pathway?ko03010/K02868%09red/K02951%09red/K02912%09red/K02901%09red/K02953%09red/K02929%09red/K02883%09red/K02906%09red/K02882%09red/K02957%09red/K02930%09red/K02955%09red/K02932%09red/K02889%09red/K02934%09red/K02937%09red/K02985%09red/K02885%09red/K02938%09red/K02910%09red/K02917%09red/K02915%09red/K02958%09red/K02993%09red/K02991%09red/K02990%09red/K02997%09r…	Translation	Genetic Information Processing
RNA transport	KEGG PATHWAY	ko03013	36	438	0.999992	1	TRINITY_DN37623_c3_g4|TRINITY_DN38359_c3_g1|TRINITY_DN31870_c0_g1|TRINITY_DN36837_c1_g3|TRINITY_DN17696_c0_g1|TRINITY_DN36419_c0_g1|TRINITY_DN36689_c0_g2|TRINITY_DN33736_c0_g1|TRINITY_DN37468_c0_g3|TRINITY_DN17495_c0_g1|TRINITY_DN26306_c0_g1|TRINITY_DN17684_c0_g1|TRINITY_DN30227_c0_g3|TRINITY_DN24405_c0_g1|TRINITY_DN29811_c1_g1|TRINITY_DN26287_c0_g1|TRINITY_DN37035_c0_g1|TRINITY_DN29812_c0_g2|TRI…	http://www.genome.jp/kegg-bin/show_pathway?ko03013/K10577%09red/K14301%09red/K03248%09red/K14303%09red/K14307%09red/K03247%09red/K14309%09red/K07562%09red/K03231%09red/K12881%09red/K00784%09red/K07936%09red/K13126%09red/K02516%09red/K01164%09red/K03238%09red/K12812%09red/K14314%09red/K03258%09red/K03257%09red/K12879%09red/K03251%09red/K03250%09red/K13130%09red/K13171%09red/K13176%09red/K14004%09r…	Translation	Genetic Information Processing
mRNA surveillance pathway	KEGG PATHWAY	ko03015	24	267	0.998775	1	TRINITY_DN36843_c2_g2|TRINITY_DN26234_c0_g1|TRINITY_DN30728_c2_g2|TRINITY_DN30728_c2_g1|TRINITY_DN28852_c1_g3|TRINITY_DN28852_c1_g6|TRINITY_DN30294_c2_g1|TRINITY_DN36843_c3_g1|TRINITY_DN26381_c0_g2|TRINITY_DN36716_c1_g5|TRINITY_DN37442_c0_g3|TRINITY_DN17299_c0_g1|TRINITY_DN29836_c0_g1|TRINITY_DN26729_c1_g1|TRINITY_DN29836_c0_g2|TRINITY_DN23869_c0_g1|TRINITY_DN30807_c1_g5|TRINITY_DN31241_c1_g7|TRI…	http://www.genome.jp/kegg-bin/show_pathway?ko03015/K04382%09red/K14411%09red/K13171%09red/K14376%09red/K11584%09red/K12881%09red/K03265%09red/K12812%09red/K11583%09red/K06269%09red/K14397%09red/K13126%09red	Translation	Genetic Information Processing
RNA degradation	KEGG PATHWAY	ko03018	21	239	0.998484	1	TRINITY_DN35116_c1_g1|TRINITY_DN28952_c0_g2|TRINITY_DN45553_c0_g1|TRINITY_DN30807_c1_g5|TRINITY_DN30233_c0_g2|TRINITY_DN31803_c0_g3|TRINITY_DN29223_c1_g2|TRINITY_DN26704_c0_g1|TRINITY_DN24378_c0_g1|TRINITY_DN27042_c0_g1|TRINITY_DN28407_c0_g1|TRINITY_DN28547_c0_g1|TRINITY_DN21586_c0_g1|TRINITY_DN26989_c0_g2|TRINITY_DN37445_c0_g1|TRINITY_DN27868_c0_g1|TRINITY_DN26864_c0_g2|TRINITY_DN28252_c0_g1|TRI…	http://www.genome.jp/kegg-bin/show_pathway?ko03018/K03679%09red/K00850%09red/K01689%09red/K12606%09red/K12581%09red/K12608%09red/K12590%09red/K04077%09red/K12619%09red/K13126%09red/K12593%09red	Folding, sorting and degradation	Genetic Information Processing
RNA polymerase	KEGG PATHWAY	ko03020	17	100	0.451515	1	TRINITY_DN32582_c0_g5|TRINITY_DN24468_c0_g2|TRINITY_DN32582_c0_g6|TRINITY_DN24566_c0_g1|TRINITY_DN32172_c4_g5|TRINITY_DN34501_c0_g1|TRINITY_DN26330_c2_g2|TRINITY_DN20873_c0_g1|TRINITY_DN23129_c0_g1|TRINITY_DN33278_c1_g1|TRINITY_DN32582_c0_g11|TRINITY_DN36978_c4_g2|TRINITY_DN36118_c0_g1|TRINITY_DN26978_c0_g4|TRINITY_DN32172_c4_g6|TRINITY_DN24002_c0_g1|TRINITY_DN36528_c1_g1	http://www.genome.jp/kegg-bin/show_pathway?ko03020/K03007%09red/K03019%09red/K03017%09red/K03006%09red/K03014%09red/K03022%09red/K03002%09red/K03013%09red/K03043%09red/K02999%09red/K03046%09red/K03018%09red	Transcription	Genetic Information Processing
Basal transcription factors	KEGG PATHWAY	ko03022	5	100	0.99933	1	TRINITY_DN38643_c0_g1|TRINITY_DN31624_c0_g2|TRINITY_DN36587_c0_g1|TRINITY_DN29242_c1_g3|TRINITY_DN28208_c1_g3	http://www.genome.jp/kegg-bin/show_pathway?ko03022/K14649%09red/K03127%09red/K03120%09red/K03123%09red/K10845%09red	Transcription	Genetic Information Processing
DNA replication	KEGG PATHWAY	ko03030	4	131	0.999996	1	TRINITY_DN21338_c0_g2|TRINITY_DN25847_c1_g3|TRINITY_DN29916_c2_g2|TRINITY_DN32481_c0_g2	http://www.genome.jp/kegg-bin/show_pathway?ko03030/K07466%09red/K02324%09red/K02335%09red	Replication and repair	Genetic Information Processing
Spliceosome	KEGG PATHWAY	ko03040	33	435	0.999999	1	TRINITY_DN26212_c0_g1|TRINITY_DN34837_c1_g2|TRINITY_DN470_c0_g1|TRINITY_DN37927_c4_g1|TRINITY_DN14291_c0_g1|TRINITY_DN29409_c0_g1|TRINITY_DN27063_c0_g1|TRINITY_DN31142_c0_g1|TRINITY_DN25605_c1_g1|TRINITY_DN17367_c0_g1|TRINITY_DN27691_c1_g5|TRINITY_DN36274_c0_g1|TRINITY_DN27691_c1_g1|TRINITY_DN35207_c0_g1|TRINITY_DN6581_c0_g1|TRINITY_DN25605_c0_g1|TRINITY_DN37927_c4_g2|TRINITY_DN26595_c0_g1|TRINIT…	http://www.genome.jp/kegg-bin/show_pathway?ko03040/K12900%09red/K12741%09red/K12828%09red/K12829%09red/K12831%09red/K12881%09red/K12884%09red/K12812%09red/K12886%09red/K12888%09red/K12879%09red/K12813%09red/K03283%09red/K12818%09red	Transcription	Genetic Information Processing
Proteasome	KEGG PATHWAY	ko03050	2	123	1	1	TRINITY_DN14843_c0_g1|TRINITY_DN34358_c0_g2	http://www.genome.jp/kegg-bin/show_pathway?ko03050/K03032%09red/K03062%09red	Folding, sorting and degradation	Genetic Information Processing
Protein export	KEGG PATHWAY	ko03060	18	97	0.322036	0.957245	TRINITY_DN31228_c1_g5|TRINITY_DN27381_c0_g4|TRINITY_DN31391_c0_g1|TRINITY_DN35050_c0_g1|TRINITY_DN29020_c0_g3|TRINITY_DN35050_c0_g4|TRINITY_DN31397_c0_g1|TRINITY_DN26619_c0_g1|TRINITY_DN27087_c0_g2|TRINITY_DN33509_c0_g1|TRINITY_DN36139_c1_g1|TRINITY_DN36139_c0_g1|TRINITY_DN28099_c0_g1|TRINITY_DN28099_c0_g4|TRINITY_DN27473_c1_g1|TRINITY_DN28962_c0_g1|TRINITY_DN38072_c0_g1|TRINITY_DN27854_c1_g1	http://www.genome.jp/kegg-bin/show_pathway?ko03060/K09490%09red/K03217%09red/K10956%09red/K13280%09red/K07342%09red/K03118%09red/K13431%09red/K03100%09red	Folding, sorting and degradation	Genetic Information Processing
Bacterial secretion system	KEGG PATHWAY	ko03070	6	23	0.20358	0.716955	TRINITY_DN29020_c0_g3|TRINITY_DN35050_c0_g1|TRINITY_DN31391_c0_g1|TRINITY_DN35050_c0_g4|TRINITY_DN27087_c0_g2|TRINITY_DN38072_c0_g1	http://www.genome.jp/kegg-bin/show_pathway?ko03070/K03118%09red/K03217%09red	Membrane transport	Environmental Information Processing
PPAR signaling pathway	KEGG PATHWAY	ko03320	23	103	0.0971512	0.469806	TRINITY_DN23572_c0_g1|TRINITY_DN25461_c1_g1|TRINITY_DN26262_c1_g2|TRINITY_DN26262_c1_g1|TRINITY_DN11277_c0_g2|TRINITY_DN25540_c0_g2|TRINITY_DN25540_c0_g1|TRINITY_DN30359_c0_g1|TRINITY_DN30359_c0_g3|TRINITY_DN30359_c0_g2|TRINITY_DN29454_c0_g1|TRINITY_DN30359_c0_g4|TRINITY_DN20896_c0_g1|TRINITY_DN25461_c1_g3|TRINITY_DN26613_c1_g1|TRINITY_DN25547_c0_g1|TRINITY_DN24087_c0_g1|TRINITY_DN8898_c0_g1|TRIN…	http://www.genome.jp/kegg-bin/show_pathway?ko03320/K01596%09red/K08753%09red/K08762%09red/K08770%09red/K00249%09red/K01897%09red/K00507%09red	Endocrine system	Organismal Systems
Base excision repair	KEGG PATHWAY	ko03410	10	81	0.824083	1	TRINITY_DN32098_c0_g1|TRINITY_DN33934_c0_g1|TRINITY_DN27930_c0_g1|TRINITY_DN19938_c0_g2|TRINITY_DN17354_c0_g3|TRINITY_DN17354_c0_g2|TRINITY_DN29916_c2_g2|TRINITY_DN34518_c0_g2|TRINITY_DN23096_c0_g1|TRINITY_DN32481_c0_g2	http://www.genome.jp/kegg-bin/show_pathway?ko03410/K10773%09red/K01246%09red/K10798%09red/K02324%09red/K02335%09red/K10802%09red	Replication and repair	Genetic Information Processing
Nucleotide excision repair	KEGG PATHWAY	ko03420	8	122	0.998296	1	TRINITY_DN32481_c0_g2|TRINITY_DN27344_c0_g1|TRINITY_DN29242_c1_g3|TRINITY_DN29916_c2_g2|TRINITY_DN21338_c0_g2|TRINITY_DN25847_c1_g3|TRINITY_DN29400_c0_g2|TRINITY_DN31910_c0_g2	http://www.genome.jp/kegg-bin/show_pathway?ko03420/K10845%09red/K07466%09red/K10849%09red/K10570%09red/K02324%09red/K02335%09red	Replication and repair	Genetic Information Processing
Mismatch repair	KEGG PATHWAY	ko03430	5	87	0.997174	1	TRINITY_DN35489_c0_g3|TRINITY_DN21338_c0_g2|TRINITY_DN25847_c1_g3|TRINITY_DN33243_c0_g2|TRINITY_DN35489_c0_g1	http://www.genome.jp/kegg-bin/show_pathway?ko03430/K08734%09red/K07466%09red/K07456%09red	Replication and repair	Genetic Information Processing
Homologous recombination	KEGG PATHWAY	ko03440	11	106	0.94214	1	TRINITY_DN24565_c0_g1|TRINITY_DN34686_c0_g2|TRINITY_DN32481_c0_g2|TRINITY_DN24619_c0_g1|TRINITY_DN37455_c0_g1|TRINITY_DN24619_c0_g2|TRINITY_DN21338_c0_g2|TRINITY_DN25847_c1_g3|TRINITY_DN28807_c1_g3|TRINITY_DN37459_c3_g3|TRINITY_DN34686_c0_g1	http://www.genome.jp/kegg-bin/show_pathway?ko03440/K04482%09red/K10901%09red/K10866%09red/K10875%09red/K02335%09red/K07466%09red	Replication and repair	Genetic Information Processing
Non-homologous end-joining	KEGG PATHWAY	ko03450	5	25	0.401287	1	TRINITY_DN36298_c0_g2|TRINITY_DN36494_c0_g1|TRINITY_DN24619_c0_g1|TRINITY_DN29482_c0_g2|TRINITY_DN24619_c0_g2	http://www.genome.jp/kegg-bin/show_pathway?ko03450/K10886%09red/K10866%09red	Replication and repair	Genetic Information Processing
MAPK signaling pathway	KEGG PATHWAY	ko04010	23	172	0.821443	1	TRINITY_DN26212_c0_g1|TRINITY_DN37927_c4_g1|TRINITY_DN34948_c1_g1|TRINITY_DN31205_c0_g2|TRINITY_DN25605_c1_g1|TRINITY_DN27691_c1_g5|TRINITY_DN27691_c1_g1|TRINITY_DN17683_c0_g5|TRINITY_DN25605_c0_g1|TRINITY_DN37927_c4_g2|TRINITY_DN38080_c0_g1|TRINITY_DN34849_c0_g1|TRINITY_DN26146_c4_g2|TRINITY_DN26146_c4_g3|TRINITY_DN31142_c0_g1|TRINITY_DN34971_c2_g3|TRINITY_DN26146_c2_g2|TRINITY_DN38245_c2_g7|TRI…	http://www.genome.jp/kegg-bin/show_pathway?ko04010/K04424%09red/K04460%09red/K04368%09red/K04371%09red/K04361%09red/K06268%09red/K03283%09red	Signal transduction	Environmental Information Processing
ErbB signaling pathway	KEGG PATHWAY	ko04012	9	72	0.804649	1	TRINITY_DN17683_c0_g5|TRINITY_DN29402_c1_g4|TRINITY_DN34971_c2_g3|TRINITY_DN34948_c1_g1|TRINITY_DN38245_c2_g7|TRINITY_DN35431_c0_g2|TRINITY_DN31205_c0_g2|TRINITY_DN32431_c0_g3|TRINITY_DN34507_c0_g1	http://www.genome.jp/kegg-bin/show_pathway?ko04012/K04371%09red/K04368%09red/K04361%09red/K03083%09red/K04688%09red	Signal transduction	Environmental Information Processing
Ras signaling pathway	KEGG PATHWAY	ko04014	24	144	0.4636	1	TRINITY_DN34948_c1_g1|TRINITY_DN25241_c0_g1|TRINITY_DN31205_c0_g2|TRINITY_DN36741_c0_g1|TRINITY_DN33917_c0_g2|TRINITY_DN33917_c0_g3|TRINITY_DN17683_c0_g5|TRINITY_DN34692_c4_g1|TRINITY_DN34507_c0_g1|TRINITY_DN33915_c0_g1|TRINITY_DN34971_c2_g3|TRINITY_DN28167_c0_g2|TRINITY_DN38245_c2_g7|TRINITY_DN27313_c2_g3|TRINITY_DN38098_c1_g2|TRINITY_DN33439_c0_g2|TRINITY_DN28228_c0_g1|TRINITY_DN28228_c0_g2|TRI…	http://www.genome.jp/kegg-bin/show_pathway?ko04014/K07888%09red/K01115%09red/K04368%09red/K07889%09red/K04371%09red/K04361%09red/K02183%09red	Signal transduction	Environmental Information Processing
Rap1 signaling pathway	KEGG PATHWAY	ko04015	28	152	0.278685	0.893999	TRINITY_DN20768_c0_g1|TRINITY_DN28335_c0_g8|TRINITY_DN28335_c0_g1|TRINITY_DN28335_c0_g6|TRINITY_DN28335_c0_g7|TRINITY_DN28335_c0_g4|TRINITY_DN25241_c0_g1|TRINITY_DN31205_c0_g2|TRINITY_DN33915_c0_g1|TRINITY_DN17975_c0_g1|TRINITY_DN17683_c0_g5|TRINITY_DN14690_c0_g2|TRINITY_DN34692_c4_g1|TRINITY_DN34507_c0_g1|TRINITY_DN45023_c0_g1|TRINITY_DN34948_c1_g1|TRINITY_DN34971_c2_g3|TRINITY_DN28167_c0_g2|TRI…	http://www.genome.jp/kegg-bin/show_pathway?ko04015/K02105%09red/K05692%09red/K16857%09red/K05759%09red/K04368%09red/K04371%09red/K04632%09red/K04361%09red/K02183%09red	Signal transduction	Environmental Information Processing
Calcium signaling pathway	KEGG PATHWAY	ko04020	23	126	0.316516	0.949549	TRINITY_DN25241_c0_g1|TRINITY_DN33908_c0_g2|TRINITY_DN17683_c0_g5|TRINITY_DN32274_c0_g1|TRINITY_DN38080_c0_g1|TRINITY_DN34692_c4_g1|TRINITY_DN4767_c0_g1|TRINITY_DN29561_c1_g3|TRINITY_DN33915_c0_g1|TRINITY_DN6434_c0_g1|TRINITY_DN28167_c0_g2|TRINITY_DN17326_c0_g1|TRINITY_DN27313_c2_g3|TRINITY_DN33649_c1_g5|TRINITY_DN33078_c0_g1|TRINITY_DN20680_c0_g1|TRINITY_DN33439_c0_g2|TRINITY_DN28228_c0_g1|TRINI…	http://www.genome.jp/kegg-bin/show_pathway?ko04020/K05863%09red/K15040%09red/K05857%09red/K05853%09red/K04632%09red/K04361%09red/K06268%09red/K02183%09red	Signal transduction	Environmental Information Processing
cGMP-PKG signaling pathway	KEGG PATHWAY	ko04022	27	169	0.538124	1	TRINITY_DN34948_c1_g1|TRINITY_DN25241_c0_g1|TRINITY_DN31205_c0_g2|TRINITY_DN28852_c1_g6|TRINITY_DN32274_c0_g1|TRINITY_DN38080_c0_g1|TRINITY_DN34692_c4_g1|TRINITY_DN34507_c0_g1|TRINITY_DN4767_c0_g1|TRINITY_DN29561_c1_g3|TRINITY_DN33915_c0_g1|TRINITY_DN6434_c0_g1|TRINITY_DN34971_c2_g3|TRINITY_DN28167_c0_g2|TRINITY_DN38245_c2_g7|TRINITY_DN29836_c0_g1|TRINITY_DN27313_c2_g3|TRINITY_DN29836_c0_g2|TRINI…	http://www.genome.jp/kegg-bin/show_pathway?ko04022/K05863%09red/K15040%09red/K04368%09red/K05853%09red/K04371%09red/K06269%09red/K06268%09red/K02183%09red	Signal transduction	Environmental Information Processing
cAMP signaling pathway	KEGG PATHWAY	ko04024	27	186	0.714666	1	TRINITY_DN31158_c0_g1|TRINITY_DN34948_c1_g1|TRINITY_DN25241_c0_g1|TRINITY_DN31205_c0_g2|TRINITY_DN36741_c0_g1|TRINITY_DN33917_c0_g2|TRINITY_DN33917_c0_g3|TRINITY_DN28852_c1_g6|TRINITY_DN28550_c2_g3|TRINITY_DN34692_c4_g1|TRINITY_DN34507_c0_g1|TRINITY_DN33915_c0_g1|TRINITY_DN30524_c0_g2|TRINITY_DN34971_c2_g3|TRINITY_DN28167_c0_g2|TRINITY_DN17326_c0_g1|TRINITY_DN38245_c2_g7|TRINITY_DN29836_c0_g1|TRI…	http://www.genome.jp/kegg-bin/show_pathway?ko04024/K01115%09red/K04498%09red/K04368%09red/K04371%09red/K04632%09red/K06269%09red/K02183%09red	Signal transduction	Environmental Information Processing
Cytokine-cytokine receptor interaction	KEGG PATHWAY	ko04060	1	8	0.737723	1	TRINITY_DN17683_c0_g5	http://www.genome.jp/kegg-bin/show_pathway?ko04060/K04361%09red	Signaling molecules and interaction	Environmental Information Processing
Chemokine signaling pathway	KEGG PATHWAY	ko04062	14	112	0.844415	1	TRINITY_DN27095_c2_g1|TRINITY_DN22750_c0_g1|TRINITY_DN37712_c1_g2|TRINITY_DN27565_c1_g3|TRINITY_DN29402_c1_g4|TRINITY_DN28217_c1_g4|TRINITY_DN34948_c1_g1|TRINITY_DN30786_c0_g5|TRINITY_DN38245_c2_g7|TRINITY_DN34971_c2_g3|TRINITY_DN31205_c0_g2|TRINITY_DN32431_c0_g3|TRINITY_DN26659_c2_g8|TRINITY_DN34507_c0_g1	http://www.genome.jp/kegg-bin/show_pathway?ko04062/K04371%09red/K05747%09red/K04368%09red/K03083%09red	Immune system	Organismal Systems
NF-kappa B signaling pathway	KEGG PATHWAY	ko04064	41	194	0.0672385	0.377047	TRINITY_DN27724_c0_g1|TRINITY_DN33659_c0_g1|TRINITY_DN27844_c2_g1|TRINITY_DN35894_c2_g1|TRINITY_DN30029_c3_g2|TRINITY_DN31700_c1_g1|TRINITY_DN32972_c0_g1|TRINITY_DN33413_c4_g2|TRINITY_DN33974_c1_g2|TRINITY_DN29068_c2_g1|TRINITY_DN30256_c1_g4|TRINITY_DN35051_c2_g1|TRINITY_DN37805_c1_g3|TRINITY_DN30903_c1_g1|TRINITY_DN31627_c0_g1|TRINITY_DN29978_c0_g1|TRINITY_DN36086_c1_g1|TRINITY_DN27953_c0_g1|TRI…	http://www.genome.jp/kegg-bin/show_pathway?ko04064/K04730%09red/K04733%09red/K04728%09red/K10577%09red	Signal transduction	Environmental Information Processing
HIF-1 signaling pathway	KEGG PATHWAY	ko04066	24	160	0.651674	1	TRINITY_DN30845_c1_g2|TRINITY_DN31158_c0_g1|TRINITY_DN30845_c1_g1|TRINITY_DN30233_c0_g1|TRINITY_DN30233_c0_g2|TRINITY_DN28809_c0_g2|TRINITY_DN34948_c1_g1|TRINITY_DN44924_c0_g1|TRINITY_DN35431_c0_g2|TRINITY_DN31205_c0_g2|TRINITY_DN30706_c0_g2|TRINITY_DN29930_c0_g1|TRINITY_DN17683_c0_g5|TRINITY_DN25549_c0_g2|TRINITY_DN28550_c2_g3|TRINITY_DN30524_c0_g2|TRINITY_DN34971_c2_g3|TRINITY_DN38245_c2_g7|TRI…	http://www.genome.jp/kegg-bin/show_pathway?ko04066/K00134%09red/K01689%09red/K09097%09red/K00844%09red/K04368%09red/K00162%09red/K04688%09red/K04498%09red/K02991%09red/K04371%09red/K00161%09red/K04361%09red	Signal transduction	Environmental Information Processing
FoxO signaling pathway	KEGG PATHWAY	ko04068	23	184	0.893737	1	TRINITY_DN31158_c0_g1|TRINITY_DN31537_c0_g1|TRINITY_DN34948_c1_g1|TRINITY_DN31205_c0_g2|TRINITY_DN33149_c1_g1|TRINITY_DN33397_c2_g2|TRINITY_DN30256_c1_g4|TRINITY_DN33453_c2_g1|TRINITY_DN17683_c0_g5|TRINITY_DN28550_c2_g3|TRINITY_DN31405_c2_g2|TRINITY_DN36988_c0_g3|TRINITY_DN26355_c1_g1|TRINITY_DN30524_c0_g2|TRINITY_DN30034_c0_g3|TRINITY_DN34971_c2_g3|TRINITY_DN34034_c2_g1|TRINITY_DN38245_c2_g7|TRI…	http://www.genome.jp/kegg-bin/show_pathway?ko04068/K03781%09red/K01596%09red/K04728%09red/K05868%09red/K08960%09red/K03875%09red/K04498%09red/K04368%09red/K07198%09red/K07199%09red/K04371%09red/K04361%09red	Signal transduction	Environmental Information Processing
Phosphatidylinositol signaling system	KEGG PATHWAY	ko04070	36	162	0.0502382	0.32703	TRINITY_DN34685_c2_g1|TRINITY_DN34685_c2_g3|TRINITY_DN25241_c0_g1|TRINITY_DN33915_c0_g1|TRINITY_DN38481_c1_g2|TRINITY_DN34692_c4_g1|TRINITY_DN33908_c0_g2|TRINITY_DN33630_c1_g4|TRINITY_DN38357_c3_g1|TRINITY_DN24684_c0_g1|TRINITY_DN37073_c0_g2|TRINITY_DN32527_c0_g1|TRINITY_DN36399_c2_g1|TRINITY_DN33761_c0_g2|TRINITY_DN33630_c1_g5|TRINITY_DN37687_c0_g1|TRINITY_DN29722_c0_g1|TRINITY_DN28167_c0_g2|TRI…	http://www.genome.jp/kegg-bin/show_pathway?ko04070/K10047%09red/K05857%09red/K00921%09red/K00913%09red/K00901%09red/K13024%09red/K01106%09red/K15422%09red/K00889%09red/K02183%09red	Signal transduction	Environmental Information Processing
Sphingolipid signaling pathway	KEGG PATHWAY	ko04071	16	160	0.978222	1	TRINITY_DN34950_c1_g3|TRINITY_DN30773_c0_g2|TRINITY_DN34971_c2_g3|TRINITY_DN25492_c0_g1|TRINITY_DN34948_c1_g1|TRINITY_DN30294_c2_g1|TRINITY_DN26234_c0_g1|TRINITY_DN28852_c1_g3|TRINITY_DN31205_c0_g2|TRINITY_DN36691_c1_g1|TRINITY_DN36741_c0_g1|TRINITY_DN33917_c0_g2|TRINITY_DN33917_c0_g3|TRINITY_DN38245_c2_g7|TRINITY_DN36716_c1_g5|TRINITY_DN34507_c0_g1	http://www.genome.jp/kegg-bin/show_pathway?ko04071/K04382%09red/K00654%09red/K01115%09red/K04368%09red/K04710%09red/K04371%09red/K11583%09red/K11584%09red/K05665%09red	Signal transduction	Environmental Information Processing
Phospholipase D signaling pathway	KEGG PATHWAY	ko04072	23	150	0.61229	1	TRINITY_DN34948_c1_g1|TRINITY_DN31205_c0_g2|TRINITY_DN38481_c1_g2|TRINITY_DN36741_c0_g1|TRINITY_DN33917_c0_g2|TRINITY_DN33917_c0_g3|TRINITY_DN17683_c0_g5|TRINITY_DN29722_c0_g1|TRINITY_DN37073_c0_g2|TRINITY_DN33488_c0_g1|TRINITY_DN32857_c0_g2|TRINITY_DN32857_c0_g1|TRINITY_DN33630_c1_g5|TRINITY_DN33630_c1_g4|TRINITY_DN34971_c2_g3|TRINITY_DN17326_c0_g1|TRINITY_DN38245_c2_g7|TRINITY_DN36312_c3_g5|TRI…	http://www.genome.jp/kegg-bin/show_pathway?ko04072/K01115%09red/K04368%09red/K07937%09red/K00901%09red/K04371%09red/K04632%09red/K04361%09red/K00889%09red/K01528%09red	Signal transduction	Environmental Information Processing
Plant hormone signal transduction	KEGG PATHWAY	ko04075	104	287	1.67e-11	2.7e-09	TRINITY_DN38342_c1_g2|TRINITY_DN24774_c0_g1|TRINITY_DN33069_c1_g1|TRINITY_DN32576_c0_g1|TRINITY_DN29801_c1_g1|TRINITY_DN28312_c1_g4|TRINITY_DN35418_c0_g1|TRINITY_DN27001_c4_g2|TRINITY_DN32674_c1_g1|TRINITY_DN26156_c3_g2|TRINITY_DN37377_c1_g1|TRINITY_DN28731_c0_g2|TRINITY_DN29272_c1_g1|TRINITY_DN27505_c2_g2|TRINITY_DN27505_c2_g1|TRINITY_DN37900_c3_g3|TRINITY_DN35584_c0_g1|TRINITY_DN29001_c0_g1|TRI…	http://www.genome.jp/kegg-bin/show_pathway?ko04075/K14486%09red/K14487%09red/K14484%09red/K14488%09red/K14489%09red/K13415%09red/K14432%09red/K14431%09red/K14514%09red/K14515%09red/K14516%09red/K14497%09red/K14496%09red/K14491%09red/K14490%09red/K14492%09red/K14499%09red/K14498%09red/K14506%09red/K14503%09red/K14500%09red/K14509%09red/K14508%09red/K13464%09red/K12126%09red/K13449%09red/K13422%09r…	Signal transduction	Environmental Information Processing
Neuroactive ligand-receptor interaction	KEGG PATHWAY	ko04080	1	13	0.875322	1	TRINITY_DN40897_c0_g1	http://www.genome.jp/kegg-bin/show_pathway?ko04080/K01312%09red	Signaling molecules and interaction	Environmental Information Processing
Cell cycle	KEGG PATHWAY	ko04110	23	274	0.999603	1	TRINITY_DN31158_c0_g1|TRINITY_DN30862_c0_g1|TRINITY_DN27243_c2_g3|TRINITY_DN27243_c2_g2|TRINITY_DN31688_c0_g1|TRINITY_DN35184_c0_g1|TRINITY_DN30256_c1_g4|TRINITY_DN33453_c2_g1|TRINITY_DN23013_c0_g1|TRINITY_DN28550_c2_g3|TRINITY_DN27502_c3_g2|TRINITY_DN28715_c0_g1|TRINITY_DN28715_c0_g2|TRINITY_DN26355_c1_g1|TRINITY_DN30524_c0_g2|TRINITY_DN29402_c1_g4|TRINITY_DN36493_c0_g1|TRINITY_DN31570_c2_g1|TRI…	http://www.genome.jp/kegg-bin/show_pathway?ko04110/K16197%09red/K04728%09red/K05868%09red/K02365%09red/K03083%09red/K03875%09red/K04498%09red/K03353%09red/K02605%09red/K03363%09red/K06620%09red/K06630%09red	Cell growth and death	Cellular Processes
Cell cycle - Caulobacter	KEGG PATHWAY	ko04112	3	30	0.853215	1	TRINITY_DN36206_c0_g3|TRINITY_DN26677_c1_g3|TRINITY_DN28020_c0_g1	http://www.genome.jp/kegg-bin/show_pathway?ko04112/K01358%09red	Cell growth and death	Cellular Processes
Oocyte meiosis	KEGG PATHWAY	ko04114	36	224	0.521822	1	TRINITY_DN35952_c0_g5|TRINITY_DN34948_c1_g1|TRINITY_DN30862_c0_g1|TRINITY_DN28852_c1_g6|TRINITY_DN25241_c0_g1|TRINITY_DN27243_c2_g2|TRINITY_DN31205_c0_g2|TRINITY_DN31570_c2_g1|TRINITY_DN26234_c0_g1|TRINITY_DN28852_c1_g3|TRINITY_DN23013_c0_g1|TRINITY_DN38080_c0_g1|TRINITY_DN34692_c4_g1|TRINITY_DN34507_c0_g1|TRINITY_DN36716_c1_g5|TRINITY_DN27502_c3_g2|TRINITY_DN28715_c0_g1|TRINITY_DN28715_c0_g2|TRI…	http://www.genome.jp/kegg-bin/show_pathway?ko04114/K16197%09red/K02365%09red/K11584%09red/K04382%09red/K03353%09red/K04368%09red/K03363%09red/K04371%09red/K06269%09red/K06268%09red/K06630%09red/K02183%09red	Cell growth and death	Cellular Processes
p53 signaling pathway	KEGG PATHWAY	ko04115	9	71	0.792724	1	TRINITY_DN36284_c1_g6|TRINITY_DN30256_c1_g4|TRINITY_DN33453_c2_g1|TRINITY_DN14690_c0_g2|TRINITY_DN35008_c1_g1|TRINITY_DN27666_c1_g1|TRINITY_DN28131_c2_g2|TRINITY_DN36284_c1_g1|TRINITY_DN27967_c4_g1	http://www.genome.jp/kegg-bin/show_pathway?ko04115/K04506%09red/K04728%09red/K05868%09red/K10144%09red/K08738%09red/K16857%09red/K10808%09red	Cell growth and death	Cellular Processes
Ubiquitin mediated proteolysis	KEGG PATHWAY	ko04120	25	315	0.999936	1	TRINITY_DN47220_c0_g1|TRINITY_DN32927_c0_g1|TRINITY_DN35008_c1_g1|TRINITY_DN29709_c0_g1|TRINITY_DN35297_c0_g1|TRINITY_DN28539_c2_g3|TRINITY_DN23013_c0_g1|TRINITY_DN21249_c0_g1|TRINITY_DN31910_c0_g2|TRINITY_DN28715_c0_g1|TRINITY_DN28715_c0_g2|TRINITY_DN26355_c1_g1|TRINITY_DN27369_c0_g2|TRINITY_DN26380_c0_g1|TRINITY_DN26925_c0_g1|TRINITY_DN27497_c0_g1|TRINITY_DN29400_c0_g2|TRINITY_DN27666_c1_g1|TRI…	http://www.genome.jp/kegg-bin/show_pathway?ko04120/K04506%09red/K10581%09red/K04552%09red/K10592%09red/K06689%09red/K10593%09red/K10577%09red/K10575%09red/K10573%09red/K10570%09red/K04554%09red/K03353%09red/K10144%09red/K03875%09red/K10260%09red/K03363%09red	Folding, sorting and degradation	Genetic Information Processing
Sulfur relay system	KEGG PATHWAY	ko04122	4	26	0.610506	1	TRINITY_DN29072_c0_g1|TRINITY_DN29829_c0_g1|TRINITY_DN39556_c0_g1|TRINITY_DN44826_c0_g1	http://www.genome.jp/kegg-bin/show_pathway?ko04122/K14169%09red/K11996%09red/K14171%09red	Folding, sorting and degradation	Genetic Information Processing
SNARE interactions in vesicular transport	KEGG PATHWAY	ko04130	8	61	0.754371	1	TRINITY_DN22363_c0_g1|TRINITY_DN32389_c0_g1|TRINITY_DN25520_c2_g1|TRINITY_DN32992_c1_g2|TRINITY_DN27781_c1_g1|TRINITY_DN31133_c0_g1|TRINITY_DN31133_c0_g2|TRINITY_DN35537_c1_g2	http://www.genome.jp/kegg-bin/show_pathway?ko04130/K08516%09red/K08505%09red/K08486%09red/K08507%09red	Folding, sorting and degradation	Genetic Information Processing
Regulation of mitophagy - yeast	KEGG PATHWAY	ko04139	6	94	0.996066	1	TRINITY_DN33630_c1_g5|TRINITY_DN33630_c1_g4|TRINITY_DN27056_c0_g1|TRINITY_DN36265_c0_g4|TRINITY_DN38481_c1_g2|TRINITY_DN32853_c0_g1	http://www.genome.jp/kegg-bin/show_pathway?ko04139/K08269%09red/K11644%09red/K00889%09red	_	_
Regulation of autophagy	KEGG PATHWAY	ko04140	8	91	0.971659	1	TRINITY_DN33397_c2_g2|TRINITY_DN28071_c0_g1|TRINITY_DN26494_c0_g1|TRINITY_DN30034_c0_g3|TRINITY_DN27056_c0_g1|TRINITY_DN36988_c0_g3|TRINITY_DN29803_c1_g3|TRINITY_DN33028_c0_g2	http://www.genome.jp/kegg-bin/show_pathway?ko04140/K08331%09red/K08269%09red/K08332%09red/K07198%09red	_	_
Protein processing in endoplasmic reticulum	KEGG PATHWAY	ko04141	49	471	0.999117	1	TRINITY_DN26212_c0_g1|TRINITY_DN27381_c0_g4|TRINITY_DN31142_c0_g1|TRINITY_DN37927_c4_g1|TRINITY_DN32927_c0_g1|TRINITY_DN38276_c1_g2|TRINITY_DN36837_c1_g3|TRINITY_DN26489_c2_g1|TRINITY_DN25605_c1_g1|TRINITY_DN36139_c1_g1|TRINITY_DN34798_c0_g2|TRINITY_DN15062_c0_g2|TRINITY_DN32855_c0_g1|TRINITY_DN27691_c1_g5|TRINITY_DN33509_c0_g1|TRINITY_DN27691_c1_g1|TRINITY_DN28539_c2_g3|TRINITY_DN25690_c0_g1|TRI…	http://www.genome.jp/kegg-bin/show_pathway?ko04141/K06689%09red/K10575%09red/K10666%09red/K04554%09red/K09517%09red/K09487%09red/K10956%09red/K07151%09red/K14009%09red/K14004%09red/K04523%09red/K07953%09red/K13993%09red/K09580%09red/K11863%09red/K13525%09red/K08056%09red/K09490%09red/K09503%09red/K07342%09red/K14018%09red/K04079%09red/K14011%09red/K14010%09red/K14012%09red/K14015%09red/K03283%09r…	Folding, sorting and degradation	Genetic Information Processing
Lysosome	KEGG PATHWAY	ko04142	15	251	0.999995	1	TRINITY_DN23720_c0_g1|TRINITY_DN26880_c0_g2|TRINITY_DN22075_c0_g1|TRINITY_DN21313_c0_g2|TRINITY_DN22376_c0_g2|TRINITY_DN29209_c3_g2|TRINITY_DN21784_c0_g1|TRINITY_DN35396_c0_g1|TRINITY_DN29288_c0_g1|TRINITY_DN29288_c0_g2|TRINITY_DN23030_c0_g2|TRINITY_DN34896_c0_g1|TRINITY_DN20499_c0_g1|TRINITY_DN25371_c2_g2|TRINITY_DN27130_c1_g1	http://www.genome.jp/kegg-bin/show_pathway?ko04142/K14379%09red/K01369%09red/K12392%09red/K12402%09red/K06129%09red/K01365%09red/K12373%09red/K10532%09red/K01052%09red/K02155%09red	Transport and catabolism	Cellular Processes
Endocytosis	KEGG PATHWAY	ko04144	63	444	0.835758	1	TRINITY_DN27095_c2_g1|TRINITY_DN22750_c0_g1|TRINITY_DN25605_c4_g2|TRINITY_DN37712_c1_g2|TRINITY_DN25071_c0_g1|TRINITY_DN25605_c0_g1|TRINITY_DN38215_c1_g1|TRINITY_DN28910_c1_g3|TRINITY_DN30459_c1_g1|TRINITY_DN35028_c0_g2|TRINITY_DN27158_c1_g1|TRINITY_DN38481_c1_g2|TRINITY_DN36741_c0_g1|TRINITY_DN25605_c1_g1|TRINITY_DN33917_c0_g2|TRINITY_DN29277_c0_g1|TRINITY_DN27691_c1_g5|TRINITY_DN27691_c1_g1|TRI…	http://www.genome.jp/kegg-bin/show_pathway?ko04144/K01115%09red/K07888%09red/K07889%09red/K12471%09red/K19366%09red/K19476%09red/K12191%09red/K18464%09red/K12197%09red/K18466%09red/K12198%09red/K05758%09red/K07937%09red/K12486%09red/K00889%09red/K12483%09red/K07897%09red/K03283%09red/K05747%09red/K04361%09red/K12185%09red/K12493%09red/K12492%09red/K07904%09red/K01528%09red	Transport and catabolism	Cellular Processes
Phagosome	KEGG PATHWAY	ko04145	47	254	0.203236	0.716955	TRINITY_DN27381_c0_g4|TRINITY_DN25318_c1_g2|TRINITY_DN28335_c0_g1|TRINITY_DN28335_c0_g6|TRINITY_DN28335_c0_g7|TRINITY_DN28335_c0_g4|TRINITY_DN23030_c0_g2|TRINITY_DN36139_c1_g1|TRINITY_DN30465_c1_g1|TRINITY_DN34754_c0_g4|TRINITY_DN34754_c0_g5|TRINITY_DN28335_c0_g8|TRINITY_DN37687_c0_g1|TRINITY_DN35437_c2_g1|TRINITY_DN37496_c2_g4|TRINITY_DN27979_c2_g4|TRINITY_DN22075_c0_g1|TRINITY_DN31175_c0_g1|TRI…	http://www.genome.jp/kegg-bin/show_pathway?ko04145/K01365%09red/K10956%09red/K05692%09red/K07374%09red/K07375%09red/K07342%09red/K16857%09red/K00921%09red/K07888%09red/K07889%09red/K02155%09red/K07897%09red/K02150%09red	Transport and catabolism	Cellular Processes
Peroxisome	KEGG PATHWAY	ko04146	18	185	0.988091	1	TRINITY_DN25213_c0_g1|TRINITY_DN34034_c2_g1|TRINITY_DN23572_c0_g1|TRINITY_DN29059_c0_g2|TRINITY_DN26964_c0_g1|TRINITY_DN29735_c0_g1|TRINITY_DN37631_c1_g1|TRINITY_DN27133_c0_g1|TRINITY_DN22326_c0_g1|TRINITY_DN24498_c0_g1|TRINITY_DN24983_c3_g3|TRINITY_DN29063_c0_g1|TRINITY_DN37864_c0_g2|TRINITY_DN29063_c1_g1|TRINITY_DN25711_c0_g1|TRINITY_DN29908_c0_g4|TRINITY_DN28584_c0_g1|TRINITY_DN33149_c1_g1	http://www.genome.jp/kegg-bin/show_pathway?ko04146/K03781%09red/K13356%09red/K11517%09red/K00306%09red/K13279%09red/K13348%09red/K00477%09red/K01897%09red/K13344%09red/K13347%09red	Transport and catabolism	Cellular Processes
mTOR signaling pathway	KEGG PATHWAY	ko04150	13	124	0.950637	1	TRINITY_DN33397_c2_g2|TRINITY_DN30034_c0_g3|TRINITY_DN34971_c2_g3|TRINITY_DN44924_c0_g1|TRINITY_DN35318_c0_g2|TRINITY_DN27056_c0_g1|TRINITY_DN35431_c0_g2|TRINITY_DN31205_c0_g2|TRINITY_DN36988_c0_g3|TRINITY_DN36419_c0_g1|TRINITY_DN29803_c1_g3|TRINITY_DN33028_c0_g2|TRINITY_DN34507_c0_g1	http://www.genome.jp/kegg-bin/show_pathway?ko04150/K08269%09red/K04688%09red/K02991%09red/K07198%09red/K03258%09red/K04371%09red	Signal transduction	Environmental Information Processing
PI3K-Akt signaling pathway	KEGG PATHWAY	ko04151	36	317	0.983196	1	TRINITY_DN34948_c1_g1|TRINITY_DN44924_c0_g1|TRINITY_DN27243_c2_g3|TRINITY_DN35431_c0_g2|TRINITY_DN31205_c0_g2|TRINITY_DN15062_c0_g2|TRINITY_DN36419_c0_g1|TRINITY_DN26234_c0_g1|TRINITY_DN33397_c2_g2|TRINITY_DN28852_c1_g3|TRINITY_DN17683_c0_g5|TRINITY_DN14690_c0_g2|TRINITY_DN30294_c2_g1|TRINITY_DN36988_c0_g3|TRINITY_DN36716_c1_g5|TRINITY_DN27502_c3_g2|TRINITY_DN30034_c0_g3|TRINITY_DN29402_c1_g4|TRI…	http://www.genome.jp/kegg-bin/show_pathway?ko04151/K01596%09red/K09487%09red/K04361%09red/K16197%09red/K04368%09red/K04382%09red/K03258%09red/K03083%09red/K04688%09red/K16857%09red/K02991%09red/K07198%09red/K04079%09red/K04371%09red/K11583%09red/K11584%09red/K06630%09red	Signal transduction	Environmental Information Processing
AMPK signaling pathway	KEGG PATHWAY	ko04152	33	256	0.900669	1	TRINITY_DN20302_c0_g1|TRINITY_DN33914_c1_g1|TRINITY_DN35431_c0_g2|TRINITY_DN11277_c0_g2|TRINITY_DN31426_c0_g1|TRINITY_DN26234_c0_g1|TRINITY_DN33397_c2_g2|TRINITY_DN31420_c0_g1|TRINITY_DN29073_c0_g1|TRINITY_DN28852_c1_g3|TRINITY_DN25082_c0_g1|TRINITY_DN30294_c2_g1|TRINITY_DN33914_c1_g3|TRINITY_DN26989_c0_g2|TRINITY_DN31405_c2_g2|TRINITY_DN36988_c0_g3|TRINITY_DN37807_c0_g1|TRINITY_DN36716_c1_g5|TRI…	http://www.genome.jp/kegg-bin/show_pathway?ko04152/K03841%09red/K00850%09red/K11262%09red/K11584%09red/K04382%09red/K04688%09red/K00507%09red/K01596%09red/K07198%09red/K07199%09red/K07297%09red/K11583%09red/K00021%09red/K03234%09red	Signal transduction	Environmental Information Processing
Apoptosis	KEGG PATHWAY	ko04210	40	210	0.179901	0.674855	TRINITY_DN27724_c0_g1|TRINITY_DN33659_c0_g1|TRINITY_DN27844_c2_g1|TRINITY_DN35894_c2_g1|TRINITY_DN30029_c3_g2|TRINITY_DN28131_c2_g2|TRINITY_DN31700_c1_g1|TRINITY_DN32972_c0_g1|TRINITY_DN33413_c4_g2|TRINITY_DN33974_c1_g2|TRINITY_DN29068_c2_g1|TRINITY_DN38080_c0_g1|TRINITY_DN30256_c1_g4|TRINITY_DN35051_c2_g1|TRINITY_DN37805_c1_g3|TRINITY_DN30903_c1_g1|TRINITY_DN31627_c0_g1|TRINITY_DN29978_c0_g1|TRI…	http://www.genome.jp/kegg-bin/show_pathway?ko04210/K04730%09red/K04733%09red/K06268%09red/K04728%09red/K08738%09red	Cell growth and death	Cellular Processes
Wnt signaling pathway	KEGG PATHWAY	ko04310	12	160	0.998381	1	TRINITY_DN31158_c0_g1|TRINITY_DN34135_c0_g3|TRINITY_DN30524_c0_g2|TRINITY_DN29402_c1_g4|TRINITY_DN27666_c1_g1|TRINITY_DN31537_c0_g1|TRINITY_DN35008_c1_g1|TRINITY_DN28550_c2_g3|TRINITY_DN38080_c0_g1|TRINITY_DN28947_c0_g1|TRINITY_DN32431_c0_g3|TRINITY_DN45023_c0_g1	http://www.genome.jp/kegg-bin/show_pathway?ko04310/K04506%09red/K02105%09red/K04505%09red/K08960%09red/K03083%09red/K04498%09red/K06268%09red	Signal transduction	Environmental Information Processing
Dorso-ventral axis formation	KEGG PATHWAY	ko04320	10	67	0.633432	1	TRINITY_DN19093_c0_g1|TRINITY_DN17683_c0_g5|TRINITY_DN34971_c2_g3|TRINITY_DN34948_c1_g1|TRINITY_DN38245_c2_g7|TRINITY_DN4869_c0_g1|TRINITY_DN15661_c0_g1|TRINITY_DN31205_c0_g2|TRINITY_DN29119_c2_g1|TRINITY_DN34507_c0_g1	http://www.genome.jp/kegg-bin/show_pathway?ko04320/K04371%09red/K02156%09red/K04368%09red/K04361%09red/K02184%09red	Development	Organismal Systems
Notch signaling pathway	KEGG PATHWAY	ko04330	4	59	0.980845	1	TRINITY_DN31158_c0_g1|TRINITY_DN28947_c0_g1|TRINITY_DN30524_c0_g2|TRINITY_DN28550_c2_g3	http://www.genome.jp/kegg-bin/show_pathway?ko04330/K04498%09red/K04505%09red	Signal transduction	Environmental Information Processing
Hedgehog signaling pathway	KEGG PATHWAY	ko04340	5	54	0.924399	1	TRINITY_DN31537_c0_g1|TRINITY_DN32431_c0_g3|TRINITY_DN34135_c0_g3|TRINITY_DN37768_c1_g1|TRINITY_DN29402_c1_g4	http://www.genome.jp/kegg-bin/show_pathway?ko04340/K06228%09red/K08960%09red/K03083%09red	Signal transduction	Environmental Information Processing
TGF-beta signaling pathway	KEGG PATHWAY	ko04350	9	101	0.974951	1	TRINITY_DN31158_c0_g1|TRINITY_DN28852_c1_g3|TRINITY_DN30524_c0_g2|TRINITY_DN34971_c2_g3|TRINITY_DN14690_c0_g2|TRINITY_DN28550_c2_g3|TRINITY_DN35431_c0_g2|TRINITY_DN31205_c0_g2|TRINITY_DN34507_c0_g1	http://www.genome.jp/kegg-bin/show_pathway?ko04350/K16857%09red/K04371%09red/K04382%09red/K04498%09red/K04688%09red	Signal transduction	Environmental Information Processing
Axon guidance	KEGG PATHWAY	ko04360	12	100	0.86401	1	TRINITY_DN27446_c0_g1|TRINITY_DN32011_c1_g3|TRINITY_DN25793_c0_g1|TRINITY_DN29402_c1_g4|TRINITY_DN34971_c2_g3|TRINITY_DN38080_c0_g1|TRINITY_DN31205_c0_g2|TRINITY_DN27446_c0_g2|TRINITY_DN32431_c0_g3|TRINITY_DN25793_c0_g2|TRINITY_DN31348_c0_g4|TRINITY_DN34507_c0_g1	http://www.genome.jp/kegg-bin/show_pathway?ko04360/K05765%09red/K04371%09red/K03083%09red/K06268%09red	Development	Organismal Systems
Osteoclast differentiation	KEGG PATHWAY	ko04380	7	65	0.885048	1	TRINITY_DN34971_c2_g3|TRINITY_DN34948_c1_g1|TRINITY_DN38245_c2_g7|TRINITY_DN21784_c0_g1|TRINITY_DN38080_c0_g1|TRINITY_DN31205_c0_g2|TRINITY_DN34507_c0_g1	http://www.genome.jp/kegg-bin/show_pathway?ko04380/K04371%09red/K14379%09red/K04368%09red/K06268%09red	Development	Organismal Systems
Hippo signaling pathway	KEGG PATHWAY	ko04390	25	153	0.497653	1	TRINITY_DN28335_c0_g8|TRINITY_DN31537_c0_g1|TRINITY_DN28335_c0_g1|TRINITY_DN28335_c0_g6|TRINITY_DN28335_c0_g7|TRINITY_DN28335_c0_g4|TRINITY_DN31570_c2_g1|TRINITY_DN17847_c0_g1|TRINITY_DN28852_c1_g3|TRINITY_DN28852_c1_g6|TRINITY_DN45023_c0_g1|TRINITY_DN27502_c3_g2|TRINITY_DN29402_c1_g4|TRINITY_DN29836_c0_g1|TRINITY_DN29836_c0_g2|TRINITY_DN23141_c0_g2|TRINITY_DN27152_c0_g1|TRINITY_DN27243_c2_g3|TRI…	http://www.genome.jp/kegg-bin/show_pathway?ko04390/K09448%09red/K02105%09red/K16197%09red/K06685%09red/K05692%09red/K08960%09red/K03083%09red/K06094%09red/K06269%09red/K04382%09red/K06630%09red	Signal transduction	Environmental Information Processing
Focal adhesion	KEGG PATHWAY	ko04510	18	207	0.997505	1	TRINITY_DN28335_c0_g8|TRINITY_DN28335_c0_g1|TRINITY_DN29402_c1_g4|TRINITY_DN34971_c2_g3|TRINITY_DN34948_c1_g1|TRINITY_DN28335_c0_g6|TRINITY_DN28335_c0_g7|TRINITY_DN38245_c2_g7|TRINITY_DN14690_c0_g2|TRINITY_DN29836_c0_g1|TRINITY_DN31205_c0_g2|TRINITY_DN29836_c0_g2|TRINITY_DN28852_c1_g6|TRINITY_DN28335_c0_g4|TRINITY_DN32431_c0_g3|TRINITY_DN17683_c0_g5|TRINITY_DN45023_c0_g1|TRINITY_DN34507_c0_g1	http://www.genome.jp/kegg-bin/show_pathway?ko04510/K02105%09red/K05692%09red/K03083%09red/K16857%09red/K04368%09red/K04371%09red/K04361%09red/K06269%09red	Cellular community - eukaryotes	Cellular Processes
ECM-receptor interaction	KEGG PATHWAY	ko04512	1	54	0.999721	1	TRINITY_DN14690_c0_g2	http://www.genome.jp/kegg-bin/show_pathway?ko04512/K16857%09red	Signaling molecules and interaction	Environmental Information Processing
Adherens junction	KEGG PATHWAY	ko04520	21	140	0.646399	1	TRINITY_DN31158_c0_g1|TRINITY_DN27095_c2_g1|TRINITY_DN22750_c0_g1|TRINITY_DN17683_c0_g5|TRINITY_DN30524_c0_g2|TRINITY_DN27565_c1_g3|TRINITY_DN26659_c2_g8|TRINITY_DN28217_c1_g4|TRINITY_DN28335_c0_g6|TRINITY_DN28335_c0_g1|TRINITY_DN30786_c0_g5|TRINITY_DN28335_c0_g7|TRINITY_DN28550_c2_g3|TRINITY_DN32848_c0_g1|TRINITY_DN34971_c2_g3|TRINITY_DN31205_c0_g2|TRINITY_DN28335_c0_g4|TRINITY_DN28335_c0_g8|TRI…	http://www.genome.jp/kegg-bin/show_pathway?ko04520/K05747%09red/K02105%09red/K05692%09red/K05748%09red/K04498%09red/K04371%09red/K04361%09red	Cellular community - eukaryotes	Cellular Processes
Tight junction	KEGG PATHWAY	ko04530	10	131	0.995816	1	TRINITY_DN28335_c0_g8|TRINITY_DN28852_c1_g3|TRINITY_DN28335_c0_g1|TRINITY_DN28335_c0_g6|TRINITY_DN28335_c0_g7|TRINITY_DN28335_c0_g4|TRINITY_DN35699_c2_g3|TRINITY_DN23141_c0_g2|TRINITY_DN34849_c0_g1|TRINITY_DN45023_c0_g1	http://www.genome.jp/kegg-bin/show_pathway?ko04530/K02105%09red/K04424%09red/K04382%09red/K05692%09red/K06111%09red/K06094%09red	Cellular community - eukaryotes	Cellular Processes
Gap junction	KEGG PATHWAY	ko04540	25	90	0.0133402	0.150964	TRINITY_DN25318_c1_g2|TRINITY_DN34948_c1_g1|TRINITY_DN31205_c0_g2|TRINITY_DN30465_c1_g1|TRINITY_DN34754_c0_g4|TRINITY_DN34754_c0_g5|TRINITY_DN37496_c2_g4|TRINITY_DN17683_c0_g5|TRINITY_DN26874_c3_g1|TRINITY_DN37496_c2_g2|TRINITY_DN37496_c2_g1|TRINITY_DN32701_c0_g1|TRINITY_DN32701_c0_g2|TRINITY_DN32701_c0_g3|TRINITY_DN34971_c2_g3|TRINITY_DN17326_c0_g1|TRINITY_DN38245_c2_g7|TRINITY_DN32701_c0_g9|TRI…	http://www.genome.jp/kegg-bin/show_pathway?ko04540/K07374%09red/K07375%09red/K04368%09red/K04371%09red/K04632%09red/K04361%09red	Cellular community - eukaryotes	Cellular Processes
Signaling pathways regulating pluripotency of stem cells	KEGG PATHWAY	ko04550	10	78	0.791088	1	TRINITY_DN35696_c1_g4|TRINITY_DN29402_c1_g4|TRINITY_DN34971_c2_g3|TRINITY_DN34948_c1_g1|TRINITY_DN38245_c2_g7|TRINITY_DN32241_c0_g2|TRINITY_DN31205_c0_g2|TRINITY_DN32431_c0_g3|TRINITY_DN45023_c0_g1|TRINITY_DN34507_c0_g1	http://www.genome.jp/kegg-bin/show_pathway?ko04550/K02105%09red/K03083%09red/K09378%09red/K04368%09red/K11305%09red/K04371%09red	Cellular community - eukaryotes	Cellular Processes
Antigen processing and presentation	KEGG PATHWAY	ko04612	22	156	0.744993	1	TRINITY_DN26212_c0_g1|TRINITY_DN37927_c4_g1|TRINITY_DN15062_c0_g2|TRINITY_DN23030_c0_g2|TRINITY_DN25605_c1_g1|TRINITY_DN27691_c1_g5|TRINITY_DN27691_c1_g1|TRINITY_DN23168_c0_g2|TRINITY_DN22075_c0_g1|TRINITY_DN25605_c0_g1|TRINITY_DN37927_c4_g2|TRINITY_DN26146_c4_g2|TRINITY_DN26146_c4_g3|TRINITY_DN31142_c0_g1|TRINITY_DN26146_c2_g2|TRINITY_DN20499_c0_g1|TRINITY_DN23720_c0_g1|TRINITY_DN25320_c0_g1|TRI…	http://www.genome.jp/kegg-bin/show_pathway?ko04612/K01365%09red/K08056%09red/K04079%09red/K01369%09red/K03283%09red	Immune system	Organismal Systems
Renin-angiotensin system	KEGG PATHWAY	ko04614	1	20	0.955989	1	TRINITY_DN32285_c1_g1	http://www.genome.jp/kegg-bin/show_pathway?ko04614/K01322%09red	Endocrine system	Organismal Systems
Toll-like receptor signaling pathway	KEGG PATHWAY	ko04620	42	219	0.163489	0.638197	TRINITY_DN27724_c0_g1|TRINITY_DN33659_c0_g1|TRINITY_DN34948_c1_g1|TRINITY_DN35894_c2_g1|TRINITY_DN30029_c3_g2|TRINITY_DN31205_c0_g2|TRINITY_DN31700_c1_g1|TRINITY_DN32972_c0_g1|TRINITY_DN33413_c4_g2|TRINITY_DN33974_c1_g2|TRINITY_DN29068_c2_g1|TRINITY_DN35051_c2_g1|TRINITY_DN37805_c1_g3|TRINITY_DN30903_c1_g1|TRINITY_DN31627_c0_g1|TRINITY_DN29978_c0_g1|TRINITY_DN36086_c1_g1|TRINITY_DN27953_c0_g1|TRI…	http://www.genome.jp/kegg-bin/show_pathway?ko04620/K04371%09red/K04730%09red/K04733%09red/K04368%09red	Immune system	Organismal Systems
NOD-like receptor signaling pathway	KEGG PATHWAY	ko04621	7	46	0.61136	1	TRINITY_DN34971_c2_g3|TRINITY_DN36490_c1_g1|TRINITY_DN25669_c0_g3|TRINITY_DN22915_c0_g1|TRINITY_DN31205_c0_g2|TRINITY_DN15062_c0_g2|TRINITY_DN34507_c0_g1	http://www.genome.jp/kegg-bin/show_pathway?ko04621/K04371%09red/K09487%09red/K04079%09red	Immune system	Organismal Systems
RIG-I-like receptor signaling pathway	KEGG PATHWAY	ko04622	1	27	0.984467	1	TRINITY_DN37441_c4_g1	http://www.genome.jp/kegg-bin/show_pathway?ko04622/K11594%09red	Immune system	Organismal Systems
Cytosolic DNA-sensing pathway	KEGG PATHWAY	ko04623	6	46	0.742045	1	TRINITY_DN24566_c0_g1|TRINITY_DN34501_c0_g1|TRINITY_DN20873_c0_g1|TRINITY_DN33278_c1_g1|TRINITY_DN36118_c0_g1|TRINITY_DN24002_c0_g1	http://www.genome.jp/kegg-bin/show_pathway?ko04623/K03007%09red/K03014%09red/K03022%09red/K03013%09red/K03019%09red/K03018%09red	Immune system	Organismal Systems
Plant-pathogen interaction	KEGG PATHWAY	ko04626	121	383	5.01e-10	5.41e-08	TRINITY_DN34948_c1_g1|TRINITY_DN35057_c0_g1|TRINITY_DN25241_c0_g1|TRINITY_DN35551_c0_g2|TRINITY_DN31305_c0_g2|TRINITY_DN15062_c0_g2|TRINITY_DN36167_c3_g1|TRINITY_DN35413_c1_g3|TRINITY_DN38180_c0_g1|TRINITY_DN35937_c0_g1|TRINITY_DN35937_c0_g2|TRINITY_DN29730_c0_g1|TRINITY_DN27882_c0_g1|TRINITY_DN30622_c1_g2|TRINITY_DN36611_c0_g6|TRINITY_DN34692_c4_g1|TRINITY_DN27505_c2_g2|TRINITY_DN27505_c2_g1|TRI…	http://www.genome.jp/kegg-bin/show_pathway?ko04626/K18835%09red/K13414%09red/K09487%09red/K13412%09red/K13413%09red/K13473%09red/K13456%09red/K13457%09red/K05391%09red/K13430%09red/K13436%09red/K02183%09red/K13448%09red/K13459%09red/K13429%09red/K04368%09red/K13449%09red/K04079%09red/K13447%09red/K13420%09red/K13425%09red/K13424%09red	Environmental adaptation	Organismal Systems
Jak-STAT signaling pathway	KEGG PATHWAY	ko04630	3	44	0.966568	1	TRINITY_DN31158_c0_g1|TRINITY_DN30524_c0_g2|TRINITY_DN28550_c2_g3	http://www.genome.jp/kegg-bin/show_pathway?ko04630/K04498%09red	Signal transduction	Environmental Information Processing
Fc epsilon RI signaling pathway	KEGG PATHWAY	ko04664	5	49	0.883685	1	TRINITY_DN34971_c2_g3|TRINITY_DN31205_c0_g2|TRINITY_DN34948_c1_g1|TRINITY_DN38245_c2_g7|TRINITY_DN34507_c0_g1	http://www.genome.jp/kegg-bin/show_pathway?ko04664/K04371%09red/K04368%09red	Immune system	Organismal Systems
Fc gamma R-mediated phagocytosis	KEGG PATHWAY	ko04666	28	162	0.387266	1	TRINITY_DN27095_c2_g1|TRINITY_DN22750_c0_g1|TRINITY_DN37712_c1_g2|TRINITY_DN34948_c1_g1|TRINITY_DN35431_c0_g2|TRINITY_DN31205_c0_g2|TRINITY_DN38481_c1_g2|TRINITY_DN36741_c0_g1|TRINITY_DN25793_c0_g1|TRINITY_DN33917_c0_g2|TRINITY_DN25793_c0_g2|TRINITY_DN31348_c0_g4|TRINITY_DN26659_c2_g8|TRINITY_DN33917_c0_g3|TRINITY_DN30786_c0_g5|TRINITY_DN32848_c0_g1|TRINITY_DN34971_c2_g3|TRINITY_DN27446_c0_g2|TRI…	http://www.genome.jp/kegg-bin/show_pathway?ko04666/K05747%09red/K04688%09red/K01115%09red/K05758%09red/K04371%09red/K04368%09red/K05765%09red/K05748%09red/K00889%09red	Immune system	Organismal Systems
TNF signaling pathway	KEGG PATHWAY	ko04668	6	46	0.742045	1	TRINITY_DN34971_c2_g3|TRINITY_DN34948_c1_g1|TRINITY_DN31581_c0_g1|TRINITY_DN38245_c2_g7|TRINITY_DN31205_c0_g2|TRINITY_DN34507_c0_g1	http://www.genome.jp/kegg-bin/show_pathway?ko04668/K04371%09red/K15637%09red/K04368%09red	Signal transduction	Environmental Information Processing
Leukocyte transendothelial migration	KEGG PATHWAY	ko04670	6	75	0.975048	1	TRINITY_DN28335_c0_g8|TRINITY_DN28335_c0_g1|TRINITY_DN28335_c0_g6|TRINITY_DN28335_c0_g7|TRINITY_DN28335_c0_g4|TRINITY_DN45023_c0_g1	http://www.genome.jp/kegg-bin/show_pathway?ko04670/K02105%09red/K05692%09red	Immune system	Organismal Systems
Circadian rhythm	KEGG PATHWAY	ko04710	9	72	0.804649	1	TRINITY_DN34135_c0_g3|TRINITY_DN30034_c0_g3|TRINITY_DN31537_c0_g1|TRINITY_DN33397_c2_g2|TRINITY_DN31405_c2_g2|TRINITY_DN36988_c0_g3|TRINITY_DN29803_c1_g3|TRINITY_DN25588_c0_g1|TRINITY_DN33028_c0_g2	http://www.genome.jp/kegg-bin/show_pathway?ko04710/K07198%09red/K08960%09red/K07199%09red/K02295%09red	Environmental adaptation	Organismal Systems
Circadian rhythm - plant	KEGG PATHWAY	ko04712	26	69	0.000382493	0.0112662	TRINITY_DN25949_c0_g1|TRINITY_DN37563_c0_g1|TRINITY_DN23824_c0_g1|TRINITY_DN32811_c0_g1|TRINITY_DN38118_c1_g1|TRINITY_DN34465_c1_g1|TRINITY_DN37563_c1_g9|TRINITY_DN26537_c1_g1|TRINITY_DN25966_c0_g3|TRINITY_DN25966_c0_g1|TRINITY_DN33775_c0_g1|TRINITY_DN34023_c0_g1|TRINITY_DN28074_c0_g2|TRINITY_DN35671_c0_g2|TRINITY_DN37142_c0_g2|TRINITY_DN27595_c1_g1|TRINITY_DN27595_c1_g2|TRINITY_DN32364_c1_g1|TRI…	http://www.genome.jp/kegg-bin/show_pathway?ko04712/K16223%09red/K16241%09red/K12130%09red/K12126%09red/K12125%09red/K00660%09red/K12127%09red/K12129%09red/K12124%09red	Environmental adaptation	Organismal Systems
Circadian entrainment	KEGG PATHWAY	ko04713	16	65	0.0868221	0.446514	TRINITY_DN33915_c0_g1|TRINITY_DN28228_c0_g1|TRINITY_DN28228_c0_g2|TRINITY_DN34971_c2_g3|TRINITY_DN24583_c0_g1|TRINITY_DN28167_c0_g2|TRINITY_DN27313_c2_g3|TRINITY_DN17326_c0_g1|TRINITY_DN25241_c0_g1|TRINITY_DN32564_c1_g2|TRINITY_DN31205_c0_g2|TRINITY_DN35758_c0_g2|TRINITY_DN34692_c4_g1|TRINITY_DN33439_c0_g2|TRINITY_DN38098_c1_g2|TRINITY_DN34507_c0_g1	http://www.genome.jp/kegg-bin/show_pathway?ko04713/K04371%09red/K04632%09red/K02183%09red	Environmental adaptation	Organismal Systems
Long-term potentiation	KEGG PATHWAY	ko04720	24	109	0.101434	0.476297	TRINITY_DN31158_c0_g1|TRINITY_DN34948_c1_g1|TRINITY_DN25241_c0_g1|TRINITY_DN31205_c0_g2|TRINITY_DN28852_c1_g6|TRINITY_DN28550_c2_g3|TRINITY_DN38080_c0_g1|TRINITY_DN34692_c4_g1|TRINITY_DN34507_c0_g1|TRINITY_DN33915_c0_g1|TRINITY_DN30524_c0_g2|TRINITY_DN34971_c2_g3|TRINITY_DN28167_c0_g2|TRINITY_DN38245_c2_g7|TRINITY_DN29836_c0_g1|TRINITY_DN27313_c2_g3|TRINITY_DN29836_c0_g2|TRINITY_DN33439_c0_g2|TRI…	http://www.genome.jp/kegg-bin/show_pathway?ko04720/K04498%09red/K04368%09red/K04371%09red/K06269%09red/K06268%09red/K02183%09red	Nervous system	Organismal Systems
Synaptic vesicle cycle	KEGG PATHWAY	ko04721	17	160	0.96411	1	TRINITY_DN22363_c0_g1|TRINITY_DN26880_c0_g2|TRINITY_DN27173_c0_g1|TRINITY_DN24241_c0_g1|TRINITY_DN26548_c4_g2|TRINITY_DN25520_c2_g1|TRINITY_DN38402_c3_g1|TRINITY_DN32992_c1_g2|TRINITY_DN32677_c0_g1|TRINITY_DN22747_c0_g1|TRINITY_DN32595_c0_g3|TRINITY_DN31133_c0_g1|TRINITY_DN31133_c0_g2|TRINITY_DN23280_c0_g1|TRINITY_DN32197_c0_g1|TRINITY_DN29820_c1_g3|TRINITY_DN23646_c0_g1	http://www.genome.jp/kegg-bin/show_pathway?ko04721/K08486%09red/K15015%09red/K02155%09red/K02150%09red/K06027%09red/K18211%09red/K15292%09red/K01528%09red	Nervous system	Organismal Systems
Neurotrophin signaling pathway	KEGG PATHWAY	ko04722	64	300	0.0246379	0.219622	TRINITY_DN27724_c0_g1|TRINITY_DN33659_c0_g1|TRINITY_DN25241_c0_g1|TRINITY_DN35952_c0_g5|TRINITY_DN34948_c1_g1|TRINITY_DN35894_c2_g1|TRINITY_DN27243_c2_g3|TRINITY_DN27243_c2_g2|TRINITY_DN31205_c0_g2|TRINITY_DN35051_c0_g2|TRINITY_DN31570_c2_g1|TRINITY_DN31700_c1_g1|TRINITY_DN32972_c0_g1|TRINITY_DN33413_c4_g2|TRINITY_DN33974_c1_g2|TRINITY_DN29068_c2_g1|TRINITY_DN33915_c0_g1|TRINITY_DN33439_c0_g2|TRI…	http://www.genome.jp/kegg-bin/show_pathway?ko04722/K04505%09red/K04730%09red/K04733%09red/K03083%09red/K04368%09red/K04371%09red/K06630%09red/K02183%09red	Nervous system	Organismal Systems

## Sheet: 0_4DAF
KEGG pathway enrichment analysis of DEGs in 0_4-DAF
#Term	Database	ID	Input number	Background number	P-Value	Corrected P-Value	Input	Hyperlink	typeII	typeI
Plant-pathogen interaction	KEGG PATHWAY	ko04626	105	383	2.53e-12	8.08e-10	TRINITY_DN35057_c0_g1|TRINITY_DN35551_c0_g2|TRINITY_DN31305_c0_g2|TRINITY_DN15062_c0_g2|TRINITY_DN36167_c3_g1|TRINITY_DN35413_c1_g3|TRINITY_DN38180_c0_g1|TRINITY_DN35937_c0_g1|TRINITY_DN35937_c0_g2|TRINITY_DN27882_c0_g1|TRINITY_DN38359_c4_g2|TRINITY_DN36611_c0_g6|TRINITY_DN34692_c4_g1|TRINITY_DN27230_c0_g3|TRINITY_DN27505_c2_g1|TRINITY_DN36994_c2_g3|TRINITY_DN28637_c0_g1|TRINITY_DN38417_c1_g1|TRI…	http://www.genome.jp/kegg-bin/show_pathway?ko04626/K18835%09red/K13414%09red/K09487%09red/K13412%09red/K13413%09red/K13473%09red/K13456%09red/K13457%09red/K05391%09red/K13430%09red/K13436%09red/K02183%09red/K04079%09red/K13459%09red/K13429%09red/K04368%09red/K13449%09red/K13448%09red/K13447%09red/K13420%09red/K13425%09red/K13424%09red	Environmental adaptation	Organismal Systems
Plant hormone signal transduction	KEGG PATHWAY	ko04075	78	287	2.15e-09	3.45e-07	TRINITY_DN29472_c1_g3|TRINITY_DN37542_c0_g2|TRINITY_DN37377_c1_g1|TRINITY_DN37542_c0_g1|TRINITY_DN33069_c1_g1|TRINITY_DN32576_c0_g1|TRINITY_DN28966_c0_g2|TRINITY_DN25510_c2_g1|TRINITY_DN33384_c0_g2|TRINITY_DN27305_c2_g1|TRINITY_DN28312_c1_g4|TRINITY_DN35418_c0_g1|TRINITY_DN28758_c0_g4|TRINITY_DN34070_c0_g2|TRINITY_DN29001_c0_g1|TRINITY_DN28074_c1_g1|TRINITY_DN27709_c1_g1|TRINITY_DN23445_c0_g1|TRI…	http://www.genome.jp/kegg-bin/show_pathway?ko04075/K14486%09red/K14487%09red/K14484%09red/K14488%09red/K14489%09red/K14490%09red/K14432%09red/K14514%09red/K14515%09red/K14516%09red/K14497%09red/K14496%09red/K14491%09red/K13449%09red/K14498%09red/K14506%09red/K14503%09red/K14500%09red/K14509%09red/K14508%09red/K13464%09red/K13463%09red/K13422%09red	Signal transduction	Environmental Information Processing
Phenylpropanoid biosynthesis	KEGG PATHWAY	ko00940	53	191	4.38e-07	4.68e-05	TRINITY_DN37686_c1_g3|TRINITY_DN30721_c4_g3|TRINITY_DN30420_c2_g1|TRINITY_DN32484_c0_g1|TRINITY_DN36163_c0_g2|TRINITY_DN36163_c0_g1|TRINITY_DN28344_c0_g3|TRINITY_DN34112_c0_g1|TRINITY_DN31198_c0_g2|TRINITY_DN25570_c1_g1|TRINITY_DN37412_c0_g1|TRINITY_DN33247_c2_g4|TRINITY_DN25570_c1_g2|TRINITY_DN33247_c2_g2|TRINITY_DN33386_c0_g4|TRINITY_DN33869_c1_g3|TRINITY_DN33386_c0_g1|TRINITY_DN33386_c0_g3|TRI…	http://www.genome.jp/kegg-bin/show_pathway?ko00940/K13065%09red/K01188%09red/K00083%09red/K05350%09red/K01904%09red/K09754%09red/K09755%09red/K00588%09red/K00487%09red/K00430%09red/K09753%09red	Biosynthesis of other secondary metabolites	Metabolism
Starch and sucrose metabolism	KEGG PATHWAY	ko00500	61	260	6.92e-06	0.000553533	TRINITY_DN30845_c1_g2|TRINITY_DN37492_c0_g1|TRINITY_DN37492_c0_g2|TRINITY_DN34344_c0_g4|TRINITY_DN25218_c0_g2|TRINITY_DN34831_c1_g1|TRINITY_DN32484_c0_g1|TRINITY_DN20153_c0_g2|TRINITY_DN35176_c2_g2|TRINITY_DN29303_c3_g2|TRINITY_DN38126_c2_g1|TRINITY_DN23441_c0_g2|TRINITY_DN34112_c0_g1|TRINITY_DN33996_c0_g1|TRINITY_DN37412_c0_g1|TRINITY_DN25313_c1_g1|TRINITY_DN33900_c0_g1|TRINITY_DN30706_c0_g2|TRI…	http://www.genome.jp/kegg-bin/show_pathway?ko00500/K00703%09red/K13648%09red/K01176%09red/K01177%09red/K00700%09red/K01188%09red/K00975%09red/K00844%09red/K00688%09red/K08678%09red/K05350%09red/K08679%09red/K01835%09red/K00012%09red/K00695%09red/K00696%09red/K16055%09red/K01087%09red	Carbohydrate metabolism	Metabolism
Ribosome	KEGG PATHWAY	ko03010	123	697	8.32e-05	0.00532507	TRINITY_DN25203_c0_g1|TRINITY_DN25647_c0_g2|TRINITY_DN29743_c0_g1|TRINITY_DN41753_c0_g1|TRINITY_DN16820_c0_g1|TRINITY_DN34255_c1_g2|TRINITY_DN35778_c1_g1|TRINITY_DN22793_c0_g1|TRINITY_DN37563_c1_g10|TRINITY_DN17675_c0_g2|TRINITY_DN32336_c1_g1|TRINITY_DN14887_c0_g1|TRINITY_DN29125_c0_g1|TRINITY_DN39830_c0_g1|TRINITY_DN35842_c1_g2|TRINITY_DN37443_c0_g1|TRINITY_DN3586_c0_g1|TRINITY_DN26955_c1_g1|TRI…	http://www.genome.jp/kegg-bin/show_pathway?ko03010/K02951%09red/K02960%09red/K02912%09red/K02879%09red/K02959%09red/K02885%09red/K02925%09red/K02905%09red/K02957%09red/K02930%09red/K02955%09red/K02918%09red/K02889%09red/K02934%09red/K02937%09red/K02985%09red/K02913%09red/K02938%09red/K02887%09red/K02868%09red/K02917%09red/K02915%09red/K02958%09red/K02993%09red/K02992%09red/K02991%09red/K02997%09r…	Translation	Genetic Information Processing
Flavonoid biosynthesis	KEGG PATHWAY	ko00941	18	48	0.000145164	0.00774208	TRINITY_DN35308_c0_g1|TRINITY_DN30325_c0_g2|TRINITY_DN32323_c0_g1|TRINITY_DN32323_c0_g2|TRINITY_DN32323_c0_g3|TRINITY_DN36692_c0_g1|TRINITY_DN28344_c0_g3|TRINITY_DN34923_c1_g1|TRINITY_DN36692_c0_g2|TRINITY_DN36040_c0_g3|TRINITY_DN29983_c2_g2|TRINITY_DN28175_c1_g1|TRINITY_DN36040_c0_g4|TRINITY_DN28254_c0_g6|TRINITY_DN24876_c0_g1|TRINITY_DN29321_c1_g1|TRINITY_DN25749_c0_g1|TRINITY_DN27529_c6_g1	http://www.genome.jp/kegg-bin/show_pathway?ko00941/K13065%09red/K08695%09red/K13082%09red/K00475%09red/K05277%09red/K00660%09red/K09754%09red/K00588%09red/K05278%09red/K00487%09red/K05280%09red	Biosynthesis of other secondary metabolites	Metabolism
Carbon fixation in photosynthetic organisms	KEGG PATHWAY	ko00710	39	163	0.000204428	0.0093453	TRINITY_DN27995_c0_g1|TRINITY_DN31329_c1_g3|TRINITY_DN35139_c1_g1|TRINITY_DN25206_c0_g3|TRINITY_DN35977_c4_g2|TRINITY_DN35977_c4_g3|TRINITY_DN31621_c0_g1|TRINITY_DN27126_c0_g1|TRINITY_DN34220_c0_g1|TRINITY_DN38034_c3_g1|TRINITY_DN37390_c2_g1|TRINITY_DN35635_c0_g1|TRINITY_DN31420_c0_g1|TRINITY_DN37638_c3_g4|TRINITY_DN36500_c3_g10|TRINITY_DN34959_c1_g1|TRINITY_DN36003_c0_g3|TRINITY_DN36003_c0_g2|TR…	http://www.genome.jp/kegg-bin/show_pathway?ko00710/K03841%09red/K01623%09red/K00028%09red/K01006%09red/K01100%09red/K01803%09red/K00927%09red/K01807%09red/K01595%09red/K00134%09red/K00029%09red/K05298%09red/K00615%09red/K01602%09red/K00026%09red/K01610%09red	Energy metabolism	Metabolism
Amino sugar and nucleotide sugar metabolism	KEGG PATHWAY	ko00520	48	220	0.000269104	0.0107641	TRINITY_DN30845_c1_g2|TRINITY_DN37403_c0_g2|TRINITY_DN37492_c0_g2|TRINITY_DN37403_c0_g1|TRINITY_DN37492_c0_g1|TRINITY_DN25218_c0_g2|TRINITY_DN25218_c0_g1|TRINITY_DN27975_c0_g2|TRINITY_DN37788_c3_g6|TRINITY_DN25501_c0_g1|TRINITY_DN33029_c0_g2|TRINITY_DN29505_c2_g1|TRINITY_DN34976_c1_g4|TRINITY_DN25313_c1_g1|TRINITY_DN26047_c1_g3|TRINITY_DN30706_c0_g2|TRINITY_DN27975_c0_g11|TRINITY_DN17307_c0_g2|TR…	http://www.genome.jp/kegg-bin/show_pathway?ko00520/K16190%09red/K01183%09red/K02377%09red/K13648%09red/K00975%09red/K00844%09red/K08678%09red/K08679%09red/K12373%09red/K01835%09red/K01784%09red/K13379%09red/K00820%09red/K12449%09red/K00012%09red/K10046%09red/K12450%09red	Carbohydrate metabolism	Metabolism
alpha-Linolenic acid metabolism	KEGG PATHWAY	ko00592	18	55	0.000561023	0.0199475	TRINITY_DN36321_c1_g1|TRINITY_DN36321_c1_g2|TRINITY_DN4098_c0_g1|TRINITY_DN35905_c0_g1|TRINITY_DN30923_c0_g2|TRINITY_DN30923_c0_g3|TRINITY_DN29267_c0_g1|TRINITY_DN29412_c1_g1|TRINITY_DN29267_c0_g3|TRINITY_DN29267_c0_g2|TRINITY_DN33249_c1_g3|TRINITY_DN31816_c0_g1|TRINITY_DN23540_c0_g1|TRINITY_DN32360_c1_g1|TRINITY_DN26281_c4_g3|TRINITY_DN28336_c0_g1|TRINITY_DN34054_c0_g1|TRINITY_DN35951_c0_g1	http://www.genome.jp/kegg-bin/show_pathway?ko00592/K05894%09red/K18857%09red/K08241%09red/K01047%09red/K00454%09red/K01723%09red/K10526%09red	Lipid metabolism	Metabolism
Drug metabolism - cytochrome P450	KEGG PATHWAY	ko00982	25	95	0.000851978	0.0272633	TRINITY_DN36201_c2_g2|TRINITY_DN38195_c1_g1|TRINITY_DN38195_c1_g2|TRINITY_DN25270_c1_g1|TRINITY_DN27661_c0_g1|TRINITY_DN24893_c0_g4|TRINITY_DN24893_c0_g1|TRINITY_DN38195_c0_g2|TRINITY_DN38195_c0_g1|TRINITY_DN29760_c2_g2|TRINITY_DN23776_c0_g1|TRINITY_DN36303_c0_g1|TRINITY_DN29670_c0_g1|TRINITY_DN25550_c1_g3|TRINITY_DN25550_c1_g1|TRINITY_DN34243_c2_g2|TRINITY_DN35870_c0_g1|TRINITY_DN24140_c0_g1|TRI…	http://www.genome.jp/kegg-bin/show_pathway?ko00982/K00485%09red/K00001%09red/K00799%09red	Xenobiotics biodegradation and metabolism	Metabolism
Inflammatory mediator regulation of TRP channels	KEGG PATHWAY	ko04750	17	53	0.000949242	0.0276143	TRINITY_DN23208_c0_g2|TRINITY_DN13012_c0_g1|TRINITY_DN28228_c0_g1|TRINITY_DN33915_c0_g1|TRINITY_DN28228_c0_g2|TRINITY_DN32564_c1_g2|TRINITY_DN24583_c0_g1|TRINITY_DN28167_c0_g2|TRINITY_DN17326_c0_g1|TRINITY_DN28852_c1_g6|TRINITY_DN29836_c0_g1|TRINITY_DN29836_c0_g2|TRINITY_DN20313_c0_g1|TRINITY_DN35758_c0_g2|TRINITY_DN34692_c4_g1|TRINITY_DN38098_c1_g2|TRINITY_DN33439_c0_g2	http://www.genome.jp/kegg-bin/show_pathway?ko04750/K04345%09red/K04441%09red/K07418%09red/K04632%09red/K06269%09red/K02183%09red	Sensory system	Organismal Systems
Brassinosteroid biosynthesis	KEGG PATHWAY	ko00905	10	21	0.00105161	0.0280429	TRINITY_DN32414_c0_g1|TRINITY_DN32414_c0_g2|TRINITY_DN28493_c0_g1|TRINITY_DN28493_c0_g2|TRINITY_DN36724_c0_g3|TRINITY_DN23790_c0_g1|TRINITY_DN36724_c0_g1|TRINITY_DN30115_c0_g2|TRINITY_DN30115_c0_g1|TRINITY_DN26472_c2_g5	http://www.genome.jp/kegg-bin/show_pathway?ko00905/K09591%09red/K09589%09red/K12639%09red/K15639%09red	Metabolism of terpenoids and polyketides	Metabolism
Linoleic acid metabolism	KEGG PATHWAY	ko00591	12	35	0.00328386	0.0808335	TRINITY_DN23208_c0_g2|TRINITY_DN36321_c1_g1|TRINITY_DN36321_c1_g2|TRINITY_DN30923_c0_g2|TRINITY_DN30923_c0_g3|TRINITY_DN23540_c0_g1|TRINITY_DN32360_c1_g1|TRINITY_DN37043_c2_g3|TRINITY_DN37043_c1_g4|TRINITY_DN26092_c1_g5|TRINITY_DN26515_c0_g2|TRINITY_DN26092_c1_g2	http://www.genome.jp/kegg-bin/show_pathway?ko00591/K01047%09red/K00454%09red/K15718%09red/K07418%09red	Lipid metabolism	Metabolism
Phototransduction	KEGG PATHWAY	ko04744	10	27	0.0045412	0.103799	TRINITY_DN33915_c0_g1|TRINITY_DN28228_c0_g1|TRINITY_DN28228_c0_g2|TRINITY_DN32564_c1_g2|TRINITY_DN38098_c1_g2|TRINITY_DN28167_c0_g2|TRINITY_DN35758_c0_g2|TRINITY_DN34692_c4_g1|TRINITY_DN24583_c0_g1|TRINITY_DN33439_c0_g2	http://www.genome.jp/kegg-bin/show_pathway?ko04744/K02183%09red	Sensory system	Organismal Systems
Estrogen signaling pathway	KEGG PATHWAY	ko04915	30	146	0.00712905	0.142581	TRINITY_DN26212_c0_g1|TRINITY_DN37927_c4_g1|TRINITY_DN15461_c0_g1|TRINITY_DN31205_c0_g2|TRINITY_DN15062_c0_g2|TRINITY_DN27691_c1_g5|TRINITY_DN27691_c1_g1|TRINITY_DN25605_c0_g1|TRINITY_DN37927_c4_g2|TRINITY_DN34692_c4_g1|TRINITY_DN34507_c0_g1|TRINITY_DN26146_c4_g2|TRINITY_DN24911_c0_g2|TRINITY_DN33915_c0_g1|TRINITY_DN28167_c0_g2|TRINITY_DN26146_c2_g2|TRINITY_DN17326_c0_g1|TRINITY_DN38245_c2_g7|TRI…	http://www.genome.jp/kegg-bin/show_pathway?ko04915/K04345%09red/K09487%09red/K04368%09red/K04079%09red/K04371%09red/K04632%09red/K02183%09red/K07827%09red/K03283%09red	Endocrine system	Organismal Systems
Cyanoamino acid metabolism	KEGG PATHWAY	ko00460	19	79	0.00759142	0.142897	TRINITY_DN34112_c0_g1|TRINITY_DN34112_c1_g1|TRINITY_DN25156_c0_g1|TRINITY_DN32542_c0_g1|TRINITY_DN30358_c0_g1|TRINITY_DN25955_c0_g3|TRINITY_DN32484_c0_g1|TRINITY_DN27485_c0_g1|TRINITY_DN28827_c2_g1|TRINITY_DN26079_c0_g1|TRINITY_DN32168_c0_g3|TRINITY_DN36237_c2_g1|TRINITY_DN32087_c2_g1|TRINITY_DN32824_c1_g2|TRINITY_DN29973_c0_g1|TRINITY_DN37412_c0_g1|TRINITY_DN32542_c0_g3|TRINITY_DN38472_c4_g1|TRI…	http://www.genome.jp/kegg-bin/show_pathway?ko00460/K01188%09red/K18592%09red/K05350%09red/K08249%09red/K13029%09red/K01455%09red/K13030%09red	Metabolism of other amino acids	Metabolism
Aldosterone synthesis and secretion	KEGG PATHWAY	ko04925	13	46	0.00866359	0.154019	TRINITY_DN33915_c0_g1|TRINITY_DN28228_c0_g1|TRINITY_DN28228_c0_g2|TRINITY_DN32564_c1_g2|TRINITY_DN24583_c0_g1|TRINITY_DN28167_c0_g2|TRINITY_DN17326_c0_g1|TRINITY_DN16166_c0_g4|TRINITY_DN20313_c0_g1|TRINITY_DN35758_c0_g2|TRINITY_DN34692_c4_g1|TRINITY_DN38098_c1_g2|TRINITY_DN33439_c0_g2	http://www.genome.jp/kegg-bin/show_pathway?ko04925/K04345%09red/K04632%09red/K07188%09red/K02183%09red	Endocrine system	Organismal Systems
Vascular smooth muscle contraction	KEGG PATHWAY	ko04270	21	93	0.00939695	0.158264	TRINITY_DN24911_c0_g2|TRINITY_DN33915_c0_g1|TRINITY_DN28228_c0_g1|TRINITY_DN28228_c0_g2|TRINITY_DN32564_c1_g2|TRINITY_DN24583_c0_g1|TRINITY_DN28167_c0_g2|TRINITY_DN17326_c0_g1|TRINITY_DN38245_c2_g7|TRINITY_DN28852_c1_g6|TRINITY_DN29836_c0_g1|TRINITY_DN23540_c0_g1|TRINITY_DN31205_c0_g2|TRINITY_DN20313_c0_g1|TRINITY_DN29836_c0_g2|TRINITY_DN35758_c0_g2|TRINITY_DN34692_c4_g1|TRINITY_DN14862_c0_g1|TRI…	http://www.genome.jp/kegg-bin/show_pathway?ko04270/K04345%09red/K12755%09red/K04368%09red/K01047%09red/K04371%09red/K04632%09red/K06269%09red/K02183%09red	Circulatory system	Organismal Systems
Gastric acid secretion	KEGG PATHWAY	ko04971	14	53	0.0106242	0.169988	TRINITY_DN33915_c0_g1|TRINITY_DN28228_c0_g1|TRINITY_DN34692_c4_g1|TRINITY_DN28228_c0_g2|TRINITY_DN32564_c1_g2|TRINITY_DN24583_c0_g1|TRINITY_DN28167_c0_g2|TRINITY_DN17326_c0_g1|TRINITY_DN23171_c0_g4|TRINITY_DN20313_c0_g1|TRINITY_DN35758_c0_g2|TRINITY_DN23171_c0_g3|TRINITY_DN38098_c1_g2|TRINITY_DN33439_c0_g2	http://www.genome.jp/kegg-bin/show_pathway?ko04971/K01539%09red/K04345%09red/K04632%09red/K02183%09red	Digestive system	Organismal Systems
GnRH signaling pathway	KEGG PATHWAY	ko04912	20	90	0.0127234	0.193881	TRINITY_DN24911_c0_g2|TRINITY_DN13012_c0_g1|TRINITY_DN28228_c0_g1|TRINITY_DN33915_c0_g1|TRINITY_DN33439_c0_g2|TRINITY_DN28228_c0_g2|TRINITY_DN32564_c1_g2|TRINITY_DN17188_c0_g3|TRINITY_DN24583_c0_g1|TRINITY_DN28167_c0_g2|TRINITY_DN17326_c0_g1|TRINITY_DN38245_c2_g7|TRINITY_DN31205_c0_g2|TRINITY_DN20313_c0_g1|TRINITY_DN35758_c0_g2|TRINITY_DN34692_c4_g1|TRINITY_DN33794_c0_g1|TRINITY_DN34507_c0_g1|TRI…	http://www.genome.jp/kegg-bin/show_pathway?ko04912/K04345%09red/K04441%09red/K01115%09red/K04368%09red/K04371%09red/K04632%09red/K07827%09red/K02183%09red	Endocrine system	Organismal Systems
Photosynthesis - antenna proteins	KEGG PATHWAY	ko00196	7	18	0.0136526	0.198584	TRINITY_DN30897_c1_g2|TRINITY_DN30897_c1_g1|TRINITY_DN27962_c0_g3|TRINITY_DN25534_c0_g4|TRINITY_DN30897_c2_g1|TRINITY_DN33654_c2_g7|TRINITY_DN33654_c2_g5	http://www.genome.jp/kegg-bin/show_pathway?ko00196/K08914%09red/K08907%09red/K08908%09red/K08913%09red/K08912%09red	Energy metabolism	Metabolism
Photosynthesis	KEGG PATHWAY	ko00195	16	68	0.0159316	0.216874	TRINITY_DN34221_c1_g10|TRINITY_DN26152_c0_g4|TRINITY_DN36333_c0_g2|TRINITY_DN34211_c0_g5|TRINITY_DN36198_c1_g3|TRINITY_DN32206_c1_g3|TRINITY_DN23554_c0_g1|TRINITY_DN31551_c2_g3|TRINITY_DN38537_c5_g2|TRINITY_DN30982_c1_g9|TRINITY_DN27659_c0_g5|TRINITY_DN33387_c0_g8|TRINITY_DN26004_c1_g1|TRINITY_DN34054_c1_g3|TRINITY_DN33387_c0_g10|TRINITY_DN30982_c1_g3	http://www.genome.jp/kegg-bin/show_pathway?ko00195/K02690%09red/K02634%09red/K02689%09red/K02108%09red/K02109%09red/K02703%09red/K02701%09red/K02714%09red/K02704%09red/K02635%09red/K02639%09red/K02712%09red/K08901%09red	Energy metabolism	Metabolism
Phototransduction - fly	KEGG PATHWAY	ko04745	12	45	0.0162995	0.216874	TRINITY_DN28335_c0_g8|TRINITY_DN28335_c0_g1|TRINITY_DN28228_c0_g1|TRINITY_DN28228_c0_g2|TRINITY_DN32564_c1_g2|TRINITY_DN38098_c1_g2|TRINITY_DN28167_c0_g2|TRINITY_DN33915_c0_g1|TRINITY_DN35758_c0_g2|TRINITY_DN34692_c4_g1|TRINITY_DN24583_c0_g1|TRINITY_DN33439_c0_g2	http://www.genome.jp/kegg-bin/show_pathway?ko04745/K05692%09red/K02183%09red	Sensory system	Organismal Systems
Diterpenoid biosynthesis	KEGG PATHWAY	ko00904	7	19	0.0169917	0.216874	TRINITY_DN27135_c0_g6|TRINITY_DN20655_c0_g1|TRINITY_DN29245_c0_g1|TRINITY_DN28197_c3_g1|TRINITY_DN29245_c1_g2|TRINITY_DN29254_c0_g3|TRINITY_DN29254_c0_g1	http://www.genome.jp/kegg-bin/show_pathway?ko00904/K04124%09red/K04125%09red/K05282%09red/K04120%09red	Metabolism of terpenoids and polyketides	Metabolism
Olfactory transduction	KEGG PATHWAY	ko04740	11	40	0.017621	0.216874	TRINITY_DN33915_c0_g1|TRINITY_DN28228_c0_g1|TRINITY_DN28228_c0_g2|TRINITY_DN32564_c1_g2|TRINITY_DN38098_c1_g2|TRINITY_DN28167_c0_g2|TRINITY_DN20313_c0_g1|TRINITY_DN35758_c0_g2|TRINITY_DN34692_c4_g1|TRINITY_DN24583_c0_g1|TRINITY_DN33439_c0_g2	http://www.genome.jp/kegg-bin/show_pathway?ko04740/K04345%09red/K02183%09red	Sensory system	Organismal Systems
Ribosome biogenesis in eukaryotes	KEGG PATHWAY	ko03008	38	214	0.019651	0.227004	TRINITY_DN36875_c1_g1|TRINITY_DN34691_c0_g1|TRINITY_DN38359_c3_g1|TRINITY_DN37993_c0_g1|TRINITY_DN32235_c3_g3|TRINITY_DN32082_c1_g4|TRINITY_DN32082_c1_g3|TRINITY_DN32082_c1_g1|TRINITY_DN31870_c0_g1|TRINITY_DN28859_c6_g2|TRINITY_DN34429_c0_g1|TRINITY_DN24405_c0_g1|TRINITY_DN29811_c1_g1|TRINITY_DN28430_c1_g4|TRINITY_DN32235_c3_g2|TRINITY_DN35754_c0_g1|TRINITY_DN29819_c2_g3|TRINITY_DN23650_c0_g1|TRI…	http://www.genome.jp/kegg-bin/show_pathway?ko03008/K11128%09red/K11129%09red/K03264%09red/K14572%09red/K07562%09red/K14575%09red/K14554%09red/K14555%09red/K14556%09red/K14550%09red/K14552%09red/K14538%09red/K01164%09red/K14563%09red/K11131%09red/K11130%09red/K14561%09red/K14549%09red/K14565%09red/K14564%09red/K14567%09red/K14569%09red/K14546%09red/K14544%09red/K06943%09red/K14521%09red/K14290%09r…	Translation	Genetic Information Processing
Monobactam biosynthesis	KEGG PATHWAY	ko00261	6	15	0.0198628	0.227004	TRINITY_DN27089_c0_g1|TRINITY_DN34948_c1_g4|TRINITY_DN31526_c0_g1|TRINITY_DN31686_c0_g1|TRINITY_DN26671_c0_g1|TRINITY_DN33634_c0_g2	http://www.genome.jp/kegg-bin/show_pathway?ko00261/K00928%09red/K13811%09red/K00215%09red/K01714%09red/K00133%09red	Biosynthesis of other secondary metabolites	Metabolism
Melanogenesis	KEGG PATHWAY	ko04916	22	108	0.0206064	0.227381	TRINITY_DN31158_c0_g1|TRINITY_DN31158_c0_g4|TRINITY_DN31205_c0_g2|TRINITY_DN28550_c2_g3|TRINITY_DN34692_c4_g1|TRINITY_DN34507_c0_g1|TRINITY_DN24911_c0_g2|TRINITY_DN33915_c0_g1|TRINITY_DN29402_c1_g4|TRINITY_DN28167_c0_g2|TRINITY_DN17326_c0_g1|TRINITY_DN38245_c2_g7|TRINITY_DN33439_c0_g2|TRINITY_DN28228_c0_g1|TRINITY_DN28228_c0_g2|TRINITY_DN32564_c1_g2|TRINITY_DN17188_c0_g3|TRINITY_DN24583_c0_g1|TRI…	http://www.genome.jp/kegg-bin/show_pathway?ko04916/K04345%09red/K03083%09red/K04498%09red/K04368%09red/K04371%09red/K04632%09red/K07827%09red/K02183%09red	Endocrine system	Organismal Systems
Long-term potentiation	KEGG PATHWAY	ko04720	22	109	0.0223345	0.236508	TRINITY_DN31158_c0_g1|TRINITY_DN31158_c0_g4|TRINITY_DN31205_c0_g2|TRINITY_DN28852_c1_g6|TRINITY_DN28550_c2_g3|TRINITY_DN34692_c4_g1|TRINITY_DN34507_c0_g1|TRINITY_DN24911_c0_g2|TRINITY_DN33915_c0_g1|TRINITY_DN28167_c0_g2|TRINITY_DN38245_c2_g7|TRINITY_DN29836_c0_g1|TRINITY_DN29836_c0_g2|TRINITY_DN33439_c0_g2|TRINITY_DN28228_c0_g1|TRINITY_DN28228_c0_g2|TRINITY_DN32564_c1_g2|TRINITY_DN17188_c0_g3|TRI…	http://www.genome.jp/kegg-bin/show_pathway?ko04720/K04345%09red/K04498%09red/K04368%09red/K04371%09red/K07827%09red/K06269%09red/K02183%09red	Nervous system	Organismal Systems
Carotenoid biosynthesis	KEGG PATHWAY	ko00906	11	42	0.0231449	0.236508	TRINITY_DN33164_c0_g2|TRINITY_DN35123_c0_g2|TRINITY_DN33164_c0_g1|TRINITY_DN34151_c1_g1|TRINITY_DN28473_c0_g6|TRINITY_DN27318_c0_g1|TRINITY_DN34453_c0_g3|TRINITY_DN32344_c4_g1|TRINITY_DN36671_c0_g2|TRINITY_DN32635_c3_g1|TRINITY_DN29165_c0_g1	http://www.genome.jp/kegg-bin/show_pathway?ko00906/K09840%09red/K09842%09red/K09843%09red/K02291%09red/K15746%09red/K06443%09red	Metabolism of terpenoids and polyketides	Metabolism
Metabolism of xenobiotics by cytochrome P450	KEGG PATHWAY	ko00980	18	85	0.0253282	0.238383	TRINITY_DN28830_c1_g7|TRINITY_DN24893_c0_g4|TRINITY_DN28830_c1_g4|TRINITY_DN24893_c0_g1|TRINITY_DN36201_c2_g2|TRINITY_DN28830_c1_g1|TRINITY_DN34243_c2_g2|TRINITY_DN27401_c2_g2|TRINITY_DN36303_c0_g1|TRINITY_DN27401_c2_g5|TRINITY_DN29760_c2_g2|TRINITY_DN23776_c0_g1|TRINITY_DN25270_c1_g1|TRINITY_DN27661_c0_g1|TRINITY_DN27279_c0_g1|TRINITY_DN29670_c0_g1|TRINITY_DN24140_c0_g1|TRINITY_DN35725_c2_g3	http://www.genome.jp/kegg-bin/show_pathway?ko00980/K00001%09red/K00799%09red	Xenobiotics biodegradation and metabolism	Metabolism
Nitrogen metabolism	KEGG PATHWAY	ko00910	14	61	0.0271827	0.241624	TRINITY_DN37575_c0_g1|TRINITY_DN37575_c0_g2|TRINITY_DN29915_c0_g2|TRINITY_DN25955_c0_g3|TRINITY_DN38048_c2_g1|TRINITY_DN27478_c0_g1|TRINITY_DN33642_c0_g2|TRINITY_DN22073_c0_g1|TRINITY_DN30453_c1_g5|TRINITY_DN31610_c0_g2|TRINITY_DN23017_c0_g1|TRINITY_DN27072_c0_g1|TRINITY_DN29525_c2_g1|TRINITY_DN26483_c0_g3	http://www.genome.jp/kegg-bin/show_pathway?ko00910/K01673%09red/K01672%09red/K01674%09red/K00264%09red/K02575%09red/K10534%09red/K01915%09red/K00366%09red/K01455%09red	Energy metabolism	Metabolism
Salivary secretion	KEGG PATHWAY	ko04970	14	61	0.0271827	0.241624	TRINITY_DN33915_c0_g1|TRINITY_DN28228_c0_g1|TRINITY_DN34692_c4_g1|TRINITY_DN28228_c0_g2|TRINITY_DN32564_c1_g2|TRINITY_DN24583_c0_g1|TRINITY_DN28167_c0_g2|TRINITY_DN17326_c0_g1|TRINITY_DN23171_c0_g4|TRINITY_DN20313_c0_g1|TRINITY_DN35758_c0_g2|TRINITY_DN23171_c0_g3|TRINITY_DN38098_c1_g2|TRINITY_DN33439_c0_g2	http://www.genome.jp/kegg-bin/show_pathway?ko04970/K01539%09red/K04345%09red/K04632%09red/K02183%09red	Digestive system	Organismal Systems
Circadian entrainment	KEGG PATHWAY	ko04713	14	65	0.0404242	0.340414	TRINITY_DN33915_c0_g1|TRINITY_DN28228_c0_g1|TRINITY_DN28228_c0_g2|TRINITY_DN32564_c1_g2|TRINITY_DN24583_c0_g1|TRINITY_DN28167_c0_g2|TRINITY_DN17326_c0_g1|TRINITY_DN31205_c0_g2|TRINITY_DN20313_c0_g1|TRINITY_DN35758_c0_g2|TRINITY_DN34692_c4_g1|TRINITY_DN33439_c0_g2|TRINITY_DN38098_c1_g2|TRINITY_DN34507_c0_g1	http://www.genome.jp/kegg-bin/show_pathway?ko04713/K04371%09red/K04345%09red/K04632%09red/K02183%09red	Environmental adaptation	Organismal Systems
Pyruvate metabolism	KEGG PATHWAY	ko00620	32	189	0.0488403	0.400741	TRINITY_DN27995_c0_g1|TRINITY_DN25206_c0_g3|TRINITY_DN31621_c0_g1|TRINITY_DN27126_c0_g1|TRINITY_DN34220_c0_g1|TRINITY_DN37390_c2_g1|TRINITY_DN35635_c0_g1|TRINITY_DN36138_c1_g6|TRINITY_DN31631_c0_g2|TRINITY_DN33387_c0_g9|TRINITY_DN36500_c3_g10|TRINITY_DN34959_c1_g1|TRINITY_DN36138_c1_g1|TRINITY_DN36500_c3_g8|TRINITY_DN37670_c0_g6|TRINITY_DN37670_c0_g5|TRINITY_DN36500_c3_g2|TRINITY_DN36500_c3_g3|TR…	http://www.genome.jp/kegg-bin/show_pathway?ko00620/K01069%09red/K01006%09red/K00128%09red/K01595%09red/K01649%09red/K00029%09red/K01610%09red/K00873%09red/K01895%09red/K00026%09red/K01963%09red/K00028%09red	Carbohydrate metabolism	Metabolism
Oxytocin signaling pathway	KEGG PATHWAY	ko04921	32	190	0.0514119	0.411296	TRINITY_DN28335_c0_g8|TRINITY_DN20302_c0_g1|TRINITY_DN28335_c0_g1|TRINITY_DN31205_c0_g2|TRINITY_DN33397_c2_g1|TRINITY_DN33397_c2_g2|TRINITY_DN28852_c1_g6|TRINITY_DN34692_c4_g1|TRINITY_DN34507_c0_g1|TRINITY_DN24911_c0_g2|TRINITY_DN33915_c0_g1|TRINITY_DN22050_c0_g1|TRINITY_DN35704_c1_g1|TRINITY_DN28167_c0_g2|TRINITY_DN17326_c0_g1|TRINITY_DN38245_c2_g7|TRINITY_DN29836_c0_g1|TRINITY_DN29836_c0_g2|TRI…	http://www.genome.jp/kegg-bin/show_pathway?ko04921/K04345%09red/K12755%09red/K05692%09red/K04368%09red/K07198%09red/K04371%09red/K04632%09red/K07827%09red/K06269%09red/K03234%09red/K02183%09red	Endocrine system	Organismal Systems
Vitamin B6 metabolism	KEGG PATHWAY	ko00750	6	20	0.0531673	0.414964	TRINITY_DN34492_c1_g2|TRINITY_DN29266_c1_g1|TRINITY_DN34492_c1_g1|TRINITY_DN24884_c0_g1|TRINITY_DN29266_c0_g2|TRINITY_DN30990_c0_g1	http://www.genome.jp/kegg-bin/show_pathway?ko00750/K13248%09red/K01733%09red/K00831%09red	Metabolism of cofactors and vitamins	Metabolism
Circadian rhythm - plant	KEGG PATHWAY	ko04712	14	69	0.0576946	0.437839	TRINITY_DN26537_c1_g3|TRINITY_DN27595_c1_g1|TRINITY_DN25966_c0_g3|TRINITY_DN25966_c0_g1|TRINITY_DN33775_c0_g1|TRINITY_DN36692_c0_g1|TRINITY_DN30087_c0_g2|TRINITY_DN32741_c3_g2|TRINITY_DN38118_c1_g1|TRINITY_DN36692_c0_g2|TRINITY_DN23824_c0_g1|TRINITY_DN31046_c0_g1|TRINITY_DN28074_c0_g2|TRINITY_DN37563_c1_g9	http://www.genome.jp/kegg-bin/show_pathway?ko04712/K10143%09red/K16223%09red/K16241%09red/K12125%09red/K00660%09red/K12129%09red	Environmental adaptation	Organismal Systems
Monoterpenoid biosynthesis	KEGG PATHWAY	ko00902	6	22	0.0725081	0.515299	TRINITY_DN37068_c1_g2|TRINITY_DN35474_c0_g4|TRINITY_DN34433_c0_g1|TRINITY_DN26439_c2_g2|TRINITY_DN21212_c0_g1|TRINITY_DN26883_c1_g2	http://www.genome.jp/kegg-bin/show_pathway?ko00902/K15095%09red/K15086%09red	Metabolism of terpenoids and polyketides	Metabolism
Steroid biosynthesis	KEGG PATHWAY	ko00100	9	40	0.0740742	0.515299	TRINITY_DN22064_c0_g1|TRINITY_DN33685_c0_g1|TRINITY_DN44416_c0_g1|TRINITY_DN29446_c0_g5|TRINITY_DN29288_c0_g2|TRINITY_DN31719_c0_g2|TRINITY_DN27704_c0_g1|TRINITY_DN24506_c0_g2|TRINITY_DN30064_c2_g1	http://www.genome.jp/kegg-bin/show_pathway?ko00100/K05917%09red/K01052%09red/K08242%09red/K00801%09red/K09832%09red/K14423%09red/K09828%09red	Lipid metabolism	Metabolism
Zeatin biosynthesis	KEGG PATHWAY	ko00908	6	23	0.0834998	0.568509	TRINITY_DN35769_c1_g7|TRINITY_DN28785_c0_g2|TRINITY_DN26844_c0_g1|TRINITY_DN29110_c0_g1|TRINITY_DN34251_c0_g1|TRINITY_DN26844_c1_g2	http://www.genome.jp/kegg-bin/show_pathway?ko00908/K13495%09red/K00279%09red/K00791%09red	Metabolism of terpenoids and polyketides	Metabolism
Insulin signaling pathway	KEGG PATHWAY	ko04910	37	239	0.0916239	0.604725	TRINITY_DN30845_c1_g2|TRINITY_DN20153_c0_g2|TRINITY_DN44924_c0_g1|TRINITY_DN35431_c0_g2|TRINITY_DN31205_c0_g2|TRINITY_DN33397_c2_g1|TRINITY_DN33397_c2_g2|TRINITY_DN30706_c0_g2|TRINITY_DN31420_c0_g1|TRINITY_DN25549_c0_g2|TRINITY_DN28852_c1_g6|TRINITY_DN34692_c4_g1|TRINITY_DN34507_c0_g1|TRINITY_DN24911_c0_g2|TRINITY_DN33915_c0_g1|TRINITY_DN35704_c1_g1|TRINITY_DN29402_c1_g4|TRINITY_DN28167_c0_g2|TRI…	http://www.genome.jp/kegg-bin/show_pathway?ko04910/K04345%09red/K03841%09red/K04688%09red/K00844%09red/K04372%09red/K07205%09red/K02991%09red/K03083%09red/K00688%09red/K04368%09red/K07188%09red/K07198%09red/K04371%09red/K07827%09red/K06269%09red/K02183%09red	Endocrine system	Organismal Systems
Sesquiterpenoid and triterpenoid biosynthesis	KEGG PATHWAY	ko00909	5	18	0.0925986	0.604725	TRINITY_DN24721_c1_g1|TRINITY_DN24912_c0_g3|TRINITY_DN33685_c0_g1|TRINITY_DN24882_c0_g2|TRINITY_DN28441_c0_g1	http://www.genome.jp/kegg-bin/show_pathway?ko00909/K14174%09red/K15793%09red/K00801%09red/K19011%09red	Metabolism of terpenoids and polyketides	Metabolism
Protein export	KEGG PATHWAY	ko03060	17	97	0.101016	0.646502	TRINITY_DN31228_c1_g5|TRINITY_DN27381_c0_g4|TRINITY_DN22090_c0_g1|TRINITY_DN35050_c0_g1|TRINITY_DN31391_c0_g1|TRINITY_DN35050_c0_g4|TRINITY_DN31397_c0_g1|TRINITY_DN33509_c0_g1|TRINITY_DN30056_c0_g1|TRINITY_DN36139_c1_g1|TRINITY_DN36139_c0_g1|TRINITY_DN27473_c1_g1|TRINITY_DN28099_c0_g1|TRINITY_DN28099_c0_g4|TRINITY_DN25385_c2_g1|TRINITY_DN28962_c0_g1|TRINITY_DN27854_c1_g1	http://www.genome.jp/kegg-bin/show_pathway?ko03060/K09490%09red/K03217%09red/K10956%09red/K13280%09red/K13431%09red/K03100%09red	Folding, sorting and degradation	Genetic Information Processing
Ascorbate and aldarate metabolism	KEGG PATHWAY	ko00053	11	58	0.116583	0.731498	TRINITY_DN26897_c3_g1|TRINITY_DN28078_c0_g1|TRINITY_DN24986_c0_g1|TRINITY_DN31317_c0_g1|TRINITY_DN29455_c0_g1|TRINITY_DN32942_c1_g1|TRINITY_DN30140_c1_g2|TRINITY_DN30140_c1_g1|TRINITY_DN32354_c1_g3|TRINITY_DN33744_c0_g5|TRINITY_DN32015_c0_g3	http://www.genome.jp/kegg-bin/show_pathway?ko00053/K16190%09red/K10046%09red/K14190%09red/K00128%09red/K00012%09red/K00469%09red/K00434%09red	Carbohydrate metabolism	Metabolism
Stilbenoid, diarylheptanoid and gingerol biosynthesis	KEGG PATHWAY	ko00945	7	34	0.144174	0.887227	TRINITY_DN30325_c0_g2|TRINITY_DN28175_c1_g1|TRINITY_DN28344_c0_g3|TRINITY_DN29983_c2_g2|TRINITY_DN27776_c0_g1|TRINITY_DN25749_c0_g1|TRINITY_DN27529_c6_g1	http://www.genome.jp/kegg-bin/show_pathway?ko00945/K17212%09red/K09754%09red/K00588%09red/K13065%09red/K00487%09red	Biosynthesis of other secondary metabolites	Metabolism
Gap junction	KEGG PATHWAY	ko04540	15	90	0.152774	0.909395	TRINITY_DN24911_c0_g2|TRINITY_DN32701_c0_g1|TRINITY_DN17188_c0_g3|TRINITY_DN27345_c3_g4|TRINITY_DN27345_c3_g3|TRINITY_DN17326_c0_g1|TRINITY_DN38245_c2_g7|TRINITY_DN32701_c0_g9|TRINITY_DN25318_c0_g1|TRINITY_DN31205_c0_g2|TRINITY_DN30465_c0_g4|TRINITY_DN34754_c0_g5|TRINITY_DN30465_c1_g1|TRINITY_DN20313_c0_g1|TRINITY_DN34507_c0_g1	http://www.genome.jp/kegg-bin/show_pathway?ko04540/K04345%09red/K07374%09red/K07375%09red/K04368%09red/K04371%09red/K04632%09red/K07827%09red	Cellular community - eukaryotes	Cellular Processes
Renin secretion	KEGG PATHWAY	ko04924	12	69	0.155244	0.909395	TRINITY_DN33915_c0_g1|TRINITY_DN28228_c0_g1|TRINITY_DN28228_c0_g2|TRINITY_DN32564_c1_g2|TRINITY_DN24583_c0_g1|TRINITY_DN28167_c0_g2|TRINITY_DN17326_c0_g1|TRINITY_DN20313_c0_g1|TRINITY_DN35758_c0_g2|TRINITY_DN34692_c4_g1|TRINITY_DN38098_c1_g2|TRINITY_DN33439_c0_g2	http://www.genome.jp/kegg-bin/show_pathway?ko04924/K04345%09red/K04632%09red/K02183%09red	Endocrine system	Organismal Systems
cAMP signaling pathway	KEGG PATHWAY	ko04024	28	186	0.156302	0.909395	TRINITY_DN31158_c0_g1|TRINITY_DN31158_c0_g4|TRINITY_DN16166_c0_g4|TRINITY_DN23171_c0_g4|TRINITY_DN31205_c0_g2|TRINITY_DN36741_c0_g1|TRINITY_DN23171_c0_g3|TRINITY_DN28852_c1_g6|TRINITY_DN28550_c2_g3|TRINITY_DN34692_c4_g1|TRINITY_DN34507_c0_g1|TRINITY_DN24911_c0_g2|TRINITY_DN33915_c0_g1|TRINITY_DN28167_c0_g2|TRINITY_DN17326_c0_g1|TRINITY_DN38245_c2_g7|TRINITY_DN29836_c0_g1|TRINITY_DN29836_c0_g2|TRI…	http://www.genome.jp/kegg-bin/show_pathway?ko04024/K04345%09red/K01539%09red/K01115%09red/K04498%09red/K04368%09red/K07188%09red/K04371%09red/K04632%09red/K06269%09red/K12755%09red/K02183%09red	Signal transduction	Environmental Information Processing
Adrenergic signaling in cardiomyocytes	KEGG PATHWAY	ko04261	23	150	0.164538	0.933815	TRINITY_DN23171_c0_g4|TRINITY_DN31205_c0_g2|TRINITY_DN23171_c0_g3|TRINITY_DN22868_c0_g1|TRINITY_DN13012_c0_g1|TRINITY_DN28852_c1_g6|TRINITY_DN34692_c4_g1|TRINITY_DN34507_c0_g1|TRINITY_DN33915_c0_g1|TRINITY_DN28167_c0_g2|TRINITY_DN17326_c0_g1|TRINITY_DN29836_c0_g1|TRINITY_DN29836_c0_g2|TRINITY_DN22992_c0_g2|TRINITY_DN33439_c0_g2|TRINITY_DN28228_c0_g1|TRINITY_DN28228_c0_g2|TRINITY_DN32564_c1_g2|TRI…	http://www.genome.jp/kegg-bin/show_pathway?ko04261/K04345%09red/K11583%09red/K01539%09red/K04441%09red/K04371%09red/K04632%09red/K02183%09red/K06269%09red/K10373%09red	Circulatory system	Organismal Systems
Betalain biosynthesis	KEGG PATHWAY	ko00965	2	5	0.167864	0.933815	TRINITY_DN37479_c2_g3|TRINITY_DN28984_c0_g1	http://www.genome.jp/kegg-bin/show_pathway?ko00965/K15777%09red	Biosynthesis of other secondary metabolites	Metabolism
Glutathione metabolism	KEGG PATHWAY	ko00480	25	166	0.171815	0.933815	TRINITY_DN36201_c2_g2|TRINITY_DN25926_c2_g4|TRINITY_DN25270_c1_g1|TRINITY_DN27661_c0_g1|TRINITY_DN25067_c0_g1|TRINITY_DN24893_c0_g4|TRINITY_DN24893_c0_g1|TRINITY_DN29760_c2_g2|TRINITY_DN23776_c0_g1|TRINITY_DN36303_c0_g1|TRINITY_DN29670_c0_g1|TRINITY_DN33009_c0_g3|TRINITY_DN28740_c0_g2|TRINITY_DN36424_c1_g3|TRINITY_DN28830_c1_g4|TRINITY_DN24140_c0_g1|TRINITY_DN28830_c1_g7|TRINITY_DN28740_c0_g1|TRI…	http://www.genome.jp/kegg-bin/show_pathway?ko00480/K01255%09red/K18592%09red/K00799%09red/K00383%09red/K00797%09red/K00033%09red/K00434%09red	Metabolism of other amino acids	Metabolism
Endocrine and other factor-regulated calcium reabsorption	KEGG PATHWAY	ko04961	14	85	0.172226	0.933815	TRINITY_DN37525_c1_g1|TRINITY_DN38215_c1_g1|TRINITY_DN28910_c1_g3|TRINITY_DN17326_c0_g1|TRINITY_DN24665_c0_g1|TRINITY_DN20512_c0_g1|TRINITY_DN23171_c0_g4|TRINITY_DN20313_c0_g1|TRINITY_DN28362_c3_g2|TRINITY_DN23171_c0_g3|TRINITY_DN27066_c1_g1|TRINITY_DN38504_c12_g2|TRINITY_DN38504_c12_g5|TRINITY_DN32197_c0_g1	http://www.genome.jp/kegg-bin/show_pathway?ko04961/K01539%09red/K04345%09red/K04646%09red/K04632%09red/K07904%09red/K01528%09red	Excretory system	Organismal Systems
Vasopressin-regulated water reabsorption	KEGG PATHWAY	ko04962	11	65	0.187827	0.972257	TRINITY_DN35486_c1_g1|TRINITY_DN38215_c1_g1|TRINITY_DN28910_c1_g3|TRINITY_DN17326_c0_g1|TRINITY_DN26307_c0_g1|TRINITY_DN23646_c0_g1|TRINITY_DN20313_c0_g1|TRINITY_DN27316_c0_g2|TRINITY_DN28362_c3_g2|TRINITY_DN27066_c1_g1|TRINITY_DN29541_c0_g1	http://www.genome.jp/kegg-bin/show_pathway?ko04962/K04345%09red/K07889%09red/K10418%09red/K04632%09red/K06027%09red/K07904%09red	Excretory system	Organismal Systems
Glycerophospholipid metabolism	KEGG PATHWAY	ko00564	27	184	0.191413	0.972257	TRINITY_DN28546_c0_g1|TRINITY_DN34080_c2_g2|TRINITY_DN36741_c0_g1|TRINITY_DN26854_c0_g1|TRINITY_DN31098_c0_g1|TRINITY_DN30185_c0_g5|TRINITY_DN30185_c0_g6|TRINITY_DN37073_c0_g2|TRINITY_DN29383_c3_g1|TRINITY_DN23329_c0_g1|TRINITY_DN35518_c1_g2|TRINITY_DN29722_c0_g1|TRINITY_DN33302_c0_g1|TRINITY_DN28982_c0_g1|TRINITY_DN27242_c0_g1|TRINITY_DN26558_c0_g2|TRINITY_DN37401_c0_g1|TRINITY_DN34392_c0_g1|TRI…	http://www.genome.jp/kegg-bin/show_pathway?ko00564/K00006%09red/K00967%09red/K08730%09red/K05929%09red/K06129%09red/K00655%09red/K00968%09red/K06130%09red/K01114%09red/K01115%09red/K15728%09red/K13508%09red/K01047%09red/K14156%09red/K00901%09red/K13511%09red/K13513%09red	Lipid metabolism	Metabolism
FoxO signaling pathway	KEGG PATHWAY	ko04068	27	184	0.191413	0.972257	TRINITY_DN31158_c0_g1|TRINITY_DN31158_c0_g4|TRINITY_DN21492_c0_g1|TRINITY_DN31537_c0_g1|TRINITY_DN31205_c0_g2|TRINITY_DN29481_c0_g1|TRINITY_DN24312_c0_g1|TRINITY_DN33149_c1_g1|TRINITY_DN33397_c2_g1|TRINITY_DN33397_c2_g2|TRINITY_DN30256_c1_g4|TRINITY_DN33453_c2_g1|TRINITY_DN13012_c0_g1|TRINITY_DN9048_c0_g1|TRINITY_DN28550_c2_g3|TRINITY_DN24911_c0_g2|TRINITY_DN35704_c1_g1|TRINITY_DN38245_c2_g7|TRIN…	http://www.genome.jp/kegg-bin/show_pathway?ko04068/K03781%09red/K11434%09red/K04728%09red/K05868%09red/K04468%09red/K08960%09red/K04441%09red/K04498%09red/K08341%09red/K04368%09red/K07198%09red/K04371%09red/K07827%09red/K06631%09red	Signal transduction	Environmental Information Processing
Neurotrophin signaling pathway	KEGG PATHWAY	ko04722	42	300	0.196407	0.98172	TRINITY_DN33659_c0_g1|TRINITY_DN35952_c0_g5|TRINITY_DN34122_c1_g1|TRINITY_DN35894_c2_g1|TRINITY_DN30029_c3_g2|TRINITY_DN31205_c0_g2|TRINITY_DN33915_c0_g1|TRINITY_DN33439_c0_g2|TRINITY_DN35051_c2_g1|TRINITY_DN13012_c0_g1|TRINITY_DN37805_c1_g3|TRINITY_DN31627_c0_g1|TRINITY_DN36086_c1_g1|TRINITY_DN30398_c1_g1|TRINITY_DN23378_c0_g1|TRINITY_DN24470_c0_g1|TRINITY_DN24911_c0_g2|TRINITY_DN31007_c0_g1|TRI…	http://www.genome.jp/kegg-bin/show_pathway?ko04722/K04730%09red/K04733%09red/K04441%09red/K03083%09red/K04368%09red/K04371%09red/K07827%09red/K06630%09red/K02183%09red	Nervous system	Organismal Systems
Insulin secretion	KEGG PATHWAY	ko04911	8	45	0.203446	0.98172	TRINITY_DN38402_c3_g1|TRINITY_DN17326_c0_g1|TRINITY_DN32595_c0_g3|TRINITY_DN23280_c0_g1|TRINITY_DN23171_c0_g4|TRINITY_DN20313_c0_g1|TRINITY_DN23171_c0_g3|TRINITY_DN21259_c0_g1	http://www.genome.jp/kegg-bin/show_pathway?ko04911/K04345%09red/K18211%09red/K04632%09red/K01539%09red	Endocrine system	Organismal Systems
Toluene degradation	KEGG PATHWAY	ko00623	2	6	0.208615	0.98172	TRINITY_DN37145_c0_g3|TRINITY_DN24946_c0_g1	http://www.genome.jp/kegg-bin/show_pathway?ko00623/K01061%09red	Xenobiotics biodegradation and metabolism	Metabolism
Chlorocyclohexane and chlorobenzene degradation	KEGG PATHWAY	ko00361	2	6	0.208615	0.98172	TRINITY_DN37145_c0_g3|TRINITY_DN24946_c0_g1	http://www.genome.jp/kegg-bin/show_pathway?ko00361/K01061%09red	Xenobiotics biodegradation and metabolism	Metabolism
Fluorobenzoate degradation	KEGG PATHWAY	ko00364	2	6	0.208615	0.98172	TRINITY_DN37145_c0_g3|TRINITY_DN24946_c0_g1	http://www.genome.jp/kegg-bin/show_pathway?ko00364/K01061%09red	Xenobiotics biodegradation and metabolism	Metabolism
Ovarian steroidogenesis	KEGG PATHWAY	ko04913	3	12	0.212501	0.985513	TRINITY_DN23208_c0_g2|TRINITY_DN20313_c0_g1|TRINITY_DN17326_c0_g1	http://www.genome.jp/kegg-bin/show_pathway?ko04913/K04345%09red/K04632%09red/K07418%09red	Endocrine system	Organismal Systems
Carbon fixation pathways in prokaryotes	KEGG PATHWAY	ko00720	13	82	0.215726	0.986178	TRINITY_DN36500_c3_g3|TRINITY_DN36500_c3_g8|TRINITY_DN37670_c0_g6|TRINITY_DN37670_c0_g5|TRINITY_DN36500_c3_g2|TRINITY_DN25206_c0_g3|TRINITY_DN26035_c0_g1|TRINITY_DN36500_c3_g4|TRINITY_DN31621_c0_g1|TRINITY_DN33387_c0_g9|TRINITY_DN27798_c0_g1|TRINITY_DN37621_c0_g3|TRINITY_DN36500_c3_g10	http://www.genome.jp/kegg-bin/show_pathway?ko00720/K01895%09red/K01595%09red/K01963%09red/K01006%09red	Energy metabolism	Metabolism
Prolactin signaling pathway	KEGG PATHWAY	ko04917	8	47	0.233033	0.99999	TRINITY_DN24911_c0_g2|TRINITY_DN29402_c1_g4|TRINITY_DN17188_c0_g3|TRINITY_DN13012_c0_g1|TRINITY_DN38245_c2_g7|TRINITY_DN31205_c0_g2|TRINITY_DN32431_c0_g3|TRINITY_DN34507_c0_g1	http://www.genome.jp/kegg-bin/show_pathway?ko04917/K04371%09red/K04441%09red/K04368%09red/K07827%09red/K03083%09red	Endocrine system	Organismal Systems
Cardiac muscle contraction	KEGG PATHWAY	ko04260	14	92	0.243933	0.99999	TRINITY_DN26520_c2_g3|TRINITY_DN22868_c0_g1|TRINITY_DN22623_c0_g1|TRINITY_DN23171_c0_g4|TRINITY_DN23651_c0_g1|TRINITY_DN23651_c0_g2|TRINITY_DN20671_c0_g1|TRINITY_DN26253_c0_g4|TRINITY_DN27200_c0_g7|TRINITY_DN26253_c0_g1|TRINITY_DN35816_c2_g1|TRINITY_DN23171_c0_g3|TRINITY_DN22992_c0_g2|TRINITY_DN45388_c0_g1	http://www.genome.jp/kegg-bin/show_pathway?ko04260/K01539%09red/K02256%09red/K00417%09red/K00412%09red/K00413%09red/K02261%09red/K02262%09red/K10373%09red	Circulatory system	Organismal Systems
Streptomycin biosynthesis	KEGG PATHWAY	ko00521	5	27	0.255123	0.99999	TRINITY_DN30845_c1_g2|TRINITY_DN37492_c0_g1|TRINITY_DN37492_c0_g2|TRINITY_DN30706_c0_g2|TRINITY_DN25549_c0_g2	http://www.genome.jp/kegg-bin/show_pathway?ko00521/K01835%09red/K00844%09red	Biosynthesis of other secondary metabolites	Metabolism
Alanine, aspartate and glutamate metabolism	KEGG PATHWAY	ko00250	16	109	0.264007	0.99999	TRINITY_DN27819_c0_g1|TRINITY_DN31851_c0_g1|TRINITY_DN34237_c0_g1|TRINITY_DN26503_c0_g2|TRINITY_DN38048_c2_g1|TRINITY_DN36822_c0_g2|TRINITY_DN38090_c1_g2|TRINITY_DN36822_c0_g1|TRINITY_DN34636_c0_g1|TRINITY_DN34241_c0_g1|TRINITY_DN36439_c0_g2|TRINITY_DN22094_c0_g1|TRINITY_DN33642_c0_g2|TRINITY_DN27072_c0_g1|TRINITY_DN20651_c0_g1|TRINITY_DN26483_c0_g3	http://www.genome.jp/kegg-bin/show_pathway?ko00250/K13524%09red/K01755%09red/K01756%09red/K00264%09red/K00294%09red/K16871%09red/K01953%09red/K00827%09red/K01580%09red/K01915%09red/K00820%09red	Amino acid metabolism	Metabolism
Dopaminergic synapse	KEGG PATHWAY	ko04728	19	132	0.264291	0.99999	TRINITY_DN13012_c0_g1|TRINITY_DN28228_c0_g1|TRINITY_DN34692_c4_g1|TRINITY_DN28228_c0_g2|TRINITY_DN32564_c1_g2|TRINITY_DN24583_c0_g1|TRINITY_DN28167_c0_g2|TRINITY_DN17326_c0_g1|TRINITY_DN33915_c0_g1|TRINITY_DN28852_c1_g6|TRINITY_DN29836_c0_g1|TRINITY_DN29836_c0_g2|TRINITY_DN20313_c0_g1|TRINITY_DN35758_c0_g2|TRINITY_DN29402_c1_g4|TRINITY_DN32431_c0_g3|TRINITY_DN30773_c0_g2|TRINITY_DN38098_c1_g2|TRI…	http://www.genome.jp/kegg-bin/show_pathway?ko04728/K04345%09red/K03083%09red/K04441%09red/K04632%09red/K11583%09red/K06269%09red/K02183%09red	Nervous system	Organismal Systems
Glycine, serine and threonine metabolism	KEGG PATHWAY	ko00260	21	148	0.269671	0.99999	TRINITY_DN11534_c0_g1|TRINITY_DN35383_c0_g3|TRINITY_DN21181_c0_g1|TRINITY_DN19972_c0_g3|TRINITY_DN27872_c0_g5|TRINITY_DN33754_c0_g1|TRINITY_DN34492_c1_g2|TRINITY_DN30496_c1_g3|TRINITY_DN27102_c2_g3|TRINITY_DN34492_c1_g1|TRINITY_DN24884_c0_g1|TRINITY_DN29908_c0_g3|TRINITY_DN31444_c0_g1|TRINITY_DN30990_c0_g1|TRINITY_DN29059_c0_g2|TRINITY_DN31402_c0_g1|TRINITY_DN31851_c0_g1|TRINITY_DN31526_c0_g1|TRI…	http://www.genome.jp/kegg-bin/show_pathway?ko00260/K01079%09red/K00276%09red/K00058%09red/K15919%09red/K00306%09red/K15633%09red/K01620%09red/K00872%09red/K00827%09red/K01733%09red/K00831%09red/K00928%09red/K00133%09red/K01697%09red	Amino acid metabolism	Metabolism
Oxidative phosphorylation	KEGG PATHWAY	ko00190	42	316	0.291104	0.99999	TRINITY_DN46060_c0_g1|TRINITY_DN23731_c0_g1|TRINITY_DN24447_c0_g1|TRINITY_DN20671_c0_g1|TRINITY_DN26253_c0_g4|TRINITY_DN35816_c2_g1|TRINITY_DN45388_c0_g1|TRINITY_DN26017_c0_g4|TRINITY_DN26004_c1_g1|TRINITY_DN28190_c1_g2|TRINITY_DN26004_c1_g3|TRINITY_DN26520_c2_g3|TRINITY_DN22687_c0_g1|TRINITY_DN31672_c0_g2|TRINITY_DN26520_c2_g9|TRINITY_DN10597_c0_g2|TRINITY_DN22135_c0_g1|TRINITY_DN27200_c0_g7|TRI…	http://www.genome.jp/kegg-bin/show_pathway?ko00190/K02256%09red/K01507%09red/K02132%09red/K02152%09red/K02150%09red/K00235%09red/K03883%09red/K03881%09red/K02108%09red/K01535%09red/K02109%09red/K02140%09red/K02128%09red/K00417%09red/K02147%09red/K02261%09red/K02262%09red/K02126%09red/K03879%09red/K03878%09red/K00412%09red/K00413%09red/K03955%09red/K05572%09red/K05575%09red/K03936%09red/K05579%09r…	Energy metabolism	Metabolism
Aldosterone-regulated sodium reabsorption	KEGG PATHWAY	ko04960	5	29	0.298043	0.99999	TRINITY_DN17188_c0_g3|TRINITY_DN31205_c0_g2|TRINITY_DN23171_c0_g4|TRINITY_DN23171_c0_g3|TRINITY_DN34507_c0_g1	http://www.genome.jp/kegg-bin/show_pathway?ko04960/K04371%09red/K01539%09red/K07827%09red	Excretory system	Organismal Systems
Ras signaling pathway	KEGG PATHWAY	ko04014	20	144	0.305214	0.99999	TRINITY_DN24911_c0_g2|TRINITY_DN33915_c0_g1|TRINITY_DN28228_c0_g1|TRINITY_DN33439_c0_g2|TRINITY_DN28228_c0_g2|TRINITY_DN32564_c1_g2|TRINITY_DN17188_c0_g3|TRINITY_DN24583_c0_g1|TRINITY_DN28167_c0_g2|TRINITY_DN38245_c2_g7|TRINITY_DN23540_c0_g1|TRINITY_DN31205_c0_g2|TRINITY_DN20313_c0_g1|TRINITY_DN27316_c0_g2|TRINITY_DN35758_c0_g2|TRINITY_DN34692_c4_g1|TRINITY_DN33794_c0_g1|TRINITY_DN34507_c0_g1|TRI…	http://www.genome.jp/kegg-bin/show_pathway?ko04014/K04345%09red/K01047%09red/K01115%09red/K04368%09red/K07889%09red/K04371%09red/K07827%09red/K02183%09red	Signal transduction	Environmental Information Processing
Thyroid hormone synthesis	KEGG PATHWAY	ko04918	12	82	0.305784	0.99999	TRINITY_DN23171_c0_g3|TRINITY_DN22179_c0_g1|TRINITY_DN15461_c0_g1|TRINITY_DN17326_c0_g1|TRINITY_DN21286_c0_g1|TRINITY_DN23171_c0_g4|TRINITY_DN20313_c0_g1|TRINITY_DN30056_c0_g1|TRINITY_DN25067_c0_g1|TRINITY_DN31165_c0_g2|TRINITY_DN33509_c0_g1|TRINITY_DN25385_c2_g1	http://www.genome.jp/kegg-bin/show_pathway?ko04918/K08054%09red/K04345%09red/K09490%09red/K01539%09red/K09487%09red/K00383%09red/K06233%09red/K04632%09red	Endocrine system	Organismal Systems
Serotonergic synapse	KEGG PATHWAY	ko04726	8	52	0.312451	0.99999	TRINITY_DN24911_c0_g2|TRINITY_DN23208_c0_g2|TRINITY_DN17188_c0_g3|TRINITY_DN17326_c0_g1|TRINITY_DN38245_c2_g7|TRINITY_DN31205_c0_g2|TRINITY_DN20313_c0_g1|TRINITY_DN34507_c0_g1	http://www.genome.jp/kegg-bin/show_pathway?ko04726/K04345%09red/K04368%09red/K07418%09red/K04371%09red/K04632%09red/K07827%09red	Nervous system	Organismal Systems
Galactose metabolism	KEGG PATHWAY	ko00052	17	122	0.320245	0.99999	TRINITY_DN30845_c1_g2|TRINITY_DN37492_c0_g1|TRINITY_DN37492_c0_g2|TRINITY_DN37400_c1_g1|TRINITY_DN30706_c0_g2|TRINITY_DN37677_c0_g2|TRINITY_DN25549_c0_g2|TRINITY_DN31803_c0_g3|TRINITY_DN26989_c0_g2|TRINITY_DN29354_c1_g2|TRINITY_DN29505_c2_g1|TRINITY_DN21362_c0_g1|TRINITY_DN34976_c1_g4|TRINITY_DN36615_c1_g2|TRINITY_DN36615_c0_g1|TRINITY_DN26462_c0_g1|TRINITY_DN31309_c0_g2	http://www.genome.jp/kegg-bin/show_pathway?ko00052/K00850%09red/K00844%09red/K01835%09red/K01785%09red/K12309%09red/K01784%09red/K00011%09red/K06617%09red	Carbohydrate metabolism	Metabolism
Tryptophan metabolism	KEGG PATHWAY	ko00380	10	68	0.324314	0.99999	TRINITY_DN34034_c2_g1|TRINITY_DN26897_c3_g1|TRINITY_DN27903_c0_g2|TRINITY_DN29559_c3_g2|TRINITY_DN9048_c0_g1|TRINITY_DN37270_c0_g3|TRINITY_DN17894_c0_g1|TRINITY_DN33744_c0_g5|TRINITY_DN31604_c0_g1|TRINITY_DN33149_c1_g1	http://www.genome.jp/kegg-bin/show_pathway?ko00380/K03781%09red/K11816%09red/K16903%09red/K00164%09red/K00128%09red/K01426%09red	Amino acid metabolism	Metabolism
Phosphatidylinositol signaling system	KEGG PATHWAY	ko04070	22	162	0.326969	0.99999	TRINITY_DN34685_c2_g1|TRINITY_DN34685_c2_g3|TRINITY_DN32527_c0_g1|TRINITY_DN34692_c4_g1|TRINITY_DN37073_c0_g2|TRINITY_DN36399_c2_g1|TRINITY_DN33915_c0_g1|TRINITY_DN33630_c1_g5|TRINITY_DN37687_c0_g1|TRINITY_DN29722_c0_g1|TRINITY_DN28167_c0_g2|TRINITY_DN37464_c1_g1|TRINITY_DN28228_c0_g1|TRINITY_DN33078_c0_g1|TRINITY_DN33439_c0_g2|TRINITY_DN37841_c1_g3|TRINITY_DN28228_c0_g2|TRINITY_DN32564_c1_g2|TRI…	http://www.genome.jp/kegg-bin/show_pathway?ko04070/K05857%09red/K00921%09red/K00913%09red/K00901%09red/K13024%09red/K00889%09red/K02183%09red	Signal transduction	Environmental Information Processing
Phenylalanine, tyrosine and tryptophan biosynthesis	KEGG PATHWAY	ko00400	11	76	0.328524	0.99999	TRINITY_DN30527_c2_g3|TRINITY_DN37573_c2_g1|TRINITY_DN30038_c0_g1|TRINITY_DN31899_c0_g2|TRINITY_DN31472_c1_g1|TRINITY_DN32026_c0_g1|TRINITY_DN31899_c0_g1|TRINITY_DN31377_c3_g1|TRINITY_DN26815_c1_g1|TRINITY_DN31785_c0_g1|TRINITY_DN28138_c1_g3	http://www.genome.jp/kegg-bin/show_pathway?ko00400/K00891%09red/K01658%09red/K00766%09red/K01626%09red/K01850%09red/K05359%09red/K01657%09red	Amino acid metabolism	Metabolism
beta-Alanine metabolism	KEGG PATHWAY	ko00410	11	76	0.328524	0.99999	TRINITY_DN28740_c0_g2|TRINITY_DN11534_c0_g1|TRINITY_DN27819_c0_g1|TRINITY_DN36459_c0_g2|TRINITY_DN33744_c0_g5|TRINITY_DN37054_c0_g1|TRINITY_DN28740_c0_g1|TRINITY_DN32255_c1_g1|TRINITY_DN26897_c3_g1|TRINITY_DN20651_c0_g1|TRINITY_DN32255_c0_g1	http://www.genome.jp/kegg-bin/show_pathway?ko00410/K13524%09red/K00276%09red/K17839%09red/K00140%09red/K00128%09red/K01580%09red/K00797%09red	Metabolism of other amino acids	Metabolism
NF-kappa B signaling pathway	KEGG PATHWAY	ko04064	26	194	0.329658	0.99999	TRINITY_DN33659_c0_g1|TRINITY_DN34122_c1_g1|TRINITY_DN35894_c2_g1|TRINITY_DN25941_c1_g1|TRINITY_DN30256_c1_g4|TRINITY_DN35051_c2_g1|TRINITY_DN37805_c1_g3|TRINITY_DN31627_c0_g1|TRINITY_DN36086_c1_g1|TRINITY_DN30398_c1_g1|TRINITY_DN23378_c0_g1|TRINITY_DN24470_c0_g1|TRINITY_DN31007_c0_g1|TRINITY_DN34744_c0_g1|TRINITY_DN35051_c0_g2|TRINITY_DN31627_c1_g6|TRINITY_DN31912_c0_g1|TRINITY_DN32972_c0_g1|TRI…	http://www.genome.jp/kegg-bin/show_pathway?ko04064/K04730%09red/K04728%09red/K04733%09red/K10577%09red	Signal transduction	Environmental Information Processing
Circadian rhythm - fly	KEGG PATHWAY	ko04711	3	16	0.333686	0.99999	TRINITY_DN31537_c0_g1|TRINITY_DN32431_c0_g3|TRINITY_DN29402_c1_g4	http://www.genome.jp/kegg-bin/show_pathway?ko04711/K08960%09red/K03083%09red	Environmental adaptation	Organismal Systems
Butirosin and neomycin biosynthesis	KEGG PATHWAY	ko00524	3	16	0.333686	0.99999	TRINITY_DN30845_c1_g2|TRINITY_DN30706_c0_g2|TRINITY_DN25549_c0_g2	http://www.genome.jp/kegg-bin/show_pathway?ko00524/K00844%09red	_	_
Bile secretion	KEGG PATHWAY	ko04976	13	92	0.334769	0.99999	TRINITY_DN35141_c0_g2|TRINITY_DN6651_c0_g1|TRINITY_DN35419_c1_g1|TRINITY_DN17326_c0_g1|TRINITY_DN27815_c0_g1|TRINITY_DN23171_c0_g4|TRINITY_DN20313_c0_g1|TRINITY_DN23171_c0_g3|TRINITY_DN24324_c0_g1|TRINITY_DN24913_c0_g1|TRINITY_DN26153_c0_g5|TRINITY_DN36606_c0_g3|TRINITY_DN36606_c0_g1	http://www.genome.jp/kegg-bin/show_pathway?ko04976/K04345%09red/K04632%09red/K05658%09red/K09877%09red/K01539%09red	Digestive system	Organismal Systems
NOD-like receptor signaling pathway	KEGG PATHWAY	ko04621	7	46	0.3397	0.99999	TRINITY_DN13012_c0_g1|TRINITY_DN15461_c0_g1|TRINITY_DN25669_c0_g3|TRINITY_DN22915_c0_g1|TRINITY_DN31205_c0_g2|TRINITY_DN15062_c0_g2|TRINITY_DN34507_c0_g1	http://www.genome.jp/kegg-bin/show_pathway?ko04621/K04371%09red/K04441%09red/K09487%09red/K04079%09red	Immune system	Organismal Systems
Arginine and proline metabolism	KEGG PATHWAY	ko00330	14	101	0.349302	0.99999	TRINITY_DN28740_c0_g2|TRINITY_DN5645_c0_g1|TRINITY_DN28740_c0_g1|TRINITY_DN33744_c0_g5|TRINITY_DN32528_c1_g2|TRINITY_DN29559_c3_g2|TRINITY_DN37054_c0_g1|TRINITY_DN27269_c0_g1|TRINITY_DN34241_c0_g1|TRINITY_DN26897_c3_g1|TRINITY_DN32255_c1_g1|TRINITY_DN28788_c0_g1|TRINITY_DN23759_c0_g1|TRINITY_DN32255_c0_g1	http://www.genome.jp/kegg-bin/show_pathway?ko00330/K17839%09red/K00933%09red/K00294%09red/K00128%09red/K00318%09red/K00472%09red/K00797%09red/K01611%09red/K01426%09red/K12657%09red	Amino acid metabolism	Metabolism
Thiamine metabolism	KEGG PATHWAY	ko00730	3	17	0.364347	0.99999	TRINITY_DN34676_c0_g5|TRINITY_DN33083_c1_g1|TRINITY_DN31889_c0_g1	http://www.genome.jp/kegg-bin/show_pathway?ko00730/K03146%09red/K01662%09red	Metabolism of cofactors and vitamins	Metabolism
Taste transduction	KEGG PATHWAY	ko04742	2	10	0.374076	0.99999	TRINITY_DN20313_c0_g1|TRINITY_DN17326_c0_g1	http://www.genome.jp/kegg-bin/show_pathway?ko04742/K04345%09red/K04632%09red	Sensory system	Organismal Systems
Non-homologous end-joining	KEGG PATHWAY	ko03450	4	25	0.378457	0.99999	TRINITY_DN36298_c0_g2|TRINITY_DN24619_c0_g1|TRINITY_DN29482_c0_g2|TRINITY_DN25505_c0_g1	http://www.genome.jp/kegg-bin/show_pathway?ko03450/K10886%09red/K10865%09red/K10866%09red	Replication and repair	Genetic Information Processing
Glycosaminoglycan degradation	KEGG PATHWAY	ko00531	4	25	0.378457	0.99999	TRINITY_DN21362_c0_g1|TRINITY_DN27801_c4_g1|TRINITY_DN27130_c1_g1|TRINITY_DN21313_c0_g2	http://www.genome.jp/kegg-bin/show_pathway?ko00531/K10532%09red/K07964%09red/K12309%09red/K12373%09red	Glycan biosynthesis and metabolism	Metabolism
Biosynthesis of amino acids	KEGG PATHWAY	ko01230	62	492	0.379652	0.99999	TRINITY_DN31141_c0_g3|TRINITY_DN31329_c1_g3|TRINITY_DN27089_c0_g1|TRINITY_DN30233_c0_g1|TRINITY_DN26503_c0_g2|TRINITY_DN32013_c1_g2|TRINITY_DN33754_c0_g1|TRINITY_DN31472_c1_g1|TRINITY_DN37573_c2_g1|TRINITY_DN29282_c0_g1|TRINITY_DN38034_c3_g1|TRINITY_DN19972_c0_g3|TRINITY_DN27600_c1_g3|TRINITY_DN32026_c0_g1|TRINITY_DN33634_c0_g2|TRINITY_DN38406_c3_g3|TRINITY_DN31899_c0_g2|TRINITY_DN26815_c1_g1|TRI…	http://www.genome.jp/kegg-bin/show_pathway?ko01230/K01079%09red/K00850%09red/K01689%09red/K00891%09red/K00927%09red/K01620%09red/K01623%09red/K00766%09red/K01626%09red/K00831%09red/K00872%09red/K00873%09red/K01850%09red/K12657%09red/K00134%09red/K00058%09red/K00264%09red/K01657%09red/K01687%09red/K00789%09red/K14677%09red/K05359%09red/K00030%09red/K01755%09red/K01915%09red/K01697%09red/K01658%09r…	Global and overview maps	Metabolism
cGMP-PKG signaling pathway	KEGG PATHWAY	ko04022	22	169	0.394397	0.99999	TRINITY_DN23171_c0_g4|TRINITY_DN31205_c0_g2|TRINITY_DN45719_c0_g1|TRINITY_DN23171_c0_g3|TRINITY_DN28852_c1_g6|TRINITY_DN34692_c4_g1|TRINITY_DN14862_c0_g1|TRINITY_DN34507_c0_g1|TRINITY_DN24911_c0_g2|TRINITY_DN33915_c0_g1|TRINITY_DN28167_c0_g2|TRINITY_DN38245_c2_g7|TRINITY_DN29836_c0_g1|TRINITY_DN29836_c0_g2|TRINITY_DN33439_c0_g2|TRINITY_DN28228_c0_g1|TRINITY_DN28228_c0_g2|TRINITY_DN14713_c0_g1|TRI…	http://www.genome.jp/kegg-bin/show_pathway?ko04022/K01539%09red/K12755%09red/K15040%09red/K04368%09red/K09565%09red/K04371%09red/K06269%09red/K02183%09red	Signal transduction	Environmental Information Processing
Base excision repair	KEGG PATHWAY	ko03410	11	81	0.398824	0.99999	TRINITY_DN29959_c1_g1|TRINITY_DN33934_c0_g1|TRINITY_DN27930_c0_g1|TRINITY_DN41031_c0_g1|TRINITY_DN27199_c1_g2|TRINITY_DN19938_c0_g2|TRINITY_DN17354_c0_g2|TRINITY_DN29916_c2_g2|TRINITY_DN27806_c2_g1|TRINITY_DN34518_c0_g2|TRINITY_DN26841_c0_g2	http://www.genome.jp/kegg-bin/show_pathway?ko03410/K10747%09red/K10773%09red/K01246%09red/K01247%09red/K10798%09red/K03648%09red/K04802%09red/K02324%09red/K10802%09red	Replication and repair	Genetic Information Processing
MAPK signaling pathway	KEGG PATHWAY	ko04010	22	172	0.423876	0.99999	TRINITY_DN26212_c0_g1|TRINITY_DN25605_c0_g1|TRINITY_DN31205_c0_g2|TRINITY_DN27691_c1_g5|TRINITY_DN27691_c1_g1|TRINITY_DN13012_c0_g1|TRINITY_DN37927_c4_g1|TRINITY_DN37927_c4_g2|TRINITY_DN20271_c0_g1|TRINITY_DN34849_c0_g1|TRINITY_DN34849_c0_g2|TRINITY_DN34849_c0_g4|TRINITY_DN26146_c4_g2|TRINITY_DN24911_c0_g2|TRINITY_DN26146_c2_g2|TRINITY_DN38245_c2_g7|TRINITY_DN34507_c0_g1|TRINITY_DN37063_c3_g1|TRI…	http://www.genome.jp/kegg-bin/show_pathway?ko04010/K04345%09red/K04372%09red/K04468%09red/K04424%09red/K04437%09red/K04441%09red/K04368%09red/K04371%09red/K07827%09red/K03283%09red	Signal transduction	Environmental Information Processing
Antigen processing and presentation	KEGG PATHWAY	ko04612	20	156	0.426787	0.99999	TRINITY_DN26212_c0_g1|TRINITY_DN33618_c1_g1|TRINITY_DN27691_c1_g1|TRINITY_DN34796_c1_g1|TRINITY_DN26146_c2_g2|TRINITY_DN31165_c0_g2|TRINITY_DN25605_c4_g2|TRINITY_DN25605_c0_g1|TRINITY_DN37927_c4_g2|TRINITY_DN23030_c0_g1|TRINITY_DN22915_c0_g1|TRINITY_DN37927_c4_g1|TRINITY_DN23030_c0_g2|TRINITY_DN6246_c0_g1|TRINITY_DN20499_c0_g1|TRINITY_DN15062_c0_g2|TRINITY_DN27691_c1_g5|TRINITY_DN21286_c0_g1|TRIN…	http://www.genome.jp/kegg-bin/show_pathway?ko04612/K08054%09red/K01369%09red/K01365%09red/K04079%09red/K08064%09red/K03283%09red	Immune system	Organismal Systems
RNA polymerase	KEGG PATHWAY	ko03020	13	100	0.437942	0.99999	TRINITY_DN32582_c0_g5|TRINITY_DN24566_c0_g1|TRINITY_DN24468_c0_g1|TRINITY_DN32582_c0_g6|TRINITY_DN32582_c0_g1|TRINITY_DN32172_c4_g5|TRINITY_DN32172_c4_g6|TRINITY_DN20873_c0_g1|TRINITY_DN23129_c0_g1|TRINITY_DN32582_c0_g11|TRINITY_DN25036_c0_g1|TRINITY_DN26978_c0_g4|TRINITY_DN36528_c1_g1	http://www.genome.jp/kegg-bin/show_pathway?ko03020/K03019%09red/K03006%09red/K03022%09red/K03002%09red/K03013%09red/K03043%09red/K02999%09red/K03046%09red	Transcription	Genetic Information Processing
Pentose and glucuronate interconversions	KEGG PATHWAY	ko00040	9	68	0.445087	0.99999	TRINITY_DN26897_c3_g1|TRINITY_DN28078_c0_g1|TRINITY_DN24994_c0_g1|TRINITY_DN24986_c0_g1|TRINITY_DN35149_c0_g1|TRINITY_DN30140_c1_g2|TRINITY_DN30140_c1_g1|TRINITY_DN33744_c0_g5|TRINITY_DN31309_c0_g2	http://www.genome.jp/kegg-bin/show_pathway?ko00040/K00854%09red/K16190%09red/K00128%09red/K00011%09red/K00012%09red/K01728%09red	Carbohydrate metabolism	Metabolism
Other glycan degradation	KEGG PATHWAY	ko00511	7	52	0.448803	0.99999	TRINITY_DN21313_c0_g2|TRINITY_DN38043_c1_g3|TRINITY_DN34671_c5_g1|TRINITY_DN16739_c0_g1|TRINITY_DN25261_c0_g2|TRINITY_DN21362_c0_g1|TRINITY_DN32469_c0_g3	http://www.genome.jp/kegg-bin/show_pathway?ko00511/K01191%09red/K12373%09red/K12309%09red/K01201%09red/K01206%09red/K01227%09red	Glycan biosynthesis and metabolism	Metabolism
Carbohydrate digestion and absorption	KEGG PATHWAY	ko04973	6	44	0.450624	0.99999	TRINITY_DN30845_c1_g2|TRINITY_DN30706_c0_g2|TRINITY_DN25549_c0_g2|TRINITY_DN32784_c0_g1|TRINITY_DN23171_c0_g4|TRINITY_DN23171_c0_g3	http://www.genome.jp/kegg-bin/show_pathway?ko04973/K01539%09red/K01176%09red/K00844%09red	Digestive system	Organismal Systems
Glycosphingolipid biosynthesis - ganglio series	KEGG PATHWAY	ko00604	2	12	0.452032	0.99999	TRINITY_DN21362_c0_g1|TRINITY_DN21313_c0_g2	http://www.genome.jp/kegg-bin/show_pathway?ko00604/K12309%09red/K12373%09red	Glycan biosynthesis and metabolism	Metabolism
Phosphonate and phosphinate metabolism	KEGG PATHWAY	ko00440	2	12	0.452032	0.99999	TRINITY_DN27242_c0_g1|TRINITY_DN33070_c0_g1	http://www.genome.jp/kegg-bin/show_pathway?ko00440/K00967%09red/K00968%09red	Metabolism of other amino acids	Metabolism
MAPK signaling pathway - fly	KEGG PATHWAY	ko04013	5	36	0.452324	0.99999	TRINITY_DN24911_c0_g2|TRINITY_DN17188_c0_g3|TRINITY_DN31205_c0_g2|TRINITY_DN38245_c2_g7|TRINITY_DN34507_c0_g1	http://www.genome.jp/kegg-bin/show_pathway?ko04013/K04371%09red/K04368%09red/K07827%09red	Signal transduction	Environmental Information Processing
Lysine biosynthesis	KEGG PATHWAY	ko00300	4	28	0.453709	0.99999	TRINITY_DN26671_c0_g1|TRINITY_DN33634_c0_g2|TRINITY_DN27089_c0_g1|TRINITY_DN31526_c0_g1	http://www.genome.jp/kegg-bin/show_pathway?ko00300/K00928%09red/K00133%09red/K00215%09red/K01714%09red	Amino acid metabolism	Metabolism
Synaptic vesicle cycle	KEGG PATHWAY	ko04721	20	160	0.468214	0.99999	TRINITY_DN37525_c1_g1|TRINITY_DN22747_c0_g1|TRINITY_DN32236_c1_g3|TRINITY_DN22687_c0_g1|TRINITY_DN46060_c0_g1|TRINITY_DN38402_c3_g1|TRINITY_DN32992_c1_g2|TRINITY_DN32677_c0_g1|TRINITY_DN24665_c0_g1|TRINITY_DN32595_c0_g3|TRINITY_DN23280_c0_g1|TRINITY_DN20512_c0_g1|TRINITY_DN31133_c0_g1|TRINITY_DN31133_c0_g2|TRINITY_DN21259_c0_g1|TRINITY_DN25520_c2_g1|TRINITY_DN32197_c0_g1|TRINITY_DN38504_c12_g2|TR…	http://www.genome.jp/kegg-bin/show_pathway?ko04721/K08486%09red/K04646%09red/K02147%09red/K15015%09red/K18211%09red/K02150%09red/K06027%09red/K02152%09red/K15292%09red/K01528%09red	Nervous system	Organismal Systems
Rap1 signaling pathway	KEGG PATHWAY	ko04015	19	152	0.470821	0.99999	TRINITY_DN24911_c0_g2|TRINITY_DN28335_c0_g8|TRINITY_DN13012_c0_g1|TRINITY_DN28228_c0_g1|TRINITY_DN28228_c0_g2|TRINITY_DN32564_c1_g2|TRINITY_DN17188_c0_g3|TRINITY_DN24583_c0_g1|TRINITY_DN28167_c0_g2|TRINITY_DN17326_c0_g1|TRINITY_DN38245_c2_g7|TRINITY_DN31205_c0_g2|TRINITY_DN33915_c0_g1|TRINITY_DN35758_c0_g2|TRINITY_DN34692_c4_g1|TRINITY_DN33439_c0_g2|TRINITY_DN28335_c0_g1|TRINITY_DN38098_c1_g2|TRI…	http://www.genome.jp/kegg-bin/show_pathway?ko04015/K05692%09red/K04368%09red/K04441%09red/K04371%09red/K04632%09red/K07827%09red/K02183%09red	Signal transduction	Environmental Information Processing
Toll-like receptor signaling pathway	KEGG PATHWAY	ko04620	27	219	0.479104	0.99999	TRINITY_DN33659_c0_g1|TRINITY_DN34122_c1_g1|TRINITY_DN35894_c2_g1|TRINITY_DN30029_c3_g2|TRINITY_DN31205_c0_g2|TRINITY_DN35051_c2_g1|TRINITY_DN13012_c0_g1|TRINITY_DN37805_c1_g3|TRINITY_DN31627_c0_g1|TRINITY_DN36086_c1_g1|TRINITY_DN30398_c1_g1|TRINITY_DN23378_c0_g1|TRINITY_DN24470_c0_g1|TRINITY_DN24911_c0_g2|TRINITY_DN31007_c0_g1|TRINITY_DN34744_c0_g1|TRINITY_DN35051_c0_g2|TRINITY_DN31627_c1_g6|TRI…	http://www.genome.jp/kegg-bin/show_pathway?ko04620/K04371%09red/K04730%09red/K04368%09red/K04441%09red/K04733%09red	Immune system	Organismal Systems
Regulation of lipolysis in adipocytes	KEGG PATHWAY	ko04923	3	21	0.483073	0.99999	TRINITY_DN20313_c0_g1|TRINITY_DN17326_c0_g1|TRINITY_DN16166_c0_g4	http://www.genome.jp/kegg-bin/show_pathway?ko04923/K04345%09red/K04632%09red/K07188%09red	Endocrine system	Organismal Systems
Dilated cardiomyopathy	KEGG PATHWAY	ko05414	6	46	0.489559	0.99999	TRINITY_DN28335_c0_g8|TRINITY_DN22868_c0_g1|TRINITY_DN28335_c0_g1|TRINITY_DN17326_c0_g1|TRINITY_DN20313_c0_g1|TRINITY_DN22992_c0_g2	http://www.genome.jp/kegg-bin/show_pathway?ko05414/K04345%09red/K04632%09red/K05692%09red/K10373%09red	_	_
TNF signaling pathway	KEGG PATHWAY	ko04668	6	46	0.489559	0.99999	TRINITY_DN24911_c0_g2|TRINITY_DN13012_c0_g1|TRINITY_DN31581_c0_g1|TRINITY_DN38245_c2_g7|TRINITY_DN31205_c0_g2|TRINITY_DN34507_c0_g1	http://www.genome.jp/kegg-bin/show_pathway?ko04668/K04371%09red/K15637%09red/K04368%09red/K04441%09red	Signal transduction	Environmental Information Processing
Ubiquinone and other terpenoid-quinone biosynthesis	KEGG PATHWAY	ko00130	9	71	0.49208	0.99999	TRINITY_DN29898_c0_g3|TRINITY_DN26422_c3_g3|TRINITY_DN36163_c0_g2|TRINITY_DN36163_c0_g1|TRINITY_DN30938_c0_g1|TRINITY_DN27529_c6_g1|TRINITY_DN34281_c0_g1|TRINITY_DN24915_c0_g1|TRINITY_DN35324_c0_g1	http://www.genome.jp/kegg-bin/show_pathway?ko00130/K01661%09red/K02548%09red/K12501%09red/K01904%09red/K09833%09red/K00457%09red/K00487%09red	Metabolism of cofactors and vitamins	Metabolism
Flavone and flavonol biosynthesis	KEGG PATHWAY	ko00944	1	5	0.493656	0.99999	TRINITY_DN34923_c1_g1	http://www.genome.jp/kegg-bin/show_pathway?ko00944/K05280%09red	Biosynthesis of other secondary metabolites	Metabolism
ErbB signaling pathway	KEGG PATHWAY	ko04012	9	72	0.507523	0.99999	TRINITY_DN24911_c0_g2|TRINITY_DN29402_c1_g4|TRINITY_DN17188_c0_g3|TRINITY_DN20500_c0_g1|TRINITY_DN38245_c2_g7|TRINITY_DN35431_c0_g2|TRINITY_DN31205_c0_g2|TRINITY_DN32431_c0_g3|TRINITY_DN34507_c0_g1	http://www.genome.jp/kegg-bin/show_pathway?ko04012/K04688%09red/K03083%09red/K07205%09red/K04368%09red/K04371%09red/K07827%09red	Signal transduction	Environmental Information Processing
Limonene and pinene degradation	KEGG PATHWAY	ko00903	2	14	0.524133	0.99999	TRINITY_DN33744_c0_g5|TRINITY_DN26897_c3_g1	http://www.genome.jp/kegg-bin/show_pathway?ko00903/K00128%09red	Metabolism of terpenoids and polyketides	Metabolism
Lipopolysaccharide biosynthesis	KEGG PATHWAY	ko00540	2	14	0.524133	0.99999	TRINITY_DN35072_c0_g1|TRINITY_DN32903_c1_g2	http://www.genome.jp/kegg-bin/show_pathway?ko00540/K00979%09red/K00912%09red	Glycan biosynthesis and metabolism	Metabolism
GABAergic synapse	KEGG PATHWAY	ko04727	8	65	0.529464	0.99999	TRINITY_DN27819_c0_g1|TRINITY_DN32677_c0_g1|TRINITY_DN33642_c0_g2|TRINITY_DN20313_c0_g1|TRINITY_DN27072_c0_g1|TRINITY_DN45868_c0_g1|TRINITY_DN20651_c0_g1|TRINITY_DN23646_c0_g1	http://www.genome.jp/kegg-bin/show_pathway?ko04727/K13524%09red/K04345%09red/K01915%09red/K08341%09red/K01580%09red/K15015%09red/K06027%09red	Nervous system	Organismal Systems
Phospholipase D signaling pathway	KEGG PATHWAY	ko04072	18	150	0.53818	0.99999	TRINITY_DN24911_c0_g2|TRINITY_DN37525_c1_g1|TRINITY_DN33630_c1_g5|TRINITY_DN37073_c0_g2|TRINITY_DN29722_c0_g1|TRINITY_DN17188_c0_g3|TRINITY_DN17326_c0_g1|TRINITY_DN38245_c2_g7|TRINITY_DN20512_c0_g1|TRINITY_DN31205_c0_g2|TRINITY_DN36312_c3_g5|TRINITY_DN36741_c0_g1|TRINITY_DN32853_c0_g1|TRINITY_DN33794_c0_g1|TRINITY_DN37841_c1_g3|TRINITY_DN32197_c0_g1|TRINITY_DN32857_c0_g2|TRINITY_DN34507_c0_g1	http://www.genome.jp/kegg-bin/show_pathway?ko04072/K01115%09red/K04368%09red/K07937%09red/K00901%09red/K04371%09red/K04632%09red/K07827%09red/K00889%09red/K01528%09red	Signal transduction	Environmental Information Processing
Bacterial secretion system	KEGG PATHWAY	ko03070	3	23	0.538385	0.99999	TRINITY_DN35050_c0_g1|TRINITY_DN31391_c0_g1|TRINITY_DN35050_c0_g4	http://www.genome.jp/kegg-bin/show_pathway?ko03070/K03217%09red	Membrane transport	Environmental Information Processing
Fc epsilon RI signaling pathway	KEGG PATHWAY	ko04664	6	49	0.546104	0.99999	TRINITY_DN24911_c0_g2|TRINITY_DN17188_c0_g3|TRINITY_DN13012_c0_g1|TRINITY_DN38245_c2_g7|TRINITY_DN31205_c0_g2|TRINITY_DN34507_c0_g1	http://www.genome.jp/kegg-bin/show_pathway?ko04664/K04371%09red/K04368%09red/K07827%09red/K04441%09red	Immune system	Organismal Systems
Fatty acid elongation	KEGG PATHWAY	ko00062	9	75	0.55291	0.99999	TRINITY_DN31833_c0_g1|TRINITY_DN32979_c1_g5|TRINITY_DN26734_c1_g1|TRINITY_DN33804_c0_g8|TRINITY_DN29916_c1_g3|TRINITY_DN29916_c1_g6|TRINITY_DN29076_c0_g5|TRINITY_DN29076_c0_g4|TRINITY_DN29076_c0_g1	http://www.genome.jp/kegg-bin/show_pathway?ko00062/K10251%09red/K15397%09red	Lipid metabolism	Metabolism
Calcium signaling pathway	KEGG PATHWAY	ko04020	15	126	0.553089	0.99999	TRINITY_DN33915_c0_g1|TRINITY_DN28228_c0_g1|TRINITY_DN28228_c0_g2|TRINITY_DN14713_c0_g1|TRINITY_DN38098_c1_g2|TRINITY_DN24583_c0_g1|TRINITY_DN28167_c0_g2|TRINITY_DN17326_c0_g1|TRINITY_DN32564_c1_g2|TRINITY_DN20313_c0_g1|TRINITY_DN45719_c0_g1|TRINITY_DN35758_c0_g2|TRINITY_DN34692_c4_g1|TRINITY_DN33078_c0_g1|TRINITY_DN33439_c0_g2	http://www.genome.jp/kegg-bin/show_pathway?ko04020/K04345%09red/K15040%09red/K05857%09red/K09565%09red/K04632%09red/K02183%09red	Signal transduction	Environmental Information Processing
Arginine biosynthesis	KEGG PATHWAY	ko00220	7	58	0.554101	0.99999	TRINITY_DN26503_c0_g2|TRINITY_DN33642_c0_g2|TRINITY_DN32798_c1_g8|TRINITY_DN33262_c0_g1|TRINITY_DN27600_c1_g3|TRINITY_DN37673_c1_g1|TRINITY_DN27072_c0_g1	http://www.genome.jp/kegg-bin/show_pathway?ko00220/K01755%09red/K14677%09red/K14682%09red/K01915%09red	Amino acid metabolism	Metabolism
Platelet activation	KEGG PATHWAY	ko04611	12	101	0.558995	0.99999	TRINITY_DN20309_c0_g1|TRINITY_DN23514_c0_g1|TRINITY_DN13012_c0_g1|TRINITY_DN17326_c0_g1|TRINITY_DN28335_c0_g8|TRINITY_DN28852_c1_g6|TRINITY_DN29836_c0_g1|TRINITY_DN31205_c0_g2|TRINITY_DN20313_c0_g1|TRINITY_DN29836_c0_g2|TRINITY_DN28335_c0_g1|TRINITY_DN34507_c0_g1	http://www.genome.jp/kegg-bin/show_pathway?ko04611/K04345%09red/K12757%09red/K05692%09red/K01832%09red/K04441%09red/K04371%09red/K04632%09red/K06269%09red	Immune system	Organismal Systems
Phagosome	KEGG PATHWAY	ko04145	30	254	0.563039	0.99999	TRINITY_DN27381_c0_g4|TRINITY_DN46060_c0_g1|TRINITY_DN28335_c0_g1|TRINITY_DN28335_c0_g8|TRINITY_DN23030_c0_g1|TRINITY_DN23030_c0_g2|TRINITY_DN36139_c1_g1|TRINITY_DN30465_c1_g1|TRINITY_DN34754_c0_g5|TRINITY_DN32527_c0_g1|TRINITY_DN22090_c0_g1|TRINITY_DN32701_c0_g1|TRINITY_DN19990_c0_g2|TRINITY_DN27979_c2_g4|TRINITY_DN31175_c0_g1|TRINITY_DN25318_c0_g1|TRINITY_DN22747_c0_g1|TRINITY_DN37687_c0_g1|TRI…	http://www.genome.jp/kegg-bin/show_pathway?ko04145/K08054%09red/K05692%09red/K01365%09red/K10956%09red/K04659%09red/K07374%09red/K07375%09red/K00921%09red/K07889%09red/K02147%09red/K02152%09red/K07897%09red/K02150%09red	Transport and catabolism	Cellular Processes
Chloroalkane and chloroalkene degradation	KEGG PATHWAY	ko00625	3	24	0.564732	0.99999	TRINITY_DN33744_c0_g5|TRINITY_DN26897_c3_g1|TRINITY_DN27279_c0_g1	http://www.genome.jp/kegg-bin/show_pathway?ko00625/K00128%09red/K00001%09red	Xenobiotics biodegradation and metabolism	Metabolism
Glucagon signaling pathway	KEGG PATHWAY	ko04922	25	212	0.565642	0.99999	TRINITY_DN31158_c0_g1|TRINITY_DN20153_c0_g2|TRINITY_DN31158_c0_g4|TRINITY_DN29481_c0_g1|TRINITY_DN24312_c0_g1|TRINITY_DN33397_c2_g1|TRINITY_DN33397_c2_g2|TRINITY_DN28550_c2_g3|TRINITY_DN20313_c0_g1|TRINITY_DN34692_c4_g1|TRINITY_DN33915_c0_g1|TRINITY_DN35704_c1_g1|TRINITY_DN28167_c0_g2|TRINITY_DN17326_c0_g1|TRINITY_DN38098_c1_g2|TRINITY_DN33439_c0_g2|TRINITY_DN28228_c0_g1|TRINITY_DN28228_c0_g2|TRI…	http://www.genome.jp/kegg-bin/show_pathway?ko04922/K11434%09red/K04345%09red/K04498%09red/K00688%09red/K07198%09red/K00873%09red/K04632%09red/K02183%09red	Endocrine system	Organismal Systems
Methane metabolism	KEGG PATHWAY	ko00680	18	153	0.569629	0.99999	TRINITY_DN38406_c3_g3|TRINITY_DN35383_c0_g3|TRINITY_DN31329_c1_g3|TRINITY_DN37670_c0_g6|TRINITY_DN30233_c0_g1|TRINITY_DN27872_c0_g5|TRINITY_DN37670_c0_g5|TRINITY_DN25206_c0_g3|TRINITY_DN26035_c0_g1|TRINITY_DN31621_c0_g1|TRINITY_DN24884_c0_g1|TRINITY_DN26989_c0_g2|TRINITY_DN21181_c0_g1|TRINITY_DN27798_c0_g1|TRINITY_DN27426_c0_g2|TRINITY_DN37621_c0_g3|TRINITY_DN31420_c0_g1|TRINITY_DN31803_c0_g3	http://www.genome.jp/kegg-bin/show_pathway?ko00680/K01079%09red/K03841%09red/K00058%09red/K01689%09red/K01595%09red/K01623%09red/K00831%09red/K00850%09red/K01895%09red/K15633%09red	Energy metabolism	Metabolism
Sulfur metabolism	KEGG PATHWAY	ko00920	7	59	0.570819	0.99999	TRINITY_DN25224_c0_g2|TRINITY_DN36458_c1_g4|TRINITY_DN36458_c1_g1|TRINITY_DN31686_c0_g1|TRINITY_DN34948_c1_g4|TRINITY_DN33108_c0_g7|TRINITY_DN25452_c0_g1	http://www.genome.jp/kegg-bin/show_pathway?ko00920/K13811%09red/K01082%09red/K05907%09red/K01738%09red	Energy metabolism	Metabolism
PPAR signaling pathway	KEGG PATHWAY	ko03320	12	103	0.584273	0.99999	TRINITY_DN30359_c0_g1|TRINITY_DN25461_c1_g1|TRINITY_DN23572_c0_g1|TRINITY_DN19995_c0_g1|TRINITY_DN26262_c1_g2|TRINITY_DN34907_c0_g3|TRINITY_DN26262_c1_g1|TRINITY_DN26613_c1_g3|TRINITY_DN14084_c0_g1|TRINITY_DN24444_c0_g2|TRINITY_DN25540_c0_g2|TRINITY_DN25540_c0_g1	http://www.genome.jp/kegg-bin/show_pathway?ko03320/K01897%09red/K08770%09red/K08762%09red/K00507%09red	Endocrine system	Organismal Systems
Carbon metabolism	KEGG PATHWAY	ko01200	69	587	0.586409	0.99999	TRINITY_DN30845_c1_g2|TRINITY_DN31141_c0_g3|TRINITY_DN27995_c0_g1|TRINITY_DN29282_c0_g1|TRINITY_DN35139_c1_g1|TRINITY_DN30233_c0_g1|TRINITY_DN36459_c0_g2|TRINITY_DN25549_c0_g2|TRINITY_DN35977_c4_g2|TRINITY_DN35977_c4_g3|TRINITY_DN37270_c0_g3|TRINITY_DN31621_c0_g1|TRINITY_DN31329_c1_g3|TRINITY_DN27126_c0_g1|TRINITY_DN34220_c0_g1|TRINITY_DN21181_c0_g1|TRINITY_DN38034_c3_g1|TRINITY_DN37390_c2_g1|TRI…	http://www.genome.jp/kegg-bin/show_pathway?ko01200/K01079%09red/K00850%09red/K15919%09red/K01689%09red/K11517%09red/K00927%09red/K01623%09red/K01602%09red/K00831%09red/K00873%09red/K03781%09red/K03841%09red/K00058%09red/K05298%09red/K01895%09red/K00033%09red/K00030%09red/K00028%09red/K01006%09red/K00844%09red/K01100%09red/K00948%09red/K00134%09red/K01963%09red/K01610%09red/K00615%09red/K01637%09r…	Global and overview maps	Metabolism
Chemokine signaling pathway	KEGG PATHWAY	ko04062	13	112	0.589143	0.99999	TRINITY_DN24911_c0_g2|TRINITY_DN26659_c2_g8|TRINITY_DN37712_c1_g2|TRINITY_DN29402_c1_g4|TRINITY_DN28217_c1_g4|TRINITY_DN17188_c0_g3|TRINITY_DN37156_c0_g3|TRINITY_DN30786_c0_g5|TRINITY_DN38245_c2_g7|TRINITY_DN31205_c0_g2|TRINITY_DN20313_c0_g1|TRINITY_DN32431_c0_g3|TRINITY_DN34507_c0_g1	http://www.genome.jp/kegg-bin/show_pathway?ko04062/K05747%09red/K04345%09red/K03083%09red/K04368%09red/K04371%09red/K07827%09red	Immune system	Organismal Systems
Retrograde endocannabinoid signaling	KEGG PATHWAY	ko04723	5	43	0.596082	0.99999	TRINITY_DN32677_c0_g1|TRINITY_DN31205_c0_g2|TRINITY_DN20313_c0_g1|TRINITY_DN13012_c0_g1|TRINITY_DN34507_c0_g1	http://www.genome.jp/kegg-bin/show_pathway?ko04723/K04371%09red/K04345%09red/K04441%09red/K15015%09red	Nervous system	Organismal Systems
Drug metabolism - other enzymes	KEGG PATHWAY	ko00983	5	43	0.596082	0.99999	TRINITY_DN27517_c0_g1|TRINITY_DN28693_c0_g2|TRINITY_DN31493_c1_g2|TRINITY_DN29757_c0_g1|TRINITY_DN32466_c2_g1	http://www.genome.jp/kegg-bin/show_pathway?ko00983/K13421%09red/K00088%09red/K01489%09red/K01951%09red	Xenobiotics biodegradation and metabolism	Metabolism
Signaling pathways regulating pluripotency of stem cells	KEGG PATHWAY	ko04550	9	78	0.596521	0.99999	TRINITY_DN24911_c0_g2|TRINITY_DN35696_c1_g4|TRINITY_DN29402_c1_g4|TRINITY_DN17188_c0_g3|TRINITY_DN13012_c0_g1|TRINITY_DN38245_c2_g7|TRINITY_DN31205_c0_g2|TRINITY_DN32431_c0_g3|TRINITY_DN34507_c0_g1	http://www.genome.jp/kegg-bin/show_pathway?ko04550/K04368%09red/K09378%09red/K03083%09red/K04441%09red/K04371%09red/K07827%09red	Cellular community - eukaryotes	Cellular Processes
Cholinergic synapse	KEGG PATHWAY	ko04725	6	52	0.599671	0.99999	TRINITY_DN24911_c0_g2|TRINITY_DN17188_c0_g3|TRINITY_DN38245_c2_g7|TRINITY_DN31205_c0_g2|TRINITY_DN20313_c0_g1|TRINITY_DN34507_c0_g1	http://www.genome.jp/kegg-bin/show_pathway?ko04725/K04371%09red/K04345%09red/K04368%09red/K07827%09red	Nervous system	Organismal Systems
Pyrimidine metabolism	KEGG PATHWAY	ko00240	30	259	0.602839	0.99999	TRINITY_DN32582_c0_g5|TRINITY_DN32582_c0_g6|TRINITY_DN32582_c0_g1|TRINITY_DN29917_c1_g2|TRINITY_DN32172_c4_g5|TRINITY_DN34185_c0_g2|TRINITY_DN35957_c0_g2|TRINITY_DN35957_c0_g1|TRINITY_DN29916_c2_g2|TRINITY_DN23129_c0_g1|TRINITY_DN25036_c0_g1|TRINITY_DN27059_c0_g1|TRINITY_DN30655_c1_g2|TRINITY_DN32466_c2_g1|TRINITY_DN16900_c0_g1|TRINITY_DN32172_c4_g6|TRINITY_DN28693_c0_g2|TRINITY_DN27517_c0_g1|TRI…	http://www.genome.jp/kegg-bin/show_pathway?ko00240/K03006%09red/K00962%09red/K03019%09red/K00893%09red/K02324%09red/K03022%09red/K03002%09red/K01489%09red/K03013%09red/K14641%09red/K13421%09red/K03043%09red/K00940%09red/K01937%09red/K03046%09red/K02999%09red/K13800%09red	Nucleotide metabolism	Metabolism
Adipocytokine signaling pathway	KEGG PATHWAY	ko04920	11	96	0.604952	0.99999	TRINITY_DN33397_c2_g1|TRINITY_DN33397_c2_g2|TRINITY_DN23572_c0_g1|TRINITY_DN35704_c1_g1|TRINITY_DN29073_c0_g1|TRINITY_DN29694_c0_g2|TRINITY_DN34907_c0_g3|TRINITY_DN18384_c0_g1|TRINITY_DN29803_c1_g3|TRINITY_DN31426_c0_g1|TRINITY_DN33028_c0_g2	http://www.genome.jp/kegg-bin/show_pathway?ko04920/K01897%09red/K07297%09red/K07198%09red	Endocrine system	Organismal Systems
Arachidonic acid metabolism	KEGG PATHWAY	ko00590	4	35	0.613815	0.99999	TRINITY_DN23208_c0_g2|TRINITY_DN30358_c0_g1|TRINITY_DN23540_c0_g1|TRINITY_DN23514_c0_g1	http://www.genome.jp/kegg-bin/show_pathway?ko00590/K01047%09red/K07418%09red/K18592%09red/K01832%09red	Lipid metabolism	Metabolism
Styrene degradation	KEGG PATHWAY	ko00643	2	17	0.619645	0.99999	TRINITY_DN31591_c0_g1|TRINITY_DN29559_c3_g2	http://www.genome.jp/kegg-bin/show_pathway?ko00643/K00451%09red/K01426%09red	Xenobiotics biodegradation and metabolism	Metabolism
Glycosphingolipid biosynthesis - globo series	KEGG PATHWAY	ko00603	2	17	0.619645	0.99999	TRINITY_DN17516_c0_g1|TRINITY_DN21313_c0_g2	http://www.genome.jp/kegg-bin/show_pathway?ko00603/K01988%09red/K12373%09red	_	_
Apoptosis	KEGG PATHWAY	ko04210	24	210	0.622509	0.99999	TRINITY_DN33659_c0_g1|TRINITY_DN34122_c1_g1|TRINITY_DN35894_c2_g1|TRINITY_DN25941_c1_g1|TRINITY_DN30256_c1_g4|TRINITY_DN35051_c2_g1|TRINITY_DN37805_c1_g3|TRINITY_DN31627_c0_g1|TRINITY_DN36086_c1_g1|TRINITY_DN30398_c1_g1|TRINITY_DN23378_c0_g1|TRINITY_DN24470_c0_g1|TRINITY_DN31007_c0_g1|TRINITY_DN34744_c0_g1|TRINITY_DN35051_c0_g2|TRINITY_DN31627_c1_g6|TRINITY_DN31912_c0_g1|TRINITY_DN32972_c0_g1|TRI…	http://www.genome.jp/kegg-bin/show_pathway?ko04210/K04730%09red/K04728%09red/K04733%09red/K04345%09red	Cell growth and death	Cellular Processes
Hedgehog signaling pathway	KEGG PATHWAY	ko04340	6	54	0.63341	0.99999	TRINITY_DN22179_c0_g1|TRINITY_DN31537_c0_g1|TRINITY_DN37768_c1_g1|TRINITY_DN29402_c1_g4|TRINITY_DN20313_c0_g1|TRINITY_DN32431_c0_g3	http://www.genome.jp/kegg-bin/show_pathway?ko04340/K04345%09red/K06233%09red/K08960%09red/K03083%09red/K06228%09red	Signal transduction	Environmental Information Processing
HIF-1 signaling pathway	KEGG PATHWAY	ko04066	18	160	0.639602	0.99999	TRINITY_DN24911_c0_g2|TRINITY_DN30845_c1_g2|TRINITY_DN30706_c0_g2|TRINITY_DN35139_c1_g1|TRINITY_DN30233_c0_g1|TRINITY_DN37063_c3_g1|TRINITY_DN25549_c0_g2|TRINITY_DN44924_c0_g1|TRINITY_DN28550_c2_g3|TRINITY_DN20500_c0_g1|TRINITY_DN35431_c0_g2|TRINITY_DN31205_c0_g2|TRINITY_DN31158_c0_g4|TRINITY_DN38245_c2_g7|TRINITY_DN27426_c0_g2|TRINITY_DN38034_c3_g1|TRINITY_DN31158_c0_g1|TRINITY_DN34507_c0_g1	http://www.genome.jp/kegg-bin/show_pathway?ko04066/K00134%09red/K00844%09red/K01689%09red/K02991%09red/K04688%09red/K04498%09red/K04368%09red/K04371%09red/K04372%09red/K07205%09red	Signal transduction	Environmental Information Processing
Biosynthesis of ansamycins	KEGG PATHWAY	ko01051	1	8	0.63971	0.99999	TRINITY_DN464_c0_g1	http://www.genome.jp/kegg-bin/show_pathway?ko01051/K00615%09red	Metabolism of terpenoids and polyketides	Metabolism
Pancreatic secretion	KEGG PATHWAY	ko04972	9	82	0.651257	0.99999	TRINITY_DN23540_c0_g1|TRINITY_DN38215_c1_g1|TRINITY_DN28910_c1_g3|TRINITY_DN17326_c0_g1|TRINITY_DN40897_c0_g1|TRINITY_DN23171_c0_g4|TRINITY_DN23171_c0_g3|TRINITY_DN27066_c1_g1|TRINITY_DN28362_c3_g2	http://www.genome.jp/kegg-bin/show_pathway?ko04972/K01539%09red/K04632%09red/K01047%09red/K01312%09red/K07904%09red	Digestive system	Organismal Systems
Regulation of autophagy	KEGG PATHWAY	ko04140	10	91	0.652639	0.99999	TRINITY_DN33397_c2_g1|TRINITY_DN33397_c2_g2|TRINITY_DN45868_c0_g1|TRINITY_DN28071_c0_g1|TRINITY_DN26494_c0_g1|TRINITY_DN35704_c1_g1|TRINITY_DN27056_c0_g1|TRINITY_DN18384_c0_g1|TRINITY_DN29803_c1_g3|TRINITY_DN33028_c0_g2	http://www.genome.jp/kegg-bin/show_pathway?ko04140/K08331%09red/K08341%09red/K08269%09red/K08332%09red/K07198%09red	_	_
Progesterone-mediated oocyte maturation	KEGG PATHWAY	ko04914	13	118	0.657828	0.99999	TRINITY_DN24911_c0_g2|TRINITY_DN21492_c0_g1|TRINITY_DN17188_c0_g3|TRINITY_DN33453_c2_g1|TRINITY_DN13012_c0_g1|TRINITY_DN25669_c0_g3|TRINITY_DN38245_c2_g7|TRINITY_DN22915_c0_g1|TRINITY_DN31205_c0_g2|TRINITY_DN20313_c0_g1|TRINITY_DN15062_c0_g2|TRINITY_DN17702_c0_g2|TRINITY_DN34507_c0_g1	http://www.genome.jp/kegg-bin/show_pathway?ko04914/K04345%09red/K05868%09red/K04441%09red/K04368%09red/K04079%09red/K04371%09red/K07827%09red/K06631%09red	Endocrine system	Organismal Systems
Fc gamma R-mediated phagocytosis	KEGG PATHWAY	ko04666	18	162	0.658535	0.99999	TRINITY_DN24911_c0_g2|TRINITY_DN26659_c2_g8|TRINITY_DN33630_c1_g5|TRINITY_DN37712_c1_g2|TRINITY_DN38237_c1_g1|TRINITY_DN35431_c0_g2|TRINITY_DN28217_c1_g4|TRINITY_DN37156_c0_g3|TRINITY_DN30786_c0_g5|TRINITY_DN38245_c2_g7|TRINITY_DN32848_c0_g1|TRINITY_DN27446_c0_g2|TRINITY_DN31205_c0_g2|TRINITY_DN36741_c0_g1|TRINITY_DN32853_c0_g1|TRINITY_DN33794_c0_g1|TRINITY_DN32011_c1_g3|TRINITY_DN34507_c0_g1	http://www.genome.jp/kegg-bin/show_pathway?ko04666/K05747%09red/K04688%09red/K01115%09red/K05765%09red/K04368%09red/K05768%09red/K04371%09red/K05748%09red/K00889%09red	Immune system	Organismal Systems
Long-term depression	KEGG PATHWAY	ko04730	6	56	0.665415	0.99999	TRINITY_DN24911_c0_g2|TRINITY_DN17188_c0_g3|TRINITY_DN17326_c0_g1|TRINITY_DN38245_c2_g7|TRINITY_DN31205_c0_g2|TRINITY_DN34507_c0_g1	http://www.genome.jp/kegg-bin/show_pathway?ko04730/K04371%09red/K04632%09red/K07827%09red/K04368%09red	Nervous system	Organismal Systems
Taurine and hypotaurine metabolism	KEGG PATHWAY	ko00430	2	19	0.674669	0.99999	TRINITY_DN30358_c0_g1|TRINITY_DN27819_c0_g1	http://www.genome.jp/kegg-bin/show_pathway?ko00430/K01580%09red/K18592%09red	Metabolism of other amino acids	Metabolism
Tyrosine metabolism	KEGG PATHWAY	ko00350	9	84	0.676973	0.99999	TRINITY_DN26923_c2_g1|TRINITY_DN11534_c0_g1|TRINITY_DN35905_c0_g1|TRINITY_DN27279_c0_g1|TRINITY_DN33249_c1_g3|TRINITY_DN31591_c0_g1|TRINITY_DN34309_c0_g5|TRINITY_DN30240_c0_g1|TRINITY_DN35324_c0_g1	http://www.genome.jp/kegg-bin/show_pathway?ko00350/K00276%09red/K00001%09red/K18857%09red/K00451%09red/K01592%09red/K00457%09red/K00422%09red	Amino acid metabolism	Metabolism
Biosynthesis of unsaturated fatty acids	KEGG PATHWAY	ko01040	7	66	0.678536	0.99999	TRINITY_DN26734_c1_g1|TRINITY_DN30973_c0_g1|TRINITY_DN28101_c3_g3|TRINITY_DN19995_c0_g1|TRINITY_DN1679_c0_g1|TRINITY_DN36428_c0_g5|TRINITY_DN30371_c0_g2	http://www.genome.jp/kegg-bin/show_pathway?ko01040/K10257%09red/K10256%09red/K00507%09red/K10251%09red/K00059%09red	Lipid metabolism	Metabolism
Folate biosynthesis	KEGG PATHWAY	ko00790	3	29	0.681764	0.99999	TRINITY_DN30936_c2_g1|TRINITY_DN29236_c0_g2|TRINITY_DN32571_c0_g1	http://www.genome.jp/kegg-bin/show_pathway?ko00790/K18482%09red/K13941%09red/K01930%09red	Metabolism of cofactors and vitamins	Metabolism
Glycerolipid metabolism	KEGG PATHWAY	ko00561	14	130	0.690453	0.99999	TRINITY_DN26897_c3_g1|TRINITY_DN37841_c1_g3|TRINITY_DN29040_c0_g3|TRINITY_DN29722_c0_g1|TRINITY_DN33302_c0_g1|TRINITY_DN33744_c0_g5|TRINITY_DN34476_c1_g3|TRINITY_DN26558_c0_g2|TRINITY_DN37073_c0_g2|TRINITY_DN31098_c0_g1|TRINITY_DN37401_c0_g1|TRINITY_DN34392_c0_g1|TRINITY_DN29185_c1_g8|TRINITY_DN31309_c0_g2	http://www.genome.jp/kegg-bin/show_pathway?ko00561/K00128%09red/K09480%09red/K00655%09red/K15728%09red/K13508%09red/K00901%09red/K00011%09red/K13513%09red	Lipid metabolism	Metabolism
Dorso-ventral axis formation	KEGG PATHWAY	ko04320	7	67	0.69244	0.99999	TRINITY_DN24911_c0_g2|TRINITY_DN19093_c0_g1|TRINITY_DN17188_c0_g3|TRINITY_DN38245_c2_g7|TRINITY_DN4869_c0_g1|TRINITY_DN31205_c0_g2|TRINITY_DN34507_c0_g1	http://www.genome.jp/kegg-bin/show_pathway?ko04320/K04371%09red/K02156%09red/K04368%09red/K07827%09red	Development	Organismal Systems
Proximal tubule bicarbonate reclamation	KEGG PATHWAY	ko04964	2	20	0.699659	0.99999	TRINITY_DN23171_c0_g4|TRINITY_DN23171_c0_g3	http://www.genome.jp/kegg-bin/show_pathway?ko04964/K01539%09red	Excretory system	Organismal Systems
Two-component system	KEGG PATHWAY	ko02020	5	49	0.700573	0.99999	TRINITY_DN27200_c0_g7|TRINITY_DN23651_c0_g2|TRINITY_DN33642_c0_g2|TRINITY_DN27072_c0_g1|TRINITY_DN20671_c0_g1	http://www.genome.jp/kegg-bin/show_pathway?ko02020/K01915%09red/K00412%09red/K00413%09red	Signal transduction	Environmental Information Processing
Selenocompound metabolism	KEGG PATHWAY	ko00450	5	49	0.700573	0.99999	TRINITY_DN32598_c2_g6|TRINITY_DN34948_c1_g4|TRINITY_DN26452_c2_g4|TRINITY_DN36543_c0_g1|TRINITY_DN31686_c0_g1	http://www.genome.jp/kegg-bin/show_pathway?ko00450/K01761%09red/K13811%09red/K01874%09red/K08247%09red	Metabolism of other amino acids	Metabolism
Purine metabolism	KEGG PATHWAY	ko00230	39	351	0.702042	0.99999	TRINITY_DN32582_c0_g5|TRINITY_DN37492_c0_g1|TRINITY_DN37492_c0_g2|TRINITY_DN20506_c0_g1|TRINITY_DN32582_c0_g1|TRINITY_DN32172_c4_g5|TRINITY_DN34185_c0_g2|TRINITY_DN34948_c1_g4|TRINITY_DN34636_c0_g1|TRINITY_DN29282_c0_g1|TRINITY_DN28022_c0_g1|TRINITY_DN29916_c2_g2|TRINITY_DN26953_c1_g6|TRINITY_DN32582_c0_g6|TRINITY_DN34946_c1_g2|TRINITY_DN29757_c0_g1|TRINITY_DN23129_c0_g1|TRINITY_DN34638_c0_g1|TRI…	http://www.genome.jp/kegg-bin/show_pathway?ko00230/K00856%09red/K00088%09red/K00893%09red/K03006%09red/K03022%09red/K00602%09red/K03002%09red/K00939%09red/K00873%09red/K03043%09red/K03046%09red/K01933%09red/K01587%09red/K01835%09red/K01951%09red/K02999%09red/K01756%09red/K00962%09red/K01514%09red/K13811%09red/K00759%09red/K02324%09red/K03013%09red/K00940%09red/K03019%09red/K00948%09red/K14641%09r…	Nucleotide metabolism	Metabolism
Cysteine and methionine metabolism	KEGG PATHWAY	ko00270	21	194	0.706836	0.99999	TRINITY_DN25224_c0_g2|TRINITY_DN28740_c0_g2|TRINITY_DN28740_c0_g1|TRINITY_DN19972_c0_g3|TRINITY_DN27515_c0_g2|TRINITY_DN25006_c0_g1|TRINITY_DN32528_c1_g2|TRINITY_DN28248_c2_g4|TRINITY_DN29556_c1_g3|TRINITY_DN29556_c1_g2|TRINITY_DN31526_c0_g1|TRINITY_DN36110_c0_g1|TRINITY_DN35981_c2_g3|TRINITY_DN36110_c0_g3|TRINITY_DN26452_c2_g4|TRINITY_DN33108_c0_g7|TRINITY_DN27515_c3_g1|TRINITY_DN36110_c0_g4|TRI…	http://www.genome.jp/kegg-bin/show_pathway?ko00270/K05933%09red/K00133%09red/K01697%09red/K00026%09red/K00928%09red/K00827%09red/K01611%09red/K01761%09red/K00797%09red/K00789%09red/K01762%09red/K01738%09red	Amino acid metabolism	Metabolism
Isoquinoline alkaloid biosynthesis	KEGG PATHWAY	ko00950	4	40	0.708466	0.99999	TRINITY_DN26923_c2_g1|TRINITY_DN11534_c0_g1|TRINITY_DN34309_c0_g5|TRINITY_DN30240_c0_g1	http://www.genome.jp/kegg-bin/show_pathway?ko00950/K00276%09red/K00422%09red/K01592%09red	Biosynthesis of other secondary metabolites	Metabolism
Cutin, suberine and wax biosynthesis	KEGG PATHWAY	ko00073	4	40	0.708466	0.99999	TRINITY_DN32404_c0_g2|TRINITY_DN32404_c0_g1|TRINITY_DN31924_c2_g2|TRINITY_DN29063_c0_g1	http://www.genome.jp/kegg-bin/show_pathway?ko00073/K17991%09red/K13356%09red/K15400%09red	Lipid metabolism	Metabolism
Pentose phosphate pathway	KEGG PATHWAY	ko00030	13	124	0.719743	0.99999	TRINITY_DN38406_c3_g3|TRINITY_DN37492_c0_g1|TRINITY_DN37492_c0_g2|TRINITY_DN31329_c1_g3|TRINITY_DN31420_c0_g1|TRINITY_DN464_c0_g1|TRINITY_DN26989_c0_g2|TRINITY_DN29282_c0_g1|TRINITY_DN36003_c0_g2|TRINITY_DN33009_c0_g3|TRINITY_DN26951_c0_g1|TRINITY_DN36003_c0_g3|TRINITY_DN31803_c0_g3	http://www.genome.jp/kegg-bin/show_pathway?ko00030/K03841%09red/K00850%09red/K01835%09red/K01807%09red/K00948%09red/K01623%09red/K00615%09red/K00033%09red	Carbohydrate metabolism	Metabolism
Homologous recombination	KEGG PATHWAY	ko03440	11	106	0.721292	0.99999	TRINITY_DN22829_c0_g1|TRINITY_DN24565_c0_g1|TRINITY_DN34686_c0_g2|TRINITY_DN25505_c0_g1|TRINITY_DN24619_c0_g1|TRINITY_DN37455_c0_g1|TRINITY_DN34686_c0_g1|TRINITY_DN28807_c1_g3|TRINITY_DN37243_c0_g1|TRINITY_DN25140_c0_g1|TRINITY_DN25847_c1_g3	http://www.genome.jp/kegg-bin/show_pathway?ko03440/K10901%09red/K10865%09red/K10866%09red/K10875%09red/K03111%09red/K07466%09red	Replication and repair	Genetic Information Processing
Nicotinate and nicotinamide metabolism	KEGG PATHWAY	ko00760	3	31	0.721473	0.99999	TRINITY_DN34374_c0_g1|TRINITY_DN26297_c2_g2|TRINITY_DN28710_c2_g1	http://www.genome.jp/kegg-bin/show_pathway?ko00760/K00763%09red/K00858%09red	Metabolism of cofactors and vitamins	Metabolism
B cell receptor signaling pathway	KEGG PATHWAY	ko04662	7	70	0.731763	0.99999	TRINITY_DN24911_c0_g2|TRINITY_DN29402_c1_g4|TRINITY_DN17188_c0_g3|TRINITY_DN38245_c2_g7|TRINITY_DN31205_c0_g2|TRINITY_DN32431_c0_g3|TRINITY_DN34507_c0_g1	http://www.genome.jp/kegg-bin/show_pathway?ko04662/K04371%09red/K04368%09red/K07827%09red/K03083%09red	Immune system	Organismal Systems
Endocytosis	KEGG PATHWAY	ko04144	49	444	0.73478	0.99999	TRINITY_DN26212_c0_g1|TRINITY_DN37712_c1_g2|TRINITY_DN30786_c0_g5|TRINITY_DN38215_c1_g1|TRINITY_DN28910_c1_g3|TRINITY_DN30459_c1_g1|TRINITY_DN35028_c0_g2|TRINITY_DN27158_c1_g1|TRINITY_DN36741_c0_g1|TRINITY_DN27691_c1_g5|TRINITY_DN38504_c12_g2|TRINITY_DN38504_c12_g5|TRINITY_DN27691_c1_g1|TRINITY_DN26659_c2_g8|TRINITY_DN29277_c0_g1|TRINITY_DN27979_c2_g4|TRINITY_DN27979_c2_g2|TRINITY_DN37156_c0_g3|T…	http://www.genome.jp/kegg-bin/show_pathway?ko04144/K05747%09red/K01528%09red/K18442%09red/K12197%09red/K18466%09red/K04646%09red/K07937%09red/K01115%09red/K07897%09red/K12191%09red/K12471%09red/K00889%09red/K07889%09red/K12493%09red/K12492%09red/K19366%09red/K03283%09red/K12486%09red/K19476%09red/K07904%09red	Transport and catabolism	Cellular Processes
Fructose and mannose metabolism	KEGG PATHWAY	ko00051	14	135	0.737837	0.99999	TRINITY_DN30845_c1_g2|TRINITY_DN38406_c3_g3|TRINITY_DN31329_c1_g3|TRINITY_DN31420_c0_g1|TRINITY_DN30706_c0_g2|TRINITY_DN31803_c0_g3|TRINITY_DN25549_c0_g2|TRINITY_DN13184_c0_g1|TRINITY_DN32955_c0_g2|TRINITY_DN26989_c0_g2|TRINITY_DN25501_c0_g1|TRINITY_DN33252_c2_g1|TRINITY_DN37885_c0_g3|TRINITY_DN31309_c0_g2	http://www.genome.jp/kegg-bin/show_pathway?ko00051/K03841%09red/K02377%09red/K00844%09red/K01803%09red/K00895%09red/K00850%09red/K01623%09red/K19355%09red/K00011%09red	Carbohydrate metabolism	Metabolism
Phenylalanine metabolism	KEGG PATHWAY	ko00360	8	80	0.739452	0.99999	TRINITY_DN11534_c0_g1|TRINITY_DN29559_c3_g2|TRINITY_DN36163_c0_g2|TRINITY_DN36163_c0_g1|TRINITY_DN30938_c0_g1|TRINITY_DN27529_c6_g1|TRINITY_DN25749_c0_g1|TRINITY_DN35324_c0_g1	http://www.genome.jp/kegg-bin/show_pathway?ko00360/K00276%09red/K00487%09red/K01904%09red/K00457%09red/K00588%09red/K01426%09red	Amino acid metabolism	Metabolism
T cell receptor signaling pathway	KEGG PATHWAY	ko04660	8	80	0.739452	0.99999	TRINITY_DN24911_c0_g2|TRINITY_DN29402_c1_g4|TRINITY_DN17188_c0_g3|TRINITY_DN13012_c0_g1|TRINITY_DN38245_c2_g7|TRINITY_DN31205_c0_g2|TRINITY_DN32431_c0_g3|TRINITY_DN34507_c0_g1	http://www.genome.jp/kegg-bin/show_pathway?ko04660/K04371%09red/K04441%09red/K04368%09red/K07827%09red/K03083%09red	Immune system	Organismal Systems
ABC transporters	KEGG PATHWAY	ko02010	9	90	0.746905	0.99999	TRINITY_DN35141_c0_g2|TRINITY_DN27815_c0_g1|TRINITY_DN35419_c1_g1|TRINITY_DN24324_c0_g1|TRINITY_DN24913_c0_g1|TRINITY_DN26153_c0_g5|TRINITY_DN36606_c0_g3|TRINITY_DN26448_c1_g2|TRINITY_DN36606_c0_g1	http://www.genome.jp/kegg-bin/show_pathway?ko02010/K09815%09red/K05658%09red	Membrane transport	Environmental Information Processing
Glycolysis / Gluconeogenesis	KEGG PATHWAY	ko00010	30	280	0.750571	0.99999	TRINITY_DN30845_c1_g2|TRINITY_DN37492_c0_g1|TRINITY_DN37492_c0_g2|TRINITY_DN31329_c1_g3|TRINITY_DN35139_c1_g1|TRINITY_DN30233_c0_g1|TRINITY_DN35905_c0_g1|TRINITY_DN32013_c1_g2|TRINITY_DN38034_c3_g1|TRINITY_DN38406_c3_g3|TRINITY_DN30706_c0_g2|TRINITY_DN31420_c0_g1|TRINITY_DN25549_c0_g2|TRINITY_DN33249_c1_g3|TRINITY_DN26989_c0_g2|TRINITY_DN29354_c1_g2|TRINITY_DN32028_c1_g2|TRINITY_DN27426_c0_g2|TRI…	http://www.genome.jp/kegg-bin/show_pathway?ko00010/K00134%09red/K00850%09red/K01803%09red/K00001%09red/K00844%09red/K01835%09red/K01792%09red/K01689%09red/K18857%09red/K00128%09red/K01785%09red/K01568%09red/K01623%09red/K03841%09red/K00927%09red/K00873%09red/K01895%09red/K15633%09red/K01610%09red	Carbohydrate metabolism	Metabolism
Fanconi anemia pathway	KEGG PATHWAY	ko03460	10	100	0.754097	0.99999	TRINITY_DN22829_c0_g1|TRINITY_DN37455_c0_g1|TRINITY_DN32363_c0_g3|TRINITY_DN30397_c1_g1|TRINITY_DN24565_c0_g1|TRINITY_DN25847_c1_g3|TRINITY_DN34686_c0_g2|TRINITY_DN35489_c0_g1|TRINITY_DN35489_c0_g3|TRINITY_DN34686_c0_g1	http://www.genome.jp/kegg-bin/show_pathway?ko03460/K08734%09red/K07466%09red/K15363%09red/K10891%09red/K10901%09red	Replication and repair	Genetic Information Processing
Circadian rhythm	KEGG PATHWAY	ko04710	7	72	0.755961	0.99999	TRINITY_DN33397_c2_g1|TRINITY_DN33397_c2_g2|TRINITY_DN35704_c1_g1|TRINITY_DN31537_c0_g1|TRINITY_DN18384_c0_g1|TRINITY_DN29803_c1_g3|TRINITY_DN33028_c0_g2	http://www.genome.jp/kegg-bin/show_pathway?ko04710/K08960%09red/K07198%09red	Environmental adaptation	Organismal Systems
Histidine metabolism	KEGG PATHWAY	ko00340	3	33	0.757206	0.99999	TRINITY_DN33744_c0_g5|TRINITY_DN26897_c3_g1|TRINITY_DN33345_c4_g1	http://www.genome.jp/kegg-bin/show_pathway?ko00340/K00128%09red/K01590%09red	Amino acid metabolism	Metabolism
Degradation of aromatic compounds	KEGG PATHWAY	ko01220	2	23	0.765167	0.99999	TRINITY_DN27529_c6_g1|TRINITY_DN27279_c0_g1	http://www.genome.jp/kegg-bin/show_pathway?ko01220/K00487%09red/K00001%09red	Global and overview maps	Metabolism
Mineral absorption	KEGG PATHWAY	ko04978	4	44	0.771102	0.99999	TRINITY_DN23171_c0_g4|TRINITY_DN31874_c0_g1|TRINITY_DN34746_c1_g6|TRINITY_DN23171_c0_g3	http://www.genome.jp/kegg-bin/show_pathway?ko04978/K01539%09red/K14686%09red	Digestive system	Organismal Systems
Adherens junction	KEGG PATHWAY	ko04520	14	140	0.780258	0.99999	TRINITY_DN31158_c0_g1|TRINITY_DN26659_c2_g8|TRINITY_DN28335_c0_g8|TRINITY_DN31158_c0_g4|TRINITY_DN37712_c1_g2|TRINITY_DN28217_c1_g4|TRINITY_DN1235_c0_g1|TRINITY_DN28335_c0_g1|TRINITY_DN30786_c0_g5|TRINITY_DN28550_c2_g3|TRINITY_DN32848_c0_g1|TRINITY_DN31205_c0_g2|TRINITY_DN37156_c0_g3|TRINITY_DN34507_c0_g1	http://www.genome.jp/kegg-bin/show_pathway?ko04520/K05747%09red/K04468%09red/K05692%09red/K05748%09red/K04498%09red/K04371%09red	Cellular community - eukaryotes	Cellular Processes
Biotin metabolism	KEGG PATHWAY	ko00780	2	24	0.784065	0.99999	TRINITY_DN25951_c0_g1|TRINITY_DN1679_c0_g1	http://www.genome.jp/kegg-bin/show_pathway?ko00780/K02372%09red/K00059%09red	Metabolism of cofactors and vitamins	Metabolism
Oocyte meiosis	KEGG PATHWAY	ko04114	23	224	0.791966	0.99999	TRINITY_DN35952_c0_g5|TRINITY_DN30862_c0_g1|TRINITY_DN31205_c0_g2|TRINITY_DN28852_c1_g6|TRINITY_DN34692_c4_g1|TRINITY_DN34507_c0_g1|TRINITY_DN24911_c0_g2|TRINITY_DN28715_c0_g2|TRINITY_DN33915_c0_g1|TRINITY_DN28167_c0_g2|TRINITY_DN38245_c2_g7|TRINITY_DN29836_c0_g1|TRINITY_DN29836_c0_g2|TRINITY_DN17702_c0_g2|TRINITY_DN33439_c0_g2|TRINITY_DN28228_c0_g1|TRINITY_DN28228_c0_g2|TRINITY_DN32564_c1_g2|TRI…	http://www.genome.jp/kegg-bin/show_pathway?ko04114/K02365%09red/K04345%09red/K03363%09red/K04368%09red/K04371%09red/K06631%09red/K06269%09red/K06630%09red/K02183%09red	Cell growth and death	Cellular Processes
C5-Branched dibasic acid metabolism	KEGG PATHWAY	ko00660	1	13	0.795684	0.99999	TRINITY_DN27807_c1_g3	http://www.genome.jp/kegg-bin/show_pathway?ko00660/K01652%09red	Carbohydrate metabolism	Metabolism
Naphthalene degradation	KEGG PATHWAY	ko00626	1	13	0.795684	0.99999	TRINITY_DN27279_c0_g1	http://www.genome.jp/kegg-bin/show_pathway?ko00626/K00001%09red	Xenobiotics biodegradation and metabolism	Metabolism
Neuroactive ligand-receptor interaction	KEGG PATHWAY	ko04080	1	13	0.795684	0.99999	TRINITY_DN40897_c0_g1	http://www.genome.jp/kegg-bin/show_pathway?ko04080/K01312%09red	Signaling molecules and interaction	Environmental Information Processing
Thyroid hormone signaling pathway	KEGG PATHWAY	ko04919	18	179	0.796024	0.99999	TRINITY_DN24911_c0_g2|TRINITY_DN31158_c0_g1|TRINITY_DN28335_c0_g8|TRINITY_DN28335_c0_g1|TRINITY_DN31158_c0_g4|TRINITY_DN29402_c1_g4|TRINITY_DN17188_c0_g3|TRINITY_DN20313_c0_g1|TRINITY_DN28550_c2_g3|TRINITY_DN23171_c0_g4|TRINITY_DN31205_c0_g2|TRINITY_DN36265_c0_g4|TRINITY_DN38245_c2_g7|TRINITY_DN23171_c0_g3|TRINITY_DN32431_c0_g3|TRINITY_DN29383_c3_g1|TRINITY_DN33078_c0_g1|TRINITY_DN34507_c0_g1	http://www.genome.jp/kegg-bin/show_pathway?ko04919/K04498%09red/K04345%09red/K01539%09red/K05692%09red/K03083%09red/K01114%09red/K05857%09red/K04368%09red/K11644%09red/K04371%09red/K07827%09red	Endocrine system	Organismal Systems
mTOR signaling pathway	KEGG PATHWAY	ko04150	12	124	0.801352	0.99999	TRINITY_DN33397_c2_g1|TRINITY_DN33397_c2_g2|TRINITY_DN35704_c1_g1|TRINITY_DN44924_c0_g1|TRINITY_DN20500_c0_g1|TRINITY_DN27056_c0_g1|TRINITY_DN35431_c0_g2|TRINITY_DN31205_c0_g2|TRINITY_DN18384_c0_g1|TRINITY_DN29803_c1_g3|TRINITY_DN33028_c0_g2|TRINITY_DN34507_c0_g1	http://www.genome.jp/kegg-bin/show_pathway?ko04150/K08269%09red/K04688%09red/K07205%09red/K02991%09red/K07198%09red/K04371%09red	Signal transduction	Environmental Information Processing
Fatty acid biosynthesis	KEGG PATHWAY	ko00061	6	67	0.808161	0.99999	TRINITY_DN23572_c0_g1|TRINITY_DN1679_c0_g1|TRINITY_DN34907_c0_g3|TRINITY_DN33387_c0_g9|TRINITY_DN34140_c1_g1|TRINITY_DN25951_c0_g1	http://www.genome.jp/kegg-bin/show_pathway?ko00061/K01897%09red/K10781%09red/K01963%09red/K00059%09red/K02372%09red	Lipid metabolism	Metabolism
Mismatch repair	KEGG PATHWAY	ko03430	8	87	0.811632	0.99999	TRINITY_DN27917_c0_g1|TRINITY_DN22829_c0_g1|TRINITY_DN41031_c0_g1|TRINITY_DN27806_c2_g1|TRINITY_DN25847_c1_g3|TRINITY_DN25140_c0_g1|TRINITY_DN35489_c0_g3|TRINITY_DN35489_c0_g1	http://www.genome.jp/kegg-bin/show_pathway?ko03430/K08735%09red/K08734%09red/K10747%09red/K04802%09red/K07466%09red/K03111%09red	Replication and repair	Genetic Information Processing
Sulfur relay system	KEGG PATHWAY	ko04122	2	26	0.817879	0.99999	TRINITY_DN29072_c0_g1|TRINITY_DN29829_c0_g1	http://www.genome.jp/kegg-bin/show_pathway?ko04122/K14169%09red/K11996%09red	Folding, sorting and degradation	Genetic Information Processing
VEGF signaling pathway	KEGG PATHWAY	ko04370	6	68	0.818372	0.99999	TRINITY_DN24911_c0_g2|TRINITY_DN17188_c0_g3|TRINITY_DN13012_c0_g1|TRINITY_DN38245_c2_g7|TRINITY_DN31205_c0_g2|TRINITY_DN34507_c0_g1	http://www.genome.jp/kegg-bin/show_pathway?ko04370/K04371%09red/K04368%09red/K07827%09red/K04441%09red	Signal transduction	Environmental Information Processing
Glutamatergic synapse	KEGG PATHWAY	ko04724	8	88	0.820569	0.99999	TRINITY_DN33642_c0_g2|TRINITY_DN17326_c0_g1|TRINITY_DN31205_c0_g2|TRINITY_DN20313_c0_g1|TRINITY_DN36741_c0_g1|TRINITY_DN33794_c0_g1|TRINITY_DN27072_c0_g1|TRINITY_DN34507_c0_g1	http://www.genome.jp/kegg-bin/show_pathway?ko04724/K04371%09red/K04345%09red/K04632%09red/K01915%09red/K01115%09red	Nervous system	Organismal Systems
Inositol phosphate metabolism	KEGG PATHWAY	ko00562	13	136	0.82066	0.99999	TRINITY_DN33630_c1_g5|TRINITY_DN37687_c0_g1|TRINITY_DN36459_c0_g2|TRINITY_DN29383_c3_g1|TRINITY_DN30320_c0_g1|TRINITY_DN34685_c2_g1|TRINITY_DN34685_c2_g3|TRINITY_DN13184_c0_g1|TRINITY_DN32853_c0_g1|TRINITY_DN36399_c2_g1|TRINITY_DN32354_c1_g3|TRINITY_DN33078_c0_g1|TRINITY_DN32527_c0_g1	http://www.genome.jp/kegg-bin/show_pathway?ko00562/K19517%09red/K00140%09red/K01803%09red/K01114%09red/K05857%09red/K00921%09red/K00913%09red/K00469%09red/K00889%09red	Carbohydrate metabolism	Metabolism
Notch signaling pathway	KEGG PATHWAY	ko04330	5	59	0.829742	0.99999	TRINITY_DN31158_c0_g1|TRINITY_DN34773_c0_g1|TRINITY_DN7041_c0_g1|TRINITY_DN31158_c0_g4|TRINITY_DN28550_c2_g3	http://www.genome.jp/kegg-bin/show_pathway?ko04330/K04498%09red/K06057%09red/K04496%09red	Signal transduction	Environmental Information Processing
Valine, leucine and isoleucine biosynthesis	KEGG PATHWAY	ko00290	3	38	0.830417	0.99999	TRINITY_DN31251_c0_g3|TRINITY_DN27807_c1_g3|TRINITY_DN28551_c0_g1	http://www.genome.jp/kegg-bin/show_pathway?ko00290/K01687%09red/K01652%09red/K01649%09red	Amino acid metabolism	Metabolism
Riboflavin metabolism	KEGG PATHWAY	ko00740	1	15	0.837163	0.99999	TRINITY_DN35439_c0_g1	http://www.genome.jp/kegg-bin/show_pathway?ko00740/K14652%09red	Metabolism of cofactors and vitamins	Metabolism
Steroid hormone biosynthesis	KEGG PATHWAY	ko00140	1	15	0.837163	0.99999	TRINITY_DN26734_c1_g1	http://www.genome.jp/kegg-bin/show_pathway?ko00140/K10251%09red	Lipid metabolism	Metabolism
Regulation of actin cytoskeleton	KEGG PATHWAY	ko04810	26	263	0.853238	0.99999	TRINITY_DN28335_c0_g8|TRINITY_DN37712_c1_g2|TRINITY_DN28335_c0_g1|TRINITY_DN31205_c0_g2|TRINITY_DN32527_c0_g1|TRINITY_DN26659_c2_g8|TRINITY_DN37156_c0_g3|TRINITY_DN30786_c0_g5|TRINITY_DN28852_c1_g6|TRINITY_DN32848_c0_g1|TRINITY_DN27446_c0_g2|TRINITY_DN14862_c0_g1|TRINITY_DN24911_c0_g2|TRINITY_DN20309_c0_g1|TRINITY_DN33630_c1_g5|TRINITY_DN37687_c0_g1|TRINITY_DN38237_c1_g1|TRINITY_DN28217_c1_g4|TRI…	http://www.genome.jp/kegg-bin/show_pathway?ko04810/K05747%09red/K12755%09red/K12757%09red/K00921%09red/K05692%09red/K05748%09red/K05765%09red/K04368%09red/K05768%09red/K04371%09red/K07827%09red/K06269%09red/K00889%09red	Cell motility	Cellular Processes
Regulation of mitophagy - yeast	KEGG PATHWAY	ko04139	8	94	0.867444	0.99999	TRINITY_DN15193_c0_g1|TRINITY_DN45868_c0_g1|TRINITY_DN33630_c1_g5|TRINITY_DN13012_c0_g1|TRINITY_DN26291_c1_g1|TRINITY_DN27056_c0_g1|TRINITY_DN36265_c0_g4|TRINITY_DN32853_c0_g1	http://www.genome.jp/kegg-bin/show_pathway?ko04139/K17969%09red/K08269%09red/K08341%09red/K04441%09red/K11644%09red/K11088%09red/K00889%09red	_	_
2-Oxocarboxylic acid metabolism	KEGG PATHWAY	ko01210	10	114	0.867601	0.99999	TRINITY_DN31141_c0_g3|TRINITY_DN27807_c1_g3|TRINITY_DN31251_c0_g3|TRINITY_DN32798_c1_g8|TRINITY_DN31526_c0_g1|TRINITY_DN33262_c0_g1|TRINITY_DN27600_c1_g3|TRINITY_DN37673_c1_g1|TRINITY_DN33634_c0_g2|TRINITY_DN28551_c0_g1	http://www.genome.jp/kegg-bin/show_pathway?ko01210/K00133%09red/K01687%09red/K01649%09red/K14682%09red/K00928%09red/K14677%09red/K01652%09red/K00030%09red	Global and overview maps	Metabolism
Aminobenzoate degradation	KEGG PATHWAY	ko00627	1	17	0.870223	0.99999	TRINITY_DN29559_c3_g2	http://www.genome.jp/kegg-bin/show_pathway?ko00627/K01426%09red	Xenobiotics biodegradation and metabolism	Metabolism
Cell cycle - Caulobacter	KEGG PATHWAY	ko04112	2	30	0.871591	0.99999	TRINITY_DN36206_c0_g3|TRINITY_DN26677_c1_g3	http://www.genome.jp/kegg-bin/show_pathway?ko04112/K01358%09red	Cell growth and death	Cellular Processes
Ether lipid metabolism	KEGG PATHWAY	ko00565	4	53	0.873166	0.99999	TRINITY_DN33794_c0_g1|TRINITY_DN23540_c0_g1|TRINITY_DN29383_c3_g1|TRINITY_DN36741_c0_g1	http://www.genome.jp/kegg-bin/show_pathway?ko00565/K01047%09red/K01114%09red/K01115%09red	Lipid metabolism	Metabolism
Butanoate metabolism	KEGG PATHWAY	ko00650	4	54	0.881628	0.99999	TRINITY_DN38090_c1_g2|TRINITY_DN27819_c0_g1|TRINITY_DN20651_c0_g1|TRINITY_DN27807_c1_g3	http://www.genome.jp/kegg-bin/show_pathway?ko00650/K13524%09red/K01652%09red/K16871%09red/K01580%09red	Carbohydrate metabolism	Metabolism
Natural killer cell mediated cytotoxicity	KEGG PATHWAY	ko04650	5	65	0.882626	0.99999	TRINITY_DN24911_c0_g2|TRINITY_DN17188_c0_g3|TRINITY_DN31205_c0_g2|TRINITY_DN38245_c2_g7|TRINITY_DN34507_c0_g1	http://www.genome.jp/kegg-bin/show_pathway?ko04650/K04371%09red/K04368%09red/K07827%09red	Immune system	Organismal Systems
Osteoclast differentiation	KEGG PATHWAY	ko04380	5	65	0.882626	0.99999	TRINITY_DN24911_c0_g2|TRINITY_DN31205_c0_g2|TRINITY_DN13012_c0_g1|TRINITY_DN38245_c2_g7|TRINITY_DN34507_c0_g1	http://www.genome.jp/kegg-bin/show_pathway?ko04380/K04371%09red/K04368%09red/K04441%09red	Development	Organismal Systems
Jak-STAT signaling pathway	KEGG PATHWAY	ko04630	3	44	0.892481	0.99999	TRINITY_DN31158_c0_g1|TRINITY_DN31158_c0_g4|TRINITY_DN28550_c2_g3	http://www.genome.jp/kegg-bin/show_pathway?ko04630/K04498%09red	Signal transduction	Environmental Information Processing
Sphingolipid metabolism	KEGG PATHWAY	ko00600	6	78	0.898292	0.99999	TRINITY_DN24603_c0_g1|TRINITY_DN25492_c0_g1|TRINITY_DN16739_c0_g1|TRINITY_DN33292_c0_g2|TRINITY_DN21362_c0_g1|TRINITY_DN36691_c1_g1	http://www.genome.jp/kegg-bin/show_pathway?ko00600/K00654%09red/K04713%09red/K12309%09red/K01201%09red/K04708%09red/K04710%09red	Lipid metabolism	Metabolism
Porphyrin and chlorophyll metabolism	KEGG PATHWAY	ko00860	6	78	0.898292	0.99999	TRINITY_DN24854_c0_g1|TRINITY_DN24604_c0_g1|TRINITY_DN22222_c0_g1|TRINITY_DN38159_c1_g1|TRINITY_DN38159_c1_g2|TRINITY_DN38159_c2_g1	http://www.genome.jp/kegg-bin/show_pathway?ko00860/K02492%09red/K08099%09red/K13545%09red	Metabolism of cofactors and vitamins	Metabolism
Axon guidance	KEGG PATHWAY	ko04360	8	100	0.903819	0.99999	TRINITY_DN32011_c1_g3|TRINITY_DN29402_c1_g4|TRINITY_DN17188_c0_g3|TRINITY_DN31205_c0_g2|TRINITY_DN27446_c0_g2|TRINITY_DN32431_c0_g3|TRINITY_DN31280_c2_g1|TRINITY_DN34507_c0_g1	http://www.genome.jp/kegg-bin/show_pathway?ko04360/K04371%09red/K05765%09red/K07827%09red/K03083%09red/K06842%09red	Development	Organismal Systems
Glyoxylate and dicarboxylate metabolism	KEGG PATHWAY	ko00630	12	141	0.905233	0.99999	TRINITY_DN25213_c0_g1|TRINITY_DN25043_c0_g3|TRINITY_DN25043_c0_g2|TRINITY_DN23826_c0_g1|TRINITY_DN34034_c2_g1|TRINITY_DN25955_c0_g3|TRINITY_DN33642_c0_g2|TRINITY_DN9048_c0_g1|TRINITY_DN30496_c1_g3|TRINITY_DN34220_c0_g1|TRINITY_DN27072_c0_g1|TRINITY_DN33149_c1_g1	http://www.genome.jp/kegg-bin/show_pathway?ko00630/K03781%09red/K15919%09red/K11517%09red/K01602%09red/K01915%09red/K01637%09red/K01455%09red/K00026%09red	Carbohydrate metabolism	Metabolism
Renin-angiotensin system	KEGG PATHWAY	ko04614	1	20	0.907667	0.99999	TRINITY_DN32285_c1_g1	http://www.genome.jp/kegg-bin/show_pathway?ko04614/K01322%09red	Endocrine system	Organismal Systems
Cytosolic DNA-sensing pathway	KEGG PATHWAY	ko04623	3	46	0.908111	0.99999	TRINITY_DN24566_c0_g1|TRINITY_DN25036_c0_g1|TRINITY_DN20873_c0_g1	http://www.genome.jp/kegg-bin/show_pathway?ko04623/K03022%09red/K03019%09red/K03013%09red	Immune system	Organismal Systems
Propanoate metabolism	KEGG PATHWAY	ko00640	5	69	0.909486	0.99999	TRINITY_DN20651_c0_g1|TRINITY_DN26035_c0_g1|TRINITY_DN33387_c0_g9|TRINITY_DN36459_c0_g2|TRINITY_DN37621_c0_g3	http://www.genome.jp/kegg-bin/show_pathway?ko00640/K13524%09red/K01895%09red/K01963%09red/K00140%09red	Carbohydrate metabolism	Metabolism
p53 signaling pathway	KEGG PATHWAY	ko04115	5	71	0.920775	0.99999	TRINITY_DN30256_c1_g4|TRINITY_DN33453_c2_g1|TRINITY_DN27967_c4_g1|TRINITY_DN21492_c0_g1|TRINITY_DN32741_c3_g2	http://www.genome.jp/kegg-bin/show_pathway?ko04115/K10143%09red/K04728%09red/K05868%09red/K10144%09red	Cell growth and death	Cellular Processes
Peroxisome	KEGG PATHWAY	ko04146	16	185	0.921605	0.99999	TRINITY_DN25213_c0_g1|TRINITY_DN34034_c2_g1|TRINITY_DN23572_c0_g1|TRINITY_DN29059_c0_g2|TRINITY_DN34907_c0_g3|TRINITY_DN37631_c1_g1|TRINITY_DN9048_c0_g1|TRINITY_DN29908_c0_g3|TRINITY_DN36449_c0_g5|TRINITY_DN29908_c0_g4|TRINITY_DN29063_c0_g1|TRINITY_DN31402_c0_g1|TRINITY_DN25711_c0_g1|TRINITY_DN33149_c1_g1|TRINITY_DN26964_c0_g1|TRINITY_DN37373_c0_g3	http://www.genome.jp/kegg-bin/show_pathway?ko04146/K03781%09red/K13356%09red/K06664%09red/K13339%09red/K00306%09red/K13348%09red/K11517%09red/K01897%09red/K13344%09red	Transport and catabolism	Cellular Processes
Protein digestion and absorption	KEGG PATHWAY	ko04974	4	60	0.922757	0.99999	TRINITY_DN23171_c0_g4|TRINITY_DN13417_c0_g1|TRINITY_DN23171_c0_g3|TRINITY_DN40897_c0_g1	http://www.genome.jp/kegg-bin/show_pathway?ko04974/K01539%09red/K06519%09red/K01312%09red	Digestive system	Organismal Systems
Fat digestion and absorption	KEGG PATHWAY	ko04975	1	22	0.926415	0.99999	TRINITY_DN23540_c0_g1	http://www.genome.jp/kegg-bin/show_pathway?ko04975/K01047%09red	Digestive system	Organismal Systems
MAPK signaling pathway - yeast	KEGG PATHWAY	ko04011	1	22	0.926415	0.99999	TRINITY_DN13012_c0_g1	http://www.genome.jp/kegg-bin/show_pathway?ko04011/K04441%09red	Signal transduction	Environmental Information Processing
SNARE interactions in vesicular transport	KEGG PATHWAY	ko04130	4	61	0.928202	0.99999	TRINITY_DN31133_c0_g1|TRINITY_DN31133_c0_g2|TRINITY_DN25520_c2_g1|TRINITY_DN32992_c1_g2	http://www.genome.jp/kegg-bin/show_pathway?ko04130/K08486%09red	Folding, sorting and degradation	Genetic Information Processing
Leukocyte transendothelial migration	KEGG PATHWAY	ko04670	5	75	0.939674	0.99999	TRINITY_DN14862_c0_g1|TRINITY_DN20309_c0_g1|TRINITY_DN13012_c0_g1|TRINITY_DN28335_c0_g1|TRINITY_DN28335_c0_g8	http://www.genome.jp/kegg-bin/show_pathway?ko04670/K12755%09red/K04441%09red/K12757%09red/K05692%09red	Immune system	Organismal Systems
Collecting duct acid secretion	KEGG PATHWAY	ko04966	3	52	0.943402	0.99999	TRINITY_DN22747_c0_g1|TRINITY_DN46060_c0_g1|TRINITY_DN22687_c0_g1	http://www.genome.jp/kegg-bin/show_pathway?ko04966/K02147%09red/K02152%09red/K02150%09red	Excretory system	Organismal Systems
Hippo signaling pathway	KEGG PATHWAY	ko04390	12	153	0.947381	0.99999	TRINITY_DN28335_c0_g8|TRINITY_DN28335_c0_g1|TRINITY_DN29402_c1_g4|TRINITY_DN31537_c0_g1|TRINITY_DN35952_c0_g5|TRINITY_DN35952_c0_g4|TRINITY_DN28852_c1_g6|TRINITY_DN29836_c0_g1|TRINITY_DN29836_c0_g2|TRINITY_DN23141_c0_g2|TRINITY_DN32431_c0_g3|TRINITY_DN27152_c0_g1	http://www.genome.jp/kegg-bin/show_pathway?ko04390/K06685%09red/K05692%09red/K08960%09red/K03083%09red/K06630%09red/K06269%09red/K06094%09red	Signal transduction	Environmental Information Processing
RIG-I-like receptor signaling pathway	KEGG PATHWAY	ko04622	1	27	0.958279	0.99999	TRINITY_DN13012_c0_g1	http://www.genome.jp/kegg-bin/show_pathway?ko04622/K04441%09red	Immune system	Organismal Systems
Terpenoid backbone biosynthesis	KEGG PATHWAY	ko00900	7	104	0.960214	0.99999	TRINITY_DN28441_c0_g1|TRINITY_DN31662_c1_g1|TRINITY_DN33083_c1_g1|TRINITY_DN37200_c0_g1|TRINITY_DN34676_c0_g5|TRINITY_DN23616_c0_g1|TRINITY_DN31971_c1_g1	http://www.genome.jp/kegg-bin/show_pathway?ko00900/K01662%09red/K15793%09red/K15889%09red/K14066%09red/K13789%09red/K11778%09red	Metabolism of terpenoids and polyketides	Metabolism
Lysine degradation	KEGG PATHWAY	ko00310	7	105	0.962691	0.99999	TRINITY_DN26897_c3_g1|TRINITY_DN37270_c0_g3|TRINITY_DN29908_c0_g3|TRINITY_DN29059_c0_g2|TRINITY_DN31402_c0_g1|TRINITY_DN33744_c0_g5|TRINITY_DN29908_c0_g4	http://www.genome.jp/kegg-bin/show_pathway?ko00310/K00164%09red/K00128%09red/K00306%09red	Amino acid metabolism	Metabolism
Fatty acid metabolism	KEGG PATHWAY	ko01212	12	162	0.967213	0.99999	TRINITY_DN23572_c0_g1|TRINITY_DN30973_c0_g1|TRINITY_DN28101_c3_g3|TRINITY_DN19995_c0_g1|TRINITY_DN1679_c0_g1|TRINITY_DN34907_c0_g3|TRINITY_DN26734_c1_g1|TRINITY_DN33387_c0_g9|TRINITY_DN36428_c0_g5|TRINITY_DN30371_c0_g2|TRINITY_DN34140_c1_g1|TRINITY_DN25951_c0_g1	http://www.genome.jp/kegg-bin/show_pathway?ko01212/K10781%09red/K02372%09red/K00059%09red/K10257%09red/K01963%09red/K01897%09red/K10256%09red/K00507%09red/K10251%09red	Global and overview maps	Metabolism
Protein processing in endoplasmic reticulum	KEGG PATHWAY	ko04141	43	471	0.968334	0.99999	TRINITY_DN26212_c0_g1|TRINITY_DN27381_c0_g4|TRINITY_DN37927_c4_g1|TRINITY_DN15461_c0_g1|TRINITY_DN26489_c2_g1|TRINITY_DN26261_c1_g2|TRINITY_DN36139_c1_g1|TRINITY_DN15062_c0_g2|TRINITY_DN32613_c0_g1|TRINITY_DN20279_c0_g1|TRINITY_DN21286_c0_g1|TRINITY_DN33509_c0_g1|TRINITY_DN27691_c1_g5|TRINITY_DN27691_c1_g1|TRINITY_DN26380_c0_g1|TRINITY_DN35682_c1_g1|TRINITY_DN29242_c1_g4|TRINITY_DN25605_c0_g1|TRI…	http://www.genome.jp/kegg-bin/show_pathway?ko04141/K08054%09red/K13525%09red/K14010%09red/K09487%09red/K06689%09red/K09517%09red/K07953%09red/K10956%09red/K09542%09red/K04554%09red/K13993%09red/K09580%09red/K07151%09red/K09490%09red/K12667%09red/K04079%09red/K14011%09red/K09584%09red/K11863%09red/K03237%09red/K03283%09red	Folding, sorting and degradation	Genetic Information Processing
Tight junction	KEGG PATHWAY	ko04530	9	131	0.970129	0.99999	TRINITY_DN20309_c0_g1|TRINITY_DN14862_c0_g1|TRINITY_DN17188_c0_g3|TRINITY_DN28335_c0_g1|TRINITY_DN28335_c0_g8|TRINITY_DN23141_c0_g2|TRINITY_DN34849_c0_g1|TRINITY_DN34849_c0_g2|TRINITY_DN34849_c0_g4	http://www.genome.jp/kegg-bin/show_pathway?ko04530/K04424%09red/K12757%09red/K12755%09red/K05692%09red/K07827%09red/K06094%09red	Cellular community - eukaryotes	Cellular Processes
Fatty acid degradation	KEGG PATHWAY	ko00071	7	109	0.97126	0.99999	TRINITY_DN23572_c0_g1|TRINITY_DN35905_c0_g1|TRINITY_DN33249_c1_g3|TRINITY_DN34907_c0_g3|TRINITY_DN26897_c3_g1|TRINITY_DN27279_c0_g1|TRINITY_DN33744_c0_g5	http://www.genome.jp/kegg-bin/show_pathway?ko00071/K01897%09red/K00128%09red/K18857%09red/K00001%09red	Lipid metabolism	Metabolism
Retinol metabolism	KEGG PATHWAY	ko00830	1	32	0.976347	0.99999	TRINITY_DN27279_c0_g1	http://www.genome.jp/kegg-bin/show_pathway?ko00830/K00001%09red	Metabolism of cofactors and vitamins	Metabolism
TGF-beta signaling pathway	KEGG PATHWAY	ko04350	6	101	0.977757	0.99999	TRINITY_DN31158_c0_g1|TRINITY_DN31158_c0_g4|TRINITY_DN28550_c2_g3|TRINITY_DN35431_c0_g2|TRINITY_DN31205_c0_g2|TRINITY_DN34507_c0_g1	http://www.genome.jp/kegg-bin/show_pathway?ko04350/K04371%09red/K04498%09red/K04688%09red	Signal transduction	Environmental Information Processing
Sphingolipid signaling pathway	KEGG PATHWAY	ko04071	11	160	0.980076	0.99999	TRINITY_DN24911_c0_g2|TRINITY_DN17188_c0_g3|TRINITY_DN25492_c0_g1|TRINITY_DN13012_c0_g1|TRINITY_DN38245_c2_g7|TRINITY_DN31205_c0_g2|TRINITY_DN36691_c1_g1|TRINITY_DN36741_c0_g1|TRINITY_DN33794_c0_g1|TRINITY_DN30773_c0_g2|TRINITY_DN34507_c0_g1	http://www.genome.jp/kegg-bin/show_pathway?ko04071/K11583%09red/K00654%09red/K04441%09red/K01115%09red/K04368%09red/K04710%09red/K04371%09red/K07827%09red	Signal transduction	Environmental Information Processing
AMPK signaling pathway	KEGG PATHWAY	ko04152	20	256	0.980236	0.99999	TRINITY_DN33397_c2_g1|TRINITY_DN33397_c2_g2|TRINITY_DN37858_c0_g1|TRINITY_DN31420_c0_g1|TRINITY_DN22050_c0_g1|TRINITY_DN35704_c1_g1|TRINITY_DN35431_c0_g2|TRINITY_DN20302_c0_g1|TRINITY_DN19995_c0_g1|TRINITY_DN20500_c0_g1|TRINITY_DN29694_c0_g2|TRINITY_DN16166_c0_g4|TRINITY_DN26989_c0_g2|TRINITY_DN18384_c0_g1|TRINITY_DN29803_c1_g3|TRINITY_DN31426_c0_g1|TRINITY_DN31803_c0_g3|TRINITY_DN29073_c0_g1|TRI…	http://www.genome.jp/kegg-bin/show_pathway?ko04152/K03841%09red/K00850%09red/K07205%09red/K04688%09red/K00507%09red/K07188%09red/K07198%09red/K07297%09red/K11583%09red/K03234%09red	Signal transduction	Environmental Information Processing
Focal adhesion	KEGG PATHWAY	ko04510	15	207	0.983535	0.99999	TRINITY_DN24911_c0_g2|TRINITY_DN20309_c0_g1|TRINITY_DN19990_c0_g2|TRINITY_DN29402_c1_g4|TRINITY_DN28335_c0_g1|TRINITY_DN28852_c1_g6|TRINITY_DN38245_c2_g7|TRINITY_DN29836_c0_g1|TRINITY_DN31205_c0_g2|TRINITY_DN29836_c0_g2|TRINITY_DN20271_c0_g1|TRINITY_DN32431_c0_g3|TRINITY_DN28335_c0_g8|TRINITY_DN14862_c0_g1|TRINITY_DN34507_c0_g1	http://www.genome.jp/kegg-bin/show_pathway?ko04510/K04437%09red/K12757%09red/K12755%09red/K04659%09red/K03083%09red/K05692%09red/K04368%09red/K04371%09red/K06269%09red	Cellular community - eukaryotes	Cellular Processes
Pantothenate and CoA biosynthesis	KEGG PATHWAY	ko00770	2	54	0.986566	0.99999	TRINITY_DN31251_c0_g3|TRINITY_DN27807_c1_g3	http://www.genome.jp/kegg-bin/show_pathway?ko00770/K01687%09red/K01652%09red	Metabolism of cofactors and vitamins	Metabolism
Tropane, piperidine and pyridine alkaloid biosynthesis	KEGG PATHWAY	ko00960	1	39	0.989315	0.99999	TRINITY_DN11534_c0_g1	http://www.genome.jp/kegg-bin/show_pathway?ko00960/K00276%09red	Biosynthesis of other secondary metabolites	Metabolism
Hippo signaling pathway - fly	KEGG PATHWAY	ko04391	7	124	0.989719	0.99999	TRINITY_DN28335_c0_g8|TRINITY_DN28335_c0_g1|TRINITY_DN31537_c0_g1|TRINITY_DN35952_c0_g5|TRINITY_DN35952_c0_g4|TRINITY_DN23141_c0_g2|TRINITY_DN27152_c0_g1	http://www.genome.jp/kegg-bin/show_pathway?ko04391/K06685%09red/K05692%09red/K08960%09red/K06094%09red/K06630%09red	Signal transduction	Environmental Information Processing
RNA degradation	KEGG PATHWAY	ko03018	17	239	0.990552	0.99999	TRINITY_DN29748_c0_g4|TRINITY_DN33791_c1_g1|TRINITY_DN28952_c0_g2|TRINITY_DN45553_c0_g1|TRINITY_DN30807_c1_g5|TRINITY_DN31803_c0_g3|TRINITY_DN28407_c0_g1|TRINITY_DN27042_c0_g1|TRINITY_DN30233_c0_g1|TRINITY_DN35449_c0_g2|TRINITY_DN26989_c0_g2|TRINITY_DN27868_c0_g1|TRINITY_DN27426_c0_g2|TRINITY_DN33509_c3_g1|TRINITY_DN33623_c0_g1|TRINITY_DN27210_c2_g1|TRINITY_DN31665_c0_g1	http://www.genome.jp/kegg-bin/show_pathway?ko03018/K03679%09red/K03678%09red/K04043%09red/K00962%09red/K01689%09red/K12606%09red/K00850%09red/K12586%09red/K12590%09red/K04077%09red/K11600%09red/K13126%09red	Folding, sorting and degradation	Genetic Information Processing
Various types of N-glycan biosynthesis	KEGG PATHWAY	ko00513	3	73	0.990796	0.99999	TRINITY_DN11153_c0_g2|TRINITY_DN35359_c0_g1|TRINITY_DN22066_c0_g1	http://www.genome.jp/kegg-bin/show_pathway?ko00513/K07151%09red/K12667%09red/K14413%09red	Glycan biosynthesis and metabolism	Metabolism
PI3K-Akt signaling pathway	KEGG PATHWAY	ko04151	24	317	0.992105	0.99999	TRINITY_DN15461_c0_g1|TRINITY_DN44924_c0_g1|TRINITY_DN35431_c0_g2|TRINITY_DN31205_c0_g2|TRINITY_DN15062_c0_g2|TRINITY_DN33397_c2_g1|TRINITY_DN33397_c2_g2|TRINITY_DN19990_c0_g2|TRINITY_DN24911_c0_g2|TRINITY_DN35704_c1_g1|TRINITY_DN29402_c1_g4|TRINITY_DN38245_c2_g7|TRINITY_DN29803_c1_g3|TRINITY_DN34507_c0_g1|TRINITY_DN17188_c0_g3|TRINITY_DN35952_c0_g5|TRINITY_DN35952_c0_g4|TRINITY_DN25669_c0_g3|TRI…	http://www.genome.jp/kegg-bin/show_pathway?ko04151/K09487%09red/K04688%09red/K07205%09red/K04659%09red/K02991%09red/K03083%09red/K11583%09red/K04368%09red/K07198%09red/K04079%09red/K04371%09red/K07827%09red/K06630%09red	Signal transduction	Environmental Information Processing
One carbon pool by folate	KEGG PATHWAY	ko00670	1	44	0.993944	0.99999	TRINITY_DN20127_c0_g1	http://www.genome.jp/kegg-bin/show_pathway?ko00670/K00602%09red	Metabolism of cofactors and vitamins	Metabolism
Nucleotide excision repair	KEGG PATHWAY	ko03420	6	122	0.995311	0.99999	TRINITY_DN22829_c0_g1|TRINITY_DN41031_c0_g1|TRINITY_DN27806_c2_g1|TRINITY_DN29916_c2_g2|TRINITY_DN25847_c1_g3|TRINITY_DN29400_c0_g2	http://www.genome.jp/kegg-bin/show_pathway?ko03420/K04802%09red/K07466%09red/K02324%09red/K10747%09red/K10570%09red	Replication and repair	Genetic Information Processing
Wnt signaling pathway	KEGG PATHWAY	ko04310	9	160	0.995437	0.99999	TRINITY_DN31158_c0_g1|TRINITY_DN31158_c0_g4|TRINITY_DN29402_c1_g4|TRINITY_DN31537_c0_g1|TRINITY_DN1235_c0_g1|TRINITY_DN28550_c2_g3|TRINITY_DN20313_c0_g1|TRINITY_DN34773_c0_g1|TRINITY_DN32431_c0_g3	http://www.genome.jp/kegg-bin/show_pathway?ko04310/K04345%09red/K04468%09red/K08960%09red/K03083%09red/K04498%09red/K04496%09red	Signal transduction	Environmental Information Processing
N-Glycan biosynthesis	KEGG PATHWAY	ko00510	3	85	0.996931	0.99999	TRINITY_DN11153_c0_g2|TRINITY_DN22066_c0_g1|TRINITY_DN33408_c1_g1	http://www.genome.jp/kegg-bin/show_pathway?ko00510/K07151%09red/K00737%09red/K12667%09red	Glycan biosynthesis and metabolism	Metabolism
DNA replication	KEGG PATHWAY	ko03030	6	131	0.997683	0.99999	TRINITY_DN22829_c0_g1|TRINITY_DN41031_c0_g1|TRINITY_DN27806_c2_g1|TRINITY_DN29916_c2_g2|TRINITY_DN25847_c1_g3|TRINITY_DN25140_c0_g1	http://www.genome.jp/kegg-bin/show_pathway?ko03030/K03111%09red/K07466%09red/K02324%09red/K10747%09red/K04802%09red	Replication and repair	Genetic Information Processing
ECM-receptor interaction	KEGG PATHWAY	ko04512	1	54	0.998055	0.99999	TRINITY_DN19990_c0_g2	http://www.genome.jp/kegg-bin/show_pathway?ko04512/K04659%09red	Signaling molecules and interaction	Environmental Information Processing
RNA transport	KEGG PATHWAY	ko03013	32	438	0.998642	0.99999	TRINITY_DN37623_c3_g4|TRINITY_DN38359_c3_g1|TRINITY_DN31870_c0_g1|TRINITY_DN26261_c1_g2|TRINITY_DN21040_c0_g1|TRINITY_DN33736_c0_g1|TRINITY_DN37468_c0_g4|TRINITY_DN30227_c0_g3|TRINITY_DN24405_c0_g1|TRINITY_DN29606_c1_g3|TRINITY_DN29811_c1_g1|TRINITY_DN26287_c0_g1|TRINITY_DN29812_c0_g2|TRINITY_DN26821_c3_g3|TRINITY_DN44941_c0_g1|TRINITY_DN47395_c0_g1|TRINITY_DN26821_c3_g1|TRINITY_DN17299_c0_g1|TRI…	http://www.genome.jp/kegg-bin/show_pathway?ko03013/K10577%09red/K03240%09red/K03231%09red/K03243%09red/K14307%09red/K03247%09red/K14309%09red/K14308%09red/K07562%09red/K12881%09red/K00784%09red/K03237%09red/K13126%09red/K02516%09red/K01164%09red/K14317%09red/K14314%09red/K03257%09red/K03251%09red/K03250%09red/K13130%09red/K07205%09red/K14297%09red/K12812%09red/K14290%09red	Translation	Genetic Information Processing
Cell cycle	KEGG PATHWAY	ko04110	17	274	0.998709	0.99999	TRINITY_DN31158_c0_g1|TRINITY_DN28715_c0_g2|TRINITY_DN31158_c0_g4|TRINITY_DN21492_c0_g1|TRINITY_DN29402_c1_g4|TRINITY_DN30256_c1_g4|TRINITY_DN41031_c0_g1|TRINITY_DN33453_c2_g1|TRINITY_DN35952_c0_g4|TRINITY_DN30862_c0_g1|TRINITY_DN28550_c2_g3|TRINITY_DN28391_c1_g4|TRINITY_DN32431_c0_g3|TRINITY_DN17702_c0_g2|TRINITY_DN35952_c0_g5|TRINITY_DN36493_c0_g1|TRINITY_DN35184_c0_g1	http://www.genome.jp/kegg-bin/show_pathway?ko04110/K02365%09red/K04728%09red/K05868%09red/K03083%09red/K04498%09red/K04802%09red/K02605%09red/K03363%09red/K06620%09red/K06630%09red/K06631%09red	Cell growth and death	Cellular Processes
Valine, leucine and isoleucine degradation	KEGG PATHWAY	ko00280	4	111	0.99885	0.99999	TRINITY_DN33744_c0_g5|TRINITY_DN26897_c3_g1|TRINITY_DN20651_c0_g1|TRINITY_DN36459_c0_g2	http://www.genome.jp/kegg-bin/show_pathway?ko00280/K13524%09red/K00128%09red/K00140%09red	Amino acid metabolism	Metabolism
mRNA surveillance pathway	KEGG PATHWAY	ko03015	16	267	0.999026	0.99999	TRINITY_DN30728_c2_g2|TRINITY_DN30728_c2_g1|TRINITY_DN31241_c1_g2|TRINITY_DN36843_c2_g2|TRINITY_DN33527_c0_g1|TRINITY_DN17299_c0_g1|TRINITY_DN34837_c1_g2|TRINITY_DN28852_c1_g6|TRINITY_DN30794_c0_g2|TRINITY_DN38347_c1_g2|TRINITY_DN29836_c0_g1|TRINITY_DN29836_c0_g2|TRINITY_DN36843_c3_g1|TRINITY_DN30773_c0_g2|TRINITY_DN34500_c0_g4|TRINITY_DN30807_c1_g5	http://www.genome.jp/kegg-bin/show_pathway?ko03015/K08873%09red/K06269%09red/K14376%09red/K12881%09red/K03265%09red/K12812%09red/K14404%09red/K11583%09red/K14411%09red/K13126%09red	Translation	Genetic Information Processing
Meiosis - yeast	KEGG PATHWAY	ko04113	8	170	0.999118	0.99999	TRINITY_DN28715_c0_g2|TRINITY_DN28852_c1_g6|TRINITY_DN30862_c0_g1|TRINITY_DN29836_c0_g1|TRINITY_DN29836_c0_g2|TRINITY_DN20313_c0_g1|TRINITY_DN24525_c0_g1|TRINITY_DN35184_c0_g1	http://www.genome.jp/kegg-bin/show_pathway?ko04113/K02365%09red/K04345%09red/K02830%09red/K03363%09red/K06269%09red/K02605%09red	Cell growth and death	Cellular Processes
Basal transcription factors	KEGG PATHWAY	ko03022	3	100	0.999255	0.99999	TRINITY_DN31624_c0_g2|TRINITY_DN30844_c0_g3|TRINITY_DN28208_c1_g3	http://www.genome.jp/kegg-bin/show_pathway?ko03022/K14649%09red/K03123%09red/K03138%09red	Transcription	Genetic Information Processing
Lysosome	KEGG PATHWAY	ko04142	14	251	0.999409	0.99999	TRINITY_DN44416_c0_g1|TRINITY_DN27130_c1_g1|TRINITY_DN21313_c0_g2|TRINITY_DN24665_c0_g1|TRINITY_DN16739_c0_g1|TRINITY_DN23030_c0_g1|TRINITY_DN29288_c0_g2|TRINITY_DN23030_c0_g2|TRINITY_DN34896_c0_g1|TRINITY_DN6246_c0_g1|TRINITY_DN20499_c0_g1|TRINITY_DN21362_c0_g1|TRINITY_DN38504_c12_g2|TRINITY_DN38504_c12_g5	http://www.genome.jp/kegg-bin/show_pathway?ko04142/K01369%09red/K04646%09red/K01365%09red/K06129%09red/K12373%09red/K10532%09red/K01052%09red/K12309%09red/K01201%09red	Transport and catabolism	Cellular Processes
Ubiquitin mediated proteolysis	KEGG PATHWAY	ko04120	19	315	0.999562	0.99999	TRINITY_DN26380_c0_g1|TRINITY_DN28715_c0_g2|TRINITY_DN37623_c3_g4|TRINITY_DN35297_c0_g1|TRINITY_DN33703_c0_g1|TRINITY_DN38134_c0_g1|TRINITY_DN32927_c0_g1|TRINITY_DN37623_c3_g3|TRINITY_DN28863_c1_g2|TRINITY_DN32741_c3_g2|TRINITY_DN21249_c0_g1|TRINITY_DN38305_c1_g1|TRINITY_DN29709_c0_g1|TRINITY_DN26857_c0_g1|TRINITY_DN32613_c0_g1|TRINITY_DN15718_c0_g1|TRINITY_DN27497_c0_g1|TRINITY_DN29400_c0_g2|TRI…	http://www.genome.jp/kegg-bin/show_pathway?ko04120/K10143%09red/K10581%09red/K06689%09red/K10592%09red/K10593%09red/K10577%09red/K10144%09red/K10573%09red/K10570%09red/K04554%09red/K03363%09red	Folding, sorting and degradation	Genetic Information Processing
Citrate cycle (TCA cycle)	KEGG PATHWAY	ko00020	5	142	0.99972	0.99999	TRINITY_DN31141_c0_g3|TRINITY_DN34220_c0_g1|TRINITY_DN37270_c0_g3|TRINITY_DN10597_c0_g2|TRINITY_DN34959_c1_g1	http://www.genome.jp/kegg-bin/show_pathway?ko00020/K00164%09red/K00026%09red/K01610%09red/K00030%09red/K00235%09red	Carbohydrate metabolism	Metabolism
Aminoacyl-tRNA biosynthesis	KEGG PATHWAY	ko00970	4	142	0.999934	0.99999	TRINITY_DN32598_c2_g6|TRINITY_DN27459_c1_g1|TRINITY_DN38407_c6_g1|TRINITY_DN33478_c0_g1	http://www.genome.jp/kegg-bin/show_pathway?ko00970/K01880%09red/K01874%09red/K01890%09red	Translation	Genetic Information Processing
Cell cycle - yeast	KEGG PATHWAY	ko04111	7	201	0.999978	0.99999	TRINITY_DN28715_c0_g2|TRINITY_DN26878_c0_g2|TRINITY_DN30862_c0_g1|TRINITY_DN27152_c0_g1|TRINITY_DN27966_c0_g2|TRINITY_DN24525_c0_g1|TRINITY_DN35184_c0_g1	http://www.genome.jp/kegg-bin/show_pathway?ko04111/K02365%09red/K02516%09red/K06678%09red/K02830%09red/K03363%09red/K06685%09red/K02605%09red	Cell growth and death	Cellular Processes
Proteasome	KEGG PATHWAY	ko03050	2	123	0.999989	0.99999	TRINITY_DN5754_c0_g1|TRINITY_DN5125_c0_g1	http://www.genome.jp/kegg-bin/show_pathway?ko03050/K03037%09red/K06700%09red	Folding, sorting and degradation	Genetic Information Processing
Spliceosome	KEGG PATHWAY	ko03040	24	435	0.99999	0.99999	TRINITY_DN26212_c0_g1|TRINITY_DN34837_c1_g2|TRINITY_DN25605_c0_g1|TRINITY_DN37927_c4_g1|TRINITY_DN27063_c0_g1|TRINITY_DN24936_c0_g1|TRINITY_DN17367_c0_g1|TRINITY_DN27691_c1_g5|TRINITY_DN36274_c0_g1|TRINITY_DN27691_c1_g1|TRINITY_DN26723_c0_g1|TRINITY_DN26291_c1_g1|TRINITY_DN37927_c4_g2|TRINITY_DN6581_c0_g1|TRINITY_DN26146_c4_g2|TRINITY_DN17299_c0_g1|TRINITY_DN26146_c2_g2|TRINITY_DN23530_c0_g1|TRIN…	http://www.genome.jp/kegg-bin/show_pathway?ko03040/K12900%09red/K12741%09red/K12828%09red/K12829%09red/K12831%09red/K12823%09red/K12881%09red/K11086%09red/K12812%09red/K03283%09red/K11088%09red/K12891%09red/K12818%09red	Transcription	Genetic Information Processing

## Sheet: 2_4DAF
KEGG pathway enrichment analysis of DEGs in 2_4-DAF
#Term	Database	ID	Input number	Background number	P-Value	Corrected P-Value	Input	Hyperlink	typeII	typeI
Phenylpropanoid biosynthesis	KEGG PATHWAY	ko00940	49	191	1.23e-13	3.62e-11	TRINITY_DN28939_c1_g1|TRINITY_DN37686_c1_g3|TRINITY_DN30420_c2_g2|TRINITY_DN28344_c0_g4|TRINITY_DN26950_c0_g1|TRINITY_DN27529_c6_g1|TRINITY_DN31198_c0_g3|TRINITY_DN31198_c0_g2|TRINITY_DN33247_c2_g4|TRINITY_DN25570_c1_g2|TRINITY_DN33247_c2_g2|TRINITY_DN33247_c2_g1|TRINITY_DN36551_c2_g3|TRINITY_DN37540_c4_g2|TRINITY_DN33386_c0_g2|TRINITY_DN33386_c0_g3|TRINITY_DN35320_c0_g2|TRINITY_DN35320_c0_g3|TRI…	http://www.genome.jp/kegg-bin/show_pathway?ko00940/K13065%09red/K10775%09red/K13066%09red/K01188%09red/K00083%09red/K12355%09red/K05350%09red/K01904%09red/K09754%09red/K00430%09red/K00487%09red	Biosynthesis of other secondary metabolites	Metabolism
Glycolysis / Gluconeogenesis	KEGG PATHWAY	ko00010	22	280	0.24704	0.856352	TRINITY_DN19774_c0_g2|TRINITY_DN19774_c0_g1|TRINITY_DN27584_c0_g3|TRINITY_DN32013_c1_g1|TRINITY_DN24205_c0_g2|TRINITY_DN24205_c0_g1|TRINITY_DN24012_c0_g2|TRINITY_DN23299_c0_g1|TRINITY_DN23299_c0_g2|TRINITY_DN24191_c0_g1|TRINITY_DN28579_c0_g2|TRINITY_DN25549_c0_g2|TRINITY_DN24012_c0_g1|TRINITY_DN33249_c1_g3|TRINITY_DN32028_c1_g2|TRINITY_DN24194_c0_g1|TRINITY_DN22870_c0_g1|TRINITY_DN28252_c0_g1|TRI…	http://www.genome.jp/kegg-bin/show_pathway?ko00010/K00128%09red/K00134%09red/K01689%09red/K01834%09red/K01792%09red/K01803%09red/K00121%09red/K18857%09red/K01596%09red/K01624%09red/K01568%09red/K01623%09red/K00927%09red/K00873%09red/K13953%09red/K00844%09red	Carbohydrate metabolism	Metabolism
Citrate cycle (TCA cycle)	KEGG PATHWAY	ko00020	8	142	0.718704	0.999994	TRINITY_DN39672_c0_g1|TRINITY_DN10597_c0_g2|TRINITY_DN14022_c0_g1|TRINITY_DN20896_c0_g1|TRINITY_DN44940_c0_g1|TRINITY_DN17443_c0_g1|TRINITY_DN16073_c0_g1|TRINITY_DN17632_c0_g1	http://www.genome.jp/kegg-bin/show_pathway?ko00020/K01681%09red/K01596%09red/K00234%09red/K00235%09red/K01899%09red/K00025%09red/K00030%09red	Carbohydrate metabolism	Metabolism
Pentose phosphate pathway	KEGG PATHWAY	ko00030	4	124	0.960538	0.999994	TRINITY_DN22870_c0_g1|TRINITY_DN24194_c0_g1|TRINITY_DN464_c0_g1|TRINITY_DN36003_c0_g2	http://www.genome.jp/kegg-bin/show_pathway?ko00030/K00615%09red/K01623%09red/K01624%09red/K01807%09red	Carbohydrate metabolism	Metabolism
Pentose and glucuronate interconversions	KEGG PATHWAY	ko00040	7	68	0.182595	0.755809	TRINITY_DN28078_c0_g1|TRINITY_DN28579_c0_g2|TRINITY_DN35966_c1_g1|TRINITY_DN23798_c0_g1|TRINITY_DN30070_c1_g5|TRINITY_DN20656_c0_g2|TRINITY_DN30111_c0_g2	http://www.genome.jp/kegg-bin/show_pathway?ko00040/K00128%09red/K00011%09red/K01051%09red/K01728%09red/K16190%09red	Carbohydrate metabolism	Metabolism
Fructose and mannose metabolism	KEGG PATHWAY	ko00051	9	135	0.539144	0.999994	TRINITY_DN19774_c0_g2|TRINITY_DN19774_c0_g1|TRINITY_DN25549_c0_g2|TRINITY_DN32955_c0_g2|TRINITY_DN23798_c0_g1|TRINITY_DN33252_c2_g1|TRINITY_DN22985_c0_g2|TRINITY_DN22870_c0_g1|TRINITY_DN24194_c0_g1	http://www.genome.jp/kegg-bin/show_pathway?ko00051/K00844%09red/K01803%09red/K01624%09red/K01623%09red/K19355%09red/K00011%09red	Carbohydrate metabolism	Metabolism
Galactose metabolism	KEGG PATHWAY	ko00052	8	122	0.560475	0.999994	TRINITY_DN24916_c0_g1|TRINITY_DN31682_c0_g2|TRINITY_DN36340_c0_g2|TRINITY_DN25549_c0_g2|TRINITY_DN31682_c0_g4|TRINITY_DN23798_c0_g1|TRINITY_DN35540_c0_g1|TRINITY_DN34976_c1_g3	http://www.genome.jp/kegg-bin/show_pathway?ko00052/K01193%09red/K01784%09red/K18819%09red/K00844%09red/K00011%09red	Carbohydrate metabolism	Metabolism
Ascorbate and aldarate metabolism	KEGG PATHWAY	ko00053	7	58	0.106953	0.602639	TRINITY_DN28078_c0_g1|TRINITY_DN28579_c0_g2|TRINITY_DN32942_c1_g1|TRINITY_DN30070_c1_g5|TRINITY_DN20656_c0_g2|TRINITY_DN32354_c1_g3|TRINITY_DN32015_c0_g3	http://www.genome.jp/kegg-bin/show_pathway?ko00053/K00128%09red/K00469%09red/K14190%09red/K16190%09red	Carbohydrate metabolism	Metabolism
Fatty acid biosynthesis	KEGG PATHWAY	ko00061	4	67	0.649043	0.999994	TRINITY_DN25302_c0_g1|TRINITY_DN37864_c0_g2|TRINITY_DN24983_c3_g3|TRINITY_DN1679_c0_g1	http://www.genome.jp/kegg-bin/show_pathway?ko00061/K01897%09red/K00059%09red	Lipid metabolism	Metabolism
Fatty acid elongation	KEGG PATHWAY	ko00062	12	75	0.00735312	0.0897694	TRINITY_DN33804_c0_g4|TRINITY_DN26734_c1_g1|TRINITY_DN33804_c0_g1|TRINITY_DN29639_c1_g5|TRINITY_DN33804_c0_g3|TRINITY_DN32979_c1_g3|TRINITY_DN33804_c0_g8|TRINITY_DN29916_c1_g1|TRINITY_DN28516_c2_g1|TRINITY_DN31654_c1_g1|TRINITY_DN28210_c1_g1|TRINITY_DN31654_c1_g2	http://www.genome.jp/kegg-bin/show_pathway?ko00062/K10251%09red/K15397%09red	Lipid metabolism	Metabolism
Fatty acid degradation	KEGG PATHWAY	ko00071	8	109	0.440423	0.999994	TRINITY_DN24191_c0_g1|TRINITY_DN27584_c0_g3|TRINITY_DN37864_c0_g2|TRINITY_DN28579_c0_g2|TRINITY_DN33249_c1_g3|TRINITY_DN24983_c3_g3|TRINITY_DN20656_c0_g2|TRINITY_DN25302_c0_g1	http://www.genome.jp/kegg-bin/show_pathway?ko00071/K01897%09red/K00128%09red/K13953%09red/K18857%09red/K00121%09red	Lipid metabolism	Metabolism
Cutin, suberine and wax biosynthesis	KEGG PATHWAY	ko00073	4	40	0.290078	0.870631	TRINITY_DN29063_c1_g1|TRINITY_DN4870_c0_g1|TRINITY_DN26992_c3_g1|TRINITY_DN21042_c0_g1	http://www.genome.jp/kegg-bin/show_pathway?ko00073/K17991%09red/K15404%09red/K13356%09red	Lipid metabolism	Metabolism
Steroid biosynthesis	KEGG PATHWAY	ko00100	6	40	0.0633994	0.432	TRINITY_DN22064_c0_g1|TRINITY_DN33685_c0_g1|TRINITY_DN44416_c0_g1|TRINITY_DN31081_c1_g2|TRINITY_DN35087_c0_g1|TRINITY_DN35087_c0_g2	http://www.genome.jp/kegg-bin/show_pathway?ko00100/K00511%09red/K01052%09red/K14423%09red/K00801%09red	Lipid metabolism	Metabolism
Ubiquinone and other terpenoid-quinone biosynthesis	KEGG PATHWAY	ko00130	8	71	0.115966	0.622955	TRINITY_DN34430_c1_g2|TRINITY_DN34430_c1_g3|TRINITY_DN34430_c1_g1|TRINITY_DN37230_c2_g1|TRINITY_DN34119_c0_g1|TRINITY_DN28175_c0_g2|TRINITY_DN27529_c6_g1|TRINITY_DN37567_c0_g2	http://www.genome.jp/kegg-bin/show_pathway?ko00130/K14759%09red/K00487%09red/K00815%09red/K01904%09red	Metabolism of cofactors and vitamins	Metabolism
Steroid hormone biosynthesis	KEGG PATHWAY	ko00140	2	15	0.284668	0.870631	TRINITY_DN26734_c1_g1|TRINITY_DN34181_c0_g2	http://www.genome.jp/kegg-bin/show_pathway?ko00140/K07424%09red/K10251%09red	Lipid metabolism	Metabolism
Oxidative phosphorylation	KEGG PATHWAY	ko00190	51	316	6.24e-08	9.15e-06	TRINITY_DN26192_c0_g2|TRINITY_DN46060_c0_g1|TRINITY_DN38558_c0_g1|TRINITY_DN45289_c0_g1|TRINITY_DN26253_c0_g4|TRINITY_DN20866_c0_g1|TRINITY_DN39526_c0_g1|TRINITY_DN31672_c0_g1|TRINITY_DN26004_c1_g1|TRINITY_DN26004_c1_g3|TRINITY_DN26017_c0_g4|TRINITY_DN21572_c0_g1|TRINITY_DN22687_c0_g1|TRINITY_DN38868_c0_g1|TRINITY_DN26520_c2_g9|TRINITY_DN10597_c0_g2|TRINITY_DN22135_c0_g1|TRINITY_DN27200_c0_g7|TRI…	http://www.genome.jp/kegg-bin/show_pathway?ko00190/K02113%09red/K02256%09red/K02265%09red/K02138%09red/K02130%09red/K02133%09red/K02132%09red/K02152%09red/K02150%09red/K03949%09red/K03964%09red/K03942%09red/K02264%09red/K02136%09red/K03882%09red/K03883%09red/K03881%09red/K01535%09red/K02109%09red/K02140%09red/K02128%09red/K02145%09red/K02147%09red/K02261%09red/K02155%09red/K02262%09red/K02126%09r…	Energy metabolism	Metabolism
Photosynthesis	KEGG PATHWAY	ko00195	12	68	0.00371486	0.0544227	TRINITY_DN36333_c0_g2|TRINITY_DN33264_c0_g1|TRINITY_DN34211_c0_g6|TRINITY_DN30276_c0_g1|TRINITY_DN25015_c0_g1|TRINITY_DN34221_c1_g2|TRINITY_DN26004_c1_g1|TRINITY_DN36632_c3_g2|TRINITY_DN31425_c0_g1|TRINITY_DN31962_c0_g1|TRINITY_DN33387_c0_g1|TRINITY_DN38207_c1_g3	http://www.genome.jp/kegg-bin/show_pathway?ko00195/K02113%09red/K02690%09red/K02109%09red/K08903%09red/K02703%09red/K02706%09red/K03542%09red/K02634%09red/K02705%09red/K02639%09red/K02721%09red/K14332%09red	Energy metabolism	Metabolism
Photosynthesis - antenna proteins	KEGG PATHWAY	ko00196	11	18	6.2e-07	3.64e-05	TRINITY_DN27338_c0_g1|TRINITY_DN30809_c0_g2|TRINITY_DN27962_c0_g3|TRINITY_DN29979_c1_g1|TRINITY_DN25534_c0_g4|TRINITY_DN30897_c2_g1|TRINITY_DN33654_c2_g7|TRINITY_DN33654_c2_g5|TRINITY_DN33654_c2_g3|TRINITY_DN29979_c1_g2|TRINITY_DN33654_c2_g1	http://www.genome.jp/kegg-bin/show_pathway?ko00196/K08908%09red/K08907%09red/K08915%09red/K08914%09red/K08917%09red/K08916%09red/K08913%09red/K08912%09red	Energy metabolism	Metabolism
Arginine biosynthesis	KEGG PATHWAY	ko00220	5	58	0.352204	0.937493	TRINITY_DN20826_c0_g1|TRINITY_DN20803_c0_g3|TRINITY_DN33642_c0_g2|TRINITY_DN768_c0_g1|TRINITY_DN36241_c2_g2	http://www.genome.jp/kegg-bin/show_pathway?ko00220/K00262%09red/K14454%09red/K01915%09red	Amino acid metabolism	Metabolism
Purine metabolism	KEGG PATHWAY	ko00230	16	351	0.94897	0.999994	TRINITY_DN20506_c0_g1|TRINITY_DN8742_c0_g2|TRINITY_DN24868_c0_g1|TRINITY_DN33873_c0_g1|TRINITY_DN37973_c1_g1|TRINITY_DN34948_c1_g4|TRINITY_DN31451_c0_g2|TRINITY_DN29916_c2_g2|TRINITY_DN17055_c0_g2|TRINITY_DN36284_c1_g6|TRINITY_DN37973_c0_g1|TRINITY_DN24100_c0_g1|TRINITY_DN36284_c1_g1|TRINITY_DN22189_c0_g1|TRINITY_DN36896_c1_g8|TRINITY_DN37942_c0_g5	http://www.genome.jp/kegg-bin/show_pathway?ko00230/K00856%09red/K03000%09red/K01514%09red/K01587%09red/K13811%09red/K00759%09red/K02324%09red/K01939%09red/K10808%09red/K14641%09red/K00873%09red/K01933%09red/K13484%09red	Nucleotide metabolism	Metabolism
Pyrimidine metabolism	KEGG PATHWAY	ko00240	6	259	0.999244	0.999994	TRINITY_DN29917_c1_g2|TRINITY_DN29916_c2_g2|TRINITY_DN36284_c1_g6|TRINITY_DN31451_c0_g2|TRINITY_DN22189_c0_g1|TRINITY_DN36284_c1_g1	http://www.genome.jp/kegg-bin/show_pathway?ko00240/K14641%09red/K02324%09red/K03000%09red/K10808%09red/K13800%09red	Nucleotide metabolism	Metabolism
Alanine, aspartate and glutamate metabolism	KEGG PATHWAY	ko00250	11	109	0.125441	0.622955	TRINITY_DN20803_c0_g3|TRINITY_DN33642_c0_g2|TRINITY_DN768_c0_g1|TRINITY_DN33873_c0_g1|TRINITY_DN17055_c0_g2|TRINITY_DN20826_c0_g1|TRINITY_DN22094_c0_g1|TRINITY_DN27889_c1_g1|TRINITY_DN36241_c2_g2|TRINITY_DN36822_c0_g1|TRINITY_DN20651_c0_g1	http://www.genome.jp/kegg-bin/show_pathway?ko00250/K13524%09red/K00262%09red/K14454%09red/K01953%09red/K01939%09red/K01915%09red/K01580%09red	Amino acid metabolism	Metabolism
Glycine, serine and threonine metabolism	KEGG PATHWAY	ko00260	8	148	0.757879	0.999994	TRINITY_DN23299_c0_g1|TRINITY_DN23299_c0_g2|TRINITY_DN25514_c0_g1|TRINITY_DN34492_c1_g2|TRINITY_DN24884_c0_g1|TRINITY_DN25973_c0_g1|TRINITY_DN29908_c0_g3|TRINITY_DN30508_c3_g2	http://www.genome.jp/kegg-bin/show_pathway?ko00260/K00276%09red/K15919%09red/K01834%09red/K00306%09red/K00600%09red/K01733%09red/K00831%09red	Amino acid metabolism	Metabolism
Monobactam biosynthesis	KEGG PATHWAY	ko00261	2	15	0.284668	0.870631	TRINITY_DN26671_c0_g1|TRINITY_DN34948_c1_g4	http://www.genome.jp/kegg-bin/show_pathway?ko00261/K13811%09red/K01714%09red	Biosynthesis of other secondary metabolites	Metabolism
Cysteine and methionine metabolism	KEGG PATHWAY	ko00270	8	194	0.937551	0.999994	TRINITY_DN30326_c0_g2|TRINITY_DN36110_c0_g4|TRINITY_DN32528_c1_g1|TRINITY_DN14022_c0_g1|TRINITY_DN17819_c0_g1|TRINITY_DN27515_c3_g1|TRINITY_DN36241_c2_g2|TRINITY_DN37567_c0_g2	http://www.genome.jp/kegg-bin/show_pathway?ko00270/K05933%09red/K14454%09red/K00640%09red/K01611%09red/K00815%09red/K00025%09red/K01762%09red/K00549%09red	Amino acid metabolism	Metabolism
Valine, leucine and isoleucine degradation	KEGG PATHWAY	ko00280	5	111	0.852753	0.999994	TRINITY_DN21124_c0_g1|TRINITY_DN20656_c0_g2|TRINITY_DN28579_c0_g2|TRINITY_DN20651_c0_g1|TRINITY_DN20992_c0_g1	http://www.genome.jp/kegg-bin/show_pathway?ko00280/K00128%09red/K13524%09red/K00020%09red/K05605%09red	Amino acid metabolism	Metabolism
Lysine biosynthesis	KEGG PATHWAY	ko00300	2	28	0.562906	0.999994	TRINITY_DN26671_c0_g1|TRINITY_DN27509_c0_g1	http://www.genome.jp/kegg-bin/show_pathway?ko00300/K10206%09red/K01714%09red	Amino acid metabolism	Metabolism
Lysine degradation	KEGG PATHWAY	ko00310	3	105	0.966969	0.999994	TRINITY_DN20656_c0_g2|TRINITY_DN29908_c0_g3|TRINITY_DN28579_c0_g2	http://www.genome.jp/kegg-bin/show_pathway?ko00310/K00128%09red/K00306%09red	Amino acid metabolism	Metabolism
Arginine and proline metabolism	KEGG PATHWAY	ko00330	9	101	0.242729	0.856352	TRINITY_DN14374_c0_g1|TRINITY_DN28579_c0_g2|TRINITY_DN32528_c1_g1|TRINITY_DN38169_c0_g2|TRINITY_DN21543_c0_g1|TRINITY_DN20656_c0_g2|TRINITY_DN36241_c2_g2|TRINITY_DN32426_c0_g1|TRINITY_DN32255_c0_g1	http://www.genome.jp/kegg-bin/show_pathway?ko00330/K17839%09red/K14454%09red/K00286%09red/K00128%09red/K01611%09red/K01583%09red/K01581%09red/K00933%09red	Amino acid metabolism	Metabolism
Histidine metabolism	KEGG PATHWAY	ko00340	3	33	0.387879	0.963615	TRINITY_DN20656_c0_g2|TRINITY_DN28579_c0_g2|TRINITY_DN47224_c0_g1	http://www.genome.jp/kegg-bin/show_pathway?ko00340/K00128%09red/K00765%09red	Amino acid metabolism	Metabolism
Tyrosine metabolism	KEGG PATHWAY	ko00350	13	84	0.00688738	0.0877392	TRINITY_DN26923_c2_g1|TRINITY_DN24191_c0_g1|TRINITY_DN27584_c0_g3|TRINITY_DN34309_c0_g5|TRINITY_DN33249_c1_g3|TRINITY_DN24404_c1_g1|TRINITY_DN30240_c0_g5|TRINITY_DN34309_c0_g3|TRINITY_DN30240_c0_g1|TRINITY_DN36241_c2_g2|TRINITY_DN30508_c3_g2|TRINITY_DN37567_c0_g2|TRINITY_DN36970_c1_g2	http://www.genome.jp/kegg-bin/show_pathway?ko00350/K00276%09red/K14454%09red/K18857%09red/K01592%09red/K01557%09red/K00121%09red/K13953%09red/K00422%09red/K00815%09red	Amino acid metabolism	Metabolism
Phenylalanine metabolism	KEGG PATHWAY	ko00360	11	80	0.0250922	0.245068	TRINITY_DN34430_c1_g2|TRINITY_DN34430_c1_g3|TRINITY_DN34430_c1_g1|TRINITY_DN34119_c0_g1|TRINITY_DN28175_c0_g2|TRINITY_DN26450_c0_g1|TRINITY_DN29583_c0_g2|TRINITY_DN36241_c2_g2|TRINITY_DN30508_c3_g2|TRINITY_DN37567_c0_g2|TRINITY_DN27529_c6_g1	http://www.genome.jp/kegg-bin/show_pathway?ko00360/K00276%09red/K14454%09red/K10775%09red/K00815%09red/K00487%09red/K01904%09red	Amino acid metabolism	Metabolism
Chlorocyclohexane and chlorobenzene degradation	KEGG PATHWAY	ko00361	1	6	0.361176	0.937493	TRINITY_DN37145_c0_g3	http://www.genome.jp/kegg-bin/show_pathway?ko00361/K01061%09red	Xenobiotics biodegradation and metabolism	Metabolism
Fluorobenzoate degradation	KEGG PATHWAY	ko00364	1	6	0.361176	0.937493	TRINITY_DN37145_c0_g3	http://www.genome.jp/kegg-bin/show_pathway?ko00364/K01061%09red	Xenobiotics biodegradation and metabolism	Metabolism
Tryptophan metabolism	KEGG PATHWAY	ko00380	4	68	0.659925	0.999994	TRINITY_DN20656_c0_g2|TRINITY_DN28579_c0_g2|TRINITY_DN27903_c0_g2|TRINITY_DN33149_c1_g1	http://www.genome.jp/kegg-bin/show_pathway?ko00380/K00128%09red/K03781%09red/K16903%09red	Amino acid metabolism	Metabolism
Phenylalanine, tyrosine and tryptophan biosynthesis	KEGG PATHWAY	ko00400	3	76	0.874964	0.999994	TRINITY_DN36241_c2_g2|TRINITY_DN37567_c0_g2|TRINITY_DN33195_c0_g4	http://www.genome.jp/kegg-bin/show_pathway?ko00400/K00815%09red/K15227%09red/K14454%09red	Amino acid metabolism	Metabolism
Novobiocin biosynthesis	KEGG PATHWAY	ko00401	1	9	0.472816	0.999994	TRINITY_DN37567_c0_g2	http://www.genome.jp/kegg-bin/show_pathway?ko00401/K00815%09red	Biosynthesis of other secondary metabolites	Metabolism
beta-Alanine metabolism	KEGG PATHWAY	ko00410	7	76	0.255175	0.856352	TRINITY_DN28579_c0_g2|TRINITY_DN20992_c0_g1|TRINITY_DN27889_c1_g1|TRINITY_DN20656_c0_g2|TRINITY_DN30508_c3_g2|TRINITY_DN20651_c0_g1|TRINITY_DN32255_c0_g1	http://www.genome.jp/kegg-bin/show_pathway?ko00410/K13524%09red/K00276%09red/K17839%09red/K05605%09red/K00128%09red/K01580%09red	Metabolism of other amino acids	Metabolism
Taurine and hypotaurine metabolism	KEGG PATHWAY	ko00430	4	19	0.0507727	0.400837	TRINITY_DN32114_c0_g1|TRINITY_DN30260_c2_g1|TRINITY_DN30260_c0_g1|TRINITY_DN27889_c1_g1	http://www.genome.jp/kegg-bin/show_pathway?ko00430/K10712%09red/K01580%09red	Metabolism of other amino acids	Metabolism
Selenocompound metabolism	KEGG PATHWAY	ko00450	2	49	0.833155	0.999994	TRINITY_DN17819_c0_g1|TRINITY_DN34948_c1_g4	http://www.genome.jp/kegg-bin/show_pathway?ko00450/K13811%09red/K00549%09red	Metabolism of other amino acids	Metabolism
Cyanoamino acid metabolism	KEGG PATHWAY	ko00460	15	79	0.000654973	0.0159922	TRINITY_DN34622_c1_g1|TRINITY_DN25973_c0_g1|TRINITY_DN34250_c3_g3|TRINITY_DN27485_c0_g4|TRINITY_DN26079_c0_g1|TRINITY_DN28576_c1_g3|TRINITY_DN30635_c1_g1|TRINITY_DN27485_c0_g2|TRINITY_DN25156_c0_g1|TRINITY_DN26950_c0_g1|TRINITY_DN27485_c0_g1|TRINITY_DN32824_c1_g3|TRINITY_DN32824_c1_g2|TRINITY_DN33613_c1_g1|TRINITY_DN33613_c1_g3	http://www.genome.jp/kegg-bin/show_pathway?ko00460/K01188%09red/K00600%09red/K05350%09red/K08249%09red/K13029%09red/K13027%09red/K13030%09red	Metabolism of other amino acids	Metabolism
Glutathione metabolism	KEGG PATHWAY	ko00480	9	166	0.763563	0.999994	TRINITY_DN26760_c3_g2|TRINITY_DN14374_c0_g1|TRINITY_DN29760_c2_g2|TRINITY_DN36284_c1_g6|TRINITY_DN34243_c2_g1|TRINITY_DN26760_c2_g1|TRINITY_DN36284_c1_g1|TRINITY_DN36303_c0_g1|TRINITY_DN35725_c2_g5	http://www.genome.jp/kegg-bin/show_pathway?ko00480/K01581%09red/K10808%09red/K00799%09red	Metabolism of other amino acids	Metabolism
Starch and sucrose metabolism	KEGG PATHWAY	ko00500	26	260	0.0332967	0.305839	TRINITY_DN20153_c0_g2|TRINITY_DN34344_c0_g3|TRINITY_DN30690_c0_g3|TRINITY_DN28781_c2_g2|TRINITY_DN29303_c3_g2|TRINITY_DN29303_c3_g1|TRINITY_DN26950_c0_g1|TRINITY_DN29539_c0_g3|TRINITY_DN33018_c0_g1|TRINITY_DN34344_c0_g1|TRINITY_DN36340_c0_g2|TRINITY_DN25549_c0_g2|TRINITY_DN32894_c2_g2|TRINITY_DN35966_c1_g1|TRINITY_DN34367_c0_g3|TRINITY_DN34250_c3_g3|TRINITY_DN37754_c0_g1|TRINITY_DN30943_c0_g1|TRI…	http://www.genome.jp/kegg-bin/show_pathway?ko00500/K01193%09red/K01176%09red/K00975%09red/K01177%09red/K08678%09red/K01188%09red/K16055%09red/K00844%09red/K00688%09red/K01051%09red/K05350%09red/K00695%09red/K01087%09red	Carbohydrate metabolism	Metabolism
N-Glycan biosynthesis	KEGG PATHWAY	ko00510	1	85	0.995959	0.999994	TRINITY_DN33408_c1_g1	http://www.genome.jp/kegg-bin/show_pathway?ko00510/K00737%09red	Glycan biosynthesis and metabolism	Metabolism
Other glycan degradation	KEGG PATHWAY	ko00511	2	52	0.856088	0.999994	TRINITY_DN32469_c0_g3|TRINITY_DN20463_c0_g1	http://www.genome.jp/kegg-bin/show_pathway?ko00511/K01206%09red/K12373%09red	Glycan biosynthesis and metabolism	Metabolism
Amino sugar and nucleotide sugar metabolism	KEGG PATHWAY	ko00520	16	220	0.393052	0.963615	TRINITY_DN34044_c2_g2|TRINITY_DN26047_c0_g1|TRINITY_DN24916_c0_g1|TRINITY_DN17307_c0_g2|TRINITY_DN30690_c0_g3|TRINITY_DN6937_c0_g1|TRINITY_DN28935_c0_g3|TRINITY_DN25549_c0_g2|TRINITY_DN29539_c0_g3|TRINITY_DN30070_c1_g5|TRINITY_DN28781_c2_g2|TRINITY_DN38543_c3_g3|TRINITY_DN26047_c1_g4|TRINITY_DN20463_c0_g1|TRINITY_DN34976_c1_g3|TRINITY_DN28078_c0_g1	http://www.genome.jp/kegg-bin/show_pathway?ko00520/K01183%09red/K00975%09red/K16190%09red/K00844%09red/K08678%09red/K12373%09red/K01784%09red/K13379%09red/K12450%09red	Carbohydrate metabolism	Metabolism
Streptomycin biosynthesis	KEGG PATHWAY	ko00521	2	27	0.544326	0.999994	TRINITY_DN33797_c0_g1|TRINITY_DN25549_c0_g2	http://www.genome.jp/kegg-bin/show_pathway?ko00521/K01858%09red/K00844%09red	Biosynthesis of other secondary metabolites	Metabolism
Butirosin and neomycin biosynthesis	KEGG PATHWAY	ko00524	1	16	0.663263	0.999994	TRINITY_DN25549_c0_g2	http://www.genome.jp/kegg-bin/show_pathway?ko00524/K00844%09red	_	_
Glycosaminoglycan degradation	KEGG PATHWAY	ko00531	2	25	0.50554	0.999994	TRINITY_DN25371_c2_g2|TRINITY_DN20463_c0_g1	http://www.genome.jp/kegg-bin/show_pathway?ko00531/K10532%09red/K12373%09red	Glycan biosynthesis and metabolism	Metabolism
Glycerolipid metabolism	KEGG PATHWAY	ko00561	11	130	0.258998	0.856352	TRINITY_DN31098_c0_g1|TRINITY_DN28579_c0_g2|TRINITY_DN21880_c0_g2|TRINITY_DN23798_c0_g1|TRINITY_DN29185_c1_g7|TRINITY_DN21880_c0_g1|TRINITY_DN29185_c1_g1|TRINITY_DN36189_c0_g1|TRINITY_DN20656_c0_g2|TRINITY_DN37073_c0_g2|TRINITY_DN34337_c0_g1	http://www.genome.jp/kegg-bin/show_pathway?ko00561/K00128%09red/K06116%09red/K13508%09red/K00901%09red/K00011%09red/K11155%09red/K13513%09red	Lipid metabolism	Metabolism
Inositol phosphate metabolism	KEGG PATHWAY	ko00562	14	136	0.0828761	0.505889	TRINITY_DN19774_c0_g2|TRINITY_DN19774_c0_g1|TRINITY_DN24684_c0_g1|TRINITY_DN36270_c0_g1|TRINITY_DN33908_c0_g2|TRINITY_DN33797_c0_g1|TRINITY_DN16183_c0_g2|TRINITY_DN30013_c0_g1|TRINITY_DN38357_c3_g1|TRINITY_DN35437_c2_g1|TRINITY_DN29383_c3_g1|TRINITY_DN32354_c1_g3|TRINITY_DN38357_c0_g1|TRINITY_DN32527_c0_g1	http://www.genome.jp/kegg-bin/show_pathway?ko00562/K01803%09red/K01114%09red/K01106%09red/K05857%09red/K00921%09red/K01858%09red/K00469%09red	Carbohydrate metabolism	Metabolism
Glycosylphosphatidylinositol(GPI)-anchor biosynthesis	KEGG PATHWAY	ko00563	1	44	0.943993	0.999994	TRINITY_DN37760_c0_g1	http://www.genome.jp/kegg-bin/show_pathway?ko00563/K05291%09red	Glycan biosynthesis and metabolism	Metabolism
Glycerophospholipid metabolism	KEGG PATHWAY	ko00564	13	184	0.44946	0.999994	TRINITY_DN16644_c0_g2|TRINITY_DN36270_c0_g1|TRINITY_DN31098_c0_g1|TRINITY_DN26913_c0_g1|TRINITY_DN22376_c0_g2|TRINITY_DN29266_c0_g1|TRINITY_DN29185_c1_g7|TRINITY_DN29185_c1_g1|TRINITY_DN37073_c0_g2|TRINITY_DN33917_c0_g1|TRINITY_DN29383_c3_g1|TRINITY_DN34337_c0_g1|TRINITY_DN22604_c0_g2	http://www.genome.jp/kegg-bin/show_pathway?ko00564/K06129%09red/K06124%09red/K01114%09red/K01115%09red/K13508%09red/K01047%09red/K00901%09red/K13513%09red/K00981%09red/K00111%09red	Lipid metabolism	Metabolism
Ether lipid metabolism	KEGG PATHWAY	ko00565	4	53	0.474512	0.999994	TRINITY_DN36270_c0_g1|TRINITY_DN33917_c0_g1|TRINITY_DN29383_c3_g1|TRINITY_DN26913_c0_g1	http://www.genome.jp/kegg-bin/show_pathway?ko00565/K01047%09red/K01114%09red/K01115%09red	Lipid metabolism	Metabolism
Arachidonic acid metabolism	KEGG PATHWAY	ko00590	2	35	0.677521	0.999994	TRINITY_DN23208_c0_g2|TRINITY_DN26913_c0_g1	http://www.genome.jp/kegg-bin/show_pathway?ko00590/K01047%09red/K07418%09red	Lipid metabolism	Metabolism
Linoleic acid metabolism	KEGG PATHWAY	ko00591	6	35	0.0393941	0.349772	TRINITY_DN23208_c0_g2|TRINITY_DN36321_c1_g2|TRINITY_DN26913_c0_g1|TRINITY_DN37043_c2_g3|TRINITY_DN37043_c1_g4|TRINITY_DN34181_c0_g2	http://www.genome.jp/kegg-bin/show_pathway?ko00591/K07424%09red/K01047%09red/K00454%09red/K15718%09red/K07418%09red	Lipid metabolism	Metabolism
alpha-Linolenic acid metabolism	KEGG PATHWAY	ko00592	3	55	0.705874	0.999994	TRINITY_DN26913_c0_g1|TRINITY_DN33249_c1_g3|TRINITY_DN36321_c1_g2	http://www.genome.jp/kegg-bin/show_pathway?ko00592/K01047%09red/K00454%09red/K18857%09red	Lipid metabolism	Metabolism
Sphingolipid metabolism	KEGG PATHWAY	ko00600	2	78	0.962593	0.999994	TRINITY_DN24603_c0_g1|TRINITY_DN24154_c0_g1	http://www.genome.jp/kegg-bin/show_pathway?ko00600/K04713%09red	Lipid metabolism	Metabolism
Glycosphingolipid biosynthesis - globo series	KEGG PATHWAY	ko00603	1	17	0.684152	0.999994	TRINITY_DN20463_c0_g1	http://www.genome.jp/kegg-bin/show_pathway?ko00603/K12373%09red	_	_
Glycosphingolipid biosynthesis - ganglio series	KEGG PATHWAY	ko00604	1	12	0.564953	0.999994	TRINITY_DN20463_c0_g1	http://www.genome.jp/kegg-bin/show_pathway?ko00604/K12373%09red	Glycan biosynthesis and metabolism	Metabolism
Pyruvate metabolism	KEGG PATHWAY	ko00620	16	189	0.204643	0.810276	TRINITY_DN37670_c0_g6|TRINITY_DN24868_c0_g1|TRINITY_DN37670_c0_g5|TRINITY_DN36500_c0_g2|TRINITY_DN28579_c0_g2|TRINITY_DN35449_c1_g2|TRINITY_DN25206_c0_g4|TRINITY_DN14022_c0_g1|TRINITY_DN37444_c3_g4|TRINITY_DN23808_c0_g1|TRINITY_DN20896_c0_g1|TRINITY_DN37444_c3_g2|TRINITY_DN20656_c0_g2|TRINITY_DN37638_c2_g1|TRINITY_DN31621_c0_g1|TRINITY_DN27798_c0_g1	http://www.genome.jp/kegg-bin/show_pathway?ko00620/K00128%09red/K01006%09red/K01596%09red/K01595%09red/K00029%09red/K01638%09red/K00025%09red/K00873%09red	Carbohydrate metabolism	Metabolism
Toluene degradation	KEGG PATHWAY	ko00623	1	6	0.361176	0.937493	TRINITY_DN37145_c0_g3	http://www.genome.jp/kegg-bin/show_pathway?ko00623/K01061%09red	Xenobiotics biodegradation and metabolism	Metabolism
Chloroalkane and chloroalkene degradation	KEGG PATHWAY	ko00625	4	24	0.0922689	0.55173	TRINITY_DN20656_c0_g2|TRINITY_DN28579_c0_g2|TRINITY_DN24191_c0_g1|TRINITY_DN27584_c0_g3	http://www.genome.jp/kegg-bin/show_pathway?ko00625/K00128%09red/K00121%09red/K13953%09red	Xenobiotics biodegradation and metabolism	Metabolism
Naphthalene degradation	KEGG PATHWAY	ko00626	2	13	0.237571	0.856352	TRINITY_DN24191_c0_g1|TRINITY_DN27584_c0_g3	http://www.genome.jp/kegg-bin/show_pathway?ko00626/K00121%09red/K13953%09red	Xenobiotics biodegradation and metabolism	Metabolism
Glyoxylate and dicarboxylate metabolism	KEGG PATHWAY	ko00630	13	141	0.160517	0.701963	TRINITY_DN35377_c0_g2|TRINITY_DN25043_c0_g3|TRINITY_DN35449_c1_g2|TRINITY_DN23826_c0_g1|TRINITY_DN25514_c0_g1|TRINITY_DN33642_c0_g2|TRINITY_DN768_c0_g1|TRINITY_DN14022_c0_g1|TRINITY_DN20826_c0_g1|TRINITY_DN25973_c0_g1|TRINITY_DN16073_c0_g1|TRINITY_DN38207_c1_g2|TRINITY_DN33149_c1_g1	http://www.genome.jp/kegg-bin/show_pathway?ko00630/K03781%09red/K15919%09red/K00600%09red/K01915%09red/K01681%09red/K01637%09red/K01602%09red/K01601%09red/K00025%09red/K01433%09red/K01638%09red	Carbohydrate metabolism	Metabolism
Propanoate metabolism	KEGG PATHWAY	ko00640	3	69	0.8316	0.999994	TRINITY_DN20992_c0_g1|TRINITY_DN20651_c0_g1|TRINITY_DN39672_c0_g1	http://www.genome.jp/kegg-bin/show_pathway?ko00640/K13524%09red/K01899%09red/K05605%09red	Carbohydrate metabolism	Metabolism
Butanoate metabolism	KEGG PATHWAY	ko00650	2	54	0.869736	0.999994	TRINITY_DN20651_c0_g1|TRINITY_DN27889_c1_g1	http://www.genome.jp/kegg-bin/show_pathway?ko00650/K13524%09red/K01580%09red	Carbohydrate metabolism	Metabolism
One carbon pool by folate	KEGG PATHWAY	ko00670	3	44	0.564222	0.999994	TRINITY_DN35377_c0_g2|TRINITY_DN4787_c0_g1|TRINITY_DN25973_c0_g1	http://www.genome.jp/kegg-bin/show_pathway?ko00670/K00600%09red/K01433%09red/K00288%09red	Metabolism of cofactors and vitamins	Metabolism
Methane metabolism	KEGG PATHWAY	ko00680	16	153	0.0607988	0.424144	TRINITY_DN31621_c0_g1|TRINITY_DN37444_c3_g4|TRINITY_DN23299_c0_g2|TRINITY_DN37670_c0_g6|TRINITY_DN27584_c0_g3|TRINITY_DN37670_c0_g5|TRINITY_DN25206_c0_g4|TRINITY_DN22870_c0_g1|TRINITY_DN24884_c0_g1|TRINITY_DN23808_c0_g1|TRINITY_DN25973_c0_g1|TRINITY_DN27798_c0_g1|TRINITY_DN37444_c3_g2|TRINITY_DN28252_c0_g1|TRINITY_DN23299_c0_g1|TRINITY_DN24194_c0_g1	http://www.genome.jp/kegg-bin/show_pathway?ko00680/K01689%09red/K01834%09red/K00600%09red/K01624%09red/K01595%09red/K01623%09red/K00831%09red/K00121%09red	Energy metabolism	Metabolism
Carbon fixation in photosynthetic organisms	KEGG PATHWAY	ko00710	26	163	0.000116493	0.00426654	TRINITY_DN19774_c0_g2|TRINITY_DN19774_c0_g1|TRINITY_DN32013_c1_g1|TRINITY_DN25206_c0_g4|TRINITY_DN31621_c0_g1|TRINITY_DN37638_c2_g1|TRINITY_DN24012_c0_g1|TRINITY_DN24012_c0_g2|TRINITY_DN23808_c0_g1|TRINITY_DN38207_c1_g2|TRINITY_DN26869_c1_g2|TRINITY_DN26869_c1_g1|TRINITY_DN36003_c0_g2|TRINITY_DN37670_c0_g6|TRINITY_DN37670_c0_g5|TRINITY_DN36500_c0_g2|TRINITY_DN22870_c0_g1|TRINITY_DN37444_c3_g4|TRI…	http://www.genome.jp/kegg-bin/show_pathway?ko00710/K00134%09red/K14454%09red/K01006%09red/K01601%09red/K00615%09red/K01803%09red/K01807%09red/K01595%09red/K01623%09red/K00029%09red/K05298%09red/K00927%09red/K00025%09red/K01602%09red/K01624%09red	Energy metabolism	Metabolism
Carbon fixation pathways in prokaryotes	KEGG PATHWAY	ko00720	10	82	0.0587171	0.419612	TRINITY_DN37670_c0_g6|TRINITY_DN37670_c0_g5|TRINITY_DN36500_c0_g2|TRINITY_DN25206_c0_g4|TRINITY_DN31621_c0_g1|TRINITY_DN37444_c3_g4|TRINITY_DN23808_c0_g1|TRINITY_DN27798_c0_g1|TRINITY_DN37444_c3_g2|TRINITY_DN16073_c0_g1	http://www.genome.jp/kegg-bin/show_pathway?ko00720/K01595%09red/K01006%09red/K01681%09red	Energy metabolism	Metabolism
Thiamine metabolism	KEGG PATHWAY	ko00730	3	17	0.123686	0.622955	TRINITY_DN31974_c0_g1|TRINITY_DN31449_c1_g1|TRINITY_DN34676_c0_g2	http://www.genome.jp/kegg-bin/show_pathway?ko00730/K03147%09red/K01662%09red	Metabolism of cofactors and vitamins	Metabolism
Vitamin B6 metabolism	KEGG PATHWAY	ko00750	3	20	0.168143	0.724496	TRINITY_DN24884_c0_g1|TRINITY_DN28541_c0_g1|TRINITY_DN34492_c1_g2	http://www.genome.jp/kegg-bin/show_pathway?ko00750/K06215%09red/K01733%09red/K00831%09red	Metabolism of cofactors and vitamins	Metabolism
Pantothenate and CoA biosynthesis	KEGG PATHWAY	ko00770	1	54	0.970497	0.999994	TRINITY_DN30772_c2_g2	http://www.genome.jp/kegg-bin/show_pathway?ko00770/K02201%09red	Metabolism of cofactors and vitamins	Metabolism
Biotin metabolism	KEGG PATHWAY	ko00780	1	24	0.798272	0.999994	TRINITY_DN1679_c0_g1	http://www.genome.jp/kegg-bin/show_pathway?ko00780/K00059%09red	Metabolism of cofactors and vitamins	Metabolism
Retinol metabolism	KEGG PATHWAY	ko00830	4	32	0.181903	0.755809	TRINITY_DN24191_c0_g1|TRINITY_DN34181_c0_g2|TRINITY_DN27584_c0_g3|TRINITY_DN36189_c0_g1	http://www.genome.jp/kegg-bin/show_pathway?ko00830/K00121%09red/K11155%09red/K07424%09red/K13953%09red	Metabolism of cofactors and vitamins	Metabolism
Porphyrin and chlorophyll metabolism	KEGG PATHWAY	ko00860	2	78	0.962593	0.999994	TRINITY_DN38159_c1_g1|TRINITY_DN24604_c0_g1	http://www.genome.jp/kegg-bin/show_pathway?ko00860/K02492%09red/K08099%09red	Metabolism of cofactors and vitamins	Metabolism
Terpenoid backbone biosynthesis	KEGG PATHWAY	ko00900	8	104	0.392715	0.963615	TRINITY_DN32347_c0_g2|TRINITY_DN33051_c1_g3|TRINITY_DN31449_c1_g1|TRINITY_DN29473_c0_g1|TRINITY_DN31719_c0_g4|TRINITY_DN32347_c0_g1|TRINITY_DN34676_c0_g2|TRINITY_DN31971_c1_g1	http://www.genome.jp/kegg-bin/show_pathway?ko00900/K00869%09red/K05356%09red/K01662%09red/K11778%09red	Metabolism of terpenoids and polyketides	Metabolism
Monoterpenoid biosynthesis	KEGG PATHWAY	ko00902	6	22	0.00652359	0.0868823	TRINITY_DN37068_c1_g2|TRINITY_DN35474_c0_g1|TRINITY_DN35474_c0_g4|TRINITY_DN37321_c1_g6|TRINITY_DN26439_c2_g2|TRINITY_DN21212_c0_g1	http://www.genome.jp/kegg-bin/show_pathway?ko00902/K15086%09red/K15095%09red	Metabolism of terpenoids and polyketides	Metabolism
Limonene and pinene degradation	KEGG PATHWAY	ko00903	2	14	0.261113	0.856352	TRINITY_DN20656_c0_g2|TRINITY_DN28579_c0_g2	http://www.genome.jp/kegg-bin/show_pathway?ko00903/K00128%09red	Metabolism of terpenoids and polyketides	Metabolism
Diterpenoid biosynthesis	KEGG PATHWAY	ko00904	5	19	0.0144079	0.156352	TRINITY_DN20655_c0_g1|TRINITY_DN29245_c1_g2|TRINITY_DN35919_c0_g1|TRINITY_DN29245_c1_g1|TRINITY_DN27135_c0_g6	http://www.genome.jp/kegg-bin/show_pathway?ko00904/K04124%09red/K04125%09red/K05282%09red/K04120%09red	Metabolism of terpenoids and polyketides	Metabolism
Brassinosteroid biosynthesis	KEGG PATHWAY	ko00905	7	21	0.0013016	0.0254246	TRINITY_DN34416_c1_g2|TRINITY_DN32414_c0_g1|TRINITY_DN32414_c0_g2|TRINITY_DN31119_c0_g1|TRINITY_DN31772_c0_g1|TRINITY_DN30115_c0_g1|TRINITY_DN31407_c0_g1	http://www.genome.jp/kegg-bin/show_pathway?ko00905/K12640%09red/K09589%09red/K09588%09red/K15639%09red	Metabolism of terpenoids and polyketides	Metabolism
Carotenoid biosynthesis	KEGG PATHWAY	ko00906	10	42	0.00118503	0.024801	TRINITY_DN34665_c0_g1|TRINITY_DN35123_c0_g3|TRINITY_DN35123_c0_g1|TRINITY_DN35123_c0_g2|TRINITY_DN34151_c1_g1|TRINITY_DN28473_c0_g6|TRINITY_DN34453_c0_g3|TRINITY_DN32635_c3_g1|TRINITY_DN32310_c0_g1|TRINITY_DN29165_c0_g1	http://www.genome.jp/kegg-bin/show_pathway?ko00906/K02291%09red/K09843%09red/K09840%09red/K09838%09red/K15746%09red	Metabolism of terpenoids and polyketides	Metabolism
Zeatin biosynthesis	KEGG PATHWAY	ko00908	6	23	0.00780153	0.0914339	TRINITY_DN22142_c0_g3|TRINITY_DN26844_c0_g1|TRINITY_DN31170_c2_g1|TRINITY_DN31170_c2_g3|TRINITY_DN35769_c1_g7|TRINITY_DN31119_c0_g3	http://www.genome.jp/kegg-bin/show_pathway?ko00908/K10717%09red/K00279%09red	Metabolism of terpenoids and polyketides	Metabolism
Sesquiterpenoid and triterpenoid biosynthesis	KEGG PATHWAY	ko00909	6	18	0.00288222	0.0444469	TRINITY_DN33685_c0_g1|TRINITY_DN24882_c0_g2|TRINITY_DN31081_c1_g2|TRINITY_DN24721_c1_g1|TRINITY_DN35087_c0_g1|TRINITY_DN35087_c0_g2	http://www.genome.jp/kegg-bin/show_pathway?ko00909/K00511%09red/K14174%09red/K00801%09red/K19011%09red	Metabolism of terpenoids and polyketides	Metabolism
Nitrogen metabolism	KEGG PATHWAY	ko00910	13	61	0.000577692	0.0153876	TRINITY_DN20803_c0_g3|TRINITY_DN20826_c0_g1|TRINITY_DN37964_c0_g2|TRINITY_DN33642_c0_g2|TRINITY_DN768_c0_g1|TRINITY_DN34255_c1_g3|TRINITY_DN24535_c4_g2|TRINITY_DN24535_c4_g3|TRINITY_DN22073_c0_g1|TRINITY_DN30453_c1_g5|TRINITY_DN31610_c0_g2|TRINITY_DN29525_c2_g3|TRINITY_DN37964_c1_g1	http://www.genome.jp/kegg-bin/show_pathway?ko00910/K01673%09red/K00262%09red/K01672%09red/K10534%09red/K01915%09red/K00366%09red	Energy metabolism	Metabolism
Sulfur metabolism	KEGG PATHWAY	ko00920	6	59	0.214489	0.826911	TRINITY_DN30326_c0_g2|TRINITY_DN36458_c1_g4|TRINITY_DN24268_c0_g1|TRINITY_DN36458_c1_g1|TRINITY_DN34948_c1_g4|TRINITY_DN40047_c0_g1	http://www.genome.jp/kegg-bin/show_pathway?ko00920/K00392%09red/K05907%09red/K13811%09red/K00640%09red/K08738%09red	Energy metabolism	Metabolism
Flavonoid biosynthesis	KEGG PATHWAY	ko00941	17	48	2.99e-07	2.19e-05	TRINITY_DN34430_c1_g2|TRINITY_DN35308_c0_g1|TRINITY_DN34430_c1_g1|TRINITY_DN32323_c0_g1|TRINITY_DN27522_c2_g1|TRINITY_DN34430_c1_g3|TRINITY_DN32323_c0_g3|TRINITY_DN28604_c4_g1|TRINITY_DN24876_c0_g1|TRINITY_DN28254_c0_g4|TRINITY_DN36040_c0_g3|TRINITY_DN28175_c0_g2|TRINITY_DN29983_c2_g2|TRINITY_DN27529_c6_g1|TRINITY_DN28344_c0_g4|TRINITY_DN26525_c0_g1|TRINITY_DN34923_c1_g1	http://www.genome.jp/kegg-bin/show_pathway?ko00941/K13065%09red/K08695%09red/K01859%09red/K00475%09red/K05277%09red/K09754%09red/K05278%09red/K00487%09red/K05280%09red	Biosynthesis of other secondary metabolites	Metabolism
Flavone and flavonol biosynthesis	KEGG PATHWAY	ko00944	2	5	0.0655155	0.436274	TRINITY_DN34923_c1_g1|TRINITY_DN28604_c4_g1	http://www.genome.jp/kegg-bin/show_pathway?ko00944/K05280%09red	Biosynthesis of other secondary metabolites	Metabolism
Stilbenoid, diarylheptanoid and gingerol biosynthesis	KEGG PATHWAY	ko00945	9	34	0.00109967	0.0247849	TRINITY_DN34430_c1_g2|TRINITY_DN34430_c1_g3|TRINITY_DN34430_c1_g1|TRINITY_DN27522_c2_g1|TRINITY_DN28175_c0_g2|TRINITY_DN29983_c2_g2|TRINITY_DN27776_c0_g1|TRINITY_DN28344_c0_g4|TRINITY_DN27529_c6_g1	http://www.genome.jp/kegg-bin/show_pathway?ko00945/K17212%09red/K13065%09red/K09754%09red/K00487%09red	Biosynthesis of other secondary metabolites	Metabolism
Isoquinoline alkaloid biosynthesis	KEGG PATHWAY	ko00950	9	40	0.00286704	0.0444469	TRINITY_DN26923_c2_g1|TRINITY_DN34309_c0_g5|TRINITY_DN24404_c1_g1|TRINITY_DN30240_c0_g5|TRINITY_DN34309_c0_g3|TRINITY_DN30240_c0_g1|TRINITY_DN36241_c2_g2|TRINITY_DN30508_c3_g2|TRINITY_DN37567_c0_g2	http://www.genome.jp/kegg-bin/show_pathway?ko00950/K00276%09red/K00422%09red/K01592%09red/K00815%09red/K14454%09red	Biosynthesis of other secondary metabolites	Metabolism
Tropane, piperidine and pyridine alkaloid biosynthesis	KEGG PATHWAY	ko00960	4	39	0.275976	0.870631	TRINITY_DN34766_c0_g7|TRINITY_DN36241_c2_g2|TRINITY_DN30508_c3_g2|TRINITY_DN37567_c0_g2	http://www.genome.jp/kegg-bin/show_pathway?ko00960/K00276%09red/K00815%09red/K08081%09red/K14454%09red	Biosynthesis of other secondary metabolites	Metabolism
Aminoacyl-tRNA biosynthesis	KEGG PATHWAY	ko00970	2	142	0.998971	0.999994	TRINITY_DN27459_c1_g1|TRINITY_DN37046_c1_g3	http://www.genome.jp/kegg-bin/show_pathway?ko00970/K01892%09red/K01890%09red	Translation	Genetic Information Processing
Metabolism of xenobiotics by cytochrome P450	KEGG PATHWAY	ko00980	8	85	0.219036	0.833475	TRINITY_DN26760_c3_g2|TRINITY_DN24191_c0_g1|TRINITY_DN27584_c0_g3|TRINITY_DN29760_c2_g2|TRINITY_DN34243_c2_g1|TRINITY_DN26760_c2_g1|TRINITY_DN36303_c0_g1|TRINITY_DN35725_c2_g5	http://www.genome.jp/kegg-bin/show_pathway?ko00980/K00121%09red/K13953%09red/K00799%09red	Xenobiotics biodegradation and metabolism	Metabolism
Drug metabolism - cytochrome P450	KEGG PATHWAY	ko00982	12	95	0.0334022	0.305839	TRINITY_DN26760_c3_g2|TRINITY_DN24191_c0_g1|TRINITY_DN27584_c0_g3|TRINITY_DN35725_c2_g5|TRINITY_DN38195_c0_g2|TRINITY_DN38195_c0_g1|TRINITY_DN29760_c2_g2|TRINITY_DN34243_c2_g1|TRINITY_DN35870_c0_g1|TRINITY_DN26760_c2_g1|TRINITY_DN36303_c0_g1|TRINITY_DN25550_c1_g3	http://www.genome.jp/kegg-bin/show_pathway?ko00982/K00121%09red/K13953%09red/K00485%09red/K00799%09red	Xenobiotics biodegradation and metabolism	Metabolism
Biosynthesis of unsaturated fatty acids	KEGG PATHWAY	ko01040	5	66	0.451805	0.999994	TRINITY_DN26734_c1_g1|TRINITY_DN19995_c0_g1|TRINITY_DN28101_c3_g2|TRINITY_DN1679_c0_g1|TRINITY_DN11277_c0_g2	http://www.genome.jp/kegg-bin/show_pathway?ko01040/K10257%09red/K00059%09red/K10251%09red/K00507%09red	Lipid metabolism	Metabolism
Biosynthesis of ansamycins	KEGG PATHWAY	ko01051	1	8	0.437957	0.999994	TRINITY_DN464_c0_g1	http://www.genome.jp/kegg-bin/show_pathway?ko01051/K00615%09red	Metabolism of terpenoids and polyketides	Metabolism
Carbon metabolism	KEGG PATHWAY	ko01200	46	587	0.149718	0.696307	TRINITY_DN19774_c0_g2|TRINITY_DN19774_c0_g1|TRINITY_DN27584_c0_g3|TRINITY_DN32013_c1_g1|TRINITY_DN44940_c0_g1|TRINITY_DN25206_c0_g4|TRINITY_DN10597_c0_g2|TRINITY_DN37638_c2_g1|TRINITY_DN16073_c0_g1|TRINITY_DN33149_c1_g1|TRINITY_DN23299_c0_g1|TRINITY_DN23299_c0_g2|TRINITY_DN23826_c0_g1|TRINITY_DN25514_c0_g1|TRINITY_DN35449_c1_g2|TRINITY_DN25549_c0_g2|TRINITY_DN24012_c0_g1|TRINITY_DN24012_c0_g2|TRI…	http://www.genome.jp/kegg-bin/show_pathway?ko01200/K15919%09red/K01689%09red/K01601%09red/K01681%09red/K00600%09red/K01623%09red/K01602%09red/K00831%09red/K00873%09red/K03781%09red/K00134%09red/K14454%09red/K01638%09red/K01834%09red/K00640%09red/K05298%09red/K01899%09red/K00029%09red/K00030%09red/K01006%09red/K00844%09red/K01624%09red/K01595%09red/K00927%09red/K01637%09red/K05605%09red/K00615%09r…	Global and overview maps	Metabolism
2-Oxocarboxylic acid metabolism	KEGG PATHWAY	ko01210	5	114	0.867474	0.999994	TRINITY_DN34622_c1_g1|TRINITY_DN36241_c2_g2|TRINITY_DN17632_c0_g1|TRINITY_DN16073_c0_g1|TRINITY_DN44940_c0_g1	http://www.genome.jp/kegg-bin/show_pathway?ko01210/K13027%09red/K14454%09red/K00030%09red/K01681%09red	Global and overview maps	Metabolism
Fatty acid metabolism	KEGG PATHWAY	ko01212	8	162	0.833753	0.999994	TRINITY_DN26734_c1_g1|TRINITY_DN28101_c3_g2|TRINITY_DN37864_c0_g2|TRINITY_DN19995_c0_g1|TRINITY_DN1679_c0_g1|TRINITY_DN24983_c3_g3|TRINITY_DN11277_c0_g2|TRINITY_DN25302_c0_g1	http://www.genome.jp/kegg-bin/show_pathway?ko01212/K01897%09red/K10257%09red/K00059%09red/K10251%09red/K00507%09red	Global and overview maps	Metabolism
Degradation of aromatic compounds	KEGG PATHWAY	ko01220	7	23	0.00200715	0.0367559	TRINITY_DN34430_c1_g2|TRINITY_DN34430_c1_g3|TRINITY_DN34430_c1_g1|TRINITY_DN27584_c0_g3|TRINITY_DN28175_c0_g2|TRINITY_DN24191_c0_g1|TRINITY_DN27529_c6_g1	http://www.genome.jp/kegg-bin/show_pathway?ko01220/K00121%09red/K13953%09red/K00487%09red	Global and overview maps	Metabolism
Biosynthesis of amino acids	KEGG PATHWAY	ko01230	32	492	0.561812	0.999994	TRINITY_DN19774_c0_g2|TRINITY_DN19774_c0_g1|TRINITY_DN32013_c1_g1|TRINITY_DN20826_c0_g1|TRINITY_DN47224_c0_g1|TRINITY_DN16073_c0_g1|TRINITY_DN17632_c0_g1|TRINITY_DN23299_c0_g1|TRINITY_DN23299_c0_g2|TRINITY_DN33642_c0_g2|TRINITY_DN34492_c1_g2|TRINITY_DN24012_c0_g1|TRINITY_DN24012_c0_g2|TRINITY_DN25973_c0_g1|TRINITY_DN33195_c0_g4|TRINITY_DN37567_c0_g2|TRINITY_DN24194_c0_g1|TRINITY_DN36003_c0_g2|TRI…	http://www.genome.jp/kegg-bin/show_pathway?ko01230/K01689%09red/K00765%09red/K01681%09red/K00600%09red/K01623%09red/K01624%09red/K00815%09red/K00831%09red/K00873%09red/K00134%09red/K14454%09red/K01834%09red/K00286%09red/K00640%09red/K00030%09red/K00549%09red/K10206%09red/K01915%09red/K00927%09red/K01714%09red/K01733%09red/K00615%09red/K01803%09red/K01807%09red/K15227%09red	Global and overview maps	Metabolism
ABC transporters	KEGG PATHWAY	ko02010	3	90	0.933099	0.999994	TRINITY_DN28185_c0_g1|TRINITY_DN26448_c1_g2|TRINITY_DN26153_c0_g1	http://www.genome.jp/kegg-bin/show_pathway?ko02010/K09815%09red/K05658%09red	Membrane transport	Environmental Information Processing
Two-component system	KEGG PATHWAY	ko02020	6	49	0.12406	0.622955	TRINITY_DN44413_c0_g1|TRINITY_DN33642_c0_g2|TRINITY_DN768_c0_g1|TRINITY_DN20826_c0_g1|TRINITY_DN27200_c0_g7|TRINITY_DN40047_c0_g1	http://www.genome.jp/kegg-bin/show_pathway?ko02020/K08738%09red/K00411%09red/K00412%09red/K01915%09red	Signal transduction	Environmental Information Processing
Ribosome biogenesis in eukaryotes	KEGG PATHWAY	ko03008	10	214	0.89354	0.999994	TRINITY_DN38044_c3_g5|TRINITY_DN23181_c0_g1|TRINITY_DN29939_c0_g1|TRINITY_DN28430_c1_g2|TRINITY_DN20935_c0_g1|TRINITY_DN32082_c1_g1|TRINITY_DN31870_c0_g1|TRINITY_DN36594_c0_g1|TRINITY_DN24452_c0_g1|TRINITY_DN35754_c0_g1	http://www.genome.jp/kegg-bin/show_pathway?ko03008/K14572%09red/K14549%09red/K07562%09red/K14565%09red/K14563%09red/K14544%09red/K11129%09red/K11131%09red	Translation	Genetic Information Processing
Ribosome	KEGG PATHWAY	ko03010	78	697	1.92e-05	0.000802887	TRINITY_DN37686_c1_g4|TRINITY_DN23125_c0_g1|TRINITY_DN20212_c0_g1|TRINITY_DN23509_c0_g1|TRINITY_DN19942_c0_g1|TRINITY_DN19197_c0_g1|TRINITY_DN33706_c0_g2|TRINITY_DN2558_c0_g1|TRINITY_DN25169_c0_g1|TRINITY_DN22658_c0_g1|TRINITY_DN31334_c1_g3|TRINITY_DN17531_c0_g1|TRINITY_DN38497_c0_g1|TRINITY_DN22606_c0_g1|TRINITY_DN22625_c0_g1|TRINITY_DN20339_c0_g1|TRINITY_DN37563_c1_g10|TRINITY_DN17281_c0_g1|TRI…	http://www.genome.jp/kegg-bin/show_pathway?ko03010/K02897%09red/K02960%09red/K02950%09red/K02937%09red/K02958%09red/K02930%09red/K02955%09red/K02932%09red/K02889%09red/K02934%09red/K02865%09red/K02936%09red/K02885%09red/K02938%09red/K02910%09red/K02917%09red/K02883%09red/K02951%09red/K02993%09red/K02992%09red/K02928%09red/K02997%09red/K02995%09red/K02975%09red/K02974%09red/K02977%09red/K02998%09r…	Translation	Genetic Information Processing
RNA transport	KEGG PATHWAY	ko03013	9	438	0.999994	0.999994	TRINITY_DN34770_c0_g1|TRINITY_DN17495_c0_g1|TRINITY_DN26821_c3_g2|TRINITY_DN20500_c0_g1|TRINITY_DN31870_c0_g1|TRINITY_DN31842_c0_g1|TRINITY_DN26729_c1_g1|TRINITY_DN29606_c1_g3|TRINITY_DN31842_c0_g2	http://www.genome.jp/kegg-bin/show_pathway?ko03013/K07562%09red/K13171%09red/K13176%09red/K07205%09red/K03243%09red/K03231%09red/K03251%09red	Translation	Genetic Information Processing
mRNA surveillance pathway	KEGG PATHWAY	ko03015	11	267	0.961252	0.999994	TRINITY_DN30728_c2_g1|TRINITY_DN35193_c0_g3|TRINITY_DN34770_c0_g1|TRINITY_DN38347_c1_g2|TRINITY_DN26729_c1_g1|TRINITY_DN29639_c0_g1|TRINITY_DN7497_c0_g1|TRINITY_DN30144_c0_g1|TRINITY_DN23371_c0_g2|TRINITY_DN26234_c0_g1|TRINITY_DN36716_c1_g5	http://www.genome.jp/kegg-bin/show_pathway?ko03015/K08873%09red/K11584%09red/K13171%09red/K03456%09red/K13917%09red/K06269%09red/K14411%09red/K14397%09red	Translation	Genetic Information Processing
RNA degradation	KEGG PATHWAY	ko03018	4	239	0.999859	0.999994	TRINITY_DN26704_c0_g1|TRINITY_DN28252_c0_g1|TRINITY_DN35501_c0_g1|TRINITY_DN24378_c0_g1	http://www.genome.jp/kegg-bin/show_pathway?ko03018/K10643%09red/K12593%09red/K12608%09red/K01689%09red	Folding, sorting and degradation	Genetic Information Processing
RNA polymerase	KEGG PATHWAY	ko03020	1	100	0.998457	0.999994	TRINITY_DN22189_c0_g1	http://www.genome.jp/kegg-bin/show_pathway?ko03020/K03000%09red	Transcription	Genetic Information Processing
Basal transcription factors	KEGG PATHWAY	ko03022	1	100	0.998457	0.999994	TRINITY_DN30844_c0_g3	http://www.genome.jp/kegg-bin/show_pathway?ko03022/K03138%09red	Transcription	Genetic Information Processing
DNA replication	KEGG PATHWAY	ko03030	2	131	0.998058	0.999994	TRINITY_DN25140_c0_g1|TRINITY_DN29916_c2_g2	http://www.genome.jp/kegg-bin/show_pathway?ko03030/K03111%09red/K02324%09red	Replication and repair	Genetic Information Processing
Spliceosome	KEGG PATHWAY	ko03040	14	435	0.998981	0.999994	TRINITY_DN25320_c0_g1|TRINITY_DN25091_c0_g1|TRINITY_DN37927_c4_g4|TRINITY_DN25605_c4_g2|TRINITY_DN37927_c4_g1|TRINITY_DN25643_c0_g2|TRINITY_DN27691_c1_g5|TRINITY_DN37927_c4_g2|TRINITY_DN6581_c0_g1|TRINITY_DN24936_c0_g1|TRINITY_DN35501_c0_g5|TRINITY_DN6655_c0_g1|TRINITY_DN27691_c1_g1|TRINITY_DN26146_c4_g3	http://www.genome.jp/kegg-bin/show_pathway?ko03040/K12823%09red/K12741%09red/K11086%09red/K12824%09red/K03283%09red	Transcription	Genetic Information Processing
Proteasome	KEGG PATHWAY	ko03050	1	123	0.999648	0.999994	TRINITY_DN5754_c0_g1	http://www.genome.jp/kegg-bin/show_pathway?ko03050/K06700%09red	Folding, sorting and degradation	Genetic Information Processing
Protein export	KEGG PATHWAY	ko03060	1	97	0.998129	0.999994	TRINITY_DN16567_c0_g1	http://www.genome.jp/kegg-bin/show_pathway?ko03060/K07342%09red	Folding, sorting and degradation	Genetic Information Processing
PPAR signaling pathway	KEGG PATHWAY	ko03320	12	103	0.053263	0.400837	TRINITY_DN30359_c0_g2|TRINITY_DN29454_c0_g1|TRINITY_DN26613_c1_g1|TRINITY_DN24983_c3_g3|TRINITY_DN19995_c0_g1|TRINITY_DN25461_c1_g3|TRINITY_DN25540_c0_g1|TRINITY_DN37864_c0_g2|TRINITY_DN11277_c0_g2|TRINITY_DN25547_c0_g1|TRINITY_DN25302_c0_g1|TRINITY_DN20896_c0_g1	http://www.genome.jp/kegg-bin/show_pathway?ko03320/K01596%09red/K08770%09red/K00507%09red/K01897%09red	Endocrine system	Organismal Systems
Base excision repair	KEGG PATHWAY	ko03410	2	81	0.968166	0.999994	TRINITY_DN32098_c0_g1|TRINITY_DN29916_c2_g2	http://www.genome.jp/kegg-bin/show_pathway?ko03410/K01246%09red/K02324%09red	Replication and repair	Genetic Information Processing
Nucleotide excision repair	KEGG PATHWAY	ko03420	3	122	0.985664	0.999994	TRINITY_DN31910_c0_g2|TRINITY_DN29916_c2_g2|TRINITY_DN25813_c0_g1	http://www.genome.jp/kegg-bin/show_pathway?ko03420/K02324%09red/K10846%09red/K10570%09red	Replication and repair	Genetic Information Processing
Mismatch repair	KEGG PATHWAY	ko03430	2	87	0.977009	0.999994	TRINITY_DN25140_c0_g1|TRINITY_DN33243_c0_g2	http://www.genome.jp/kegg-bin/show_pathway?ko03430/K03111%09red/K07456%09red	Replication and repair	Genetic Information Processing
Homologous recombination	KEGG PATHWAY	ko03440	1	106	0.99895	0.999994	TRINITY_DN25140_c0_g1	http://www.genome.jp/kegg-bin/show_pathway?ko03440/K03111%09red	Replication and repair	Genetic Information Processing
MAPK signaling pathway	KEGG PATHWAY	ko04010	16	172	0.124208	0.622955	TRINITY_DN25320_c0_g1|TRINITY_DN35068_c0_g2|TRINITY_DN37063_c3_g1|TRINITY_DN37927_c4_g4|TRINITY_DN1235_c0_g1|TRINITY_DN13012_c0_g1|TRINITY_DN37927_c4_g1|TRINITY_DN25643_c0_g2|TRINITY_DN37927_c4_g2|TRINITY_DN20271_c0_g1|TRINITY_DN25626_c0_g1|TRINITY_DN25605_c4_g2|TRINITY_DN20684_c0_g1|TRINITY_DN27691_c1_g5|TRINITY_DN27691_c1_g1|TRINITY_DN26146_c4_g3	http://www.genome.jp/kegg-bin/show_pathway?ko04010/K04437%09red/K04468%09red/K04441%09red/K04372%09red/K06268%09red/K03283%09red	Signal transduction	Environmental Information Processing
MAPK signaling pathway - yeast	KEGG PATHWAY	ko04011	1	22	0.770701	0.999994	TRINITY_DN13012_c0_g1	http://www.genome.jp/kegg-bin/show_pathway?ko04011/K04441%09red	Signal transduction	Environmental Information Processing
ErbB signaling pathway	KEGG PATHWAY	ko04012	1	72	0.990697	0.999994	TRINITY_DN20500_c0_g1	http://www.genome.jp/kegg-bin/show_pathway?ko04012/K07205%09red	Signal transduction	Environmental Information Processing
Ras signaling pathway	KEGG PATHWAY	ko04014	4	144	0.983913	0.999994	TRINITY_DN33917_c0_g1|TRINITY_DN26913_c0_g1|TRINITY_DN34692_c4_g1|TRINITY_DN22323_c0_g2	http://www.genome.jp/kegg-bin/show_pathway?ko04014/K02183%09red/K01047%09red/K01115%09red	Signal transduction	Environmental Information Processing
Rap1 signaling pathway	KEGG PATHWAY	ko04015	9	152	0.672946	0.999994	TRINITY_DN13012_c0_g1|TRINITY_DN28225_c1_g4|TRINITY_DN28335_c0_g6|TRINITY_DN17326_c0_g1|TRINITY_DN17341_c0_g1|TRINITY_DN34692_c4_g1|TRINITY_DN17975_c0_g1|TRINITY_DN14333_c0_g2|TRINITY_DN22323_c0_g2	http://www.genome.jp/kegg-bin/show_pathway?ko04015/K06070%09red/K05692%09red/K05759%09red/K04441%09red/K04632%09red/K02183%09red	Signal transduction	Environmental Information Processing
Calcium signaling pathway	KEGG PATHWAY	ko04020	10	126	0.335758	0.937493	TRINITY_DN35068_c0_g2|TRINITY_DN33908_c0_g2|TRINITY_DN17326_c0_g1|TRINITY_DN22641_c0_g1|TRINITY_DN25626_c0_g1|TRINITY_DN45719_c0_g1|TRINITY_DN4767_c0_g1|TRINITY_DN34692_c4_g1|TRINITY_DN20680_c0_g1|TRINITY_DN22323_c0_g2	http://www.genome.jp/kegg-bin/show_pathway?ko04020/K05863%09red/K15040%09red/K05857%09red/K05853%09red/K04632%09red/K06268%09red/K02183%09red	Signal transduction	Environmental Information Processing
cGMP-PKG signaling pathway	KEGG PATHWAY	ko04022	13	169	0.340036	0.937493	TRINITY_DN24773_c0_g1|TRINITY_DN35068_c0_g2|TRINITY_DN34692_c4_g1|TRINITY_DN22641_c0_g1|TRINITY_DN7497_c0_g1|TRINITY_DN23171_c0_g4|TRINITY_DN25626_c0_g1|TRINITY_DN45719_c0_g1|TRINITY_DN4767_c0_g1|TRINITY_DN23171_c0_g3|TRINITY_DN14862_c0_g1|TRINITY_DN20680_c0_g1|TRINITY_DN22323_c0_g2	http://www.genome.jp/kegg-bin/show_pathway?ko04022/K12755%09red/K01539%09red/K05863%09red/K15040%09red/K01540%09red/K05853%09red/K06269%09red/K06268%09red/K02183%09red	Signal transduction	Environmental Information Processing
cAMP signaling pathway	KEGG PATHWAY	ko04024	10	186	0.779892	0.999994	TRINITY_DN24773_c0_g1|TRINITY_DN31158_c0_g4|TRINITY_DN17326_c0_g1|TRINITY_DN7497_c0_g1|TRINITY_DN23171_c0_g4|TRINITY_DN23171_c0_g3|TRINITY_DN33917_c0_g1|TRINITY_DN14862_c0_g1|TRINITY_DN34692_c4_g1|TRINITY_DN22323_c0_g2	http://www.genome.jp/kegg-bin/show_pathway?ko04024/K12755%09red/K01539%09red/K01115%09red/K04498%09red/K01540%09red/K04632%09red/K06269%09red/K02183%09red	Signal transduction	Environmental Information Processing
Chemokine signaling pathway	KEGG PATHWAY	ko04062	3	112	0.976482	0.999994	TRINITY_DN22750_c0_g1|TRINITY_DN37156_c0_g3|TRINITY_DN15549_c0_g2	http://www.genome.jp/kegg-bin/show_pathway?ko04062/K05747%09red/K05760%09red	Immune system	Organismal Systems
NF-kappa B signaling pathway	KEGG PATHWAY	ko04064	10	194	0.818993	0.999994	TRINITY_DN33974_c1_g2|TRINITY_DN31007_c0_g1|TRINITY_DN31627_c1_g2|TRINITY_DN37805_c1_g1|TRINITY_DN4605_c0_g1|TRINITY_DN31700_c1_g1|TRINITY_DN30903_c1_g1|TRINITY_DN25700_c2_g1|TRINITY_DN33413_c4_g2|TRINITY_DN36054_c1_g1	http://www.genome.jp/kegg-bin/show_pathway?ko04064/K04730%09red/K04733%09red	Signal transduction	Environmental Information Processing
HIF-1 signaling pathway	KEGG PATHWAY	ko04066	6	160	0.948928	0.999994	TRINITY_DN31158_c0_g4|TRINITY_DN37063_c3_g1|TRINITY_DN25549_c0_g2|TRINITY_DN20500_c0_g1|TRINITY_DN28468_c0_g1|TRINITY_DN28252_c0_g1	http://www.genome.jp/kegg-bin/show_pathway?ko04066/K00134%09red/K00844%09red/K01689%09red/K07205%09red/K04498%09red/K04372%09red	Signal transduction	Environmental Information Processing
FoxO signaling pathway	KEGG PATHWAY	ko04068	15	184	0.253915	0.856352	TRINITY_DN33397_c2_g2|TRINITY_DN45868_c0_g1|TRINITY_DN31158_c0_g4|TRINITY_DN30034_c0_g3|TRINITY_DN1235_c0_g1|TRINITY_DN13012_c0_g1|TRINITY_DN21492_c0_g1|TRINITY_DN21307_c0_g1|TRINITY_DN31405_c2_g2|TRINITY_DN36988_c0_g3|TRINITY_DN20896_c0_g1|TRINITY_DN24312_c0_g1|TRINITY_DN37899_c1_g1|TRINITY_DN38588_c0_g1|TRINITY_DN33149_c1_g1	http://www.genome.jp/kegg-bin/show_pathway?ko04068/K03781%09red/K04498%09red/K11434%09red/K05868%09red/K04500%09red/K04468%09red/K03875%09red/K01596%09red/K08341%09red/K04441%09red/K07198%09red/K07199%09red	Signal transduction	Environmental Information Processing
Phosphatidylinositol signaling system	KEGG PATHWAY	ko04070	12	162	0.394654	0.963615	TRINITY_DN16644_c0_g2|TRINITY_DN35437_c2_g1|TRINITY_DN33908_c0_g2|TRINITY_DN16183_c0_g2|TRINITY_DN30013_c0_g1|TRINITY_DN38357_c3_g1|TRINITY_DN38357_c0_g1|TRINITY_DN34692_c4_g1|TRINITY_DN37073_c0_g2|TRINITY_DN22323_c0_g2|TRINITY_DN24684_c0_g1|TRINITY_DN32527_c0_g1	http://www.genome.jp/kegg-bin/show_pathway?ko04070/K00981%09red/K05857%09red/K00921%09red/K00901%09red/K01106%09red/K02183%09red	Signal transduction	Environmental Information Processing
Sphingolipid signaling pathway	KEGG PATHWAY	ko04071	6	160	0.948928	0.999994	TRINITY_DN35193_c0_g3|TRINITY_DN13012_c0_g1|TRINITY_DN29639_c0_g1|TRINITY_DN33917_c0_g1|TRINITY_DN26234_c0_g1|TRINITY_DN36716_c1_g5	http://www.genome.jp/kegg-bin/show_pathway?ko04071/K04441%09red/K03456%09red/K11584%09red/K01115%09red	Signal transduction	Environmental Information Processing
Phospholipase D signaling pathway	KEGG PATHWAY	ko04072	4	150	0.98782	0.999994	TRINITY_DN33917_c0_g1|TRINITY_DN37525_c1_g3|TRINITY_DN17326_c0_g1|TRINITY_DN37073_c0_g2	http://www.genome.jp/kegg-bin/show_pathway?ko04072/K04632%09red/K00901%09red/K01528%09red/K01115%09red	Signal transduction	Environmental Information Processing
Plant hormone signal transduction	KEGG PATHWAY	ko04075	37	287	0.000266994	0.00869215	TRINITY_DN29472_c1_g3|TRINITY_DN25949_c0_g1|TRINITY_DN38342_c1_g2|TRINITY_DN24774_c0_g1|TRINITY_DN27789_c0_g2|TRINITY_DN29887_c0_g1|TRINITY_DN38232_c0_g1|TRINITY_DN27709_c1_g1|TRINITY_DN34465_c1_g1|TRINITY_DN26156_c3_g2|TRINITY_DN29160_c0_g2|TRINITY_DN22447_c0_g1|TRINITY_DN30331_c1_g1|TRINITY_DN30331_c1_g3|TRINITY_DN30331_c1_g4|TRINITY_DN30331_c1_g5|TRINITY_DN30331_c1_g6|TRINITY_DN28731_c0_g2|TRI…	http://www.genome.jp/kegg-bin/show_pathway?ko04075/K14486%09red/K13415%09red/K14497%09red/K14491%09red/K14432%09red/K14492%09red/K14499%09red/K14484%09red/K14488%09red/K14489%09red/K13464%09red/K12126%09red/K13449%09red/K14514%09red/K14516%09red	Signal transduction	Environmental Information Processing
Cell cycle	KEGG PATHWAY	ko04110	5	274	0.9999	0.999994	TRINITY_DN21307_c0_g1|TRINITY_DN38588_c0_g1|TRINITY_DN31158_c0_g4|TRINITY_DN21492_c0_g1|TRINITY_DN23013_c0_g1	http://www.genome.jp/kegg-bin/show_pathway?ko04110/K04498%09red/K03353%09red/K03875%09red/K04500%09red/K05868%09red	Cell growth and death	Cellular Processes
Cell cycle - yeast	KEGG PATHWAY	ko04111	2	201	0.999968	0.999994	TRINITY_DN35193_c0_g3|TRINITY_DN23013_c0_g1	http://www.genome.jp/kegg-bin/show_pathway?ko04111/K03353%09red/K03456%09red	Cell growth and death	Cellular Processes
Meiosis - yeast	KEGG PATHWAY	ko04113	7	170	0.927279	0.999994	TRINITY_DN30265_c2_g3|TRINITY_DN35193_c0_g3|TRINITY_DN23013_c0_g1|TRINITY_DN29639_c0_g1|TRINITY_DN7497_c0_g1|TRINITY_DN26234_c0_g1|TRINITY_DN36716_c1_g5	http://www.genome.jp/kegg-bin/show_pathway?ko04113/K03353%09red/K03456%09red/K11584%09red/K10878%09red/K06269%09red	Cell growth and death	Cellular Processes
Oocyte meiosis	KEGG PATHWAY	ko04114	10	224	0.920028	0.999994	TRINITY_DN35068_c0_g2|TRINITY_DN7497_c0_g1|TRINITY_DN35193_c0_g3|TRINITY_DN23013_c0_g1|TRINITY_DN25626_c0_g1|TRINITY_DN29639_c0_g1|TRINITY_DN34692_c4_g1|TRINITY_DN26234_c0_g1|TRINITY_DN36716_c1_g5|TRINITY_DN22323_c0_g2	http://www.genome.jp/kegg-bin/show_pathway?ko04114/K06269%09red/K03456%09red/K03353%09red/K11584%09red/K06268%09red/K02183%09red	Cell growth and death	Cellular Processes
p53 signaling pathway	KEGG PATHWAY	ko04115	6	71	0.343153	0.937493	TRINITY_DN21492_c0_g1|TRINITY_DN32741_c3_g2|TRINITY_DN36284_c1_g6|TRINITY_DN40047_c0_g1|TRINITY_DN36284_c1_g1|TRINITY_DN27967_c4_g1	http://www.genome.jp/kegg-bin/show_pathway?ko04115/K10143%09red/K05868%09red/K08738%09red/K10808%09red/K10144%09red	Cell growth and death	Cellular Processes
Ubiquitin mediated proteolysis	KEGG PATHWAY	ko04120	10	315	0.996412	0.999994	TRINITY_DN29923_c0_g3|TRINITY_DN47220_c0_g1|TRINITY_DN36353_c0_g2|TRINITY_DN23013_c0_g1|TRINITY_DN32741_c3_g2|TRINITY_DN38305_c1_g1|TRINITY_DN27497_c0_g1|TRINITY_DN21307_c0_g1|TRINITY_DN27967_c4_g1|TRINITY_DN31910_c0_g2	http://www.genome.jp/kegg-bin/show_pathway?ko04120/K10143%09red/K10592%09red/K06689%09red/K10144%09red/K04552%09red/K10570%09red/K03353%09red/K03178%09red/K03875%09red	Folding, sorting and degradation	Genetic Information Processing
Sulfur relay system	KEGG PATHWAY	ko04122	2	26	0.525201	0.999994	TRINITY_DN39556_c0_g1|TRINITY_DN44826_c0_g1	http://www.genome.jp/kegg-bin/show_pathway?ko04122/K14171%09red	Folding, sorting and degradation	Genetic Information Processing
SNARE interactions in vesicular transport	KEGG PATHWAY	ko04130	1	61	0.981165	0.999994	TRINITY_DN31133_c0_g1	http://www.genome.jp/kegg-bin/show_pathway?ko04130/K08486%09red	Folding, sorting and degradation	Genetic Information Processing
Regulation of autophagy	KEGG PATHWAY	ko04140	6	91	0.562098	0.999994	TRINITY_DN33397_c2_g2|TRINITY_DN45868_c0_g1|TRINITY_DN30034_c0_g3|TRINITY_DN32499_c1_g2|TRINITY_DN36988_c0_g3|TRINITY_DN37899_c1_g1	http://www.genome.jp/kegg-bin/show_pathway?ko04140/K08331%09red/K08341%09red/K07198%09red	_	_
Protein processing in endoplasmic reticulum	KEGG PATHWAY	ko04141	17	471	0.997433	0.999994	TRINITY_DN25320_c0_g1|TRINITY_DN25605_c4_g2|TRINITY_DN37927_c4_g4|TRINITY_DN36490_c1_g1|TRINITY_DN37927_c4_g1|TRINITY_DN25643_c0_g2|TRINITY_DN37927_c4_g2|TRINITY_DN25669_c0_g3|TRINITY_DN30303_c2_g4|TRINITY_DN16567_c0_g1|TRINITY_DN31165_c0_g2|TRINITY_DN27497_c0_g1|TRINITY_DN27691_c1_g5|TRINITY_DN34092_c0_g6|TRINITY_DN17425_c0_g1|TRINITY_DN27691_c1_g1|TRINITY_DN26146_c4_g3	http://www.genome.jp/kegg-bin/show_pathway?ko04141/K08054%09red/K09487%09red/K06689%09red/K09542%09red/K13993%09red/K07342%09red/K04079%09red/K03283%09red	Folding, sorting and degradation	Genetic Information Processing
Lysosome	KEGG PATHWAY	ko04142	13	251	0.839461	0.999994	TRINITY_DN23720_c0_g1|TRINITY_DN36381_c0_g1|TRINITY_DN44416_c0_g1|TRINITY_DN14700_c0_g1|TRINITY_DN22075_c0_g1|TRINITY_DN22376_c0_g2|TRINITY_DN29209_c3_g2|TRINITY_DN23030_c0_g1|TRINITY_DN20540_c0_g1|TRINITY_DN23030_c0_g2|TRINITY_DN12818_c0_g1|TRINITY_DN25371_c2_g2|TRINITY_DN20463_c0_g1	http://www.genome.jp/kegg-bin/show_pathway?ko04142/K12396%09red/K12385%09red/K12402%09red/K06129%09red/K01365%09red/K12373%09red/K01158%09red/K10532%09red/K01052%09red/K02155%09red	Transport and catabolism	Cellular Processes
Endocytosis	KEGG PATHWAY	ko04144	18	444	0.988992	0.999994	TRINITY_DN37927_c4_g1|TRINITY_DN22750_c0_g1|TRINITY_DN25605_c4_g2|TRINITY_DN25320_c0_g1|TRINITY_DN37927_c4_g4|TRINITY_DN29260_c0_g4|TRINITY_DN25923_c0_g1|TRINITY_DN30459_c1_g1|TRINITY_DN25643_c0_g2|TRINITY_DN37927_c4_g2|TRINITY_DN37525_c1_g3|TRINITY_DN27691_c1_g1|TRINITY_DN33917_c0_g1|TRINITY_DN27691_c1_g5|TRINITY_DN38588_c0_g1|TRINITY_DN37156_c0_g3|TRINITY_DN6047_c0_g1|TRINITY_DN26146_c4_g3	http://www.genome.jp/kegg-bin/show_pathway?ko04144/K05747%09red/K04500%09red/K12194%09red/K01115%09red/K05758%09red/K11827%09red/K19366%09red/K01528%09red/K03283%09red	Transport and catabolism	Cellular Processes
Phagosome	KEGG PATHWAY	ko04145	29	254	0.00566261	0.0790068	TRINITY_DN46060_c0_g1|TRINITY_DN38558_c0_g1|TRINITY_DN28335_c0_g6|TRINITY_DN23030_c0_g1|TRINITY_DN23030_c0_g2|TRINITY_DN37496_c2_g1|TRINITY_DN38357_c3_g1|TRINITY_DN32527_c0_g1|TRINITY_DN19990_c0_g2|TRINITY_DN22687_c0_g1|TRINITY_DN22075_c0_g1|TRINITY_DN25318_c0_g1|TRINITY_DN24684_c0_g1|TRINITY_DN28225_c1_g4|TRINITY_DN32701_c0_g1|TRINITY_DN37496_c2_g4|TRINITY_DN32701_c0_g3|TRINITY_DN12818_c0_g1|TRI…	http://www.genome.jp/kegg-bin/show_pathway?ko04145/K08054%09red/K04659%09red/K01365%09red/K05692%09red/K07374%09red/K07375%09red/K07342%09red/K00921%09red/K02145%09red/K02147%09red/K02155%09red/K02152%09red/K02150%09red	Transport and catabolism	Cellular Processes
Peroxisome	KEGG PATHWAY	ko04146	10	185	0.774605	0.999994	TRINITY_DN4870_c0_g1|TRINITY_DN33051_c1_g3|TRINITY_DN37864_c0_g2|TRINITY_DN22326_c0_g1|TRINITY_DN36449_c0_g5|TRINITY_DN24983_c3_g3|TRINITY_DN29908_c0_g3|TRINITY_DN29063_c1_g1|TRINITY_DN25302_c0_g1|TRINITY_DN33149_c1_g1	http://www.genome.jp/kegg-bin/show_pathway?ko04146/K03781%09red/K13356%09red/K06664%09red/K00306%09red/K13279%09red/K00869%09red/K01897%09red	Transport and catabolism	Cellular Processes
mTOR signaling pathway	KEGG PATHWAY	ko04150	5	124	0.90786	0.999994	TRINITY_DN37899_c1_g1|TRINITY_DN33397_c2_g2|TRINITY_DN36988_c0_g3|TRINITY_DN20500_c0_g1|TRINITY_DN30034_c0_g3	http://www.genome.jp/kegg-bin/show_pathway?ko04150/K07198%09red/K07205%09red	Signal transduction	Environmental Information Processing
PI3K-Akt signaling pathway	KEGG PATHWAY	ko04151	14	317	0.952774	0.999994	TRINITY_DN33397_c2_g2|TRINITY_DN19990_c0_g2|TRINITY_DN30034_c0_g3|TRINITY_DN35193_c0_g3|TRINITY_DN36490_c1_g1|TRINITY_DN25669_c0_g3|TRINITY_DN20500_c0_g1|TRINITY_DN30303_c2_g4|TRINITY_DN36988_c0_g3|TRINITY_DN20896_c0_g1|TRINITY_DN37899_c1_g1|TRINITY_DN26234_c0_g1|TRINITY_DN36716_c1_g5|TRINITY_DN29639_c0_g1	http://www.genome.jp/kegg-bin/show_pathway?ko04151/K09487%09red/K03456%09red/K07205%09red/K01596%09red/K07198%09red/K04079%09red/K11584%09red/K04659%09red	Signal transduction	Environmental Information Processing
AMPK signaling pathway	KEGG PATHWAY	ko04152	15	256	0.711491	0.999994	TRINITY_DN33397_c2_g2|TRINITY_DN30034_c0_g3|TRINITY_DN35193_c0_g3|TRINITY_DN19995_c0_g1|TRINITY_DN20500_c0_g1|TRINITY_DN29694_c0_g1|TRINITY_DN31405_c2_g2|TRINITY_DN36988_c0_g3|TRINITY_DN20896_c0_g1|TRINITY_DN25143_c0_g1|TRINITY_DN11277_c0_g2|TRINITY_DN37899_c1_g1|TRINITY_DN26234_c0_g1|TRINITY_DN36716_c1_g5|TRINITY_DN29639_c0_g1	http://www.genome.jp/kegg-bin/show_pathway?ko04152/K03456%09red/K07205%09red/K03234%09red/K01596%09red/K07198%09red/K07199%09red/K07297%09red/K11584%09red/K00507%09red	Signal transduction	Environmental Information Processing
Apoptosis	KEGG PATHWAY	ko04210	14	210	0.527122	0.999994	TRINITY_DN33974_c1_g2|TRINITY_DN31007_c0_g1|TRINITY_DN35068_c0_g2|TRINITY_DN31627_c1_g2|TRINITY_DN37805_c1_g1|TRINITY_DN25626_c0_g1|TRINITY_DN4605_c0_g1|TRINITY_DN17437_c0_g1|TRINITY_DN40047_c0_g1|TRINITY_DN31700_c1_g1|TRINITY_DN30903_c1_g1|TRINITY_DN25700_c2_g1|TRINITY_DN33413_c4_g2|TRINITY_DN36054_c1_g1	http://www.genome.jp/kegg-bin/show_pathway?ko04210/K04739%09red/K04730%09red/K04733%09red/K08738%09red/K06268%09red	Cell growth and death	Cellular Processes
Cardiac muscle contraction	KEGG PATHWAY	ko04260	17	92	0.000389648	0.0114167	TRINITY_DN24773_c0_g1|TRINITY_DN23171_c0_g4|TRINITY_DN26520_c2_g3|TRINITY_DN22623_c0_g3|TRINITY_DN23651_c0_g1|TRINITY_DN44413_c0_g1|TRINITY_DN39526_c0_g1|TRINITY_DN26253_c0_g4|TRINITY_DN27200_c0_g7|TRINITY_DN4224_c0_g1|TRINITY_DN26253_c0_g1|TRINITY_DN23171_c0_g3|TRINITY_DN30604_c3_g3|TRINITY_DN22868_c0_g1|TRINITY_DN22272_c0_g1|TRINITY_DN22992_c0_g2|TRINITY_DN22992_c0_g1	http://www.genome.jp/kegg-bin/show_pathway?ko04260/K01539%09red/K02256%09red/K00411%09red/K00412%09red/K17751%09red/K01540%09red/K02261%09red/K02262%09red/K02265%09red/K02264%09red/K10373%09red	Circulatory system	Organismal Systems
Adrenergic signaling in cardiomyocytes	KEGG PATHWAY	ko04261	16	150	0.0533537	0.400837	TRINITY_DN24773_c0_g1|TRINITY_DN22868_c0_g1|TRINITY_DN34692_c4_g1|TRINITY_DN35193_c0_g3|TRINITY_DN13012_c0_g1|TRINITY_DN17326_c0_g1|TRINITY_DN26234_c0_g1|TRINITY_DN23171_c0_g4|TRINITY_DN7497_c0_g1|TRINITY_DN22992_c0_g1|TRINITY_DN23171_c0_g3|TRINITY_DN30604_c3_g3|TRINITY_DN22323_c0_g2|TRINITY_DN22992_c0_g2|TRINITY_DN36716_c1_g5|TRINITY_DN29639_c0_g1	http://www.genome.jp/kegg-bin/show_pathway?ko04261/K01539%09red/K06269%09red/K03456%09red/K17751%09red/K01540%09red/K04441%09red/K04632%09red/K02183%09red/K11584%09red/K10373%09red	Circulatory system	Organismal Systems
Vascular smooth muscle contraction	KEGG PATHWAY	ko04270	6	93	0.582293	0.999994	TRINITY_DN34692_c4_g1|TRINITY_DN26913_c0_g1|TRINITY_DN17326_c0_g1|TRINITY_DN7497_c0_g1|TRINITY_DN14862_c0_g1|TRINITY_DN22323_c0_g2	http://www.genome.jp/kegg-bin/show_pathway?ko04270/K12755%09red/K04632%09red/K01047%09red/K06269%09red/K02183%09red	Circulatory system	Organismal Systems
Wnt signaling pathway	KEGG PATHWAY	ko04310	4	160	0.9924	0.999994	TRINITY_DN1235_c0_g1|TRINITY_DN35068_c0_g2|TRINITY_DN31158_c0_g4|TRINITY_DN25626_c0_g1	http://www.genome.jp/kegg-bin/show_pathway?ko04310/K04498%09red/K04468%09red/K06268%09red	Signal transduction	Environmental Information Processing
Dorso-ventral axis formation	KEGG PATHWAY	ko04320	1	67	0.98718	0.999994	TRINITY_DN15661_c0_g1	http://www.genome.jp/kegg-bin/show_pathway?ko04320/K02184%09red	Development	Organismal Systems
Notch signaling pathway	KEGG PATHWAY	ko04330	1	59	0.978588	0.999994	TRINITY_DN31158_c0_g4	http://www.genome.jp/kegg-bin/show_pathway?ko04330/K04498%09red	Signal transduction	Environmental Information Processing
Hedgehog signaling pathway	KEGG PATHWAY	ko04340	1	54	0.970497	0.999994	TRINITY_DN22179_c0_g1	http://www.genome.jp/kegg-bin/show_pathway?ko04340/K06233%09red	Signal transduction	Environmental Information Processing
TGF-beta signaling pathway	KEGG PATHWAY	ko04350	3	101	0.960004	0.999994	TRINITY_DN35193_c0_g3|TRINITY_DN38588_c0_g1|TRINITY_DN31158_c0_g4	http://www.genome.jp/kegg-bin/show_pathway?ko04350/K04498%09red/K03456%09red/K04500%09red	Signal transduction	Environmental Information Processing
Axon guidance	KEGG PATHWAY	ko04360	3	100	0.958058	0.999994	TRINITY_DN35068_c0_g2|TRINITY_DN32011_c1_g3|TRINITY_DN25626_c0_g1	http://www.genome.jp/kegg-bin/show_pathway?ko04360/K05765%09red/K06268%09red	Development	Organismal Systems
VEGF signaling pathway	KEGG PATHWAY	ko04370	4	68	0.659925	0.999994	TRINITY_DN13012_c0_g1|TRINITY_DN35068_c0_g2|TRINITY_DN25626_c0_g1|TRINITY_DN15549_c0_g2	http://www.genome.jp/kegg-bin/show_pathway?ko04370/K04441%09red/K05760%09red/K06268%09red	Signal transduction	Environmental Information Processing
Osteoclast differentiation	KEGG PATHWAY	ko04380	3	65	0.801413	0.999994	TRINITY_DN13012_c0_g1|TRINITY_DN35068_c0_g2|TRINITY_DN25626_c0_g1	http://www.genome.jp/kegg-bin/show_pathway?ko04380/K04441%09red/K06268%09red	Development	Organismal Systems
Hippo signaling pathway	KEGG PATHWAY	ko04390	5	153	0.970697	0.999994	TRINITY_DN35193_c0_g3|TRINITY_DN28335_c0_g6|TRINITY_DN28225_c1_g4|TRINITY_DN38588_c0_g1|TRINITY_DN7497_c0_g1	http://www.genome.jp/kegg-bin/show_pathway?ko04390/K05692%09red/K06269%09red/K04500%09red/K03456%09red	Signal transduction	Environmental Information Processing
Focal adhesion	KEGG PATHWAY	ko04510	11	207	0.799343	0.999994	TRINITY_DN28225_c1_g4|TRINITY_DN19990_c0_g2|TRINITY_DN20308_c0_g1|TRINITY_DN28335_c0_g6|TRINITY_DN20271_c0_g1|TRINITY_DN15609_c0_g1|TRINITY_DN7497_c0_g1|TRINITY_DN15549_c0_g2|TRINITY_DN20684_c0_g1|TRINITY_DN14862_c0_g1|TRINITY_DN21619_c0_g1	http://www.genome.jp/kegg-bin/show_pathway?ko04510/K05699%09red/K04437%09red/K12757%09red/K12755%09red/K05692%09red/K05700%09red/K06269%09red/K05760%09red/K04659%09red	Cellular community - eukaryotes	Cellular Processes
ECM-receptor interaction	KEGG PATHWAY	ko04512	1	54	0.970497	0.999994	TRINITY_DN19990_c0_g2	http://www.genome.jp/kegg-bin/show_pathway?ko04512/K04659%09red	Signaling molecules and interaction	Environmental Information Processing
Adherens junction	KEGG PATHWAY	ko04520	10	140	0.453496	0.999994	TRINITY_DN22750_c0_g1|TRINITY_DN31158_c0_g4|TRINITY_DN1235_c0_g1|TRINITY_DN28225_c1_g4|TRINITY_DN28335_c0_g6|TRINITY_DN32848_c0_g1|TRINITY_DN15609_c0_g1|TRINITY_DN21619_c0_g1|TRINITY_DN38588_c0_g1|TRINITY_DN37156_c0_g3	http://www.genome.jp/kegg-bin/show_pathway?ko04520/K05699%09red/K04468%09red/K05700%09red/K04500%09red/K05692%09red/K05747%09red/K05748%09red/K04498%09red	Cellular community - eukaryotes	Cellular Processes
Tight junction	KEGG PATHWAY	ko04530	7	131	0.758889	0.999994	TRINITY_DN20308_c0_g1|TRINITY_DN35193_c0_g3|TRINITY_DN28225_c1_g4|TRINITY_DN28335_c0_g6|TRINITY_DN15609_c0_g1|TRINITY_DN30604_c3_g3|TRINITY_DN14862_c0_g1	http://www.genome.jp/kegg-bin/show_pathway?ko04530/K05699%09red/K12755%09red/K12757%09red/K05692%09red/K17751%09red/K03456%09red	Cellular community - eukaryotes	Cellular Processes
Gap junction	KEGG PATHWAY	ko04540	11	90	0.0484568	0.394385	TRINITY_DN27171_c1_g3|TRINITY_DN37496_c2_g1|TRINITY_DN32701_c0_g1|TRINITY_DN37496_c2_g4|TRINITY_DN32701_c0_g3|TRINITY_DN27345_c3_g4|TRINITY_DN17326_c0_g1|TRINITY_DN27345_c3_g1|TRINITY_DN25318_c0_g1|TRINITY_DN30465_c0_g4|TRINITY_DN30465_c0_g3	http://www.genome.jp/kegg-bin/show_pathway?ko04540/K04632%09red/K07374%09red/K07375%09red	Cellular community - eukaryotes	Cellular Processes
Renin-angiotensin system	KEGG PATHWAY	ko04614	1	20	0.739364	0.999994	TRINITY_DN20820_c0_g2	http://www.genome.jp/kegg-bin/show_pathway?ko04614/K01322%09red	Endocrine system	Organismal Systems
Toll-like receptor signaling pathway	KEGG PATHWAY	ko04620	11	219	0.850097	0.999994	TRINITY_DN33974_c1_g2|TRINITY_DN31007_c0_g1|TRINITY_DN13012_c0_g1|TRINITY_DN31627_c1_g2|TRINITY_DN37805_c1_g1|TRINITY_DN4605_c0_g1|TRINITY_DN31700_c1_g1|TRINITY_DN30903_c1_g1|TRINITY_DN25700_c2_g1|TRINITY_DN33413_c4_g2|TRINITY_DN36054_c1_g1	http://www.genome.jp/kegg-bin/show_pathway?ko04620/K04730%09red/K04441%09red/K04733%09red	Immune system	Organismal Systems
NOD-like receptor signaling pathway	KEGG PATHWAY	ko04621	4	46	0.375901	0.949473	TRINITY_DN30303_c2_g4|TRINITY_DN13012_c0_g1|TRINITY_DN25669_c0_g3|TRINITY_DN36490_c1_g1	http://www.genome.jp/kegg-bin/show_pathway?ko04621/K04441%09red/K09487%09red/K04079%09red	Immune system	Organismal Systems
RIG-I-like receptor signaling pathway	KEGG PATHWAY	ko04622	1	27	0.833541	0.999994	TRINITY_DN13012_c0_g1	http://www.genome.jp/kegg-bin/show_pathway?ko04622/K04441%09red	Immune system	Organismal Systems
Plant-pathogen interaction	KEGG PATHWAY	ko04626	29	383	0.265966	0.856352	TRINITY_DN33439_c1_g4|TRINITY_DN34876_c0_g1|TRINITY_DN34876_c0_g5|TRINITY_DN28141_c1_g1|TRINITY_DN37573_c2_g3|TRINITY_DN37301_c0_g1|TRINITY_DN33495_c0_g1|TRINITY_DN38180_c0_g1|TRINITY_DN31283_c1_g2|TRINITY_DN32000_c0_g2|TRINITY_DN34692_c4_g1|TRINITY_DN22323_c0_g2|TRINITY_DN27505_c2_g2|TRINITY_DN30357_c0_g3|TRINITY_DN30357_c0_g2|TRINITY_DN36490_c1_g1|TRINITY_DN30303_c2_g4|TRINITY_DN38417_c1_g1|TRI…	http://www.genome.jp/kegg-bin/show_pathway?ko04626/K04079%09red/K09487%09red/K13449%09red/K13412%09red/K13448%09red/K13456%09red/K13457%09red/K13447%09red/K13459%09red/K02183%09red	Environmental adaptation	Organismal Systems
Jak-STAT signaling pathway	KEGG PATHWAY	ko04630	1	44	0.943993	0.999994	TRINITY_DN31158_c0_g4	http://www.genome.jp/kegg-bin/show_pathway?ko04630/K04498%09red	Signal transduction	Environmental Information Processing
Natural killer cell mediated cytotoxicity	KEGG PATHWAY	ko04650	2	65	0.925681	0.999994	TRINITY_DN35068_c0_g2|TRINITY_DN25626_c0_g1	http://www.genome.jp/kegg-bin/show_pathway?ko04650/K06268%09red	Immune system	Organismal Systems
T cell receptor signaling pathway	KEGG PATHWAY	ko04660	3	80	0.895027	0.999994	TRINITY_DN13012_c0_g1|TRINITY_DN35068_c0_g2|TRINITY_DN25626_c0_g1	http://www.genome.jp/kegg-bin/show_pathway?ko04660/K04441%09red/K06268%09red	Immune system	Organismal Systems
B cell receptor signaling pathway	KEGG PATHWAY	ko04662	2	70	0.942778	0.999994	TRINITY_DN35068_c0_g2|TRINITY_DN25626_c0_g1	http://www.genome.jp/kegg-bin/show_pathway?ko04662/K06268%09red	Immune system	Organismal Systems
Fc epsilon RI signaling pathway	KEGG PATHWAY	ko04664	1	49	0.95935	0.999994	TRINITY_DN13012_c0_g1	http://www.genome.jp/kegg-bin/show_pathway?ko04664/K04441%09red	Immune system	Organismal Systems
Fc gamma R-mediated phagocytosis	KEGG PATHWAY	ko04666	6	162	0.952611	0.999994	TRINITY_DN22750_c0_g1|TRINITY_DN32011_c1_g3|TRINITY_DN37156_c0_g3|TRINITY_DN25923_c0_g1|TRINITY_DN32848_c0_g1|TRINITY_DN33917_c0_g1	http://www.genome.jp/kegg-bin/show_pathway?ko04666/K05758%09red/K05765%09red/K05748%09red/K05747%09red/K01115%09red	Immune system	Organismal Systems
TNF signaling pathway	KEGG PATHWAY	ko04668	1	46	0.950731	0.999994	TRINITY_DN13012_c0_g1	http://www.genome.jp/kegg-bin/show_pathway?ko04668/K04441%09red	Signal transduction	Environmental Information Processing
Leukocyte transendothelial migration	KEGG PATHWAY	ko04670	8	75	0.142248	0.672239	TRINITY_DN28225_c1_g4|TRINITY_DN20308_c0_g1|TRINITY_DN28335_c0_g6|TRINITY_DN13012_c0_g1|TRINITY_DN15609_c0_g1|TRINITY_DN15549_c0_g2|TRINITY_DN14862_c0_g1|TRINITY_DN21619_c0_g1	http://www.genome.jp/kegg-bin/show_pathway?ko04670/K05699%09red/K12755%09red/K12757%09red/K05692%09red/K04441%09red/K05760%09red/K05700%09red	Immune system	Organismal Systems
Circadian rhythm	KEGG PATHWAY	ko04710	6	72	0.354352	0.937493	TRINITY_DN33397_c2_g2|TRINITY_DN30034_c0_g3|TRINITY_DN31405_c2_g2|TRINITY_DN36988_c0_g3|TRINITY_DN37899_c1_g1|TRINITY_DN25588_c0_g1	http://www.genome.jp/kegg-bin/show_pathway?ko04710/K07198%09red/K07199%09red/K02295%09red	Environmental adaptation	Organismal Systems
Circadian rhythm - plant	KEGG PATHWAY	ko04712	17	69	1.84e-05	0.000802887	TRINITY_DN26537_c1_g3|TRINITY_DN27595_c1_g2|TRINITY_DN25949_c0_g1|TRINITY_DN23824_c0_g1|TRINITY_DN25948_c1_g4|TRINITY_DN32364_c1_g1|TRINITY_DN34879_c0_g2|TRINITY_DN26537_c1_g1|TRINITY_DN37563_c0_g1|TRINITY_DN36367_c1_g2|TRINITY_DN32741_c3_g2|TRINITY_DN38118_c1_g1|TRINITY_DN28074_c0_g2|TRINITY_DN35671_c0_g2|TRINITY_DN31046_c0_g1|TRINITY_DN34465_c1_g1|TRINITY_DN37563_c1_g9	http://www.genome.jp/kegg-bin/show_pathway?ko04712/K10143%09red/K16241%09red/K12130%09red/K12126%09red/K12125%09red/K12124%09red/K12129%09red	Environmental adaptation	Organismal Systems
Circadian entrainment	KEGG PATHWAY	ko04713	3	65	0.801413	0.999994	TRINITY_DN17326_c0_g1|TRINITY_DN34692_c4_g1|TRINITY_DN22323_c0_g2	http://www.genome.jp/kegg-bin/show_pathway?ko04713/K04632%09red/K02183%09red	Environmental adaptation	Organismal Systems
Long-term potentiation	KEGG PATHWAY	ko04720	6	109	0.724462	0.999994	TRINITY_DN35068_c0_g2|TRINITY_DN31158_c0_g4|TRINITY_DN25626_c0_g1|TRINITY_DN7497_c0_g1|TRINITY_DN34692_c4_g1|TRINITY_DN22323_c0_g2	http://www.genome.jp/kegg-bin/show_pathway?ko04720/K04498%09red/K06269%09red/K06268%09red/K02183%09red	Nervous system	Organismal Systems
Synaptic vesicle cycle	KEGG PATHWAY	ko04721	14	160	0.192727	0.773546	TRINITY_DN22687_c0_g1|TRINITY_DN27173_c0_g1|TRINITY_DN21259_c0_g1|TRINITY_DN46060_c0_g1|TRINITY_DN32677_c0_g1|TRINITY_DN38558_c0_g1|TRINITY_DN37525_c1_g3|TRINITY_DN24241_c0_g1|TRINITY_DN31133_c0_g1|TRINITY_DN23280_c0_g1|TRINITY_DN12818_c0_g1|TRINITY_DN39182_c0_g1|TRINITY_DN6047_c0_g1|TRINITY_DN4480_c0_g1	http://www.genome.jp/kegg-bin/show_pathway?ko04721/K02155%09red/K08486%09red/K02147%09red/K02145%09red/K15015%09red/K11827%09red/K18211%09red/K01528%09red/K02152%09red/K15292%09red/K02150%09red	Nervous system	Organismal Systems
