# Supplementary material for: Transcriptome, physiological and biochemical analysis of Triarrhena sacchariflora in response to flooding stress
Source: BMC Genet. 2019 Nov 29;20:88. doi: 10.1186/s12863-019-0790-4 (PMC6884903; doi:10.1186/s12863-019-0790-4)
Supplement: Supplementary file 13 — Additional file 13: Table S7. Transcription factors response to flooding [file 12863_2019_790_MOESM13_ESM.xls]

## Sheet: 转录因子分析详情表
Supplemental Table S7. Transcription factors response to flooding
Gene_id	PF ID	DNA domain	Description	Family	E-value	Score
TRINITY_DN25480_c0_g2	PF02365	NAM	No apical meristem (NAM) protein	NAC	8.9e-16	58.4
TRINITY_DN36962_c1_g2	PF02365	NAM	No apical meristem (NAM) protein	NAC	4.9e-17	62.4
TRINITY_DN36962_c2_g1	PF02365	NAM	No apical meristem (NAM) protein	NAC	2.2e-26	92.3
TRINITY_DN28551_c1_g3	PF02365	NAM	No apical meristem (NAM) protein	NAC	3.6e-06	27.6
TRINITY_DN28317_c2_g1	PF02365	NAM	No apical meristem (NAM) protein	NAC	6.3e-10	39.6
TRINITY_DN32987_c0_g1	PF02365	NAM	No apical meristem (NAM) protein	NAC	1.2e-24	86.8
TRINITY_DN23277_c0_g2	PF02365	NAM	No apical meristem (NAM) protein	NAC	1.6e-06	28.7
TRINITY_DN27365_c0_g6	PF02365	NAM	No apical meristem (NAM) protein	NAC	2.6e-24	85.8
TRINITY_DN27365_c0_g5	PF02365	NAM	No apical meristem (NAM) protein	NAC	9.6e-06	26.2
TRINITY_DN35616_c1_g1	PF02365	NAM	No apical meristem (NAM) protein	NAC	3e-06	27.9
TRINITY_DN27365_c0_g3	PF02365	NAM	No apical meristem (NAM) protein	NAC	4.2e-27	94.7
TRINITY_DN37870_c1_g1	PF02365	NAM	No apical meristem (NAM) protein	NAC	2.2e-09	37.9
TRINITY_DN37457_c2_g5	PF02365	NAM	No apical meristem (NAM) protein	NAC	2.8e-23	82.4
TRINITY_DN37457_c2_g4	PF02365	NAM	No apical meristem (NAM) protein	NAC	1.5e-22	80.1
TRINITY_DN25480_c0_g3	PF02365	NAM	No apical meristem (NAM) protein	NAC	2.5e-15	56.9
TRINITY_DN36679_c2_g1	PF02365	NAM	No apical meristem (NAM) protein	NAC	2.5e-15	57
TRINITY_DN33322_c2_g2	PF02365	NAM	No apical meristem (NAM) protein	NAC	0.00012	22.7
TRINITY_DN28419_c0_g3	PF02365	NAM	No apical meristem (NAM) protein	NAC	7.3e-26	90.7
TRINITY_DN22546_c0_g1	PF02365	NAM	No apical meristem (NAM) protein	NAC	1.2e-08	35.6
TRINITY_DN27528_c1_g1	PF02365	NAM	No apical meristem (NAM) protein	NAC	0.00061	20.5
TRINITY_DN26366_c0_g1	PF02365	NAM	No apical meristem (NAM) protein	NAC	4.7e-28	97.7
TRINITY_DN34346_c2_g3	PF02365	NAM	No apical meristem (NAM) protein	NAC	1.8e-27	95.9
TRINITY_DN21727_c0_g2	PF02365	NAM	No apical meristem (NAM) protein	NAC	1.6e-08	35.1
TRINITY_DN30335_c0_g2	PF02365	NAM	No apical meristem (NAM) protein	NAC	1.9e-15	57.4
TRINITY_DN22682_c0_g1	PF02365	NAM	No apical meristem (NAM) protein	NAC	2.4e-11	44.2
TRINITY_DN27981_c0_g1	PF02365	NAM	No apical meristem (NAM) protein	NAC	1.1e-16	61.3
TRINITY_DN26923_c3_g3	PF02365	NAM	No apical meristem (NAM) protein	NAC	3e-07	31.1
TRINITY_DN37457_c2_g7	PF02365	NAM	No apical meristem (NAM) protein	NAC	3.1e-07	31
TRINITY_DN32987_c0_g2	PF02365	NAM	No apical meristem (NAM) protein	NAC	1.2e-07	32.4
TRINITY_DN34346_c2_g1	PF02365	NAM	No apical meristem (NAM) protein	NAC	5.9e-09	36.5
TRINITY_DN28317_c2_g5	PF02365	NAM	No apical meristem (NAM) protein	NAC	1.6e-09	38.3
TRINITY_DN34346_c2_g2	PF02365	NAM	No apical meristem (NAM) protein	NAC	1.3e-07	32.2
TRINITY_DN26764_c0_g5	PF02365	NAM	No apical meristem (NAM) protein	NAC	1.2e-29	102.8
TRINITY_DN37457_c2_g6	PF02365	NAM	No apical meristem (NAM) protein	NAC	6.7e-13	49.2
TRINITY_DN38094_c0_g5	PF02365	NAM	No apical meristem (NAM) protein	NAC	4.5e-10	40.1
TRINITY_DN30335_c0_g3	PF02365	NAM	No apical meristem (NAM) protein	NAC	4.5e-14	52.9
TRINITY_DN38094_c0_g4	PF02365	NAM	No apical meristem (NAM) protein	NAC	2.5e-06	28.1
TRINITY_DN25482_c1_g1	PF00249	Myb_dna_bind	Myb-like DNA-binding domain	MYB_superfamily	3.8e-31	106.9
TRINITY_DN25818_c2_g1	PF00249	Myb_dna_bind	Myb-like DNA-binding domain	MYB_superfamily	4.9e-33	112.9
TRINITY_DN31150_c1_g2	PF00249	Myb_dna_bind	Myb-like DNA-binding domain	MYB_superfamily	3.2e-06	27.1
TRINITY_DN19866_c0_g1	PF00249	Myb_dna_bind	Myb-like DNA-binding domain	MYB_superfamily	4.3e-07	29.8
TRINITY_DN25829_c2_g5	PF00249	Myb_dna_bind	Myb-like DNA-binding domain	MYB_superfamily	7.2e-07	29.1
TRINITY_DN17612_c0_g2	PF00249	Myb_dna_bind	Myb-like DNA-binding domain	MYB_superfamily	1.8e-11	43.9
TRINITY_DN37498_c0_g1	PF00249	Myb_dna_bind	Myb-like DNA-binding domain	MYB_superfamily	5.8e-09	35.8
TRINITY_DN31150_c1_g1	PF00249	Myb_dna_bind	Myb-like DNA-binding domain	MYB_superfamily	6.4e-11	42.1
TRINITY_DN33033_c0_g1	PF00249	Myb_dna_bind	Myb-like DNA-binding domain	MYB_superfamily	1.9e-12	47
TRINITY_DN34904_c0_g3	PF00249	Myb_dna_bind	Myb-like DNA-binding domain	MYB_superfamily	9.2e-25	86.4
TRINITY_DN32719_c0_g4	PF00249	Myb_dna_bind	Myb-like DNA-binding domain	MYB_superfamily	4.5e-09	36.2
TRINITY_DN34546_c0_g2	PF00249	Myb_dna_bind	Myb-like DNA-binding domain	MYB_superfamily	2.9e-06	27.2
TRINITY_DN28884_c1_g1	PF00249	Myb_dna_bind	Myb-like DNA-binding domain	MYB_superfamily	1.4e-15	57
TRINITY_DN31150_c3_g1	PF00249	Myb_dna_bind	Myb-like DNA-binding domain	MYB_superfamily	1.4e-35	121
TRINITY_DN34904_c0_g2	PF00249	Myb_dna_bind	Myb-like DNA-binding domain	MYB_superfamily	2.8e-05	24
TRINITY_DN37977_c0_g5	PF00249	Myb_dna_bind	Myb-like DNA-binding domain	MYB_superfamily	1.4e-49	165.9
TRINITY_DN27441_c0_g1	PF00249	Myb_dna_bind	Myb-like DNA-binding domain	MYB_superfamily	2.2e-07	30.8
TRINITY_DN29756_c0_g4	PF00249	Myb_dna_bind	Myb-like DNA-binding domain	MYB_superfamily	1.2e-29	102
TRINITY_DN26135_c2_g3	PF00249	Myb_dna_bind	Myb-like DNA-binding domain	MYB_superfamily	3.1e-10	39.9
TRINITY_DN28672_c2_g4	PF00249	Myb_dna_bind	Myb-like DNA-binding domain	MYB_superfamily	7.8e-32	109.1
TRINITY_DN29516_c0_g1	PF00249	Myb_dna_bind	Myb-like DNA-binding domain	MYB_superfamily	5.9e-09	35.8
TRINITY_DN36212_c0_g2	PF00249	Myb_dna_bind	Myb-like DNA-binding domain	MYB_superfamily	3.5e-50	167.8
TRINITY_DN32719_c0_g2	PF00249	Myb_dna_bind	Myb-like DNA-binding domain	MYB_superfamily	2e-08	34.1
TRINITY_DN18815_c1_g1	PF00249	Myb_dna_bind	Myb-like DNA-binding domain	MYB_superfamily	4.2e-07	29.9
TRINITY_DN25191_c1_g2	PF00249	Myb_dna_bind	Myb-like DNA-binding domain	MYB_superfamily	4.6e-09	36.2
TRINITY_DN31067_c0_g1	PF00249	Myb_dna_bind	Myb-like DNA-binding domain	MYB_superfamily	0.00056	19.9
TRINITY_DN33287_c0_g6	PF00249	Myb_dna_bind	Myb-like DNA-binding domain	MYB_superfamily	9e-32	108.9
TRINITY_DN28489_c0_g1	PF00249	Myb_dna_bind	Myb-like DNA-binding domain	MYB_superfamily	1.1e-33	115
TRINITY_DN27890_c0_g1	PF00249	Myb_dna_bind	Myb-like DNA-binding domain	MYB_superfamily	3.6e-24	84.5
TRINITY_DN32671_c1_g2	PF00249	Myb_dna_bind	Myb-like DNA-binding domain	MYB_superfamily	1.6e-10	40.9
TRINITY_DN36478_c0_g1	PF00249	Myb_dna_bind	Myb-like DNA-binding domain	MYB_superfamily	3.1e-36	123.2
TRINITY_DN37965_c0_g3	PF00249	Myb_dna_bind	Myb-like DNA-binding domain	MYB_superfamily	2.5e-07	30.6
TRINITY_DN31231_c2_g1	PF00249	Myb_dna_bind	Myb-like DNA-binding domain	MYB_superfamily	1.3e-07	31.5
TRINITY_DN25482_c0_g2	PF00249	Myb_dna_bind	Myb-like DNA-binding domain	MYB_superfamily	2.3e-31	107.6
TRINITY_DN33287_c0_g1	PF00249	Myb_dna_bind	Myb-like DNA-binding domain	MYB_superfamily	1e-22	79.9
TRINITY_DN455_c0_g2	PF00249	Myb_dna_bind	Myb-like DNA-binding domain	MYB_superfamily	9.9e-05	22.3
TRINITY_DN14129_c0_g2	PF00249	Myb_dna_bind	Myb-like DNA-binding domain	MYB_superfamily	1.5e-05	25
TRINITY_DN33987_c0_g3	PF00249	Myb_dna_bind	Myb-like DNA-binding domain	MYB_superfamily	2.6e-21	75.3
TRINITY_DN29488_c0_g3	PF00249	Myb_dna_bind	Myb-like DNA-binding domain	MYB_superfamily	1.3e-17	63.5
TRINITY_DN24593_c0_g1	PF00249	Myb_dna_bind	Myb-like DNA-binding domain	MYB_superfamily	5e-07	29.7
TRINITY_DN30947_c0_g1	PF00249	Myb_dna_bind	Myb-like DNA-binding domain	MYB_superfamily	2.4e-08	33.9
TRINITY_DN29952_c1_g2	PF00249	Myb_dna_bind	Myb-like DNA-binding domain	MYB_superfamily	6.9e-08	32.4
TRINITY_DN34546_c1_g1	PF00249	Myb_dna_bind	Myb-like DNA-binding domain	MYB_superfamily	9.4e-12	44.8
TRINITY_DN35624_c4_g1	PF00249	Myb_dna_bind	Myb-like DNA-binding domain	MYB_superfamily	2.2e-09	37.2
TRINITY_DN38272_c1_g4	PF00249	Myb_dna_bind	Myb-like DNA-binding domain	MYB_superfamily	5.1e-09	36
TRINITY_DN20492_c0_g2	PF00249	Myb_dna_bind	Myb-like DNA-binding domain	MYB_superfamily	3e-10	40
TRINITY_DN36330_c3_g2	PF00249	Myb_dna_bind	Myb-like DNA-binding domain	MYB_superfamily	2.9e-16	59.2
TRINITY_DN32671_c2_g1	PF00249	Myb_dna_bind	Myb-like DNA-binding domain	MYB_superfamily	2.5e-17	62.6
TRINITY_DN23091_c0_g1	PF00249	Myb_dna_bind	Myb-like DNA-binding domain	MYB_superfamily	1.8e-12	47.1
TRINITY_DN34680_c3_g3	PF00249	Myb_dna_bind	Myb-like DNA-binding domain	MYB_superfamily	2.4e-11	43.5
TRINITY_DN29910_c0_g1	PF00249	Myb_dna_bind	Myb-like DNA-binding domain	MYB_superfamily	7.6e-47	157.1
TRINITY_DN28672_c2_g1	PF00249	Myb_dna_bind	Myb-like DNA-binding domain	MYB_superfamily	7e-08	32.4
TRINITY_DN25974_c0_g1	PF00249	Myb_dna_bind	Myb-like DNA-binding domain	MYB_superfamily	2.8e-13	49.7
TRINITY_DN35624_c3_g2	PF00249	Myb_dna_bind	Myb-like DNA-binding domain	MYB_superfamily	1.1e-28	99
TRINITY_DN38413_c1_g2	PF00249	Myb_dna_bind	Myb-like DNA-binding domain	MYB_superfamily	2.7e-14	52.9
TRINITY_DN31004_c0_g1	PF00249	Myb_dna_bind	Myb-like DNA-binding domain	MYB_superfamily	1.1e-17	63.8
TRINITY_DN34631_c5_g1	PF00249	Myb_dna_bind	Myb-like DNA-binding domain	MYB_superfamily	2.9e-28	97.6
TRINITY_DN33287_c0_g5	PF00249	Myb_dna_bind	Myb-like DNA-binding domain	MYB_superfamily	1.5e-24	85.8
TRINITY_DN29952_c0_g1	PF00249	Myb_dna_bind	Myb-like DNA-binding domain	MYB_superfamily	3.7e-08	33.3
TRINITY_DN29548_c2_g1	PF00249	Myb_dna_bind	Myb-like DNA-binding domain	MYB_superfamily	4e-06	26.8
TRINITY_DN29516_c0_g2	PF00249	Myb_dna_bind	Myb-like DNA-binding domain	MYB_superfamily	8e-10	38.6
TRINITY_DN25584_c2_g1	PF00249	Myb_dna_bind	Myb-like DNA-binding domain	MYB_superfamily	1.9e-16	59.8
TRINITY_DN38296_c1_g3	PF00249	Myb_dna_bind	Myb-like DNA-binding domain	MYB_superfamily	4.2e-17	61.9
TRINITY_DN20490_c0_g3	PF00249	Myb_dna_bind	Myb-like DNA-binding domain	MYB_superfamily	7.2e-08	32.3
TRINITY_DN34437_c3_g1	PF00249	Myb_dna_bind	Myb-like DNA-binding domain	MYB_superfamily	5.5e-05	23.1
TRINITY_DN25130_c0_g2	PF00249	Myb_dna_bind	Myb-like DNA-binding domain	MYB_superfamily	1.7e-08	34.3
TRINITY_DN31249_c0_g1	PF00249	Myb_dna_bind	Myb-like DNA-binding domain	MYB_superfamily	2e-33	114.1
TRINITY_DN36478_c0_g2	PF00249	Myb_dna_bind	Myb-like DNA-binding domain	MYB_superfamily	2.6e-32	110.6
TRINITY_DN22720_c0_g1	PF00249	Myb_dna_bind	Myb-like DNA-binding domain	MYB_superfamily	2.2e-06	27.6
TRINITY_DN32587_c0_g4	PF00249	Myb_dna_bind	Myb-like DNA-binding domain	MYB_superfamily	3.7e-10	39.7
TRINITY_DN32581_c0_g5	PF00249	Myb_dna_bind	Myb-like DNA-binding domain	MYB_superfamily	9.3e-32	108.8
TRINITY_DN25584_c1_g1	PF00249	Myb_dna_bind	Myb-like DNA-binding domain	MYB_superfamily	9.6e-08	31.9
TRINITY_DN33107_c1_g1	PF00249	Myb_dna_bind	Myb-like DNA-binding domain	MYB_superfamily	3.1e-30	103.9
TRINITY_DN24692_c1_g1	PF00249	Myb_dna_bind	Myb-like DNA-binding domain	MYB_superfamily	1.9e-23	82.2
TRINITY_DN23897_c0_g1	PF00249	Myb_dna_bind	Myb-like DNA-binding domain	MYB_superfamily	0.00028	20.8
TRINITY_DN36478_c0_g3	PF00249	Myb_dna_bind	Myb-like DNA-binding domain	MYB_superfamily	6.1e-17	61.4
TRINITY_DN27585_c1_g2	PF00249	Myb_dna_bind	Myb-like DNA-binding domain	MYB_superfamily	5e-08	32.8
TRINITY_DN28153_c5_g1	PF00249	Myb_dna_bind	Myb-like DNA-binding domain	MYB_superfamily	2.7e-11	43.3
TRINITY_DN30506_c0_g1	PF00249	Myb_dna_bind	Myb-like DNA-binding domain	MYB_superfamily	4.3e-09	36.3
TRINITY_DN38272_c1_g1	PF00249	Myb_dna_bind	Myb-like DNA-binding domain	MYB_superfamily	1.6e-06	28
TRINITY_DN30745_c1_g2	PF00249	Myb_dna_bind	Myb-like DNA-binding domain	MYB_superfamily	0.00018	21.4
TRINITY_DN34631_c2_g1	PF00249	Myb_dna_bind	Myb-like DNA-binding domain	MYB_superfamily	1.9e-09	37.4
TRINITY_DN31458_c1_g2	PF00249	Myb_dna_bind	Myb-like DNA-binding domain	MYB_superfamily	3e-07	30.3
TRINITY_DN20887_c0_g2	PF00249	Myb_dna_bind	Myb-like DNA-binding domain	MYB_superfamily	1.3e-17	63.6
TRINITY_DN16247_c0_g1	PF00249	Myb_dna_bind	Myb-like DNA-binding domain	MYB_superfamily	4.9e-06	26.5
TRINITY_DN27464_c2_g7	PF00249	Myb_dna_bind	Myb-like DNA-binding domain	MYB_superfamily	2.9e-06	27.2
TRINITY_DN35624_c3_g1	PF00249	Myb_dna_bind	Myb-like DNA-binding domain	MYB_superfamily	2.1e-21	75.7
TRINITY_DN27020_c0_g3	PF02045	CBFB_NFYA	CCAAT-binding transcription factor (CBF-B/NF-YA) subunit B	NF-Y	2.8e-27	95
TRINITY_DN33618_c1_g1	PF02045	CBFB_NFYA	CCAAT-binding transcription factor (CBF-B/NF-YA) subunit B	NF-Y	1.5e-28	99.1
TRINITY_DN41072_c0_g1	PF02045	CBFB_NFYA	CCAAT-binding transcription factor (CBF-B/NF-YA) subunit B	NF-Y	5.8e-29	100.4
TRINITY_DN37563_c0_g1	PF00170	bZIP_1	bZIP transcription factor	bZIP	2.8e-14	52.8
TRINITY_DN29781_c1_g2	PF00170	bZIP_1	bZIP transcription factor	bZIP	4.7e-09	36.1
TRINITY_DN33286_c0_g2	PF00170	bZIP_1	bZIP transcription factor	bZIP	3.8e-08	33.2
TRINITY_DN7016_c0_g1	PF00170	bZIP_1	bZIP transcription factor	bZIP	3.6e-17	62.1
TRINITY_DN29615_c0_g2	PF00170	bZIP_1	bZIP transcription factor	bZIP	2e-09	37.3
TRINITY_DN34562_c3_g1	PF00170	bZIP_1	bZIP transcription factor	bZIP	1.4e-09	37.8
TRINITY_DN26537_c1_g1	PF00170	bZIP_1	bZIP transcription factor	bZIP	1.4e-14	53.8
TRINITY_DN33040_c1_g1	PF00170	bZIP_1	bZIP transcription factor	bZIP	2.1e-21	75.6
TRINITY_DN31969_c0_g2	PF00170	bZIP_1	bZIP transcription factor	bZIP	6.6e-08	32.4
TRINITY_DN21153_c0_g1	PF00170	bZIP_1	bZIP transcription factor	bZIP	3.7e-10	39.6
TRINITY_DN37563_c1_g9	PF00170	bZIP_1	bZIP transcription factor	bZIP	7.1e-12	45.1
TRINITY_DN29931_c0_g3	PF00170	bZIP_1	bZIP transcription factor	bZIP	5.3e-16	58.3
TRINITY_DN33853_c0_g1	PF00170	bZIP_1	bZIP transcription factor	bZIP	3.9e-13	49.1
TRINITY_DN32536_c1_g1	PF00170	bZIP_1	bZIP transcription factor	bZIP	5.2e-06	26.3
TRINITY_DN27788_c0_g1	PF00170	bZIP_1	bZIP transcription factor	bZIP	1.2e-10	41.2
TRINITY_DN15029_c0_g2	PF00170	bZIP_1	bZIP transcription factor	bZIP	2.2e-12	46.8
TRINITY_DN28074_c0_g2	PF00170	bZIP_1	bZIP transcription factor	bZIP	2.6e-07	30.5
TRINITY_DN16321_c0_g1	PF00170	bZIP_1	bZIP transcription factor	bZIP	3.5e-06	26.9
TRINITY_DN23470_c0_g1	PF00170	bZIP_1	bZIP transcription factor	bZIP	1.1e-09	38.1
TRINITY_DN31969_c1_g3	PF00170	bZIP_1	bZIP transcription factor	bZIP	2.4e-11	43.4
TRINITY_DN28731_c0_g1	PF00170	bZIP_1	bZIP transcription factor	bZIP	3e-13	49.5
TRINITY_DN41578_c0_g1	PF00170	bZIP_1	bZIP transcription factor	bZIP	2.1e-12	46.8
TRINITY_DN15323_c0_g1	PF00170	bZIP_1	bZIP transcription factor	bZIP	6.5e-07	29.2
TRINITY_DN13803_c0_g1	PF00170	bZIP_1	bZIP transcription factor	bZIP	3.1e-07	30.2
TRINITY_DN29083_c1_g5	PF00170	bZIP_1	bZIP transcription factor	bZIP	5e-08	32.8
TRINITY_DN42155_c0_g1	PF00170	bZIP_1	bZIP transcription factor	bZIP	9.1e-14	51.2
TRINITY_DN21065_c0_g1	PF00170	bZIP_1	bZIP transcription factor	bZIP	6.7e-10	38.8
TRINITY_DN39338_c0_g1	PF00170	bZIP_1	bZIP transcription factor	bZIP	5.8e-08	32.6
TRINITY_DN42387_c0_g1	PF00170	bZIP_1	bZIP transcription factor	bZIP	1.9e-07	30.9
TRINITY_DN34562_c3_g2	PF00170	bZIP_1	bZIP transcription factor	bZIP	5.3e-10	39.1
TRINITY_DN14020_c0_g1	PF00170	bZIP_1	bZIP transcription factor	bZIP	3.2e-07	30.2
TRINITY_DN29781_c1_g4	PF00170	bZIP_1	bZIP transcription factor	bZIP	4.1e-09	36.3
TRINITY_DN27469_c1_g2	PF03106	WRKY	WRKY DNA -binding domain	WRKY	3.7e-27	94.3
TRINITY_DN24787_c0_g1	PF03106	WRKY	WRKY DNA -binding domain	WRKY	5.1e-26	90.7
TRINITY_DN29226_c2_g1	PF03106	WRKY	WRKY DNA -binding domain	WRKY	1e-25	89.7
TRINITY_DN27952_c0_g4	PF03106	WRKY	WRKY DNA -binding domain	WRKY	7.5e-26	90.1
TRINITY_DN30631_c0_g1	PF03106	WRKY	WRKY DNA -binding domain	WRKY	3e-07	30.5
TRINITY_DN25176_c1_g1	PF03106	WRKY	WRKY DNA -binding domain	WRKY	1.6e-20	73.1
TRINITY_DN30284_c2_g1	PF03106	WRKY	WRKY DNA -binding domain	WRKY	4.7e-27	94
TRINITY_DN35112_c1_g1	PF03106	WRKY	WRKY DNA -binding domain	WRKY	1e-48	163.3
TRINITY_DN36064_c2_g2	PF03106	WRKY	WRKY DNA -binding domain	WRKY	1.6e-20	73
TRINITY_DN30385_c0_g7	PF03106	WRKY	WRKY DNA -binding domain	WRKY	5.7e-27	93.7
TRINITY_DN35112_c2_g1	PF03106	WRKY	WRKY DNA -binding domain	WRKY	1.2e-24	86.2
TRINITY_DN27531_c2_g3	PF03106	WRKY	WRKY DNA -binding domain	WRKY	3.4e-16	59.2
TRINITY_DN37415_c2_g1	PF03106	WRKY	WRKY DNA -binding domain	WRKY	2.6e-26	91.6
TRINITY_DN29988_c0_g1	PF03106	WRKY	WRKY DNA -binding domain	WRKY	3e-22	78.6
TRINITY_DN29544_c0_g2	PF03106	WRKY	WRKY DNA -binding domain	WRKY	7.4e-22	77.3
TRINITY_DN34627_c2_g1	PF03106	WRKY	WRKY DNA -binding domain	WRKY	1.1e-25	89.5
TRINITY_DN25163_c0_g1	PF03106	WRKY	WRKY DNA -binding domain	WRKY	1.9e-25	88.8
TRINITY_DN37415_c2_g4	PF03106	WRKY	WRKY DNA -binding domain	WRKY	4.9e-27	93.9
TRINITY_DN30785_c2_g2	PF03106	WRKY	WRKY DNA -binding domain	WRKY	2.4e-27	94.9
TRINITY_DN32917_c0_g4	PF03106	WRKY	WRKY DNA -binding domain	WRKY	5e-05	23.4
TRINITY_DN24787_c1_g2	PF03106	WRKY	WRKY DNA -binding domain	WRKY	1.2e-25	89.5
TRINITY_DN30284_c0_g1	PF03106	WRKY	WRKY DNA -binding domain	WRKY	7e-24	83.8
TRINITY_DN31871_c0_g1	PF03106	WRKY	WRKY DNA -binding domain	WRKY	2.8e-24	85.1
TRINITY_DN35413_c1_g2	PF03106	WRKY	WRKY DNA -binding domain	WRKY	6.2e-25	87.2
TRINITY_DN33137_c1_g3	PF03106	WRKY	WRKY DNA -binding domain	WRKY	7.1e-18	64.6
TRINITY_DN27531_c2_g4	PF03106	WRKY	WRKY DNA -binding domain	WRKY	3.5e-26	91.2
TRINITY_DN17493_c0_g1	PF03106	WRKY	WRKY DNA -binding domain	WRKY	2.6e-24	85.2
TRINITY_DN30385_c0_g6	PF03106	WRKY	WRKY DNA -binding domain	WRKY	2.5e-27	94.9
TRINITY_DN35112_c0_g1	PF03106	WRKY	WRKY DNA -binding domain	WRKY	3e-09	36.9
TRINITY_DN31209_c0_g2	PF03106	WRKY	WRKY DNA -binding domain	WRKY	5.6e-22	77.7
TRINITY_DN36858_c4_g1	PF03106	WRKY	WRKY DNA -binding domain	WRKY	9.7e-08	32.1
TRINITY_DN30385_c0_g3	PF03106	WRKY	WRKY DNA -binding domain	WRKY	0.00067	19.8
TRINITY_DN26127_c1_g1	PF00643	zf-B_box	B-box zinc finger	C2C2	6.5e-14	51.7
TRINITY_DN31188_c0_g1	PF00643	zf-B_box	B-box zinc finger	C2C2	3.4e-07	30.2
TRINITY_DN31440_c0_g3	PF00643	zf-B_box	B-box zinc finger	C2C2	3.6e-05	23.7
TRINITY_DN35746_c0_g1	PF00643	zf-B_box	B-box zinc finger	C2C2	5.3e-08	32.8
TRINITY_DN31440_c0_g2	PF00643	zf-B_box	B-box zinc finger	C2C2	6e-05	23
TRINITY_DN35746_c1_g1	PF00643	zf-B_box	B-box zinc finger	C2C2	7.8e-13	48.2
TRINITY_DN34834_c0_g1	PF00643	zf-B_box	B-box zinc finger	C2C2	1.1e-11	44.5
TRINITY_DN29943_c3_g2	PF00046	homeobox	Homeobox domain	LBD (AS2/LOB)	6.7e-05	22.5
TRINITY_DN37822_c0_g3	PF00046	homeobox	Homeobox domain	LBD (AS2/LOB)	1.9e-16	59.5
TRINITY_DN29558_c1_g3	PF00046	homeobox	Homeobox domain	LBD (AS2/LOB)	3.4e-19	68.3
TRINITY_DN27292_c2_g1	PF00046	homeobox	Homeobox domain	LBD (AS2/LOB)	1.5e-17	63
TRINITY_DN34051_c0_g1	PF00046	homeobox	Homeobox domain	LBD (AS2/LOB)	0.00085	19
TRINITY_DN34183_c1_g3	PF00046	homeobox	Homeobox domain	LBD (AS2/LOB)	6.2e-18	64.2
TRINITY_DN4186_c0_g1	PF00046	homeobox	Homeobox domain	LBD (AS2/LOB)	2e-13	49.8
TRINITY_DN48691_c0_g1	PF00046	homeobox	Homeobox domain	LBD (AS2/LOB)	0.00042	19.9
TRINITY_DN30284_c1_g1	PF00046	homeobox	Homeobox domain	LBD (AS2/LOB)	6.6e-17	61
TRINITY_DN34342_c0_g1	PF00046	homeobox	Homeobox domain	LBD (AS2/LOB)	4.9e-22	77.4
TRINITY_DN8112_c0_g2	PF00046	homeobox	Homeobox domain	LBD (AS2/LOB)	2.3e-18	65.6
TRINITY_DN25617_c0_g1	PF00046	homeobox	Homeobox domain	LBD (AS2/LOB)	2.3e-07	30.4
TRINITY_DN15628_c0_g1	PF00046	homeobox	Homeobox domain	LBD (AS2/LOB)	1.7e-18	66
TRINITY_DN8378_c0_g1	PF00046	homeobox	Homeobox domain	LBD (AS2/LOB)	1.9e-21	75.5
TRINITY_DN5903_c0_g1	PF00046	homeobox	Homeobox domain	LBD (AS2/LOB)	8.8e-19	66.9
TRINITY_DN30041_c0_g6	PF00046	homeobox	Homeobox domain	LBD (AS2/LOB)	2.3e-22	78.4
TRINITY_DN27292_c2_g3	PF00046	homeobox	Homeobox domain	LBD (AS2/LOB)	1.9e-16	59.5
TRINITY_DN13137_c0_g1	PF00046	homeobox	Homeobox domain	LBD (AS2/LOB)	9.1e-23	79.7
TRINITY_DN31077_c1_g1	PF00046	homeobox	Homeobox domain	LBD (AS2/LOB)	1.4e-19	69.5
TRINITY_DN37822_c0_g2	PF00046	homeobox	Homeobox domain	LBD (AS2/LOB)	2.8e-14	52.5
TRINITY_DN36471_c0_g2	PF00046	homeobox	Homeobox domain	LBD (AS2/LOB)	1.3e-16	60
TRINITY_DN35696_c1_g3	PF00046	homeobox	Homeobox domain	LBD (AS2/LOB)	5.5e-13	48.4
TRINITY_DN25827_c2_g2	PF00046	homeobox	Homeobox domain	LBD (AS2/LOB)	2e-36	123.5
TRINITY_DN35696_c1_g4	PF00046	homeobox	Homeobox domain	LBD (AS2/LOB)	3.6e-33	113
TRINITY_DN20912_c0_g2	PF00046	homeobox	Homeobox domain	LBD (AS2/LOB)	6.8e-06	25.7
TRINITY_DN10695_c0_g1	PF00046	homeobox	Homeobox domain	LBD (AS2/LOB)	5.7e-07	29.1
TRINITY_DN30200_c0_g1	PF00046	homeobox	Homeobox domain	LBD (AS2/LOB)	2.8e-16	58.9
TRINITY_DN34183_c0_g2	PF00046	homeobox	Homeobox domain	LBD (AS2/LOB)	1.7e-12	46.8
TRINITY_DN20912_c0_g1	PF00046	homeobox	Homeobox domain	LBD (AS2/LOB)	1.9e-06	27.4
TRINITY_DN32692_c1_g1	PF00046	homeobox	Homeobox domain	LBD (AS2/LOB)	8.9e-15	54.1
TRINITY_DN34077_c1_g2	PF00046	homeobox	Homeobox domain	LBD (AS2/LOB)	1.7e-07	30.8
TRINITY_DN29068_c3_g2	PF03514	GRAS	GRAS domain family	GRAS	1.4e-33	116.2
TRINITY_DN33263_c1_g1	PF03514	GRAS	GRAS domain family	GRAS	5.1e-87	292.1
TRINITY_DN35517_c0_g1	PF03514	GRAS	GRAS domain family	GRAS	9.7e-80	268.2
TRINITY_DN33753_c2_g3	PF03514	GRAS	GRAS domain family	GRAS	2.6e-30	105.5
TRINITY_DN26993_c0_g4	PF03514	GRAS	GRAS domain family	GRAS	1.5e-66	224.8
TRINITY_DN35574_c0_g1	PF03514	GRAS	GRAS domain family	GRAS	5.7e-89	298.5
TRINITY_DN37220_c0_g2	PF03514	GRAS	GRAS domain family	GRAS	2.5e-36	125.3
TRINITY_DN36082_c1_g3	PF03514	GRAS	GRAS domain family	GRAS	5.4e-43	147.2
TRINITY_DN35241_c1_g1	PF03514	GRAS	GRAS domain family	GRAS	2.9e-104	348.9
TRINITY_DN29068_c1_g1	PF03514	GRAS	GRAS domain family	GRAS	1.1e-60	205.4
TRINITY_DN28113_c2_g2	PF03514	GRAS	GRAS domain family	GRAS	3.7e-101	338.7
TRINITY_DN26993_c0_g2	PF03514	GRAS	GRAS domain family	GRAS	1.2e-23	83.5
TRINITY_DN28378_c0_g2	PF03514	GRAS	GRAS domain family	GRAS	1.9e-16	59.9
TRINITY_DN30651_c0_g1	PF03514	GRAS	GRAS domain family	GRAS	1e-85	287.8
TRINITY_DN33753_c2_g1	PF03514	GRAS	GRAS domain family	GRAS	6.5e-79	265.4
TRINITY_DN30054_c0_g1	PF03514	GRAS	GRAS domain family	GRAS	2.2e-20	72.8
TRINITY_DN18847_c0_g1	PF03514	GRAS	GRAS domain family	GRAS	2e-13	49.9
TRINITY_DN22593_c0_g1	PF03514	GRAS	GRAS domain family	GRAS	1.1e-26	93.5
TRINITY_DN30089_c0_g1	PF03514	GRAS	GRAS domain family	GRAS	8.8e-125	416.4
TRINITY_DN31812_c0_g2	PF03514	GRAS	GRAS domain family	GRAS	7.7e-108	360.6
TRINITY_DN24701_c0_g1	PF03514	GRAS	GRAS domain family	GRAS	2.7e-55	187.7
TRINITY_DN34012_c0_g1	PF03514	GRAS	GRAS domain family	GRAS	6.2e-131	436.6
TRINITY_DN29068_c3_g1	PF03514	GRAS	GRAS domain family	GRAS	7.9e-119	396.8
TRINITY_DN33753_c2_g4	PF03514	GRAS	GRAS domain family	GRAS	3.2e-05	22.9
TRINITY_DN30089_c0_g2	PF03514	GRAS	GRAS domain family	GRAS	1.3e-127	425.7
TRINITY_DN28378_c4_g2	PF03514	GRAS	GRAS domain family	GRAS	7.6e-43	146.7
TRINITY_DN29843_c0_g5	PF03514	GRAS	GRAS domain family	GRAS	1.9e-90	303.4
TRINITY_DN37697_c1_g4	PF03514	GRAS	GRAS domain family	GRAS	9.3e-31	107
TRINITY_DN33263_c0_g1	PF03514	GRAS	GRAS domain family	GRAS	2.3e-66	224.1
TRINITY_DN17572_c0_g1	PF03514	GRAS	GRAS domain family	GRAS	6.8e-62	209.4
TRINITY_DN28378_c4_g4	PF03514	GRAS	GRAS domain family	GRAS	5.2e-22	78.2
TRINITY_DN30054_c0_g2	PF03514	GRAS	GRAS domain family	GRAS	4.5e-93	312
TRINITY_DN28113_c2_g4	PF03514	GRAS	GRAS domain family	GRAS	2.6e-11	43
TRINITY_DN41299_c0_g1	PF03514	GRAS	GRAS domain family	GRAS	3e-20	72.4
TRINITY_DN28378_c0_g3	PF03514	GRAS	GRAS domain family	GRAS	2.1e-10	40
TRINITY_DN35762_c0_g2	PF03514	GRAS	GRAS domain family	GRAS	1.9e-82	277.1
TRINITY_DN35866_c2_g1	PF03514	GRAS	GRAS domain family	GRAS	2.4e-105	352.4
TRINITY_DN623_c0_g1	PF03514	GRAS	GRAS domain family	GRAS	9.5e-05	21.4
TRINITY_DN33785_c0_g1	PF00847	AP2	AP2 domain	AP2/ERF	3.2e-07	30.4
TRINITY_DN29805_c1_g3	PF00847	AP2	AP2 domain	AP2/ERF	2.1e-12	46.9
TRINITY_DN29326_c0_g1	PF00847	AP2	AP2 domain	AP2/ERF	2e-11	43.8
TRINITY_DN29805_c2_g1	PF00847	AP2	AP2 domain	AP2/ERF	3.3e-12	46.3
TRINITY_DN27064_c3_g5	PF00847	AP2	AP2 domain	AP2/ERF	6e-10	39.1
TRINITY_DN29448_c1_g1	PF00847	AP2	AP2 domain	AP2/ERF	1.6e-11	44.1
TRINITY_DN26528_c0_g1	PF00847	AP2	AP2 domain	AP2/ERF	4.4e-11	42.7
TRINITY_DN33785_c0_g3	PF00847	AP2	AP2 domain	AP2/ERF	3.6e-13	49.4
TRINITY_DN27861_c1_g5	PF00847	AP2	AP2 domain	AP2/ERF	1.4e-12	47.5
TRINITY_DN7502_c0_g1	PF00847	AP2	AP2 domain	AP2/ERF	3.8e-07	30.1
TRINITY_DN29753_c1_g1	PF00847	AP2	AP2 domain	AP2/ERF	8.8e-09	35.4
TRINITY_DN29805_c1_g1	PF00847	AP2	AP2 domain	AP2/ERF	7.2e-14	51.7
TRINITY_DN38022_c1_g1	PF00847	AP2	AP2 domain	AP2/ERF	5e-09	36.2
TRINITY_DN28937_c1_g1	PF00847	AP2	AP2 domain	AP2/ERF	3.2e-07	30.4
TRINITY_DN33785_c0_g4	PF00847	AP2	AP2 domain	AP2/ERF	2.6e-10	40.3
TRINITY_DN34618_c4_g3	PF00847	AP2	AP2 domain	AP2/ERF	1.2e-06	28.5
TRINITY_DN26404_c0_g1	PF00847	AP2	AP2 domain	AP2/ERF	1.7e-12	47.2
TRINITY_DN37719_c0_g1	PF00847	AP2	AP2 domain	AP2/ERF	1.3e-12	47.7
TRINITY_DN32245_c2_g1	PF00847	AP2	AP2 domain	AP2/ERF	4.8e-14	52.2
TRINITY_DN28590_c1_g1	PF00847	AP2	AP2 domain	AP2/ERF	2.9e-06	27.3
TRINITY_DN27861_c1_g1	PF00847	AP2	AP2 domain	AP2/ERF	1.1e-06	28.7
TRINITY_DN27963_c0_g7	PF00847	AP2	AP2 domain	AP2/ERF	4.7e-14	52.3
TRINITY_DN25380_c0_g1	PF00847	AP2	AP2 domain	AP2/ERF	9.7e-13	48
TRINITY_DN30234_c0_g2	PF00847	AP2	AP2 domain	AP2/ERF	8.3e-11	41.8
TRINITY_DN38162_c1_g2	PF00847	AP2	AP2 domain	AP2/ERF	3.9e-15	55.7
TRINITY_DN34618_c4_g1	PF00847	AP2	AP2 domain	AP2/ERF	2.3e-13	50
TRINITY_DN33712_c0_g1	PF00847	AP2	AP2 domain	AP2/ERF	1.7e-08	34.5
TRINITY_DN29448_c1_g2	PF00847	AP2	AP2 domain	AP2/ERF	1.1e-10	41.4
TRINITY_DN27894_c1_g3	PF00847	AP2	AP2 domain	AP2/ERF	1.1e-08	35.1
TRINITY_DN30234_c0_g1	PF00847	AP2	AP2 domain	AP2/ERF	6.1e-10	39.1
TRINITY_DN31683_c3_g1	PF00847	AP2	AP2 domain	AP2/ERF	8.2e-10	38.7
TRINITY_DN26658_c1_g1	PF00847	AP2	AP2 domain	AP2/ERF	6.1e-11	42.3
TRINITY_DN27789_c0_g2	PF00847	AP2	AP2 domain	AP2/ERF	3.5e-13	49.5
TRINITY_DN32245_c2_g2	PF00847	AP2	AP2 domain	AP2/ERF	9.6e-05	22.4
TRINITY_DN35499_c0_g1	PF00847	AP2	AP2 domain	AP2/ERF	5.5e-07	29.6
TRINITY_DN27861_c1_g2	PF00847	AP2	AP2 domain	AP2/ERF	8.6e-05	22.6
TRINITY_DN37501_c0_g1	PF00847	AP2	AP2 domain	AP2/ERF	8.4e-06	25.8
TRINITY_DN32848_c1_g1	PF00847	AP2	AP2 domain	AP2/ERF	2.3e-14	53.2
TRINITY_DN27963_c0_g4	PF00847	AP2	AP2 domain	AP2/ERF	9.4e-10	38.5
TRINITY_DN27963_c0_g9	PF00847	AP2	AP2 domain	AP2/ERF	2.7e-08	33.8
TRINITY_DN30352_c0_g2	PF00847	AP2	AP2 domain	AP2/ERF	1.5e-12	47.4
TRINITY_DN36983_c0_g5	PF00847	AP2	AP2 domain	AP2/ERF	5.9e-14	51.9
TRINITY_DN27789_c0_g3	PF00847	AP2	AP2 domain	AP2/ERF	4.5e-14	52.3
TRINITY_DN29547_c1_g3	PF00847	AP2	AP2 domain	AP2/ERF	5.8e-14	52
TRINITY_DN37772_c1_g3	PF00847	AP2	AP2 domain	AP2/ERF	0.00027	21
TRINITY_DN30849_c1_g1	PF00847	AP2	AP2 domain	AP2/ERF	8.6e-13	48.2
TRINITY_DN34383_c0_g5	PF00847	AP2	AP2 domain	AP2/ERF	5.3e-11	42.5
TRINITY_DN27963_c0_g8	PF00847	AP2	AP2 domain	AP2/ERF	9.7e-06	25.6
TRINITY_DN27963_c0_g3	PF00847	AP2	AP2 domain	AP2/ERF	7.5e-12	45.2
TRINITY_DN34618_c0_g1	PF00847	AP2	AP2 domain	AP2/ERF	1.7e-14	53.7
TRINITY_DN35389_c1_g1	PF00847	AP2	AP2 domain	AP2/ERF	1.5e-12	47.4
TRINITY_DN28937_c2_g4	PF00847	AP2	AP2 domain	AP2/ERF	6.7e-08	32.5
TRINITY_DN34618_c2_g1	PF00847	AP2	AP2 domain	AP2/ERF	3.4e-13	49.5
TRINITY_DN29805_c1_g4	PF00847	AP2	AP2 domain	AP2/ERF	2.8e-15	56.2
TRINITY_DN34383_c0_g1	PF00847	AP2	AP2 domain	AP2/ERF	2.4e-08	34
TRINITY_DN34472_c0_g2	PF00847	AP2	AP2 domain	AP2/ERF	9.6e-13	48.1
TRINITY_DN27037_c0_g1	PF00847	AP2	AP2 domain	AP2/ERF	2.3e-13	50
TRINITY_DN35504_c0_g5	PF00847	AP2	AP2 domain	AP2/ERF	3.2e-11	43.2
TRINITY_DN26528_c0_g2	PF00847	AP2	AP2 domain	AP2/ERF	2.3e-09	37.2
TRINITY_DN29805_c1_g2	PF00847	AP2	AP2 domain	AP2/ERF	3.3e-15	55.9
TRINITY_DN30849_c0_g2	PF00847	AP2	AP2 domain	AP2/ERF	1.7e-13	50.5
TRINITY_DN34855_c0_g1	PF02701	Zf-Dof	Dof domain, zinc finger	C2C2	8.5e-32	109
TRINITY_DN31678_c1_g5	PF02701	Zf-Dof	Dof domain, zinc finger	C2C2	3.1e-32	110.4
TRINITY_DN31678_c1_g6	PF02701	Zf-Dof	Dof domain, zinc finger	C2C2	3.1e-32	110.4
TRINITY_DN33083_c2_g4	PF02701	Zf-Dof	Dof domain, zinc finger	C2C2	1.1e-33	115
TRINITY_DN27109_c1_g3	PF02701	Zf-Dof	Dof domain, zinc finger	C2C2	1.4e-33	114.7
TRINITY_DN31769_c1_g1	PF02701	Zf-Dof	Dof domain, zinc finger	C2C2	1.4e-32	111.5
TRINITY_DN27109_c1_g2	PF02701	Zf-Dof	Dof domain, zinc finger	C2C2	8.5e-33	112.2
TRINITY_DN28486_c0_g1	PF02701	Zf-Dof	Dof domain, zinc finger	C2C2	2.7e-31	107.3
TRINITY_DN37488_c0_g1	PF02701	Zf-Dof	Dof domain, zinc finger	C2C2	1.5e-10	40.9
TRINITY_DN34855_c0_g4	PF02701	Zf-Dof	Dof domain, zinc finger	C2C2	1.9e-29	101.4
TRINITY_DN27109_c1_g1	PF02701	Zf-Dof	Dof domain, zinc finger	C2C2	1.5e-33	114.6
TRINITY_DN37448_c2_g1	PF02701	Zf-Dof	Dof domain, zinc finger	C2C2	8.5e-07	28.9
TRINITY_DN25949_c1_g1	PF00642	Zf-CCCH	Zinc finger C-x8-C-x5-C-x3-H type (and similar)	C3H	4.4e-12	45.4
TRINITY_DN33035_c0_g1	PF00642	Zf-CCCH	Zinc finger C-x8-C-x5-C-x3-H type (and similar)	C3H	2e-11	43.4
TRINITY_DN27420_c2_g1	PF00642	Zf-CCCH	Zinc finger C-x8-C-x5-C-x3-H type (and similar)	C3H	7.1e-18	63.9
TRINITY_DN34457_c1_g1	PF00642	Zf-CCCH	Zinc finger C-x8-C-x5-C-x3-H type (and similar)	C3H	1.2e-48	162
TRINITY_DN27736_c0_g1	PF00642	Zf-CCCH	Zinc finger C-x8-C-x5-C-x3-H type (and similar)	C3H	1.9e-08	33.9
TRINITY_DN29677_c0_g2	PF00642	Zf-CCCH	Zinc finger C-x8-C-x5-C-x3-H type (and similar)	C3H	2.1e-22	78.4
TRINITY_DN43303_c0_g1	PF00642	Zf-CCCH	Zinc finger C-x8-C-x5-C-x3-H type (and similar)	C3H	0.00087	19
TRINITY_DN28392_c0_g1	PF00642	Zf-CCCH	Zinc finger C-x8-C-x5-C-x3-H type (and similar)	C3H	2.2e-09	36.8
TRINITY_DN31519_c0_g1	PF00642	Zf-CCCH	Zinc finger C-x8-C-x5-C-x3-H type (and similar)	C3H	4.2e-12	45.5
TRINITY_DN32021_c0_g5	PF00642	Zf-CCCH	Zinc finger C-x8-C-x5-C-x3-H type (and similar)	C3H	4.5e-06	26.3
TRINITY_DN38155_c0_g3	PF00642	Zf-CCCH	Zinc finger C-x8-C-x5-C-x3-H type (and similar)	C3H	7.9e-08	31.9
TRINITY_DN32021_c0_g4	PF00642	Zf-CCCH	Zinc finger C-x8-C-x5-C-x3-H type (and similar)	C3H	0.00011	21.9
TRINITY_DN33754_c1_g3	PF00642	Zf-CCCH	Zinc finger C-x8-C-x5-C-x3-H type (and similar)	C3H	4.7e-10	39
TRINITY_DN13302_c0_g1	PF00642	Zf-CCCH	Zinc finger C-x8-C-x5-C-x3-H type (and similar)	C3H	1.1e-05	25.1
TRINITY_DN46842_c0_g1	PF00642	Zf-CCCH	Zinc finger C-x8-C-x5-C-x3-H type (and similar)	C3H	2.9e-08	33.3
TRINITY_DN48185_c0_g1	PF00642	Zf-CCCH	Zinc finger C-x8-C-x5-C-x3-H type (and similar)	C3H	2.1e-05	24.2
TRINITY_DN33219_c0_g2	PF00642	Zf-CCCH	Zinc finger C-x8-C-x5-C-x3-H type (and similar)	C3H	9.8e-08	31.6
TRINITY_DN47310_c0_g1	PF00642	Zf-CCCH	Zinc finger C-x8-C-x5-C-x3-H type (and similar)	C3H	1.4e-23	82.1
TRINITY_DN29677_c0_g3	PF00642	Zf-CCCH	Zinc finger C-x8-C-x5-C-x3-H type (and similar)	C3H	0.0005	19.8
TRINITY_DN35520_c0_g2	PF00642	Zf-CCCH	Zinc finger C-x8-C-x5-C-x3-H type (and similar)	C3H	5.8e-05	22.7
TRINITY_DN22202_c0_g1	PF00010	HLH	Helix-loop-helix DNA-binding domain	bHLH	4.7e-07	29.5
TRINITY_DN27167_c0_g1	PF00010	HLH	Helix-loop-helix DNA-binding domain	bHLH	6.4e-07	29.1
TRINITY_DN33030_c4_g1	PF00010	HLH	Helix-loop-helix DNA-binding domain	bHLH	1.1e-14	54
TRINITY_DN17275_c0_g1	PF00010	HLH	Helix-loop-helix DNA-binding domain	bHLH	2.8e-14	52.7
TRINITY_DN31067_c1_g1	PF00010	HLH	Helix-loop-helix DNA-binding domain	bHLH	1.2e-10	41.1
TRINITY_DN37904_c3_g2	PF00010	HLH	Helix-loop-helix DNA-binding domain	bHLH	1.3e-08	34.5
TRINITY_DN29713_c1_g2	PF00010	HLH	Helix-loop-helix DNA-binding domain	bHLH	4e-08	33
TRINITY_DN22987_c0_g1	PF00010	HLH	Helix-loop-helix DNA-binding domain	bHLH	1e-09	38.1
TRINITY_DN31210_c0_g1	PF00010	HLH	Helix-loop-helix DNA-binding domain	bHLH	6.8e-07	29
TRINITY_DN33983_c1_g3	PF00010	HLH	Helix-loop-helix DNA-binding domain	bHLH	2.5e-06	27.2
TRINITY_DN34940_c1_g8	PF00010	HLH	Helix-loop-helix DNA-binding domain	bHLH	2.3e-05	24.1
TRINITY_DN5468_c0_g1	PF00010	HLH	Helix-loop-helix DNA-binding domain	bHLH	1.6e-17	63
TRINITY_DN33875_c0_g3	PF00010	HLH	Helix-loop-helix DNA-binding domain	bHLH	0.00083	19.1
TRINITY_DN8861_c0_g1	PF00010	HLH	Helix-loop-helix DNA-binding domain	bHLH	2.5e-17	62.4
TRINITY_DN33492_c0_g2	PF00010	HLH	Helix-loop-helix DNA-binding domain	bHLH	7e-05	22.6
TRINITY_DN34218_c1_g2	PF00010	HLH	Helix-loop-helix DNA-binding domain	bHLH	4e-10	39.4
TRINITY_DN32757_c0_g2	PF00010	HLH	Helix-loop-helix DNA-binding domain	bHLH	2e-06	27.5
TRINITY_DN14566_c0_g1	PF00010	HLH	Helix-loop-helix DNA-binding domain	bHLH	1.4e-11	44
TRINITY_DN7356_c0_g1	PF00010	HLH	Helix-loop-helix DNA-binding domain	bHLH	9.8e-12	44.5
TRINITY_DN31016_c1_g3	PF00010	HLH	Helix-loop-helix DNA-binding domain	bHLH	1.9e-14	53.2
TRINITY_DN33599_c0_g1	PF00010	HLH	Helix-loop-helix DNA-binding domain	bHLH	1.2e-10	41.1
TRINITY_DN20701_c0_g1	PF00010	HLH	Helix-loop-helix DNA-binding domain	bHLH	2.8e-08	33.5
TRINITY_DN27033_c2_g2	PF00010	HLH	Helix-loop-helix DNA-binding domain	bHLH	4.4e-09	36
TRINITY_DN34321_c0_g2	PF00010	HLH	Helix-loop-helix DNA-binding domain	bHLH	3.8e-15	55.4
TRINITY_DN22734_c0_g1	PF00010	HLH	Helix-loop-helix DNA-binding domain	bHLH	1.1e-09	37.9
TRINITY_DN45452_c0_g1	PF00010	HLH	Helix-loop-helix DNA-binding domain	bHLH	3.2e-16	58.9
TRINITY_DN25907_c0_g1	PF00010	HLH	Helix-loop-helix DNA-binding domain	bHLH	9.5e-10	38.2
TRINITY_DN44874_c0_g1	PF00010	HLH	Helix-loop-helix DNA-binding domain	bHLH	2.3e-10	40.1
TRINITY_DN24259_c0_g1	PF00010	HLH	Helix-loop-helix DNA-binding domain	bHLH	3.5e-05	23.5
TRINITY_DN34652_c1_g2	PF00010	HLH	Helix-loop-helix DNA-binding domain	bHLH	3.5e-11	42.7
TRINITY_DN21415_c0_g1	PF00010	HLH	Helix-loop-helix DNA-binding domain	bHLH	3.3e-11	42.8
TRINITY_DN12486_c0_g1	PF00010	HLH	Helix-loop-helix DNA-binding domain	bHLH	6.7e-10	38.6
TRINITY_DN15416_c0_g2	PF00010	HLH	Helix-loop-helix DNA-binding domain	bHLH	2.2e-16	59.4
TRINITY_DN25257_c0_g3	PF00010	HLH	Helix-loop-helix DNA-binding domain	bHLH	3.6e-06	26.7
TRINITY_DN22169_c0_g1	PF00010	HLH	Helix-loop-helix DNA-binding domain	bHLH	9e-10	38.2
TRINITY_DN11638_c0_g1	PF00010	HLH	Helix-loop-helix DNA-binding domain	bHLH	2.2e-16	59.4
TRINITY_DN14664_c0_g1	PF00010	HLH	Helix-loop-helix DNA-binding domain	bHLH	2.9e-11	43
TRINITY_DN33813_c1_g2	PF00010	HLH	Helix-loop-helix DNA-binding domain	bHLH	1.1e-09	37.9
TRINITY_DN40649_c0_g1	PF00010	HLH	Helix-loop-helix DNA-binding domain	bHLH	3.6e-09	36.3
TRINITY_DN6870_c0_g1	PF00010	HLH	Helix-loop-helix DNA-binding domain	bHLH	4.8e-17	61.5
TRINITY_DN25707_c0_g2	PF00010	HLH	Helix-loop-helix DNA-binding domain	bHLH	1.9e-09	37.2
TRINITY_DN33983_c1_g1	PF00010	HLH	Helix-loop-helix DNA-binding domain	bHLH	1.8e-07	30.9
TRINITY_DN25168_c0_g1	PF00010	HLH	Helix-loop-helix DNA-binding domain	bHLH	3.6e-09	36.3
TRINITY_DN30284_c1_g2	PF00010	HLH	Helix-loop-helix DNA-binding domain	bHLH	6.7e-10	38.7
TRINITY_DN28074_c1_g2	PF00010	HLH	Helix-loop-helix DNA-binding domain	bHLH	1.5e-11	43.9
TRINITY_DN36488_c2_g3	PF00447	HSF_dna_bind	HSF-type DNA-binding	HSF	4.1e-15	56
TRINITY_DN35327_c0_g8	PF00447	HSF_dna_bind	HSF-type DNA-binding	HSF	9.6e-21	74.1
TRINITY_DN23110_c0_g1	PF00447	HSF_dna_bind	HSF-type DNA-binding	HSF	1.2e-28	99.4
TRINITY_DN32702_c3_g1	PF00447	HSF_dna_bind	HSF-type DNA-binding	HSF	1.5e-18	67.1
TRINITY_DN35327_c0_g5	PF00447	HSF_dna_bind	HSF-type DNA-binding	HSF	1.1e-22	80.3
TRINITY_DN9593_c0_g1	PF00447	HSF_dna_bind	HSF-type DNA-binding	HSF	8e-34	116
TRINITY_DN28621_c0_g2	PF00447	HSF_dna_bind	HSF-type DNA-binding	HSF	7.7e-08	32.7
TRINITY_DN35065_c2_g6	PF00447	HSF_dna_bind	HSF-type DNA-binding	HSF	1.5e-14	54.2
TRINITY_DN35327_c0_g4	PF00447	HSF_dna_bind	HSF-type DNA-binding	HSF	1.4e-21	76.7
TRINITY_DN35327_c0_g10	PF00447	HSF_dna_bind	HSF-type DNA-binding	HSF	4.1e-06	27.1
TRINITY_DN34593_c1_g2	PF02042	RWP-RK	RWP-RK domain	Nin-like	1e-05	25.2
TRINITY_DN29309_c2_g1	PF08879	WRC	WRC	GRF	1.2e-09	37.7
TRINITY_DN29309_c1_g1	PF08879	WRC	WRC	GRF	1.8e-18	65.9
TRINITY_DN31654_c3_g4	PF08879	WRC	WRC	GRF	3.1e-20	71.5
TRINITY_DN29309_c1_g2	PF08879	WRC	WRC	GRF	1.5e-20	72.5
TRINITY_DN27376_c2_g3	PF08879	WRC	WRC	GRF	3.4e-19	68.2
TRINITY_DN15643_c0_g1	PF08879	WRC	WRC	GRF	2.9e-14	52.4
TRINITY_DN38486_c1_g1	PF02362	B3	B3 DNA binding domain	B3_superfamily	3.5e-15	55.6
TRINITY_DN20241_c0_g1	PF02362	B3	B3 DNA binding domain	B3_superfamily	3.4e-18	65.2
TRINITY_DN34724_c0_g3	PF02362	B3	B3 DNA binding domain	B3_superfamily	1.9e-20	72.5
TRINITY_DN38371_c2_g1	PF02362	B3	B3 DNA binding domain	B3_superfamily	7.2e-09	35.3
TRINITY_DN26988_c0_g1	PF02362	B3	B3 DNA binding domain	B3_superfamily	1.8e-07	30.8
TRINITY_DN28516_c2_g5	PF02362	B3	B3 DNA binding domain	B3_superfamily	7.5e-24	83.4
TRINITY_DN23377_c0_g2	PF02362	B3	B3 DNA binding domain	B3_superfamily	8e-24	83.3
TRINITY_DN38495_c1_g1	PF02362	B3	B3 DNA binding domain	B3_superfamily	1.3e-12	47.4
TRINITY_DN28460_c2_g1	PF02362	B3	B3 DNA binding domain	B3_superfamily	9.6e-29	99.1
TRINITY_DN38516_c10_g1	PF02362	B3	B3 DNA binding domain	B3_superfamily	1.1e-12	47.5
TRINITY_DN26078_c0_g1	PF02362	B3	B3 DNA binding domain	B3_superfamily	1.3e-25	89
TRINITY_DN24272_c2_g1	PF02362	B3	B3 DNA binding domain	B3_superfamily	3.4e-05	23.5
TRINITY_DN28449_c3_g1	PF02362	B3	B3 DNA binding domain	B3_superfamily	5.1e-22	77.5
TRINITY_DN22692_c0_g1	PF02362	B3	B3 DNA binding domain	B3_superfamily	4.1e-22	77.8
TRINITY_DN38103_c1_g3	PF02362	B3	B3 DNA binding domain	B3_superfamily	2.3e-24	85.1
TRINITY_DN26524_c0_g1	PF02362	B3	B3 DNA binding domain	B3_superfamily	4.4e-20	71.3
TRINITY_DN28460_c2_g3	PF02362	B3	B3 DNA binding domain	B3_superfamily	1.4e-26	92.2
TRINITY_DN37018_c0_g1	PF02362	B3	B3 DNA binding domain	B3_superfamily	1.5e-27	95.3
TRINITY_DN27602_c1_g2	PF02362	B3	B3 DNA binding domain	B3_superfamily	1.2e-24	86
TRINITY_DN28460_c2_g4	PF02362	B3	B3 DNA binding domain	B3_superfamily	4.1e-27	93.9
TRINITY_DN36091_c1_g4	PF02362	B3	B3 DNA binding domain	B3_superfamily	2.6e-05	23.9
TRINITY_DN9866_c0_g1	PF02362	B3	B3 DNA binding domain	B3_superfamily	2.4e-13	49.7
TRINITY_DN30961_c4_g1	PF04504	DUF573	Protein of unknown function, DUF573	GeBP	1.5e-08	35
TRINITY_DN27254_c0_g1	PF04504	DUF573	Protein of unknown function, DUF573	GeBP	4.8e-24	84.7
TRINITY_DN29077_c1_g1	PF04504	DUF573	Protein of unknown function, DUF573	GeBP	1.3e-10	41.7
TRINITY_DN26702_c0_g1	PF04504	DUF573	Protein of unknown function, DUF573	GeBP	5.2e-15	55.8
TRINITY_DN35918_c0_g1	PF04504	DUF573	Protein of unknown function, DUF573	GeBP	1.1e-07	32.2
TRINITY_DN24503_c0_g1	PF04504	DUF573	Protein of unknown function, DUF573	GeBP	6.3e-17	61.9
TRINITY_DN26986_c0_g1	PF04504	DUF573	Protein of unknown function, DUF573	GeBP	4.4e-27	94.5
TRINITY_DN32658_c0_g1	PF03110	SBP	SBP domain	SBP	8.7e-30	102.6
TRINITY_DN23525_c0_g2	PF03110	SBP	SBP domain	SBP	5.1e-31	106.6
TRINITY_DN37485_c0_g2	PF03110	SBP	SBP domain	SBP	3.1e-16	59.2
TRINITY_DN32658_c1_g2	PF03110	SBP	SBP domain	SBP	3.8e-12	46.1
TRINITY_DN37485_c0_g1	PF03110	SBP	SBP domain	SBP	9e-30	102.6
TRINITY_DN34066_c0_g2	PF03110	SBP	SBP domain	SBP	3.9e-05	23.7
TRINITY_DN31737_c0_g2	PF03110	SBP	SBP domain	SBP	5.9e-31	106.4
TRINITY_DN24747_c2_g4	PF03110	SBP	SBP domain	SBP	2.4e-23	82
TRINITY_DN37815_c0_g1	PF03101	FAR1	FAR1 DNA-binding domain	FAR1	4.6e-34	116.9
TRINITY_DN23061_c0_g1	PF03101	FAR1	FAR1 DNA-binding domain	FAR1	5.3e-12	46.2
TRINITY_DN26565_c1_g1	PF03101	FAR1	FAR1 DNA-binding domain	FAR1	4.4e-14	52.8
TRINITY_DN31319_c0_g3	PF03101	FAR1	FAR1 DNA-binding domain	FAR1	6.2e-11	42.8
TRINITY_DN37421_c0_g3	PF03101	FAR1	FAR1 DNA-binding domain	FAR1	4.6e-43	145.7
TRINITY_DN33738_c4_g1	PF03101	FAR1	FAR1 DNA-binding domain	FAR1	6.1e-40	135.7
TRINITY_DN35395_c1_g1	PF03101	FAR1	FAR1 DNA-binding domain	FAR1	9.6e-13	48.5
TRINITY_DN36046_c0_g1	PF03101	FAR1	FAR1 DNA-binding domain	FAR1	2.5e-29	101.7
TRINITY_DN30874_c1_g3	PF03101	FAR1	FAR1 DNA-binding domain	FAR1	8.7e-05	23
TRINITY_DN37073_c0_g7	PF03101	FAR1	FAR1 DNA-binding domain	FAR1	4.5e-07	30.4
TRINITY_DN17722_c0_g2	PF00320	GATA-zf	GATA zinc finger	C2C2	1.9e-14	52.8
TRINITY_DN36862_c0_g1	PF00320	GATA-zf	GATA zinc finger	C2C2	1.1e-14	53.6
TRINITY_DN36883_c2_g2	PF00320	GATA-zf	GATA zinc finger	C2C2	7.6e-16	57.3
TRINITY_DN26377_c0_g1	PF00320	GATA-zf	GATA zinc finger	C2C2	6.3e-27	92.8
TRINITY_DN17722_c0_g1	PF00320	GATA-zf	GATA zinc finger	C2C2	1.9e-16	59.2
TRINITY_DN4375_c0_g1	PF00320	GATA-zf	GATA zinc finger	C2C2	4e-13	48.6
TRINITY_DN37476_c0_g4	PF00320	GATA-zf	GATA zinc finger	C2C2	2.2e-09	36.6
TRINITY_DN24734_c0_g2	PF00320	GATA-zf	GATA zinc finger	C2C2	4.2e-17	61.3
TRINITY_DN29160_c0_g1	PF04873	EIN3	Ethylene insensitive 3	EIL	2e-29	102.5
TRINITY_DN35370_c0_g1	PF04873	EIN3	Ethylene insensitive 3	EIL	4.1e-55	186.7
TRINITY_DN29160_c0_g2	PF04873	EIN3	Ethylene insensitive 3	EIL	3.3e-124	413.1
TRINITY_DN33052_c0_g2	PF03634	TCP	TCP family transcription factor	TCP	6.3e-45	153.4
TRINITY_DN30774_c1_g1	PF03634	TCP	TCP family transcription factor	TCP	4.1e-26	92.3
TRINITY_DN36070_c4_g1	PF03634	TCP	TCP family transcription factor	TCP	1e-34	120.2
TRINITY_DN33939_c3_g2	PF03634	TCP	TCP family transcription factor	TCP	2.1e-25	89.9
TRINITY_DN33939_c3_g3	PF03634	TCP	TCP family transcription factor	TCP	1.2e-31	110.3
TRINITY_DN29828_c1_g3	PF03634	TCP	TCP family transcription factor	TCP	4.3e-35	121.4
TRINITY_DN31605_c0_g1	PF03634	TCP	TCP family transcription factor	TCP	5.1e-31	108.2
TRINITY_DN36070_c1_g1	PF03634	TCP	TCP family transcription factor	TCP	2.7e-28	99.4
TRINITY_DN29828_c1_g4	PF03634	TCP	TCP family transcription factor	TCP	7e-32	111
TRINITY_DN30376_c0_g2	PF03634	TCP	TCP family transcription factor	TCP	5.8e-37	127.5
TRINITY_DN27247_c0_g1	PF06943	Zf-LSD1	LSD1 zinc finger	C2C2	4.1e-11	42.4
TRINITY_DN29691_c0_g3	PF06943	Zf-LSD1	LSD1 zinc finger	C2C2	3e-37	125.9
TRINITY_DN28122_c1_g1	PF00319	SRF-TF	SRF-type transcription factor (DNA-binding and dimerisation domain)	MADS	6.5e-26	89.4
TRINITY_DN34295_c0_g2	PF00319	SRF-TF	SRF-type transcription factor (DNA-binding and dimerisation domain)	MADS	5.2e-25	86.5
TRINITY_DN25998_c6_g2	PF00319	SRF-TF	SRF-type transcription factor (DNA-binding and dimerisation domain)	MADS	2.5e-26	90.8
TRINITY_DN9071_c0_g1	PF00319	SRF-TF	SRF-type transcription factor (DNA-binding and dimerisation domain)	MADS	1.2e-12	46.9
TRINITY_DN35604_c1_g3	PF00319	SRF-TF	SRF-type transcription factor (DNA-binding and dimerisation domain)	MADS	5.4e-27	92.9
TRINITY_DN13977_c0_g1	PF00319	SRF-TF	SRF-type transcription factor (DNA-binding and dimerisation domain)	MADS	3.1e-18	64.8
TRINITY_DN6829_c0_g1	PF00319	SRF-TF	SRF-type transcription factor (DNA-binding and dimerisation domain)	MADS	1.5e-12	46.7
TRINITY_DN37766_c0_g3	PF00319	SRF-TF	SRF-type transcription factor (DNA-binding and dimerisation domain)	MADS	4.8e-25	86.6
TRINITY_DN16247_c0_g4	PF00096	zf-C2H2	Zinc finger, C2H2 type	C2H2	4e-08	33.1
TRINITY_DN45363_c0_g1	PF00096	zf-C2H2	Zinc finger, C2H2 type	C2H2	3e-27	93.4
TRINITY_DN2176_c0_g1	PF00096	zf-C2H2	Zinc finger, C2H2 type	C2H2	2.5e-05	24.3
TRINITY_DN44400_c0_g1	PF00096	zf-C2H2	Zinc finger, C2H2 type	C2H2	1e-13	50.8
TRINITY_DN30139_c0_g6	PF00096	zf-C2H2	Zinc finger, C2H2 type	C2H2	1.5e-09	37.6
TRINITY_DN26805_c0_g2	PF00096	zf-C2H2	Zinc finger, C2H2 type	C2H2	0.00079	19.6
TRINITY_DN17805_c0_g2	PF00096	zf-C2H2	Zinc finger, C2H2 type	C2H2	1.5e-09	37.6
TRINITY_DN20155_c0_g1	PF00096	zf-C2H2	Zinc finger, C2H2 type	C2H2	8.4e-11	41.6
TRINITY_DN8050_c0_g1	PF00096	zf-C2H2	Zinc finger, C2H2 type	C2H2	2.2e-14	52.8
TRINITY_DN30299_c1_g3	PF00096	zf-C2H2	Zinc finger, C2H2 type	C2H2	6.6e-06	26.2
TRINITY_DN44280_c0_g1	PF00096	zf-C2H2	Zinc finger, C2H2 type	C2H2	3.6e-07	30.1
TRINITY_DN34914_c1_g4	PF00096	zf-C2H2	Zinc finger, C2H2 type	C2H2	3.5e-05	23.9
TRINITY_DN42397_c0_g1	PF00096	zf-C2H2	Zinc finger, C2H2 type	C2H2	1.5e-10	40.8
TRINITY_DN21555_c0_g1	PF00096	zf-C2H2	Zinc finger, C2H2 type	C2H2	2.8e-11	43.1
TRINITY_DN17041_c0_g1	PF00096	zf-C2H2	Zinc finger, C2H2 type	C2H2	7.2e-07	29.2
TRINITY_DN13971_c0_g1	PF00096	zf-C2H2	Zinc finger, C2H2 type	C2H2	4.9e-05	23.4
TRINITY_DN21555_c0_g2	PF00096	zf-C2H2	Zinc finger, C2H2 type	C2H2	2e-10	40.4
TRINITY_DN37774_c4_g8	PF00096	zf-C2H2	Zinc finger, C2H2 type	C2H2	2.1e-07	30.9
TRINITY_DN1328_c0_g2	PF00096	zf-C2H2	Zinc finger, C2H2 type	C2H2	1.6e-15	56.4
TRINITY_DN37774_c4_g9	PF00096	zf-C2H2	Zinc finger, C2H2 type	C2H2	2.2e-17	62.3
TRINITY_DN14458_c0_g1	PF00096	zf-C2H2	Zinc finger, C2H2 type	C2H2	2.3e-24	84.3
TRINITY_DN1777_c0_g2	PF00096	zf-C2H2	Zinc finger, C2H2 type	C2H2	2.1e-20	71.8
TRINITY_DN37498_c1_g3	PF00096	zf-C2H2	Zinc finger, C2H2 type	C2H2	3.7e-13	49
TRINITY_DN42697_c0_g1	PF00096	zf-C2H2	Zinc finger, C2H2 type	C2H2	2.5e-06	27.5
TRINITY_DN34306_c0_g2	PF06217	GAGA_bind	GAGA binding protein-like family	BBR-BPC	1.3e-95	320.9
TRINITY_DN34990_c1_g2	PF05687	DUF822	BES1/BZR1 plant transcription factor, N-terminal	BES1	6.7e-63	211.5
TRINITY_DN27707_c0_g1	PF05687	DUF822	BES1/BZR1 plant transcription factor, N-terminal	BES1	4.3e-29	101.7
TRINITY_DN25657_c0_g1	PF05687	DUF822	BES1/BZR1 plant transcription factor, N-terminal	BES1	3.6e-15	56.5
TRINITY_DN37928_c1_g1	PF04770	ZF-HD_dimer	ZF-HD protein dimerisation region	ZF-HD	1.6e-22	79.5
TRINITY_DN34783_c2_g6	PF04770	ZF-HD_dimer	ZF-HD protein dimerisation region	ZF-HD	7.7e-30	102.9
TRINITY_DN29943_c1_g1	PF04770	ZF-HD_dimer	ZF-HD protein dimerisation region	ZF-HD	1.7e-29	101.8
TRINITY_DN27853_c1_g3	PF04770	ZF-HD_dimer	ZF-HD protein dimerisation region	ZF-HD	8.3e-24	83.6
TRINITY_DN29726_c1_g1	PF03195	DUF260	Protein of unknown function DUF260	LOB	2.6e-07	30.8
TRINITY_DN23494_c0_g1	PF03195	DUF260	Protein of unknown function DUF260	LOB	3.6e-41	139.4
TRINITY_DN30136_c1_g1	PF03195	DUF260	Protein of unknown function DUF260	LOB	9.8e-43	144.5
TRINITY_DN31473_c2_g1	PF03195	DUF260	Protein of unknown function DUF260	LOB	3.4e-43	145.9
TRINITY_DN31473_c2_g2	PF03195	DUF260	Protein of unknown function DUF260	LOB	4.7e-43	145.5
TRINITY_DN31473_c1_g1	PF03195	DUF260	Protein of unknown function DUF260	LOB	9.3e-42	141.3
TRINITY_DN30394_c0_g3	PF03195	DUF260	Protein of unknown function DUF260	LOB	2.9e-10	40.3
TRINITY_DN35944_c0_g1	PF03859	CG1	CG-1 domain	CAMTA	7.5e-45	151.4
TRINITY_DN36968_c2_g2	PF03859	CG1	CG-1 domain	CAMTA	7.5e-50	167.5
TRINITY_DN37756_c0_g1	PF03859	CG1	CG-1 domain	CAMTA	1.5e-23	82.7
TRINITY_DN29642_c0_g3	PF03859	CG1	CG-1 domain	CAMTA	7.6e-44	148.1
TRINITY_DN37756_c1_g1	PF03859	CG1	CG-1 domain	CAMTA	6.4e-43	145.1
TRINITY_DN32328_c0_g2	PF03859	CG1	CG-1 domain	CAMTA	4.8e-19	68.1
TRINITY_DN36799_c0_g1	PF04690	YABBY	YABBY protein	C2C2	3.3e-61	206.4
TRINITY_DN37247_c1_g2	PF04690	YABBY	YABBY protein	C2C2	2.5e-71	239.3
TRINITY_DN22549_c0_g1	PF04690	YABBY	YABBY protein	C2C2	6.4e-41	140.5
TRINITY_DN28369_c0_g2	PF03638	TCR	Tesmin/TSO1-like CXC domain, cysteine-rich domain	CPP	9.8e-08	32.1
TRINITY_DN15543_c0_g3	PF03638	TCR	Tesmin/TSO1-like CXC domain, cysteine-rich domain	CPP	2.2e-18	66.1
TRINITY_DN30345_c0_g1	PF03638	TCR	Tesmin/TSO1-like CXC domain, cysteine-rich domain	CPP	3.7e-24	84.6
TRINITY_DN44770_c0_g1	PF03638	TCR	Tesmin/TSO1-like CXC domain, cysteine-rich domain	CPP	8.6e-25	86.6
TRINITY_DN25851_c0_g1	PF02319	E2F_TDP	E2F/DP family winged-helix DNA-binding domain	E2F/DP	1.4e-25	89
TRINITY_DN26405_c3_g1	PF05142	DUF702	Domain of unknown function (DUF702)	SRS	4.9e-63	211.9
TRINITY_DN30857_c0_g2	PF08536	Whirly	Whirly transcription factor	Whirly	1.6e-55	186.5
TRINITY_DN31613_c0_g1	PF01422	Zf-NF-X1	NF-X1 type zinc finger	NF-X1	4.3e-10	39.3
TRINITY_DN38279_c1_g2	PF01422	Zf-NF-X1	NF-X1 type zinc finger	NF-X1	8.9e-10	38.3
TRINITY_DN23481_c0_g1	PF01422	Zf-NF-X1	NF-X1 type zinc finger	NF-X1	9.5e-06	25.4
TRINITY_DN38279_c1_g1	PF01422	Zf-NF-X1	NF-X1 type zinc finger	NF-X1	2.4e-09	36.9
