# Supplementary material for: Transcriptome, physiological and biochemical analysis of Triarrhena sacchariflora in response to flooding stress
Source: BMC Genet. 2019 Nov 29;20:88. doi: 10.1186/s12863-019-0790-4 (PMC6884903; doi:10.1186/s12863-019-0790-4)
Supplement: Supplementary file 14 — Additional file 14: Table S8. Primer sequences used in the qRP-PCR experiment [file 12863_2019_790_MOESM14_ESM.xlsx]

## Sheet: Sheet1
Supplementary Table S8 Primer sequences used in the qRP-PCR experiment
Gene ID	Primer sequence
TRINITY_DN27789_c0_g2	CTGCCCGGAGATCATGTCCAGCAGC
	CCCATCATCCTTCCAGTTCC
TRINITY_DN13863_c0_g1	AAACTTGTGCGTGCCTGGAT
	CGGTTGTGGTTACGTTGAGC
TRINITY_DN28460_c2_g3	GGCAAGGGCGTGCTCCTCAA
	GACGATGGTGTCCCCGGCTC
TRINITY_DN25549_c0_g2	GCTTTCGGGTGCCTTTGGTC
	GCCGACGCTACACGGAGGAC
TRINITY_DN26663_c1_g3	CGTGGAAGAAGATGCGGATGA
	GGTGACGACCGTGAACAAGC
TRINITY_DN33654_c2_g7	CCAGGCGTTGTTGCTGACGG
	TCGCGGAGCTGAAGGTGAAG
TRINITY_DN28966_c0_g2	CCCTGTTCATTTGGGCTGGTT
	TCGTTTGGGTTTGTTTGGTT
TRINITY_DN30453_c1_g5	GCAGGGCACGCTGAAGAAGA
	GTTGATGAGGATGCTGTCGG
